# Supplementary material for: Intercept Estimation of Semi‐Parametric Joint Models in the Context of Longitudinal Data Subject to Irregular Observations
Source: Biom J. 2025 Nov 6;67(6):e70088. doi: 10.1002/bimj.70088 (PMC12592789; doi:10.1002/bimj.70088)
Supplement: Supplementary file 2 — Supporting file 2: bimj70088‐sup‐0002‐DataCode.zip [file BIMJ-67-e70088-s002.zip]

Archive with 341 entries (304 files):
- Code and Data/
- __MACOSX/._Code and Data
- Code and Data/.Rhistory
- __MACOSX/Code and Data/._.Rhistory
- Code and Data/semiparsims.Rproj
- __MACOSX/Code and Data/._semiparsims.Rproj
- Code and Data/.DS_Store
- __MACOSX/Code and Data/._.DS_Store
- Code and Data/bootstrap/
- Code and Data/figure_generation/
- Code and Data/simulation/
- Code and Data/README.txt
- __MACOSX/Code and Data/._README.txt
- Code and Data/paper_figures/
- __MACOSX/Code and Data/._paper_figures
- Code and Data/main_semiparsims.R
- __MACOSX/Code and Data/._main_semiparsims.R
- Code and Data/.Rproj.user/
- __MACOSX/Code and Data/._.Rproj.user
- Code and Data/bootstrap/.DS_Store
- __MACOSX/Code and Data/bootstrap/._.DS_Store
- Code and Data/bootstrap/semiparsims_boot_script.R
- __MACOSX/Code and Data/bootstrap/._semiparsims_boot_script.R
- Code and Data/bootstrap/semiparsims_boot.R
- __MACOSX/Code and Data/bootstrap/._semiparsims_boot.R
- Code and Data/bootstrap/semiparsims_boot_gen.R
- __MACOSX/Code and Data/bootstrap/._semiparsims_boot_gen.R
- Code and Data/bootstrap/sims/
- Code and Data/figure_generation/demonstrations_table.R
- __MACOSX/Code and Data/figure_generation/._demonstrations_table.R
- Code and Data/figure_generation/demonstrations_comp.R
- __MACOSX/Code and Data/figure_generation/._demonstrations_comp.R
- Code and Data/figure_generation/demonstrations_dataanalysis.R
- __MACOSX/Code and Data/figure_generation/._demonstrations_dataanalysis.R
- Code and Data/figure_generation/semiparsims_datanalysis_bladder_withDiagnostic.R
- __MACOSX/Code and Data/figure_generation/._semiparsims_datanalysis_bladder_withDiagnostic.R
- Code and Data/figure_generation/diagnostic_plots.R
- __MACOSX/Code and Data/figure_generation/._diagnostic_plots.R
- Code and Data/simulation/semiparsims_study_gen_rmpi.R
- __MACOSX/Code and Data/simulation/._semiparsims_study_gen_rmpi.R
- Code and Data/simulation/semiparsims_study_gen.R
- __MACOSX/Code and Data/simulation/._semiparsims_study_gen.R
- Code and Data/simulation/.DS_Store
- __MACOSX/Code and Data/simulation/._.DS_Store
- Code and Data/simulation/diagnostic_code.R
- __MACOSX/Code and Data/simulation/._diagnostic_code.R
- Code and Data/simulation/semiparsims_study.R
- __MACOSX/Code and Data/simulation/._semiparsims_study.R
- Code and Data/simulation/semiparsims_datanalysis_bladder.R
- __MACOSX/Code and Data/simulation/._semiparsims_datanalysis_bladder.R
- Code and Data/simulation/semiparsims_datasets.R
- __MACOSX/Code and Data/simulation/._semiparsims_datasets.R
- Code and Data/simulation/semiparsims_functions.R
- __MACOSX/Code and Data/simulation/._semiparsims_functions.R
- Code and Data/simulation/simulation_images/
- Code and Data/paper_figures/figure b2 - Bladder_diagnosticplot.pdf
- __MACOSX/Code and Data/paper_figures/._figure b2 - Bladder_diagnosticplot.pdf
- Code and Data/paper_figures/figure b1 - SimulationResidualPlots.pdf
- __MACOSX/Code and Data/paper_figures/._figure b1 - SimulationResidualPlots.pdf
- Code and Data/paper_figures/.DS_Store
- __MACOSX/Code and Data/paper_figures/._.DS_Store
- Code and Data/paper_figures/table  5a - data_analysis.txt
- __MACOSX/Code and Data/paper_figures/._table  5a - data_analysis.txt
- Code and Data/paper_figures/table 3 - followup_time.txt
- __MACOSX/Code and Data/paper_figures/._table 3 - followup_time.txt
- Code and Data/paper_figures/figure 1 - intercept_plot.pdf
- __MACOSX/Code and Data/paper_figures/._figure 1 - intercept_plot.pdf
- Code and Data/paper_figures/table  5b - data_analysis.txt
- __MACOSX/Code and Data/paper_figures/._table  5b - data_analysis.txt
- Code and Data/paper_figures/table 4a - ber_dist.txt
- __MACOSX/Code and Data/paper_figures/._table 4a - ber_dist.txt
- Code and Data/paper_figures/table c1 - bootstrap_coverage.txt
- __MACOSX/Code and Data/paper_figures/._table c1 - bootstrap_coverage.txt
- Code and Data/paper_figures/figure 2 - abacus_plot.pdf
- __MACOSX/Code and Data/paper_figures/._figure 2 - abacus_plot.pdf
- Code and Data/paper_figures/table 4b - normal_dist.txt
- __MACOSX/Code and Data/paper_figures/._table 4b - normal_dist.txt
- Code and Data/paper_figures/table 2 - sample_size.txt
- __MACOSX/Code and Data/paper_figures/._table 2 - sample_size.txt
- Code and Data/paper_figures/figure 3 - dataanalysis_plot.pdf
- __MACOSX/Code and Data/paper_figures/._figure 3 - dataanalysis_plot.pdf
- Code and Data/.Rproj.user/5CC600DB/
- __MACOSX/Code and Data/.Rproj.user/._5CC600DB
- Code and Data/.Rproj.user/.DS_Store
- __MACOSX/Code and Data/.Rproj.user/._.DS_Store
- Code and Data/.Rproj.user/shared/
- __MACOSX/Code and Data/.Rproj.user/._shared
- Code and Data/bootstrap/sims/testsims.log.n500.1.Robject
- __MACOSX/Code and Data/bootstrap/sims/._testsims.log.n500.1.Robject
- Code and Data/bootstrap/sims/.DS_Store
- __MACOSX/Code and Data/bootstrap/sims/._.DS_Store
- Code and Data/bootstrap/sims/testsims.log.n350.1.Robject
- __MACOSX/Code and Data/bootstrap/sims/._testsims.log.n350.1.Robject
- Code and Data/bootstrap/sims/testsims.log.n100.1.Robject
- __MACOSX/Code and Data/bootstrap/sims/._testsims.log.n100.1.Robject
- Code and Data/bootstrap/sims/testsims.log.n200.1.Robject
- __MACOSX/Code and Data/bootstrap/sims/._testsims.log.n200.1.Robject
- Code and Data/simulation/simulation_images/simulation_study/
- Code and Data/simulation/simulation_images/data_analysis/
- Code and Data/simulation/simulation_images/.DS_Store
- __MACOSX/Code and Data/simulation/simulation_images/._.DS_Store
- Code and Data/simulation/simulation_images/computed/
- __MACOSX/Code and Data/simulation/simulation_images/._computed
- Code and Data/simulation/simulation_images/simulation_datasets/
- __MACOSX/Code and Data/simulation/simulation_images/._simulation_datasets
- Code and Data/.Rproj.user/5CC600DB/viewer_history/
- __MACOSX/Code and Data/.Rproj.user/5CC600DB/._viewer_history
- Code and Data/.Rproj.user/5CC600DB/pcs/
- __MACOSX/Code and Data/.Rproj.user/5CC600DB/._pcs
- Code and Data/.Rproj.user/5CC600DB/bibliography-index/
- __MACOSX/Code and Data/.Rproj.user/5CC600DB/._bibliography-index
- Code and Data/.Rproj.user/5CC600DB/tutorial/
- __MACOSX/Code and Data/.Rproj.user/5CC600DB/._tutorial
- Code and Data/.Rproj.user/5CC600DB/saved_source_markers
- __MACOSX/Code and Data/.Rproj.user/5CC600DB/._saved_source_markers
- Code and Data/.Rproj.user/5CC600DB/.DS_Store
- __MACOSX/Code and Data/.Rproj.user/5CC600DB/._.DS_Store
- Code and Data/.Rproj.user/5CC600DB/explorer-cache/
- __MACOSX/Code and Data/.Rproj.user/5CC600DB/._explorer-cache
- Code and Data/.Rproj.user/5CC600DB/rmd-outputs
- __MACOSX/Code and Data/.Rproj.user/5CC600DB/._rmd-outputs
- Code and Data/.Rproj.user/5CC600DB/sources/
- __MACOSX/Code and Data/.Rproj.user/5CC600DB/._sources
- Code and Data/.Rproj.user/5CC600DB/profiles-cache/
- __MACOSX/Code and Data/.Rproj.user/5CC600DB/._profiles-cache
- Code and Data/.Rproj.user/5CC600DB/ctx/
- __MACOSX/Code and Data/.Rproj.user/5CC600DB/._ctx
- Code and Data/.Rproj.user/5CC600DB/viewer-cache/
- __MACOSX/Code and Data/.Rproj.user/5CC600DB/._viewer-cache
- Code and Data/.Rproj.user/5CC600DB/persistent-state
- __MACOSX/Code and Data/.Rproj.user/5CC600DB/._persistent-state
- Code and Data/.Rproj.user/5CC600DB/presentation/
- __MACOSX/Code and Data/.Rproj.user/5CC600DB/._presentation
- Code and Data/.Rproj.user/shared/.DS_Store
- __MACOSX/Code and Data/.Rproj.user/shared/._.DS_Store
- Code and Data/.Rproj.user/shared/notebooks/
- __MACOSX/Code and Data/.Rproj.user/shared/._notebooks
- Code and Data/simulation/simulation_images/simulation_study/follow_up/
- Code and Data/simulation/simulation_images/simulation_study/.DS_Store
- __MACOSX/Code and Data/simulation/simulation_images/simulation_study/._.DS_Store
- Code and Data/simulation/simulation_images/simulation_study/sample_size/
- Code and Data/simulation/simulation_images/simulation_study/normal/
- Code and Data/simulation/simulation_images/simulation_study/binary/
- Code and Data/simulation/simulation_images/data_analysis/.DS_Store
- __MACOSX/Code and Data/simulation/simulation_images/data_analysis/._.DS_Store
- Code and Data/simulation/simulation_images/data_analysis/dataanalysis_bladder_sims.RData
- __MACOSX/Code and Data/simulation/simulation_images/data_analysis/._dataanalysis_bladder_sims.RData
- Code and Data/simulation/simulation_images/computed/follow_up/
- __MACOSX/Code and Data/simulation/simulation_images/computed/._follow_up
- Code and Data/simulation/simulation_images/computed/.DS_Store
- __MACOSX/Code and Data/simulation/simulation_images/computed/._.DS_Store
- Code and Data/simulation/simulation_images/computed/sample_size/
- __MACOSX/Code and Data/simulation/simulation_images/computed/._sample_size
- Code and Data/simulation/simulation_images/computed/normal/
- __MACOSX/Code and Data/simulation/simulation_images/computed/._normal
- Code and Data/simulation/simulation_images/computed/binary/
- __MACOSX/Code and Data/simulation/simulation_images/computed/._binary
- Code and Data/simulation/simulation_images/simulation_datasets/.DS_Store
- __MACOSX/Code and Data/simulation/simulation_images/simulation_datasets/._.DS_Store
- Code and Data/simulation/simulation_images/simulation_datasets/sim_datasets.RData
- __MACOSX/Code and Data/simulation/simulation_images/simulation_datasets/._sim_datasets.RData
- Code and Data/.Rproj.user/5CC600DB/pcs/source-pane.pper
- __MACOSX/Code and Data/.Rproj.user/5CC600DB/pcs/._source-pane.pper
- Code and Data/.Rproj.user/5CC600DB/pcs/windowlayoutstate.pper
- __MACOSX/Code and Data/.Rproj.user/5CC600DB/pcs/._windowlayoutstate.pper
- Code and Data/.Rproj.user/5CC600DB/pcs/workbench-pane.pper
- __MACOSX/Code and Data/.Rproj.user/5CC600DB/pcs/._workbench-pane.pper
- Code and Data/.Rproj.user/5CC600DB/pcs/debug-breakpoints.pper
- __MACOSX/Code and Data/.Rproj.user/5CC600DB/pcs/._debug-breakpoints.pper
- Code and Data/.Rproj.user/5CC600DB/pcs/files-pane.pper
- __MACOSX/Code and Data/.Rproj.user/5CC600DB/pcs/._files-pane.pper
- Code and Data/.Rproj.user/5CC600DB/sources/prop/
- __MACOSX/Code and Data/.Rproj.user/5CC600DB/sources/._prop
- Code and Data/.Rproj.user/5CC600DB/sources/per/
- __MACOSX/Code and Data/.Rproj.user/5CC600DB/sources/._per
- Code and Data/.Rproj.user/shared/notebooks/paths
- __MACOSX/Code and Data/.Rproj.user/shared/notebooks/._paths
- Code and Data/.Rproj.user/shared/notebooks/patch-chunk-names
- __MACOSX/Code and Data/.Rproj.user/shared/notebooks/._patch-chunk-names
- Code and Data/simulation/simulation_images/simulation_study/follow_up/.DS_Store
- __MACOSX/Code and Data/simulation/simulation_images/simulation_study/follow_up/._.DS_Store
- Code and Data/simulation/simulation_images/simulation_study/follow_up/testsims_logt_beta10_tau3.RData
- __MACOSX/Code and Data/simulation/simulation_images/simulation_study/follow_up/._testsims_logt_beta10_tau3.RData
- Code and Data/simulation/simulation_images/simulation_study/follow_up/testsims_logt_beta10_tau15.RData
- __MACOSX/Code and Data/simulation/simulation_images/simulation_study/follow_up/._testsims_logt_beta10_tau15.RData
- Code and Data/simulation/simulation_images/simulation_study/sample_size/testsims_logt_beta10_100sims.RData
- __MACOSX/Code and Data/simulation/simulation_images/simulation_study/sample_size/._testsims_logt_beta10_100sims.RData
- Code and Data/simulation/simulation_images/simulation_study/sample_size/.DS_Store
- __MACOSX/Code and Data/simulation/simulation_images/simulation_study/sample_size/._.DS_Store
- Code and Data/simulation/simulation_images/simulation_study/sample_size/testsims_logt_beta10_500sims.RData
- __MACOSX/Code and Data/simulation/simulation_images/simulation_study/sample_size/._testsims_logt_beta10_500sims.RData
- Code and Data/simulation/simulation_images/simulation_study/sample_size/testsims_logt_beta10_350sims.RData
- __MACOSX/Code and Data/simulation/simulation_images/simulation_study/sample_size/._testsims_logt_beta10_350sims.RData
- Code and Data/simulation/simulation_images/simulation_study/normal/testsims_sint_betam05_normal.RData
- __MACOSX/Code and Data/simulation/simulation_images/simulation_study/normal/._testsims_sint_betam05_normal.RData
- Code and Data/simulation/simulation_images/simulation_study/normal/.DS_Store
- __MACOSX/Code and Data/simulation/simulation_images/simulation_study/normal/._.DS_Store
- Code and Data/simulation/simulation_images/simulation_study/normal/testsims_logt_betam05_normal.RData
- __MACOSX/Code and Data/simulation/simulation_images/simulation_study/normal/._testsims_logt_betam05_normal.RData
- Code and Data/simulation/simulation_images/simulation_study/normal/testsims_logt_beta05_normal.RData
- __MACOSX/Code and Data/simulation/simulation_images/simulation_study/normal/._testsims_logt_beta05_normal.RData
- Code and Data/simulation/simulation_images/simulation_study/normal/testsims_logt_beta10_normal.RData
- __MACOSX/Code and Data/simulation/simulation_images/simulation_study/normal/._testsims_logt_beta10_normal.RData
- Code and Data/simulation/simulation_images/simulation_study/normal/testsims_sin4t_betam05_normal.RData
- __MACOSX/Code and Data/simulation/simulation_images/simulation_study/normal/._testsims_sin4t_betam05_normal.RData
- Code and Data/simulation/simulation_images/simulation_study/normal/testsims_sint_beta05_normal.RData
- __MACOSX/Code and Data/simulation/simulation_images/simulation_study/normal/._testsims_sint_beta05_normal.RData
- Code and Data/simulation/simulation_images/simulation_study/normal/testsims_sint_beta10_normal.RData
- __MACOSX/Code and Data/simulation/simulation_images/simulation_study/normal/._testsims_sint_beta10_normal.RData
- Code and Data/simulation/simulation_images/simulation_study/normal/testsims_sin4t_beta05_normal.RData
- __MACOSX/Code and Data/simulation/simulation_images/simulation_study/normal/._testsims_sin4t_beta05_normal.RData
- Code and Data/simulation/simulation_images/simulation_study/normal/testsims_sin4t_beta10_normal.RData
- __MACOSX/Code and Data/simulation/simulation_images/simulation_study/normal/._testsims_sin4t_beta10_normal.RData
- Code and Data/simulation/simulation_images/simulation_study/binary/testsims_sint_betam05.RData
- __MACOSX/Code and Data/simulation/simulation_images/simulation_study/binary/._testsims_sint_betam05.RData
- Code and Data/simulation/simulation_images/simulation_study/binary/testsims_sint_beta10.RData
- __MACOSX/Code and Data/simulation/simulation_images/simulation_study/binary/._testsims_sint_beta10.RData
- Code and Data/simulation/simulation_images/simulation_study/binary/.DS_Store
- __MACOSX/Code and Data/simulation/simulation_images/simulation_study/binary/._.DS_Store
- Code and Data/simulation/simulation_images/simulation_study/binary/testsims_sin4t_beta10.RData
- __MACOSX/Code and Data/simulation/simulation_images/simulation_study/binary/._testsims_sin4t_beta10.RData
- Code and Data/simulation/simulation_images/simulation_study/binary/testsims_logt_beta05.RData
- __MACOSX/Code and Data/simulation/simulation_images/simulation_study/binary/._testsims_logt_beta05.RData
- Code and Data/simulation/simulation_images/simulation_study/binary/testsims_logt_betam05.RData
- __MACOSX/Code and Data/simulation/simulation_images/simulation_study/binary/._testsims_logt_betam05.RData
- Code and Data/simulation/simulation_images/simulation_study/binary/testsims_logt_beta10.RData
- __MACOSX/Code and Data/simulation/simulation_images/simulation_study/binary/._testsims_logt_beta10.RData
- Code and Data/simulation/simulation_images/simulation_study/binary/testsims_sin4t_betam05.RData
- __MACOSX/Code and Data/simulation/simulation_images/simulation_study/binary/._testsims_sin4t_betam05.RData
- Code and Data/simulation/simulation_images/simulation_study/binary/testsims_sint_beta05.RData
- __MACOSX/Code and Data/simulation/simulation_images/simulation_study/binary/._testsims_sint_beta05.RData
- Code and Data/simulation/simulation_images/simulation_study/binary/testsims_sin4t_beta05.RData
- __MACOSX/Code and Data/simulation/simulation_images/simulation_study/binary/._testsims_sin4t_beta05.RData
- Code and Data/simulation/simulation_images/computed/sample_size/.DS_Store
- __MACOSX/Code and Data/simulation/simulation_images/computed/sample_size/._.DS_Store
- Code and Data/simulation/simulation_images/computed/binary/.DS_Store
- __MACOSX/Code and Data/simulation/simulation_images/computed/binary/._.DS_Store
- Code and Data/.Rproj.user/5CC600DB/sources/prop/3824572B
- __MACOSX/Code and Data/.Rproj.user/5CC600DB/sources/prop/._3824572B
- Code and Data/.Rproj.user/5CC600DB/sources/prop/4C728884
- __MACOSX/Code and Data/.Rproj.user/5CC600DB/sources/prop/._4C728884
- Code and Data/.Rproj.user/5CC600DB/sources/prop/68FCFD91
- __MACOSX/Code and Data/.Rproj.user/5CC600DB/sources/prop/._68FCFD91
- Code and Data/.Rproj.user/5CC600DB/sources/prop/4F62A5BA
- __MACOSX/Code and Data/.Rproj.user/5CC600DB/sources/prop/._4F62A5BA
- Code and Data/.Rproj.user/5CC600DB/sources/prop/50D5C579
- __MACOSX/Code and Data/.Rproj.user/5CC600DB/sources/prop/._50D5C579
- Code and Data/.Rproj.user/5CC600DB/sources/prop/340FF6D6
- __MACOSX/Code and Data/.Rproj.user/5CC600DB/sources/prop/._340FF6D6
- Code and Data/.Rproj.user/5CC600DB/sources/prop/4FB57D39
- __MACOSX/Code and Data/.Rproj.user/5CC600DB/sources/prop/._4FB57D39
- Code and Data/.Rproj.user/5CC600DB/sources/prop/0D9578E2
- __MACOSX/Code and Data/.Rproj.user/5CC600DB/sources/prop/._0D9578E2
- Code and Data/.Rproj.user/5CC600DB/sources/prop/F2BF71F1
- __MACOSX/Code and Data/.Rproj.user/5CC600DB/sources/prop/._F2BF71F1
- Code and Data/.Rproj.user/5CC600DB/sources/prop/D938581F
- __MACOSX/Code and Data/.Rproj.user/5CC600DB/sources/prop/._D938581F
- Code and Data/.Rproj.user/5CC600DB/sources/prop/BF1A2C67
- __MACOSX/Code and Data/.Rproj.user/5CC600DB/sources/prop/._BF1A2C67
- Code and Data/.Rproj.user/5CC600DB/sources/prop/E3C26C6D
- __MACOSX/Code and Data/.Rproj.user/5CC600DB/sources/prop/._E3C26C6D
- Code and Data/.Rproj.user/5CC600DB/sources/prop/0F50B36F
- __MACOSX/Code and Data/.Rproj.user/5CC600DB/sources/prop/._0F50B36F
- Code and Data/.Rproj.user/5CC600DB/sources/prop/88513D09
- __MACOSX/Code and Data/.Rproj.user/5CC600DB/sources/prop/._88513D09
- Code and Data/.Rproj.user/5CC600DB/sources/prop/310851B8
- __MACOSX/Code and Data/.Rproj.user/5CC600DB/sources/prop/._310851B8
- Code and Data/.Rproj.user/5CC600DB/sources/prop/5F26E0AD
- __MACOSX/Code and Data/.Rproj.user/5CC600DB/sources/prop/._5F26E0AD
- Code and Data/.Rproj.user/5CC600DB/sources/prop/1FD360E2
- __MACOSX/Code and Data/.Rproj.user/5CC600DB/sources/prop/._1FD360E2
- Code and Data/.Rproj.user/5CC600DB/sources/prop/C360AEF0
- __MACOSX/Code and Data/.Rproj.user/5CC600DB/sources/prop/._C360AEF0
- Code and Data/.Rproj.user/5CC600DB/sources/prop/9C189CED
- __MACOSX/Code and Data/.Rproj.user/5CC600DB/sources/prop/._9C189CED
- Code and Data/.Rproj.user/5CC600DB/sources/prop/57B7F304
- __MACOSX/Code and Data/.Rproj.user/5CC600DB/sources/prop/._57B7F304
- Code and Data/.Rproj.user/5CC600DB/sources/prop/F945BA13
- __MACOSX/Code and Data/.Rproj.user/5CC600DB/sources/prop/._F945BA13
- Code and Data/.Rproj.user/5CC600DB/sources/prop/EC566DE8
- __MACOSX/Code and Data/.Rproj.user/5CC600DB/sources/prop/._EC566DE8
- Code and Data/.Rproj.user/5CC600DB/sources/prop/87CAD8ED
- __MACOSX/Code and Data/.Rproj.user/5CC600DB/sources/prop/._87CAD8ED
- Code and Data/.Rproj.user/5CC600DB/sources/prop/4CD1B30F
- __MACOSX/Code and Data/.Rproj.user/5CC600DB/sources/prop/._4CD1B30F
- Code and Data/.Rproj.user/5CC600DB/sources/prop/1AC8C097
- __MACOSX/Code and Data/.Rproj.user/5CC600DB/sources/prop/._1AC8C097
- Code and Data/.Rproj.user/5CC600DB/sources/prop/68C7ECD9
- __MACOSX/Code and Data/.Rproj.user/5CC600DB/sources/prop/._68C7ECD9
- Code and Data/.Rproj.user/5CC600DB/sources/prop/6C07034C
- __MACOSX/Code and Data/.Rproj.user/5CC600DB/sources/prop/._6C07034C
- Code and Data/.Rproj.user/5CC600DB/sources/prop/B1B0FC50
- __MACOSX/Code and Data/.Rproj.user/5CC600DB/sources/prop/._B1B0FC50
- Code and Data/.Rproj.user/5CC600DB/sources/prop/EFE6307A
- __MACOSX/Code and Data/.Rproj.user/5CC600DB/sources/prop/._EFE6307A
- Code and Data/.Rproj.user/5CC600DB/sources/prop/5A9E8C40
- __MACOSX/Code and Data/.Rproj.user/5CC600DB/sources/prop/._5A9E8C40
- Code and Data/.Rproj.user/5CC600DB/sources/prop/1C5E50F2
- __MACOSX/Code and Data/.Rproj.user/5CC600DB/sources/prop/._1C5E50F2
- Code and Data/.Rproj.user/5CC600DB/sources/prop/INDEX
[truncated: 41 more entries]
