# Supplementary material for: Intercept Estimation of Semi‐Parametric Joint Models in the Context of Longitudinal Data Subject to Irregular Observations
Source: Biom J. 2025 Nov 6;67(6):e70088. doi: 10.1002/bimj.70088 (PMC12592789; doi:10.1002/bimj.70088)
Supplement: Supplementary file 2 — Supporting file 2: bimj70088‐sup‐0002‐DataCode.zip [file BIMJ-67-e70088-s002.zip › Code and Data/README.txt]

Supplementary information / reproducible research files for the manuscript 
Title: "Intercept estimation of semi-parametric joint models in the context of longitudinal data subject to irregular observations"

Authors: Ledesma, L., Pullenayegum, E.
Code was written by Ledesma, L.
In case of questions or comments please contact lfledes@gmail.com or eleanor.pullenayegum@sickkids.ca

The code was written/evaluated in R with the following software versions:
R version 4.2.2 (2022-10-31)
Platform: aarch64-apple-darwin20 (64-bit)
Running under: macOS 15.1.1

Matrix products: default
LAPACK: /Library/Frameworks/R.framework/Versions/4.2-arm64/Resources/lib/libRlapack.dylib

Random number generation:
 RNG:     L'Ecuyer-CMRG 
 Normal:  Inversion 
 Sample:  Rejection 

locale:
[1] LC_COLLATE=en_US.UTF-8  LC_CTYPE=en_US.UTF-8   
[3] LC_MONETARY=en_US.UTF-8 LC_NUMERIC=C                   
[5] LC_TIME=en_US.UTF-8 LC_MESSAGES=en_US.UTF-8   

attached base packages:
[1] parallel  splines   stats     graphics  grDevices utils     datasets  methods   base     

other attached packages:
 [1] reReg_1.4.4       coxme_2.2-18.1    bdsmatrix_1.3-6   geepack_1.3.9     IrregLong_0.3.4   forcats_0.5.2    
 [7] stringr_1.5.0     readr_2.1.3       tibble_3.2.1      ggplot2_3.4.2     tidyverse_1.3.2   gee_4.13-25      
[13] rootSolve_1.8.2.3 survival_3.4-0    magrittr_2.0.3    tidyr_1.3.0       purrr_1.0.1       dplyr_1.1.1      

loaded via a namespace (and not attached):
 [1] httr_1.4.4             jsonlite_1.8.3         modelr_0.1.10          assertthat_0.2.1      
 [5] googlesheets4_1.0.1    cellranger_1.1.0       numDeriv_2016.8-1.1    pillar_1.9.0          
 [9] backports_1.4.1        lattice_0.20-45        glue_1.6.2             quadprog_1.5-8        
[13] rvest_1.0.3            colorspace_2.1-0       dfoptim_2020.10-1      Matrix_1.5-1          
[17] pkgconfig_2.0.3        broom_1.0.4            haven_2.5.1            scales_1.2.1          
[21] tzdb_0.3.0             timechange_0.1.1       googledrive_2.0.0      nleqslv_3.3.3         
[25] mgcv_1.8-41            splines2_0.4.7         generics_0.1.3         ellipsis_0.3.2        
[29] withr_2.5.0            cli_3.6.1              crayon_1.5.2           readxl_1.4.1          
[33] fs_1.5.2               fansi_1.0.4            nlme_3.1-160           MASS_7.3-58.1         
[37] xml2_1.3.3             tools_4.2.2            directlabels_2021.1.13 data.table_1.14.6     
[41] hms_1.1.2              gargle_1.2.1           lifecycle_1.0.3        munsell_0.5.0         
[45] reprex_2.0.2           scam_1.2-13            compiler_4.2.2         rlang_1.1.0           
[49] grid_4.2.2             rstudioapi_0.14        gtable_0.3.3           DBI_1.1.3             
[53] BB_2019.10-1           R6_2.5.1               lubridate_1.9.0        optimx_2022-4.30      
[57] utf8_1.2.3             reda_0.5.4             stringi_1.7.12         SQUAREM_2021.1        
[61] Rcpp_1.0.10            vctrs_0.6.1            dbplyr_2.2.1           tidyselect_1.2.0    
[65] xtable_1.8-4    

Simulations (file "semiparsims_study_gen_rmpi.R") were run on in parallel on a Linux server with software versions:

R version 3.5.3 (2019-03-11)
Platform: x86_64-pc-linux-gnu (64-bit)
Running under: AlmaLinux 8.8 (Sapphire Caracal)

Matrix products: default
BLAS: /hpf/tools/centos6/R/3.5.3_rmpi/lib64/R/lib/libRblas.so
LAPACK: /hpf/tools/centos6/R/3.5.3_rmpi/lib64/R/lib/libRlapack.so

locale:
[1] LC_CTYPE=en_US.UTF-8       LC_NUMERIC=C
[3] LC_TIME=en_US.UTF-8        LC_COLLATE=en_US.UTF-8
[5] LC_MONETARY=en_US.UTF-8    LC_MESSAGES=en_US.UTF-8
[7] LC_PAPER=en_US.UTF-8       LC_NAME=C
[9] LC_ADDRESS=C               LC_TELEPHONE=C
[11] LC_MEASUREMENT=en_US.UTF-8 LC_IDENTIFICATION=C

attached base packages:
[1] parallel  splines   stats     graphics  grDevices utils     datasets
[8] methods   base

other attached packages:
[1] snow_0.4-3        gee_4.13-29       rootSolve_1.8.2.4 survival_2.44-1.1
[5] magrittr_2.0.1    tidyr_1.1.4       dplyr_1.0.7

loaded via a namespace (and not attached):
[1] tidyselect_1.1.1 lattice_0.20-38  R6_2.4.0         rlang_0.4.12
[5] fansi_0.4.0      grid_3.5.3       utf8_1.1.4       DBI_1.1.0
[9] ellipsis_0.3.2   assertthat_0.2.1 tibble_3.1.6     lifecycle_1.0.1
[13] crayon_1.4.2     Matrix_1.2-17    purrr_0.3.4      vctrs_0.3.8
[17] glue_1.6.0       compiler_3.5.3   pillar_1.6.4     generics_0.1.1
[21] pkgconfig_2.0.2


This folder contains the following data and files that can be used to reproduce all analysis and figures of the manuscript.
It contains a main script file and four subfolders containing the following files:


main_semiparsims.R
An R script that generates all figures and tables of the manuscript. The simulation generation code may take a long time, please see comments for more details and alternative scenarios for demonstrative purposes.  
    
./bootstrap/:
    semiparsims_boot.R
    An R script that includes auxiliary functions for the boostrap computations of the extended Sun model.

    semiparsims_boot_gen.R
    An R script that computes the bootstrap estimates for the sample size simulation scenario and saves the results in the subfolder /sims/.

    semiparsims_boot_script.R
    An R script that uses the bootstrap estimates for the sample size simulation scenario, and generates Table C1 of the manuscript.

    ./sims/
    A folder containing the results of semiparsims_boot_script.R.

./figure generation/:
    demonstrations_comp.R
    An R script that generates Figure 1 of the manuscript.

    demonstrations_datanalysis.R
    An R script that generates Figure 2 and Figure 3 of the manuscript, using results computed from the code semiparsims_datanalysis_bladder.R.

    demonstrations_table.R
    An R script that generates Table 2, 3, and 4 of the manuscript, based on the simulation scenarios involving increasing sample size, increasing maximum follow-up time, and comparing both binary and normal covariate specifications under the folder simulation/simulation_images/simulation_study.

    diagnostic_plots.R
    An R script that generates Figure B1 of the manuscript, by using the three datasets generated in semiparsims_datasets.R to assess the goodness-of-fit of the model using different specifications of the mean intercept functions. 

    semiparsims_dataanalysis_bladder_withDiagnostic.R
    An R script that generates Figure B2 of the manuscript, which assesses the goodness-of-fit of the model applied to the veterans' bladder cancer data.

./paper_figures/:
The five figures (Figure 1, 2, 3, B1, and B2) and tables (Table 2, 3, 4, 5, and C1) generated from the R scripts under the folder figure_generation that were used in the manuscript 

./simulation/
    diagnostic_code.R
    An R script that includes auxiliary functions for the goodness-of-fit of the extended Sun model. 

    semiparsims_datanalysis_bladder.R
    An R script that produces the results for the data analysis section, along with the bootstrap estimates. It can generate the code under a Windows or a Unix-based system.  

    semiparsims_datasets.R
    An R script that generates three simulated datasets with different specifications of the mean intercept function (linear-log, sine-linear, and sinusoidal).

    semiparsims_functions.R
    An R script that includes the main functions for computing the parameter estimates for the Sun model, extended Sun model; along with other auxiliary functions, such as data generating functions.

    semiparsims_study.R
    An R script containing auxiliary functions to conduct the simulation study, supporting both parallel computing and high-performance computing (HPC) with Rmpi.

    semiparsims_study_gen.R
    An R script that performs the simulations for the different types of scenarios (sample size, follow-up time, binary and normal distribution of the covariates) in the simulation study. The simulation output is saved under the location specified in the filepath argument of the function call. It can generate the code under a Windows or a Unix-based system. This code takes a long time to run, so for testing purposes it is recommended to set X=1:50, testsims=100, maxsimtime=3.

    semiparsims_study_gen_rmpi.R
    An R script that performs the simulations for the different types of scenarios (sample size, follow-up time, binary and normal distribution of the covariates) in the simulation study. The simulation output is saved under the location specified in the filepath argument of the function call. This code uses the Rmpi framework, in which we recommend using an HPC server.

    ./simulation_images/
    A folder containing the results of semiparsims_study.R, semiparsims_study_rmpi.R and semiparsims_datanalysis_bladder.R in two subfolders for the simulation study and data analysis, respectively.

        ./computed/
        Location where the saved outputs of running semiparsims_study.R and semiparsims_study.rmpi.R are saved. 

            ./sample_size/

            ./follow_up/

            ./binary/

            ./normal/ 

        ./data_analysis/
        Results used for the data analysis section, along with the bootstrapped estimates.

        ./simulation_datasets/
        Results for three simulated datasets with different specifications of the mean intercept function (linear-log, sine-linear, and sinusoidal), where each datasets have two versions: one with administrative censoring applied, and other one without it.

        ./simulation_study/
        Results used for the simulation study section, in four subfolders for the scenarios: sample size, follow-up time, and binary distribution and normal distribution specification of the covariates, respectively.

            ./sample_size/
            Computed images for this scenario (see simulation study section for details).

            ./follow_up/
            Computed images for this scenario (see simulation study section for details).

            ./binary/
            Computed images for this scenario (see simulation study section for details).

            ./normal/
            Computed images for this scenario (see simulation study section for details).


    
