# Supplementary material for: Intercept Estimation of Semi‐Parametric Joint Models in the Context of Longitudinal Data Subject to Irregular Observations
Source: Biom J. 2025 Nov 6;67(6):e70088. doi: 10.1002/bimj.70088 (PMC12592789; doi:10.1002/bimj.70088)
Supplement: Supplementary file 2 — Supporting file 2: bimj70088‐sup‐0002‐DataCode.zip [file BIMJ-67-e70088-s002.zip › Code and Data/main_semiparsims.R]

###################################################
#### section I 
#### generating figures and tables 
#### based on intermediate results
###################################################

#### based on the images generated under simulation_study
#### generates table 2, table 3, and table 4
source('figure_generation/demonstrations_table.R')

#### based on the images generated under simulation_study
#### generates figure 1
source('figure_generation/demonstrations_comp.R')

#### after generating results and parameter estimates for data analysis section 
#### generates figure 2, figure 3, and table 5
source('figure_generation/demonstrations_dataanalysis.R')

#### after generating simulated diagnostic datasets 
#### generates figure B1 in supplementary material
source('figure_generation/diagnostic_plots.R')

#### figure B2 in supplementary material 
#### code may take a few minutes to run
source('figure_generation/semiparsims_datanalysis_bladder_withDiagnostic.R')

#### running bootstrap code
#### generates table at the end with bootstrap results
#### the simulations are generated similarly to section I
#### table C1 in supplementary material
source('bootstrap/semiparsims_boot_script.R')


###################################################
#### section II
#### generating manuscript datasets 
###################################################

#### generating simulation study datasets - these take a long time 
#### these are the images saved under simulation_study 
#### running this code will save images under the subfolder simulation/simulation_images/computed
#### this code takes a long time to run (for all simulation scenarios)
#### test: to generate a simulation, use these as the parameters in line 22
#### edit: X=1:300, samplesize= 50, maxsimtime = 1.5, keep rest the same 
#### code should still take some time to run - around 20 minutes 
source('simulation/semiparsims_study_gen.R')

#### in case one has access to an Rmpi instance in R, can run. the Rmpi version of the code
#source('simulation/semiparsims_study_gen_rmpi.R')


#### producing results for the data analysis section, along with the bootstrap estimates
#### code may take a few minutes to run
#### for testing purposes, edit bt_sims in line 290 to 100
source('simulation/semiparsims_datanalysis_bladder.R')


#### generate datasets for diagnostics: logt, sint, sin4t
source('simulation/semiparsims_datasets.R')


#### running bootstrap code
#### generates simulations of bootstrap results
#### code takes a while to run 
#### for testing purposes, change sample size to n=100 and first lapply() argument to 1:100 
#### the simulations are generated similarly to section I
source('bootstrap/semiparsims_boot_gen.R')


###################################################
#### section III 
#### datasets w/ reduced settings 
###################################################

#### simulation study datasets
#### test: to generate a simulation, use these as the parameters in line 22 (see section II)
#### edit: X=1:300, samplesize= 50, maxsimtime = 1.5, keep rest the same 
#### code should still take some time to run - around 20 minutes 
set.seed(20)

testsims <- run_parallel_simulation(
  cores = detectCores() - 1,
  beta0 = 1.0,
  alpha0 = c(1,1),
  gamma0 = 0.5,
  lambdat = function(t){
    ## simulating lambda_0(t)=1+t
    return((1+t))
  },
  mut = function(t){
    return(c(log(1+t)+2*(t+1)))
  },
  X = 1:300, ## originally 505
  fun = binom_simulation_spline_aux,
  samplesize = 50, ## originally 100
  maxsimtime = 1.5, ## originally 5
  degspline=3,
  knotsnum = "quartile",
  isnormal=F,
  filepath="simulation/simulation_images/computed/sample_size/testsims_logt_beta10_50sims_reduced_comp.RData"
)
