# Supplementary material for: Intercept Estimation of Semi‐Parametric Joint Models in the Context of Longitudinal Data Subject to Irregular Observations
Source: Biom J. 2025 Nov 6;67(6):e70088. doi: 10.1002/bimj.70088 (PMC12592789; doi:10.1002/bimj.70088)
Supplement: Supplementary file 2 — Supporting file 2: bimj70088‐sup‐0002‐DataCode.zip [file BIMJ-67-e70088-s002.zip › Code and Data/bootstrap/semiparsims_boot_script.R]

## loading packages
library(dplyr)
library(purrr)
library(tidyr)
library(magrittr)
library(survival)
library(rootSolve)
library(geepack)
library(splines)
library(parallel)
library(xtable)
library(data.table)

## function that generates a row with the mean, ESE, ASE, median SE, and coverage probability
tabdata <- function(n){

  testsims <- dget(paste0("bootstrap/sims/testsims.log.n",n,".1.Robject"))
  
  ests <- array(dim=c(1000,9))
  ses <- ests
  for(it in 1:1000){
    ests[it,] <- testsims[[it]]$modest$root
    ses[it,] <- testsims[[it]]$bootse
  }

  mean <- apply(ests,2,mean,na.rm=TRUE)
  ese <- apply(ests,2,sd,na.rm=TRUE) 
  ase <- apply(ses,2,mean,na.rm=TRUE)
  med.se <- apply(ses,2,quantile,na.rm=TRUE,prob=0.5)
  cp <- mean(abs(ests[,1] - 1.0)/ses[,1] < 1.96,na.rm=TRUE)
  
  return(c(mean[1],ese[1],ase[1],med.se[1],cp))
}

## generating table of bootstrap results for different sample sizes n=100, 200, 350, 500 (table C1)
n <- c(100,200,350,500)
tabarray <- array(dim=c(5,4))
for(ss in 1:4){
	tabarray[,ss] <- tabdata(n[ss])
}
tabarray[1,] <- tabarray[1,]-1.0

xtable(tabarray[-3,])

print(xtable(tabarray[-3,]),
      file="paper_figures/table c1 - bootstrap_coverage.txt")
