# Supplementary material for: Intercept Estimation of Semi‐Parametric Joint Models in the Context of Longitudinal Data Subject to Irregular Observations
Source: Biom J. 2025 Nov 6;67(6):e70088. doi: 10.1002/bimj.70088 (PMC12592789; doi:10.1002/bimj.70088)
Supplement: Supplementary file 2 — Supporting file 2: bimj70088‐sup‐0002‐DataCode.zip [file BIMJ-67-e70088-s002.zip › Code and Data/bootstrap/semiparsims_boot.R]

## main function for bootstrap computation that returns the model estimates and the sd of the parameter estimates across B bootstrap simulations
binom_simulation_spline_boot <- function(samplesize,maxsimtime,
                             beta0,alpha0,gamma0,
                             lambdat,mut,degspline=3,knotsnum="quartile",B){
  
  zi <- rbinom(samplesize,1,prob=0.5)
  
  simframe <- as.data.frame(zi) %>% 
    mutate(id=row_number(),.before=zi) %>% 
    group_by(id) %>% 
    mutate(vi=case_when(
      zi==0 ~ runif(1,0.5,1.5),
      zi==1 ~ runif(1,1.5,4)
    )) %>% 
    ungroup() %>% 
    mutate(vi=exp(-log(2.75)*zi)*vi)
  
  simtimesframe <- c()
  
  ## generate observation times
  for(i in 1:samplesize){
    
    ## temporary id that will be worked with
    tempid <- simframe[simframe$id==i,] 
    tempintensity <- (tempid %>% pull(vi))*1*exp(gamma0*(tempid %>% pull(zi)))
    
    temptime <- 0
    
    while(temptime < maxsimtime){
      
      tempintertime <- rexp(1,rate=tempintensity)
      if(temptime+tempintertime < maxsimtime){
        simtimesframe <- rbind(simtimesframe,
          c(id=i,start=temptime,stop=temptime+tempintertime))
        temptime <- temptime+tempintertime 
      }else if(temptime==0){
        next
      }
      else{
        break
      }
    }
    
  }
  
  simdataframe <- as.data.frame(simtimesframe) %>% 
    left_join(simframe,by=c("id"="id")) %>% 
    group_by(id,stop) %>% 
    ## mutate(ei = rnorm(1,mean=0,sd=0.35)) %>% 
    ## we may want the expectation of this random effect to be 1
    mutate(ei = rnorm(1,mean=-0.06125,sd=0.35)) %>% 
    ungroup() %>% 
    mutate(rand = exp(log(vi)+mut(stop)+beta0*zi+ei))
  ## remember that exp(beta0*zi+alpha0*Bt(t)+...)
  ## using mut as a previously defined function 
  
  ## censoring distribution is U(1,1.1*tau)
  simdataframe <- simdataframe %>% 
    mutate(event=1) %>% 
    group_by(id) %>% 
    mutate(cens=runif(1,1,1.1*maxsimtime)) %>% 
    filter((start < cens)) %>% 
    mutate(stop = case_when(
      (cens < last(stop)) & (row_number()==n()) ~ cens,
      (last(stop) < cens) & (cens < maxsimtime) & (row_number()==n()) ~ cens,
      T ~ stop
    ), event =case_when(
      (last(stop) == cens) & (row_number()==n()) ~ 0,
      T ~ 1
    )) %>% 
    ungroup()
  
  ## adding administrative censoring
  ## adding a follow-up time from last event to 
  ## maximum simulated time - which is censored at the end of it
  simdataframecens <- simdataframe %>% 
    split(.$id) %>%
    map_if(.p=~ last(.$event) == 1,
           .f=~bind_rows(.x, 
                         tail(.x,n=1) %>% 
                          mutate(start=last(.$stop),
                            stop=maxsimtime,
                            event=0))) %>%
    bind_rows() %>%
    group_by(id) %>% 
    mutate(enum=1:n()) %>% 
    ungroup()
  
  ## fitting the spline basis
  ## default will be a cubic
  
  testspl <- bs(simdataframecens %>% pull(stop),degree=degspline,
                knots=quantile(simdataframecens %>% pull(stop),
                               probs=c(0.25,0.50,0.75)))
  
  splt <- simdataframecens %>% 
    mutate(logmut=log(rand)-log(vi)-beta0*zi-ei) %>% 
    pull(logmut)
  
  spltmodel <- lm(splt ~ testspl)
  
  mutdim <- last(dim(testspl))
  
  if(knotsnum=="quartile"){
      ## knots at quartiles
    testspl_alt <- bs(simdataframe %>% pull(stop),degree=degspline,
                      knots=quantile(simdataframecens %>% pull(stop),
                                     probs=c(0.2,0.4,0.6,0.8)))
    }else{
      ## knots at tertiles
    testspl_alt <- bs(simdataframe %>% pull(stop),degree=degspline,
                      knots=quantile(simdataframecens %>% pull(stop),
                                     probs=c(0.25,0.50,0.75)))
    }


  splt_alt <- simdataframe %>% 
    mutate(logmut=log(rand)-log(vi)-beta0*zi-ei) %>% 
    pull(logmut)
  
  spltmodel_alt <- lm(splt_alt ~ testspl_alt)
  
  test_simdframecens_global <- simdataframecens
  
  simdataframecens <- cbind(simdataframecens,
                            testspl[,1:last(dim(testspl))]) %>%
    rename_with(.cols=(ncol(.)-mutdim+1):ncol(.),~paste0("func",2:(mutdim+1)))
  
  mutdim <- last(dim(testspl_alt))
  
  simdataframe <- cbind(simdataframe,
                        testspl_alt[,1:last(dim(testspl_alt))]) %>%
    rename_with(.cols=(ncol(.)-mutdim+1):ncol(.),~paste0("func",2:(mutdim+1)))

  ## robust estimates for coxph
  intensitymarginal <- coxph(Surv(start,stop,event) ~ zi+cluster(id),
                             data=simdataframecens,
                             control = coxph.control(timefix = FALSE))
  summary(intensitymarginal)
  
  ##### intensity model fits using coxph
  intensityfitsimfrail <- coxph(Surv(start,stop,event) ~ zi+frailty(id),
                                data=simdataframecens,
                                control = coxph.control(timefix = FALSE))
  summary(intensityfitsimfrail)
  #  last(basehaz(intensityfitsimfrail,centered=FALSE)[,1])

  geefit <- geeglm(as.formula(paste("rand","~",
                          paste(c("zi",paste(grep("func", 
                                                  colnames(simdataframe), value = T), 
                                             collapse = "+")),
                                collapse="+"))),
         #rand ~ zi, - if one only fits an intercpet
         ## rand ~ zi+func1+func2, - if two predictors
         family=poisson("log"),
         data=simdataframe %>% mutate(func1=1) %>% relocate(func1,.before=func2),
         id=id)

  coefprim <- c(as.numeric(coef(geefit)[2]),as.numeric(coef(geefit)[1]),
                as.numeric(coef(geefit)[3:length(coef(geefit))]))
  
  print(paste("Initial parameters:",paste(coefprim,collapse=", ")))
  
  geefit_old <- geeglm(rand ~ zi,
    family=poisson("log"),
    data=simdataframe,
    id=id)

  coefprim_old <- c(as.numeric(coef(geefit_old)[-1]))
  
  ## running the model and debugging
  modest <- sunmodel_mine(data=simdataframe %>% 
                      mutate(func1=1) %>% 
                      relocate(func1,.before=func2),
                     intensity=intensityfitsimfrail,
                     initial=coefprim,
                     initial_old=coefprim_old)

  bootests <- lapply(1:B,boot.sun,data=simdataframe,id="id",tau=maxsimtime)
  
  estsb <- array(dim=c(B,length(modest$root)))
  for(i in 1:B) estsb[i,] <- as.numeric(bootests[[i]]) 
  se_sun <- apply(estsb,2,sd,na.rm=TRUE)
  
  return(list(modest=modest,bootse=se_sun))
}

## generates a bootstrap dataset by sampling the IDs
create.bootstrapped.dataset <- function(data,idname){

  id <- data[,names(data)%in%idname]
  ids <- unique(id)
  nsubj <- length(ids)
  idboot <- sample(ids,size=nsubj,replace=TRUE)
  subsample <- function(i,idboot,data,idname){
    id <- data[,names(data)%in%idname]
    datai <- data[id==idboot[i],]
    datai$id <- i
    return(datai)
  }
  data.boot <- rbindlist(lapply(1:nsubj,subsample,idboot,data,idname))
  return(data.boot)
}

## auxiliary function that computes an extended sun model fit using a generated boostrap dataset 
boot.sun <- function(it,data,idname,tau){
	data.boot <- create.bootstrapped.dataset(data,idname)
	result <- try(sunmodel_wrapper(data.boot,tau=tau)$model.sun$root)
	return(result)
}

sunmodel_wrapper <- function(data,tau=NULL){

 geefit <- geeglm(as.formula(paste("rand","~",
                          paste(c("zi",paste(grep("func", 
                                                  colnames(data), value = T), 
                                             collapse = "+")),
                                collapse="+"))),
         family=poisson("log"),
         data=data %>% mutate(func1=1) %>% relocate(func1,.before=func2),
         id=id)

  coefprim <- c(as.numeric(coef(geefit)[2]),as.numeric(coef(geefit)[1]),
                as.numeric(coef(geefit)[3:length(coef(geefit))]))


  geefit_old <- geeglm(rand ~ zi,
    family=poisson("log"),
    data=data,
    id=id)

  coefprim_old <- c(as.numeric(coef(geefit_old)[-1]))

	if(!is.null(tau)){
  datacens <- data %>% 
    split(.$id) %>%
    map_if(.p=~ last(.$event) == 1,
           .f=~bind_rows(.x, 
                         tail(.x,n=1) %>% 
                          mutate(start=last(.$stop),
                            stop=tau,
                            event=0))) %>%
    bind_rows() %>%
    group_by(id) %>% 
    mutate(enum=1:n()) %>% 
    ungroup()
	} else{ datacens <- data}

  intensityfitsimfrail <- coxph(Surv(start,stop,event) ~ zi+frailty(id),
                              data=datacens)

  data1 <- data %>% mutate(func1=1) %>% relocate(func1,.before=func2)

  modest <- sunmodel_mine(data=data1,intensity=intensityfitsimfrail,initial=coefprim,initial_old=coefprim_old,regular=FALSE,varest=FALSE)

  return(list(model.sun=modest,model.intensity=intensityfitsimfrail))
}

sunmodel_mine <- function(data,intensity,initial,initial_old,regular=FALSE,varest=FALSE){
  
  parfit <- coef(intensity)
  ## base hazard of the model
  baselambda <- basehaz(intensity,centered=FALSE)
  
  modmat <- as.data.frame(data) %>% 
    select(names(coef(intensity)))
  
  ## extracting observation times
  obstimes <- unique(data %>% 
                       filter(event==1) %>% 
                       arrange(stop) %>% 
                       pull(stop))
  
  ## maximum observed time
  maxtime <- max(obstimes)
  
  ## making n x T matrix of risk sets
  idnums <- unique(data %>% pull(id))
  
  ## making it so that we have our observation matrix
  ## row corresponds to the id
  ## column corresponds to the observation time
  
  stoptimes <- data %>% 
    group_by(id) %>% 
    arrange(stop) %>%
    slice(n()) %>% 
    pull(stop)
  
  matobsid <- 1*sweep(matrix(stoptimes,
                             nrow=length(stoptimes),
                             ncol=length(obstimes)),
                      MARGIN=2,STATS=obstimes,FUN='>=')

  ## number of events by id
  ## total number of rows
  numevents <- data %>% 
    group_by(id) %>% 
    summarise(events=length(event[event==1]))
  numrows <- data %>% nrow()
  
  ## adding a column of Xigamma to dataframe
  dataaug <- cbind(data,
                   mult=as.vector(as.matrix(modmat) %*% coef(intensity))) 
  dataaug <- as.data.frame(dataaug)

  randestimates <- sapply(X=idnums,FUN=randest,
                             numevents=numevents,
                             dataaug=dataaug,
                             basehaz=baselambda)
  ## random second moment
  randestimates1 <- sapply(X=idnums,FUN=randest,
                              numevents=numevents,
                              dataaug=dataaug,
                              basehaz=baselambda,
                              moment="first")
  ## random first moment
  
  mutdim <- length(grep("func",colnames(dataaug),fixed="TRUE"))
  
  prest <- c(colnames(modmat),paste0("func",1:mutdim))

  ## calculating the quotient term
  print("starting quotient term")
  
  zivector <- t(as.matrix(dataaug %>% group_by(id) %>% slice(1))[,colnames(modmat)])
  gammaxi <- dataaug %>% group_by(id) %>% slice(1) %>% pull(mult)
  
  randestimates2 <- cbind(randestimates1, randestimates,deparse.level=0)
  den <- apply(sweep(matobsid,1,randestimates2[,1]*exp(gammaxi),"*"),2,sum)

  Btframe <- dataaug[dataaug$event==1,]
  Btframe <- Btframe[,c(grep("stop",colnames(dataaug)),grep("func", colnames(dataaug)))]
  Btframe <- Btframe[!duplicated(Btframe$stop),]
  Btframe <- Btframe[order(Btframe$stop),]
  Btframe <- Btframe[,-1]

  numX <- t(matobsid)%*%sweep(t(zivector),1,randestimates2[,2]*exp(gammaxi),"*")
  numB <- sweep(Btframe,1,apply(sweep(matobsid,1,randestimates2[,2]*exp(gammaxi),"*"),2,sum),"*")
  num <- cbind(numX,numB)
  quotientmat <- t(sweep(num,1,den,"/"))

  print("found quotient term")
  partest <- initial

  ## proposed sun estimation method with intercept parametrization
  start_time <- Sys.time()
	print("starting multiroot")

  parestims <- multiroot(f=sunmodelest_new_mine,start=initial,ids=idnums,
                         varnames=c(colnames(modmat),paste0("func",1:mutdim)),
                         dataaug=dataaug,
                         obstimes=obstimes,
                         quotientmat=quotientmat)
  end_time <- Sys.time()
  print(end_time-start_time)
  print(paste0("Second estimation: ",parestims$root))

  ## calculating asymptotic variance for the proposed sun estimation method
  if(varest){
  	parestims$asympvar <- varcalc(ids=idnums,eta=parestims$root,
                                coln=c(colnames(modmat),paste0("func",1:mutdim)),
                                dataaug=dataaug,obstimes=obstimes,
                                quotientmat=quotientmat)
  }
  parestims$geemodel_time <- initial
  
  ## existing sun estimation method
  if(regular){
    start_time <- Sys.time()
    parestims$sunmodel_reg <- multiroot(f=sunmodelest,start=initial_old,ids=idnums,
                                        varnames=colnames(modmat),
                                        dataaug=dataaug %>% select(-starts_with("func")),
                                        obstimes=obstimes,
                                        randestimates=randestimates,
                                        parfit=parfit,matobsid=matobsid)$root
    end_time <- Sys.time()
    print(end_time-start_time)
  
    print(paste0("Original estimation: ",parestims$sunmodel_reg))
  }

  parestims$geemodel <- initial_old

  return(parestims)
}

## setting up integral function to minimize with multiroot
sunmodelest_new_mine <- function(etapar,ids,varnames,dataaug,
                        obstimes,quotientmat){

	Z <- dataaug[,varnames]
  integral <- integralcalc_new_mine(dataaug,eta=etapar,quotientmat=quotientmat,varnames=varlines,Z=Z,obstimes=obstimes)
}

findindex <- function(t,obstimes){

  index <- sum(obstimes<=t)
  if(index==0) index <- 1
  return(index)
}

integralcalc_new_mine <- function(dataaug,eta,quotientmat,varnames,Z,obstimes){

  Z <- data.matrix(Z)
  term1 <- sweep(Z,1,exp(-Z%*%eta)*dataaug$rand,"*")
  timeind <- sapply(dataaug$stop,findindex,obstimes=obstimes)
  term2 <- t(quotientmat[,timeind])
  integrand <- dataaug$event*(term1 - term2)
  integral <- apply(integrand,2,sum)
  return(integral)
}
