# Supplementary material for: Intercept Estimation of Semi‐Parametric Joint Models in the Context of Longitudinal Data Subject to Irregular Observations
Source: Biom J. 2025 Nov 6;67(6):e70088. doi: 10.1002/bimj.70088 (PMC12592789; doi:10.1002/bimj.70088)
Supplement: Supplementary file 2 — Supporting file 2: bimj70088‐sup‐0002‐DataCode.zip [file BIMJ-67-e70088-s002.zip › Code and Data/bootstrap/semiparsims_boot_gen.R]

## loading packages
library(dplyr)
library(purrr)
library(tidyr)
library(magrittr)
library(survival)
library(rootSolve)
library(geepack)
library(splines)
library(parallel)
library(xtable)
library(data.table)

source("simulation/semiparsims_functions.R")
source("bootstrap/semiparsims_boot.R")

arraynum <- 1

# set.seed(20 + arraynum)
set.seed(20 + arraynum)

simlength <- 1010
simlist <- vector("list",simlength)

B <- 100
mut <- function(t){return(log(1+t) + 2*(t+1))}

binom_simulation_spline_boot_aux <- function(it,samplesize,maxsimtime,
                                             beta0,alpha0,
                                             gamma0,
                                             lambdat,mut,
                                             degspline=3,
                                             knotsnum="quartile",B) {
  print(paste("it=",it))
  return(tryCatch(binom_simulation_spline_boot(samplesize,maxsimtime,
                                               beta0,alpha0,gamma0,
                                               lambdat,mut,degspline,
                                               knotsnum=knotsnum,B), error=function(e) NULL))
}

## setting up parameters
beta0 <- 1.0
alpha0 <- c(1,1)
gamma0 <- 0.5
lambdat <- function(t){
  ## simulating lambda_0(t)=1+t
  return((1+t)) 
}
mut=function(t){
  return(c(log(1+t)+2*(t+1)))
}

## running bootstramp for sample size n=100, 200, 350, 500
start <- Sys.time()
testsims <- lapply(1:1000,FUN=binom_simulation_spline_boot_aux,
                   samplesize=200,maxsimtime=5,
                   beta0=beta0,alpha0=alpha0,gamma0=gamma0,
                   lambdat=lambdat,mut=mut,knotsnum="quartile",B=100)
end <- Sys.time()
print(paste("Bootstrap took",end-start))
dput(testsims,paste0("bootstrap/sims/testsims.log.n200.",arraynum,".Robject"))

testsims <- lapply(1:1000,FUN=binom_simulation_spline_boot_aux,
                   samplesize=100,maxsimtime=5,
                   beta0=beta0,alpha0=alpha0,gamma0=gamma0,
                   lambdat=lambdat,mut=mut,knotsnum="quartile",B=100)
dput(testsims,paste0("bootstrap/sims/testsims.log.n100.",arraynum,".Robject"))

testsims <- lapply(1:1000,FUN=binom_simulation_spline_boot_aux,
                   samplesize=350,maxsimtime=5,
                   beta0=beta0,alpha0=alpha0,gamma0=gamma0,
                   lambdat=lambdat,mut=mut,knotsnum="quartile",B=100)
dput(testsims,paste0("bootstrap/sims/testsims.log.n350.",arraynum,".Robject"))

testsims <- lapply(1:1000,FUN=binom_simulation_spline_boot_aux,
                   samplesize=500,maxsimtime=5,
                   beta0=beta0,alpha0=alpha0,gamma0=gamma0,
                   lambdat=lambdat,mut=mut,knotsnum="quartile",B=100)
dput(testsims,paste0("bootstrap/sims/testsims.log.n500.",arraynum,".Robject"))
