# Supplementary material for: Intercept Estimation of Semi‐Parametric Joint Models in the Context of Longitudinal Data Subject to Irregular Observations
Source: Biom J. 2025 Nov 6;67(6):e70088. doi: 10.1002/bimj.70088 (PMC12592789; doi:10.1002/bimj.70088)
Supplement: Supplementary file 2 — Supporting file 2: bimj70088‐sup‐0002‐DataCode.zip [file BIMJ-67-e70088-s002.zip › Code and Data/figure_generation/demonstrations_table.R]

library('tidyverse')

## this function produces a table with the computed mean, ESE
table_proc <- function(testsims,beta0,paramstring,funstring){

  simlist <- testsims
  
  ## removing NA values
  narows <- which(!complete.cases(do.call(rbind,lapply(simlist,"[[",1))))
  nullrows <- which(sapply(simlist, is.null))
  
  if(length(narows)+length(nullrows) >= 1){
    simlist <- simlist[-c(narows,nullrows)]
  }
  lensims <- length(simlist)
  
  ## gee models with splines
  bias_gee <- beta0-mean(do.call(rbind,lapply(simlist,"[[",6))[,1],na.rm=TRUE)
  ## regular sun simulation
  bias_sun <- beta0-mean(do.call(rbind,lapply(simlist,"[[",7))[,1],na.rm=TRUE)
  ## extended sun simulation
  bias_extsun <- beta0-mean(do.call(rbind,lapply(simlist,"[[",1))[,1],na.rm=TRUE)
  ## gee models
  beta0-mean(do.call(rbind,lapply(simlist,"[[",8))[,1],na.rm=TRUE)
  
  ## gee models with splines
  sd_gee <- sd(do.call(rbind,lapply(simlist,"[[",6))[,1],na.rm=TRUE)
  ## regular sun simulation
  sd_sun <- sd(do.call(rbind,lapply(simlist,"[[",7))[,1],na.rm=TRUE)
  ## extended sun simulation
  sd_extsun <- sd(do.call(rbind,lapply(simlist,"[[",1))[,1],na.rm=TRUE)
  ## gee models
  sd(do.call(rbind,lapply(simlist,"[[",8))[,1],na.rm=TRUE)
  
  ## table of bias and ESE for different models
  return(data.frame(names=c("gee","sun","sunext"),
             bias=c(bias_gee,bias_sun,bias_extsun),
             sd=c(sd_gee,sd_sun,sd_extsun),
             param=paramstring,
             fun=funstring))
}

## this function computes the Monte-Carlo error for the simulations
montecarlo_comp <- function(testsims){
  simlist <- testsims
  
  ## removing NA values
  narows <- which(!complete.cases(do.call(rbind,lapply(simlist,"[[",1))))
  nullrows <- which(sapply(simlist, is.null))
  
  if(length(narows)+length(nullrows) >= 1){
    simlist <- simlist[-c(narows,nullrows)]
  }
  lensims <- length(simlist)
  
  ## monte-carlo error computation for proposed method
  mean_extsun <- mean(do.call(rbind,lapply(simlist,"[[",1))[,1],na.rm=TRUE)
  
  montecarlo_se <- sqrt(1/(lensims*(lensims-1)))*
    sqrt(sum((mean_extsun-
                do.call(rbind,lapply(simlist,"[[",1))[,1])^2,
             na.rm=TRUE))
  
  ## regular sun model
  mean_extsun_reg <- mean(do.call(rbind,lapply(simlist,"[[",7))[,1],na.rm=TRUE)
  
  montecarlo_se_reg <- sqrt(1/(lensims*(lensims-1)))*
    sqrt(sum((mean_extsun_reg-
                do.call(rbind,lapply(simlist,"[[",7))[,1])^2,
             na.rm=TRUE))
  
  return(c(montecarlo_extsun=montecarlo_se,montecarlo_regsun=montecarlo_se_reg))
}

## loading workspace image from the computation 

############################################################################
############### Table 1: Increasing sample size
############################################################################
load("simulation/simulation_images/simulation_study/sample_size/testsims_logt_beta10_100sims.RData",envir=temp.env <- new.env())

montecarlo_comp(temp.env$testsims)

normal_beta10_logt_n100 <- table_proc(temp.env$testsims,temp.env$beta0,1,'logt') %>% mutate(n=100) %>% select(-fun)

load("simulation/simulation_images/simulation_study/binary/testsims_logt_beta10.RData",envir=temp.env <- new.env())

montecarlo_comp(temp.env$testsims)

normal_beta10_logt_n200 <- table_proc(temp.env$testsims,temp.env$beta0,1,'logt') %>% mutate(n=200) %>% select(-fun)

load("simulation/simulation_images/simulation_study/sample_size/testsims_logt_beta10_350sims.RData",envir=temp.env <- new.env())

montecarlo_comp(temp.env$testsims)

normal_beta10_logt_n350 <- table_proc(temp.env$testsims,temp.env$beta0,1,'logt') %>% mutate(n=350) %>% select(-fun)

load("simulation/simulation_images/simulation_study/sample_size/testsims_logt_beta10_500sims.RData",envir=temp.env <- new.env())

montecarlo_comp(temp.env$testsims)

normal_beta10_logt_n500 <- table_proc(temp.env$testsims,temp.env$beta0,1,'logt') %>% mutate(n=500) %>% select(-fun)

rbind(normal_beta10_logt_n100,normal_beta10_logt_n200,normal_beta10_logt_n350,normal_beta10_logt_n500) %>% 
  pivot_wider(names_from='n',values_from=c('bias','sd')) %>% 
  arrange(names,param) %>% 
  select(names,param,bias_100,sd_100,bias_200,sd_200,bias_350,sd_350,bias_500,sd_500) %>% 
  mutate_at(.vars=c('bias_100','sd_100','bias_200','sd_200','bias_350','sd_350','bias_500','sd_500'),~signif(.,2))

print(xtable(rbind(normal_beta10_logt_n100,normal_beta10_logt_n200,normal_beta10_logt_n350,normal_beta10_logt_n500) %>% 
         pivot_wider(names_from='n',values_from=c('bias','sd')) %>% 
         arrange(names,param) %>% 
         select(names,param,bias_100,sd_100,bias_200,sd_200,bias_350,sd_350,bias_500,sd_500) %>% 
         mutate_at(.vars=c('bias_100','sd_100','bias_200','sd_200','bias_350','sd_350','bias_500','sd_500'),~signif(.,2)),digits=4),
       file='paper_figures/table 2 - sample_size.txt')

############################################################################
############### Table 2: Increasing maximum follow-up
############################################################################
load("simulation/simulation_images/simulation_study/follow_up/testsims_logt_beta10_tau15.RData",envir=temp.env <- new.env())

montecarlo_comp(temp.env$testsims)

normal_beta10_logt_tau15 <- table_proc(temp.env$testsims,temp.env$beta0,1,'logt') %>% mutate(tau=1.5) %>% select(-fun)

load("simulation/simulation_images/simulation_study/follow_up/testsims_logt_beta10_tau3.RData",envir=temp.env <- new.env())

montecarlo_comp(temp.env$testsims)

normal_beta10_logt_tau3 <- table_proc(temp.env$testsims,temp.env$beta0,1,'logt') %>% mutate(tau=3) %>% select(-fun)

load("simulation/simulation_images/simulation_study/binary/testsims_logt_beta10.RData",envir=temp.env <- new.env())

montecarlo_comp(temp.env$testsims)

normal_beta10_logt_tau5 <- table_proc(temp.env$testsims,temp.env$beta0,1,'logt') %>% mutate(tau=5) %>% select(-fun)

rbind(normal_beta10_logt_tau15,normal_beta10_logt_tau3,normal_beta10_logt_tau5) %>% 
  pivot_wider(names_from='tau',values_from=c('bias','sd')) %>% 
  arrange(names,param) %>% 
  select(names,param,bias_1.5,sd_1.5,bias_3,sd_3,bias_5,sd_5) %>% 
  mutate_at(.vars=c('bias_1.5','sd_1.5','bias_3','sd_3','bias_5','sd_5'),~signif(.,2))

print(xtable(rbind(normal_beta10_logt_tau15,normal_beta10_logt_tau3,normal_beta10_logt_tau5) %>% 
               pivot_wider(names_from='tau',values_from=c('bias','sd')) %>% 
               arrange(names,param) %>% 
               select(names,param,bias_1.5,sd_1.5,bias_3,sd_3,bias_5,sd_5) %>% 
               mutate_at(.vars=c('bias_1.5','sd_1.5','bias_3','sd_3','bias_5','sd_5'),~signif(.,2)),digits=4),
      file='paper_figures/table 3 - followup_time.txt')

############################################################################
############### Table 3: Binary vs Binomial
############################################################################

####################
##### normal distribution
#####################

######## parameter beta=1.0
load("simulation/simulation_images/simulation_study/normal/testsims_logt_beta10_normal.RData",envir=temp.env <- new.env())

montecarlo_comp(temp.env$testsims)

normal_beta10_logt <- table_proc(temp.env$testsims,temp.env$beta0,1,'logt')

load("simulation/simulation_images/simulation_study/normal/testsims_sint_beta10_normal.RData",envir=temp.env <- new.env())

montecarlo_comp(temp.env$testsims)

normal_beta10_sint <- table_proc(temp.env$testsims,temp.env$beta0,1,'sint')

load("simulation/simulation_images/simulation_study/normal/testsims_sin4t_beta10_normal.RData",envir=temp.env <- new.env())

montecarlo_comp(temp.env$testsims)

normal_beta10_sin4t <- table_proc(temp.env$testsims,temp.env$beta0,1,'sin4t')

normal_beta10 <- rbind(normal_beta10_logt,normal_beta10_sint,normal_beta10_sin4t)

######### parameter beta=0.5
load("simulation/simulation_images/simulation_study/normal/testsims_logt_beta05_normal.RData",envir=temp.env <- new.env())

montecarlo_comp(temp.env$testsims)

normal_beta05_logt <- table_proc(temp.env$testsims,temp.env$beta0,0.5,'logt')

load("simulation/simulation_images/simulation_study/normal/testsims_sint_beta05_normal.RData",envir=temp.env <- new.env())

montecarlo_comp(temp.env$testsims)

normal_beta05_sint <- table_proc(temp.env$testsims,temp.env$beta0,0.5,'sint')

load("simulation/simulation_images/simulation_study/normal/testsims_sin4t_beta05_normal.RData",envir=temp.env <- new.env())

montecarlo_comp(temp.env$testsims)

normal_beta05_sin4t <- table_proc(temp.env$testsims,temp.env$beta0,0.5,'sin4t')

normal_beta05 <- rbind(normal_beta05_logt,normal_beta05_sint,normal_beta05_sin4t)

######### parameter beta=-0.5
load("simulation/simulation_images/simulation_study/normal/testsims_logt_betam05_normal.RData",envir=temp.env <- new.env())

montecarlo_comp(temp.env$testsims)

normal_betam05_logt <- table_proc(temp.env$testsims,temp.env$beta0,-0.5,'logt')

load("simulation/simulation_images/simulation_study/normal/testsims_sint_betam05_normal.RData",envir=temp.env <- new.env())

montecarlo_comp(temp.env$testsims)

normal_betam05_sint <- table_proc(temp.env$testsims,temp.env$beta0,-0.5,'sint')

load("simulation/simulation_images/simulation_study/normal/testsims_sin4t_betam05_normal.RData",envir=temp.env <- new.env())

montecarlo_comp(temp.env$testsims)

normal_betam05_sin4t <- table_proc(temp.env$testsims,temp.env$beta0,-0.5,'sin4t')

normal_betam05 <- rbind(normal_betam05_logt,normal_betam05_sint,normal_betam05_sin4t)

## table for normal distribution
rbind(normal_beta10,normal_beta05,normal_betam05) %>% 
  pivot_wider(names_from='fun',values_from=c('bias','sd')) %>% 
  arrange(names,param) %>% 
  select(names,param,bias_logt,sd_logt,bias_sint,sd_sint,bias_sin4t,sd_sin4t) %>% 
  mutate_at(.vars=c('bias_logt','sd_logt','bias_sint','sd_sint','bias_sin4t','sd_sin4t'),~signif(.,2))

print(xtable(rbind(normal_beta10,normal_beta05,normal_betam05) %>% 
               pivot_wider(names_from='fun',values_from=c('bias','sd')) %>% 
               arrange(names,param) %>% 
               select(names,param,bias_logt,sd_logt,bias_sint,sd_sint,bias_sin4t,sd_sin4t) %>% 
               mutate_at(.vars=c('bias_logt','sd_logt','bias_sint','sd_sint','bias_sin4t','sd_sin4t'),~signif(.,2)),digits=4),
      file='paper_figures/table 4b - normal_dist.txt')

####################
##### bernoulli distribution
#####################

######## parameter beta=1.0
load("simulation/simulation_images/simulation_study/binary/testsims_logt_beta10.RData",envir=temp.env <- new.env())

montecarlo_comp(temp.env$testsims)

ber_beta10_logt <- table_proc(temp.env$testsims,temp.env$beta0,1,'logt')

load("simulation/simulation_images/simulation_study/binary/testsims_sint_beta10.RData",envir=temp.env <- new.env())

montecarlo_comp(temp.env$testsims)

ber_beta10_sint <- table_proc(temp.env$testsims,temp.env$beta0,1,'sint')

load("simulation/simulation_images/simulation_study/binary/testsims_sin4t_beta10.RData",envir=temp.env <- new.env())

montecarlo_comp(temp.env$testsims)

ber_beta10_sin4t <- table_proc(temp.env$testsims,temp.env$beta0,1,'sin4t')

ber_beta10 <- rbind(ber_beta10_logt,ber_beta10_sint,ber_beta10_sin4t)

######### parameter beta=0.5
load("simulation/simulation_images/simulation_study/binary/testsims_logt_beta05.RData",envir=temp.env <- new.env())

montecarlo_comp(temp.env$testsims)

ber_beta05_logt <- table_proc(temp.env$testsims,temp.env$beta0,0.5,'logt')

load("simulation/simulation_images/simulation_study/binary/testsims_sint_beta05.RData",envir=temp.env <- new.env())

montecarlo_comp(temp.env$testsims)

ber_beta05_sint <- table_proc(temp.env$testsims,temp.env$beta0,0.5,'sint')

load("simulation/simulation_images/simulation_study/binary/testsims_sin4t_beta05.RData",envir=temp.env <- new.env())

montecarlo_comp(temp.env$testsims)

ber_beta05_sin4t <- table_proc(temp.env$testsims,temp.env$beta0,0.5,'sin4t')

ber_beta05 <- rbind(ber_beta05_logt,ber_beta05_sint,ber_beta05_sin4t)

######### parameter beta=-0.5
load("simulation/simulation_images/simulation_study/binary/testsims_logt_betam05.RData",envir=temp.env <- new.env())

montecarlo_comp(temp.env$testsims)

ber_betam05_logt <- table_proc(temp.env$testsims,temp.env$beta0,-0.5,'logt')

load("simulation/simulation_images/simulation_study/binary/testsims_sint_betam05.RData",envir=temp.env <- new.env())

montecarlo_comp(temp.env$testsims)

ber_betam05_sint <- table_proc(temp.env$testsims,temp.env$beta0,-0.5,'sint')

load("simulation/simulation_images/simulation_study/binary/testsims_sin4t_betam05.RData",envir=temp.env <- new.env())

montecarlo_comp(temp.env$testsims)

ber_betam05_sin4t <- table_proc(temp.env$testsims,temp.env$beta0,-0.5,'sin4t')

ber_betam05 <- rbind(ber_betam05_logt,ber_betam05_sint,ber_betam05_sin4t)

## table for bernoulli distribution
rbind(ber_beta10,ber_beta05,ber_betam05) %>% 
  pivot_wider(names_from='fun',values_from=c('bias','sd')) %>% 
  arrange(names,param) %>% 
  select(names,param,bias_logt,sd_logt,bias_sint,sd_sint,bias_sin4t,sd_sin4t) %>% 
  mutate_at(.vars=c('bias_logt','sd_logt','bias_sint','sd_sint','bias_sin4t','sd_sin4t'),~signif(.,2))

print(xtable(rbind(ber_beta10,ber_beta05,ber_betam05) %>% 
               pivot_wider(names_from='fun',values_from=c('bias','sd')) %>% 
               arrange(names,param) %>% 
               select(names,param,bias_logt,sd_logt,bias_sint,sd_sint,bias_sin4t,sd_sin4t) %>% 
               mutate_at(.vars=c('bias_logt','sd_logt','bias_sint','sd_sint','bias_sin4t','sd_sin4t'),~signif(.,2)),digits=4),
      file='paper_figures/table 4a - ber_dist.txt')
