# Supplementary material for: Intercept Estimation of Semi‐Parametric Joint Models in the Context of Longitudinal Data Subject to Irregular Observations
Source: Biom J. 2025 Nov 6;67(6):e70088. doi: 10.1002/bimj.70088 (PMC12592789; doi:10.1002/bimj.70088)
Supplement: Supplementary file 2 — Supporting file 2: bimj70088‐sup‐0002‐DataCode.zip [file BIMJ-67-e70088-s002.zip › Code and Data/figure_generation/demonstrations_comp.R]

library(tidyverse)
library(splines)

## this function prepares the computed images into a format used for plotting and viewing results 
## of the mean outcome trajectories
modelresults_db <- function(path){
  
  ## loading workspace image from a specified path
  load(path)
  
  simlist <- testsims
  
  ## removing NA values
  narows <- which(!complete.cases(do.call(rbind,lapply(simlist,"[[",1))))
  nullrows <- which(sapply(simlist, is.null))
  
  if(length(narows)+length(nullrows) >= 1){
    simlist <- simlist[-c(narows,nullrows)]
  }
  lensims <- length(simlist)
  
  #simlist <- simlist[1:500]
  
  ## gee models with splines
  bias_gee <- beta0-mean(do.call(rbind,lapply(simlist,"[[",6))[,1],na.rm=TRUE)
  ## regular sun simulation
  bias_sun <- beta0-mean(do.call(rbind,lapply(simlist,"[[",7))[,1],na.rm=TRUE)
  ## extended sun simulation
  bias_extsun <- beta0-mean(do.call(rbind,lapply(simlist,"[[",1))[,1],na.rm=TRUE)
  ## gee models
  beta0-mean(do.call(rbind,lapply(simlist,"[[",8))[,1],na.rm=TRUE)
  
  ## gee models with splines
  sd_gee <- sd(do.call(rbind,lapply(simlist,"[[",6))[,1],na.rm=TRUE)
  ## regular sun simulation
  sd_sun <- sd(do.call(rbind,lapply(simlist,"[[",7))[,1],na.rm=TRUE)
  ## extended sun simulation
  sd_extsun <- sd(do.call(rbind,lapply(simlist,"[[",1))[,1],na.rm=TRUE)
  ## gee models
  sd(do.call(rbind,lapply(simlist,"[[",8))[,1],na.rm=TRUE)
  
  ## table of bias and ESE for different models
  data.frame(names=c("gee","sun","extsun"),
             bias=c(bias_gee,bias_sun,bias_extsun),
             sd=c(sd_gee,sd_sun,sd_extsun))
  
  ## monte-carlo error computation for proposed method
  mean_extsun <- mean(do.call(rbind,lapply(simlist,"[[",1))[,1],na.rm=TRUE)
  
  montecarlo_se <- sqrt(1/(lensims*(lensims-1)))*
      sqrt(sum((mean_extsun-
        do.call(rbind,lapply(simlist,"[[",1))[,1])^2,na.rm=TRUE))
  montecarlo_se
  
  ## regular sun model
  mean_extsun_reg <- mean(do.call(rbind,lapply(simlist,"[[",7))[,1],na.rm=TRUE)
  
  montecarlo_se_reg <- sqrt(1/(lensims*(lensims-1)))*
      sqrt(sum((mean_extsun_reg-
        do.call(rbind,lapply(simlist,"[[",7))[,1])^2,na.rm=TRUE))
  montecarlo_se_reg
  
  ## looking at spline plots
  
  maxsplinetime <- maxsimtime
  
  times <- seq(0,maxsplinetime,by=0.1)
  
  test_simdframe_global1 <- simlist[[1]]$dframe
  test_simdframe_global1 
  
  splinebasis <- bs(times,degree=3,
                    knots=quantile(test_simdframe_global1 %>% pull(stop),
                                   probs=c(0.2,0.4,0.6,0.8)))
  
  splinebasismat <- cbind(rep(1,length(times)),
                          splinebasis[1:nrow(splinebasis),1:ncol(splinebasis)])
  
  ## averaging over parameter estimates
  multvect_sun <- colMeans(do.call(rbind,lapply(simlist,"[[",1)),na.rm=TRUE)[-1]
  multvect_splines <- colMeans(do.call(rbind,lapply(simlist,"[[",6)),na.rm=TRUE)[-1]
  
  dframespline <- data.frame(x=times,
                             y=splinebasismat %*% multvect_sun,
                             z=splinebasismat %*% multvect_splines,
                             w=mut(times)) %>% 
    pivot_longer(cols=y:w,names_to="estimation_type",values_to="fits") %>% 
    mutate(estimation_type=case_when(
      estimation_type == "y" ~ "Extended Sun model",
      estimation_type == "z" ~ "GEE Spline model",
      estimation_type == "w" ~ "True function"
    ),estimation_case=case_when(
      estimation_type == "True function" ~ "True function",
      T ~ "Estimation"
    )) 

}

## comparing different simulation scenarios
dframespline_logt <- modelresults_db("simulation/simulation_images/simulation_study/binary/testsims_logt_beta10.RData")
dframespline_sint <- modelresults_db("simulation/simulation_images/simulation_study/binary/testsims_sint_beta10.RData")
dframespline_sin4t <- modelresults_db("simulation/simulation_images/simulation_study/binary/testsims_sin4t_beta10.RData")

## contrasting the comparisons of the intercept terms 
## across different intercept generating functions
dframespline_logt <- dframespline_logt %>% 
  mutate(func="log(1+t)+2(t+1)")

dframespline_sint <- dframespline_sint %>% 
  mutate(func="sin(1+t)+2(t+1)")

dframespline_sin4t <- dframespline_sin4t %>% 
  mutate(func="sin(4t)")

## using a labeller function for the intercept generating function specifications
library(latex2exp)

appender <- function(string){ 
  TeX(paste("$\\mu_0(t) = $", string))  
}

pdf(file = "paper_figures/figure 1 - intercept_plot.pdf",   # The directory you want to save the file in
    width = 13.22, # The width of the plot in inches
    height = 9.45) # The height of the plot in inches

print(rbind(dframespline_logt,dframespline_sint,dframespline_sin4t) %>% 
  ggplot(aes(x=x,y=fits,color=estimation_type,linetype=estimation_case))+
  geom_line(linewidth=0.6)+
  scale_linetype_manual(values=c("True function"="solid","Estimation"="dotted"))+
  labs(x="Time",y="log of mean outcome",color="Type of estimation",
       linetype="Functional form")+
  facet_wrap(~func,nrow=3,ncol=1,scales="free",
             labeller = as_labeller(appender,default = label_parsed))+
  theme_minimal()+
  theme(legend.position="bottom",
        axis.title=element_text(size=15),
        panel.grid.major = element_blank(),
        panel.grid.minor = element_blank(),
        legend.text=element_text(size=14),
        axis.text.x=element_text(size=14),
        axis.text.y=element_text(size=14),
        legend.title=element_text(size=14),
        strip.text =element_text(size=13),
        legend.box.background = element_rect(colour = "white")
  )+
  theme(axis.line = element_line(color = 'black')))

dev.off()
