# Supplementary material for: Intercept Estimation of Semi‐Parametric Joint Models in the Context of Longitudinal Data Subject to Irregular Observations
Source: Biom J. 2025 Nov 6;67(6):e70088. doi: 10.1002/bimj.70088 (PMC12592789; doi:10.1002/bimj.70088)
Supplement: Supplementary file 2 — Supporting file 2: bimj70088‐sup‐0002‐DataCode.zip [file BIMJ-67-e70088-s002.zip › Code and Data/figure_generation/demonstrations_dataanalysis.R]

library(tidyverse)
library(IrregLong)
library(geepack)
library(xtable)

## loading workspace image from the computation 
load("simulation/simulation_images/data_analysis/dataanalysis_bladder_sims.RData")

## number of subjects who received thiotepa and placebo
simdataframe %>% 
  group_by(id) %>% 
  slice(1) %>% 
  ungroup() %>% 
  count(treatmentthiotepa)

## mean number of events across all subjects
simdataframe %>% 
  group_by(id) %>% 
  summarise(events=sum(event)) %>% 
  ungroup() %>% 
  summarise(mean=mean(events))

## mean number of events by treatment arm
simdataframe %>% 
  group_by(treatmentthiotepa,id) %>% 
  summarise(events=sum(event)) %>% 
  ungroup() %>% 
  group_by(treatmentthiotepa) %>% 
  summarise(mean=mean(events))

## average length of follow up (months) for all subjects
simdataframe %>% 
  group_by(id) %>% 
  slice(n()) %>% 
  ungroup() %>% 
  summarise(mean=mean(stop))

## average length of follow up (months) by treatment arm
simdataframe %>% 
  group_by(id) %>% 
  slice(n()) %>%
  ungroup() %>% 
  group_by(treatmentthiotepa) %>% 
  summarise(mean=mean(stop))

## number of events
simdataframe %>% 
  group_by(id) %>% 
  summarise(events=sum(event)) %>% 
  ungroup() %>% 
  count(events)

## number of events
simdataframe %>% 
  group_by(id,treatmentthiotepa) %>% 
  summarise(events=sum(event)) %>% 
  ungroup() %>% 
  count(events,treatmentthiotepa)

## computing mean number of tumours
dframespline <- data.frame(x=times,
                           y=exp(splinebasismat %*% multvect_sun),
                           z=exp(splinebasismat %*% multvect_splines)) %>% 
  pivot_longer(cols=y:z,names_to="estimation_type",values_to="fits") %>% 
  mutate(estimation_type=case_when(
    estimation_type == "y" ~ "Extended Sun model",
    estimation_type == "z" ~ "GEE Spline model",
  ),estimation_case=case_when(
    T ~ "Estimation"
  )) 

dframespline %>% 
  ggplot(aes(x=x,y=fits,color=estimation_type,linetype=estimation_case))+
  geom_line()+
  scale_linetype_manual(values=c("Estimation"="solid","True function"="solid"))+
  labs(x="Follow-up time (months)",y="log of mean tumours at recurrence",
       color="Estimation model",
       linetype="Estimation model")+
  guides(linetype = "none")+
  theme_minimal()+
  theme(legend.position = c(0.85, 0.85),
        axis.title=element_text(size=15),
        legend.text=element_text(size=14),
        legend.title=element_text(size=14),
        legend.box.background = element_rect(colour = "white"))

## outcome trajectories for all subjects in the study
data_bladder %>% 
  ggplot(aes(x=start,y=rec_tumor,group=id))+
  geom_line()

## parameter estimates
modest$root[1:coef_len]
## names of covariates
names(coef(intensityfitsimfrail))

## carrying out data analysis 
## and bootstrapping simulations

simlist <- estim_bt

## removing NA values
narows <- which(!complete.cases(do.call(rbind,lapply(simlist,"[[",1))))
nullrows <- which(sapply(simlist, is.null))

if(length(narows)+length(nullrows) >= 1){
  simlist <- simlist[-c(narows,nullrows)]
}
lensims <- length(simlist)

## removing outliers (in absolute value parameters are greater than 10)
outliers1 <- which(abs(sapply(lapply(simlist,"[[",1),"[[",1)) > 10)
outliers2 <- which(abs(sapply(lapply(simlist,"[[",1),"[[",2)) > 10)
outliers3 <- which(abs(sapply(lapply(simlist,"[[",7),"[[",1)) > 10)
outliers4 <- which(abs(sapply(lapply(simlist,"[[",7),"[[",2)) > 10)

## removing outliers for spline terms
spline_terms_bt <- do.call(rbind,
                           lapply(lapply(simlist,"[[",1),
                              function(x) x[-(1:coef_len)]))

## extracting outliers where spline coefficients are greater than 100
outliers5_cond <- apply(spline_terms_bt,
       MARGIN=2,
       FUN=function(x) which(abs(x)>100))

if(length(outliers5_cond) > 0){
  outliers5 <- unique(do.call(c,outliers5_cond))
}else{
  outliers5 <- c()
}

total_outliers <- unique(c(outliers1,outliers2,outliers3,outliers4,outliers5))

simlist <- simlist[-total_outliers]

## parameter: beta1 treatment

## extended sun simulation
mean(do.call(rbind,lapply(simlist,"[[",1))[,1],na.rm=TRUE)
beta1_sd_extsun <- sd(do.call(rbind,lapply(simlist,"[[",1))[,1],na.rm=TRUE)
beta1_sd_extsun
## regular sun simulation
mean(do.call(rbind,lapply(simlist,"[[",7))[,1],na.rm=TRUE)
beta1_sd_sun <- sd(do.call(rbind,lapply(simlist,"[[",7))[,1],na.rm=TRUE)
beta1_sd_sun
## gee models with splines
mean(do.call(rbind,lapply(simlist,"[[",6))[,1],na.rm=TRUE)
beta1_sd_geespline <- sd(do.call(rbind,lapply(simlist,"[[",6))[,1],na.rm=TRUE)
beta1_sd_geespline
## gee models
sd(do.call(rbind,lapply(simlist,"[[",8))[,1],na.rm=TRUE)

gee_mean_b1 <- mean(do.call(rbind,lapply(simlist,"[[",6))[,1],na.rm=TRUE)
gee_sd_b1   <- beta1_sd_geespline
sun_mean_b1 <- mean(do.call(rbind,lapply(simlist,"[[",7))[,1],na.rm=TRUE)
sun_sd_b1   <- beta1_sd_sun
extsun_mean_b1 <- mean(do.call(rbind,lapply(simlist,"[[",1))[,1],na.rm=TRUE)
extsun_sd_b1   <- beta1_sd_extsun

results_df_b1 <- data.frame(
  mean_b1 = c(gee_mean_b1,sun_mean_b1,extsun_mean_b1),
  sd_b1   = c(gee_sd_b1,sun_sd_b1,extsun_sd_b1),
  row.names = c("GEE Model", "Sun Model", "Extended Sun")
)

## parameter: beta2 number

## extended sun simulation
mean(do.call(rbind,lapply(simlist,"[[",1))[,2],na.rm=TRUE)
beta2_sd_extsun <- sd(do.call(rbind,lapply(simlist,"[[",1))[,2],na.rm=TRUE)
beta2_sd_extsun
## regular sun simulation
mean(do.call(rbind,lapply(simlist,"[[",7))[,2],na.rm=TRUE)
beta2_sd_sun <- sd(do.call(rbind,lapply(simlist,"[[",7))[,2],na.rm=TRUE)
beta2_sd_sun
## gee models with splines
mean(do.call(rbind,lapply(simlist,"[[",6))[,2],na.rm=TRUE)
beta2_sd_geespline <- sd(do.call(rbind,lapply(simlist,"[[",6))[,2],na.rm=TRUE)
beta2_sd_geespline
## gee models
sd(do.call(rbind,lapply(simlist,"[[",8))[,2],na.rm=TRUE)

gee_mean_b2 <- mean(do.call(rbind,lapply(simlist,"[[",6))[,2],na.rm=TRUE)
gee_sd_b2   <- beta2_sd_geespline
sun_mean_b2 <- mean(do.call(rbind,lapply(simlist,"[[",7))[,2],na.rm=TRUE)
sun_sd_b2   <- beta2_sd_sun
extsun_mean_b2 <- mean(do.call(rbind,lapply(simlist,"[[",1))[,2],na.rm=TRUE)
extsun_sd_b2   <- beta2_sd_extsun

results_df_b2 <- data.frame(
  mean_b2 = c(gee_mean_b2,sun_mean_b2,extsun_mean_b2),
  sd_b2   = c(gee_sd_b2,sun_sd_b2,extsun_sd_b2),
  row.names = c("GEE Model", "Sun Model", "Extended Sun")
)

results_df <- cbind(results_df_b1,results_df_b2)

print(xtable(results_df,digits=3),file='paper_figures/table  5a - data_analysis.txt')

## confidence intervals - Extended sun
exp(modest$root[1])
exp(c(modest$root[1]-1.96*beta1_sd_extsun,modest$root[1]+1.96*beta1_sd_extsun))
exp(modest$root[2])
exp(c(modest$root[2]-1.96*beta2_sd_extsun,modest$root[2]+1.96*beta2_sd_extsun))

conf_extsun <- c(exp(modest$root[1]),
                 exp(c(modest$root[1]-1.96*beta1_sd_extsun,modest$root[1]+1.96*beta1_sd_extsun)),
                 exp(modest$root[2]),
                 exp(c(modest$root[2]-1.96*beta2_sd_extsun,modest$root[2]+1.96*beta2_sd_extsun)))

## confidence intervals - Sun
exp(modest$sunmodel_reg[1])
exp(c(modest$sunmodel_reg[1]-
  1.96*beta1_sd_sun,modest$sunmodel_reg[1]+
  1.96*beta1_sd_sun))
exp(modest$sunmodel_reg[2])
exp(c(modest$sunmodel_reg[2]-
  1.96*beta2_sd_extsun,modest$sunmodel_reg[2]+
  1.96*beta2_sd_sun))

conf_sun <- c(exp(modest$sunmodel_reg[1]),
              exp(c(modest$sunmodel_reg[1]-
                      1.96*beta1_sd_sun,modest$sunmodel_reg[1]+
                      1.96*beta1_sd_sun)),
              exp(modest$sunmodel_reg[2]),
              exp(c(modest$sunmodel_reg[2]-
                      1.96*beta2_sd_extsun,modest$sunmodel_reg[2]+
                      1.96*beta2_sd_sun)))

## confidence intervals - GEE splines
exp(modest$geemodel_time[1])
exp(c(modest$geemodel_time[1]-
  1.96*beta1_sd_geespline,modest$geemodel_time[1]+
  1.96*beta1_sd_geespline))
exp(modest$geemodel_time[2])
exp(c(modest$geemodel_time[2]-
  1.96*beta2_sd_geespline,modest$geemodel_time[2]+
  1.96*beta2_sd_geespline))

conf_gee <- c(exp(modest$geemodel_time[1]),
              exp(c(modest$geemodel_time[1]-
                      1.96*beta1_sd_geespline,modest$geemodel_time[1]+
                      1.96*beta1_sd_geespline)),
              exp(modest$geemodel_time[2]),
              exp(c(modest$geemodel_time[2]-
                      1.96*beta2_sd_geespline,modest$geemodel_time[2]+
                      1.96*beta2_sd_geespline)))

results_df_exp <- rbind(conf_gee,
                        conf_sun,
                        conf_extsun)

rownames(results_df_exp) <- c("GEE Model", "Sun Model", "Extended Sun")
colnames(results_df_exp) <- c('b1','b1_lower','b1_upper',
                              'b2','b2_lower','b2_upper')

print(xtable(results_df_exp,digits=2),file='paper_figures/table  5b - data_analysis.txt')

## parameter: alpha number
do.call(rbind,lapply(simlist,"[[",1))[,3:length(coefprim)]

alphacov <- cov(do.call(rbind,lapply(simlist,"[[",1))[,3:length(coefprim)])

spline_mult_alpha <- function(vect){
  return(t(as.matrix(vect)) %*% alphacov %*% as.matrix(vect))
}

spline_mult_gee <- function(vect){
  return(t(as.matrix(vect)) %*% vcov(geefit)[-(2:3),-(2:3)] %*% as.matrix(vect))
}

dframespline <- data.frame(x=times,
                           y=exp(splinebasismat %*% multvect_sun),
                           y_lower=exp((splinebasismat %*% multvect_sun)-
                              1.96*sqrt(apply(splinebasismat,MARGIN=1,
                                              FUN=spline_mult_alpha))),
                           y_upper=exp((splinebasismat %*% multvect_sun)+
                              1.96*sqrt(apply(splinebasismat,MARGIN=1,
                                              FUN=spline_mult_alpha))),
                           z=exp(splinebasismat %*% multvect_splines),
                           z_lower=exp((splinebasismat %*% multvect_splines)-
                              1.96*sqrt(apply(splinebasismat,MARGIN=1,
                                              FUN=spline_mult_gee))),
                           z_upper=exp((splinebasismat %*% multvect_splines)+
                              1.96*sqrt(apply(splinebasismat,MARGIN=1,
                                              FUN=spline_mult_gee)))) %>% 
  pivot_longer(cols=y:z,names_to="estimation_type",values_to="fits") %>% 
  mutate(estimation_type=case_when(
    estimation_type == "y" ~ "Extended Sun model",
    estimation_type == "z" ~ "GEE Spline model",
  ),estimation_case=case_when(
    T ~ "Estimation"
  )) 

dframe_reg <- data.frame(x=times,
                         y=exp(splinebasismat %*% multvect_sun),
                         z=exp(splinebasismat %*% multvect_splines)) %>% 
  pivot_longer(cols=y:z,names_to="estimation_type",values_to="fits") %>% 
  mutate(estimation_type=case_when(
    estimation_type == "y" ~ "Extended Sun model",
    estimation_type == "z" ~ "GEE Spline model",
  ),estimation_case=case_when(
    T ~ "Estimation"
  )) 

dframe_lower <- data.frame(x=times,
                           y_lower=exp((splinebasismat %*% multvect_sun)-
                              1.96*sqrt(apply(splinebasismat,MARGIN=1,
                                              FUN=spline_mult_alpha))),
                           z_lower=exp((splinebasismat %*% multvect_splines)-
                              1.96*sqrt(apply(splinebasismat,MARGIN=1,
                                              FUN=spline_mult_gee)))) %>% 
  pivot_longer(cols=y_lower:z_lower,
               names_to="estimation_type",
               values_to="fits_lower") %>% 
  mutate(estimation_type=case_when(
    estimation_type == "y_lower" ~ "Extended Sun model",
    estimation_type == "z_lower" ~ "GEE Spline model",
  ),estimation_case=case_when(
    T ~ "Estimation"
  )) 

dframe_upper <- data.frame(x=times,
                           y_upper=exp((splinebasismat %*% multvect_sun)+
                              1.96*sqrt(apply(splinebasismat,MARGIN=1,
                                              FUN=spline_mult_alpha))),
                           z_upper=exp((splinebasismat %*% multvect_splines)+
                              1.96*sqrt(apply(splinebasismat,MARGIN=1,
                                              FUN=spline_mult_gee)))) %>% 
  pivot_longer(cols=y_upper:z_upper,
               names_to="estimation_type",
               values_to="fits_upper") %>% 
  mutate(estimation_type=case_when(
    estimation_type == "y_upper" ~ "Extended Sun model",
    estimation_type == "z_upper" ~ "GEE Spline model",
  ),estimation_case=case_when(
    T ~ "Estimation"
  )) 

## plots of the mean outcome trajectories, averaged over subjects
## for both GEE with splines and extended Sun models
pdf(file = "paper_figures/figure 3 - dataanalysis_plot.pdf",   # The directory you want to save the file in
    width = 12, # The width of the plot in inches
    height = 8) # The height of the plot in inches

print(dframe_reg %>% 
  left_join(dframe_lower,by=c("x","estimation_type","estimation_case")) %>% 
  left_join(dframe_upper,by=c("x","estimation_type","estimation_case")) %>% 
  filter(x <= 51) %>% 
  ggplot(aes(x=x,y=fits,color=estimation_type,
             ymin=fits_lower,ymax=fits_upper,fill=estimation_type))+
  geom_line()+
  geom_ribbon(alpha=0.1,linetype=2)+
  labs(x="Follow-up time (months)",
       y="Mean number of tumours at recurrence",
       color="Estimation model",
       fill="Estimation model")+
  guides(linetype = "none")+
  xlim(0,51)+
  theme_classic()+
  theme(legend.position = c(0.86, 0.85),
        axis.title=element_text(size=15),
        axis.text.x=element_text(size=14),
        axis.text.y=element_text(size=14),
        legend.text=element_text(size=14),
        legend.title=element_text(size=14),
        legend.box.background = element_rect(colour = "white")))

dev.off()

##################
## abacus plot
##################
maxsimtime <- 53

abacus_data <- as.data.frame(data_bladder) %>% 
  split(.$id) %>%
  map_if(.p=~ last(.$status) == 1 & last(.$stop) < maxsimtime,
         .f=~bind_rows(.x, 
                       tail(.x,n=1) %>% mutate(start=last(.$stop),
                                               stop=maxsimtime,
                                               status=0))) %>%
  bind_rows() %>%
  group_by(id) %>% 
  mutate(enum=1:n()) %>% 
  ungroup() 

set.seed(40)
abacus.plot(n=50,time="start",id="id",
            data=as.data.frame(abacus_data),
            tmin=0,tmax=53,
            xlab.abacus="Time in months",pch=16,col.abacus=gray(0.8))

## graph we should go with
###############
library(viridis)

set.seed(40)
resorted_ids <- abacus_data %>% 
  group_by(id,treatment) %>% 
  select(id,treatment) %>% 
  distinct(id,.keep_all=TRUE) %>% 
  ungroup() %>% 
  split(.$treatment) %>% 
  map(.f=~sample(.x$id)) %>% 
  unlist(use.names=FALSE)

resorted_frame <- data.frame()

for(i in 1:length(resorted_ids)){
  
  resorted_frame <- rbind(resorted_frame,
                     abacus_data %>% filter(id==resorted_ids[i]) %>% 
                                              mutate(newid=i))
}

resorted_frame <- resorted_frame %>% 
  select(-id) %>% 
  rename(id=newid)

pdf(file = "paper_figures/figure 2 - abacus_plot.pdf",   # The directory you want to save the file in
    width = 12, # The width of the plot in inches
    height = 8) # The height of the plot in inches

## final abacus plot by treatment group, subjects against vist times in months
print(resorted_frame %>% 
  mutate(treatment=str_to_title(treatment)) %>% 
  ggplot(aes(x=start,y=id))+
  geom_point(aes(colour=treatment))+
  geom_segment(aes(x=0,xend=maxsimtime,yend=id,colour=treatment),linewidth=0.3)+
  theme_classic()+
  scale_y_continuous(breaks=c(1,seq(10,
                                  length(unique(resorted_frame$id)),10)))+
  scale_x_continuous(breaks=seq(0,maxsimtime,10))+
  labs(x="Time in months",
       y="Subject",
       colour="Treatment")+
  theme(axis.title=element_text(size=15),
        legend.text=element_text(size=14),
        axis.text.x=element_text(size=14),
        axis.text.y=element_text(size=14),
        legend.title=element_text(size=14))+
  scale_colour_viridis_d(option="B",begin=0.1,end=0.8))

dev.off()

## other abacus plots by different treatment groups
abacus_data_placebo <- abacus_data %>% 
  filter(treatment=="placebo") %>% 
  group_by(id) %>% 
  mutate(id = cur_group_id())

abacus_data_placebo %>% 
  ggplot(aes(x=start,y=id))+
  geom_point()+
  geom_segment(aes(x=0,xend=maxsimtime,yend=id))+
  theme_minimal()+
  scale_y_continuous(breaks=c(1,seq(10,length(unique(abacus_data_placebo$id)),10)))+
  scale_x_continuous(breaks=seq(0,maxsimtime,10))+
  labs(x="Time in months",
       y="Subject",
       title="Abacus plot for subjects who underwent placebo")+
  theme(axis.title=element_text(size=15),
        legend.text=element_text(size=14),
        legend.title=element_text(size=14))

abacus_data_thiotepa <- abacus_data %>% 
  filter(treatment=="thiotepa") %>% 
  group_by(id) %>% 
  mutate(id = cur_group_id())

abacus_data_thiotepa %>% 
  ggplot(aes(x=start,y=id))+
  geom_point()+
  geom_segment(aes(x=0,xend=maxsimtime,yend=id))+
  theme_minimal()+
  scale_y_continuous(breaks=c(1,seq(10,length(unique(abacus_data_thiotepa$id)),10)))+
  scale_x_continuous(breaks=seq(0,maxsimtime,10))+
  labs(x="Time in months", 
       y="Subject",
       title="Abacus plot for subjects who underwent thiotepa treatment")+
  theme(axis.title=element_text(size=15),
        legend.text=element_text(size=14),
        legend.title=element_text(size=14))
  
rbind(abacus_data_placebo,abacus_data_thiotepa) %>% 
  mutate(treatment=str_to_title(treatment)) %>% 
  ggplot(aes(x=start,y=id))+
  geom_point(aes(colour=treatment))+
  geom_segment(aes(x=0,xend=maxsimtime,yend=id,colour=treatment))+
  theme_minimal()+
  scale_y_continuous(breaks=c(1,seq(10,length(unique(abacus_data$id)),10)))+
  scale_x_continuous(breaks=seq(0,maxsimtime,10))+
  labs(x="Time in months",
       y="Subject",
       colour="Treatment",
       title="Abacus plot for subjects by treatment arm")+
  facet_wrap(~treatment)+
  theme(axis.title=element_text(size=15),
        legend.text=element_text(size=14),
        legend.title=element_text(size=14),
        strip.text.x = element_text(size = 13))

abacus_data <- as.data.frame(data_bladder)

abacus_data %>% 
  group_by(id) %>% 
  summarise(events=sum(status)) %>% 
  filter(events > 0)

hist((abacus_data %>% group_by(id) %>% summarise(events=sum(status)))$events,
     main="Histogram, including those with 0 events",
     xlab="Frequency")
hist((abacus_data %>% 
      group_by(id) %>% 
      summarise(events=sum(status)) %>% 
      filter(events > 0))$events,
     main="Histogram, including only those who had at least one event",
     xlab="Frequency")

summary(tapply(abacus_data$status,
               abacus_data$id,sum))

summary(tapply(abacus_data[abacus_data$treatment=="thiotepa",]$status,
               abacus_data[abacus_data$treatment=="thiotepa",]$id,sum))

summary(tapply(abacus_data[abacus_data$treatment=="placebo",]$status,
               abacus_data[abacus_data$treatment=="placebo",]$id,sum))

sd(tapply(abacus_data[abacus_data$treatment=="thiotepa",]$status,
          abacus_data[abacus_data$treatment=="thiotepa",]$id,sum))

sd(tapply(abacus_data[abacus_data$treatment=="placebo",]$status,
               abacus_data[abacus_data$treatment=="placebo",]$id,sum))

abacus_data %>% 
  group_by(id,treatment) %>% 
  summarise(n=sum(status)) %>% 
  ungroup()

as.data.frame(data_bladder) %>% filter(start > 0)

test <- as.data.frame(data_bladder)

# loess diagnostics
m <- loess(rec_tumor ~ stop, data=test)
plot(m$x[order(m$x)],m$fitted[order(m$x)])
