# Supplementary material for: Intercept Estimation of Semi‐Parametric Joint Models in the Context of Longitudinal Data Subject to Irregular Observations
Source: Biom J. 2025 Nov 6;67(6):e70088. doi: 10.1002/bimj.70088 (PMC12592789; doi:10.1002/bimj.70088)
Supplement: Supplementary file 2 — Supporting file 2: bimj70088‐sup‐0002‐DataCode.zip [file BIMJ-67-e70088-s002.zip › Code and Data/figure_generation/diagnostic_plots.R]

## loading packages
library(dplyr)
library(purrr)
library(tidyr)
library(magrittr)
library(survival)
library(rootSolve)
library(geepack)
library(splines)
library(parallel)
library(ggplot2)

load("simulation/simulation_images/simulation_datasets/sim_datasets.RData")
source('simulation/semiparsims_functions.R')
source('simulation/diagnostic_code.R')

##### using 3 computed datasets to fit sun model
##### obtaining residue term as a function of t for three computed datasets
modelfit <- sunmodel_wrapper(logt_data[[1]],tau=5)
Rest.log <- resid((1:500)/100,model.sun=modelfit$model.sun,model.intensity=modelfit$model.intensity,data=logt_data[[1]])

modelfit <- sunmodel_wrapper(sint_data[[1]],tau=5)
Rest.sint <- resid((1:500)/100,model.sun=modelfit$model.sun,model.intensity=modelfit$model.intensity,data=sint_data[[1]])

modelfit <- sunmodel_wrapper(sin4t_data[[1]],tau=5)
Rest.sin4t <- resid((1:500)/100,model.sun=modelfit$model.sun,model.intensity=modelfit$model.intensity,data=sin4t_data[[1]])

## preparing data for plot
ResData <- cbind(rep((1:500)/100,3),c(Rest.log,Rest.sint,Rest.sin4t),c(rep("log",500),rep("sint",500),rep("sin4t",500)))
ResData <- as.data.frame(ResData)
names(ResData) <- c("time","Res","mu")
ResData$time <- as.numeric(ResData$time)
ResData$Res <- as.numeric(ResData$Res)
mu_names <- c(`log`="log(t)",`sint`="sin(t)",`sin4t` = "sin(4t)")
ResData$mu <- factor(ResData$mu,levels=c('log','sint','sin4t'))
ggplot(ResData,aes(x=time,y=Res,group=mu)) + geom_line() + facet_wrap(~mu, labeller=as_labeller(mu_names)) + labs(x="Time",y="Res(t)")

pdf("paper_figures/figure b1 - SimulationResidualPlots.pdf",width=10,height=5)
print(ggplot(ResData,aes(x=time,y=Res,group=mu)) + 
  geom_line() + 
  facet_wrap(~mu, labeller=as_labeller(mu_names)) + 
  theme_bw()+
  labs(x="Time",y="Res(t)"))
dev.off()
