# Supplementary material for: Intercept Estimation of Semi‐Parametric Joint Models in the Context of Longitudinal Data Subject to Irregular Observations
Source: Biom J. 2025 Nov 6;67(6):e70088. doi: 10.1002/bimj.70088 (PMC12592789; doi:10.1002/bimj.70088)
Supplement: Supplementary file 2 — Supporting file 2: bimj70088‐sup‐0002‐DataCode.zip [file BIMJ-67-e70088-s002.zip › Code and Data/simulation/semiparsims_study_gen_rmpi.R]

## loading packages
library(dplyr)
library(purrr)
library(tidyr)
library(magrittr)
library(survival)
library(rootSolve)
library(gee)
library(splines)
library(parallel)
library(snow)
library(Rmpi)

source("simulation/semiparsims_study.R")

## setting random seed for the model
set.seed(20)

################################
#### scenario I: increasing sample size
################################

## code is ran in tryCatch block so that Rmpi code can close 
## computed image is still saved to directory

tryCatch(run_parallel_simulation_rmpi(
  beta0 = 1.0,
  alpha0 = c(1,1),
  gammain = 0.5,
  lambdat = function(t){
    ## simulating lambda_0(t)=1+t
    return((1+t))
  },
  mut = function(t){
    return(c(log(1+t)+2*(t+1)))
  },
  X = c(1:505),
  fun = binom_simulation_spline_aux,
  samplesize = 100,
  maxsimtime = 5,
  knotsnum = "quartile",
  isnormal=F,
  filepath="simulation/simulation_images/computed/sample_size/testsims_logt_beta10_100sims.RData"
),error=function(e) NULL)

tryCatch(run_parallel_simulation_rmpi(
  beta0 = 1.0,
  alpha0 = c(1,1),
  gammain = 0.5,
  lambdat = function(t){
    ## simulating lambda_0(t)=1+t
    return((1+t))
  },
  mut = function(t){
    return(c(log(1+t)+2*(t+1)))
  },
  X = c(1:505),
  fun = binom_simulation_spline_aux,
  samplesize = 200,
  maxsimtime = 5,
  knotsnum = "quartile",
  isnormal=F,
  filepath="simulation/simulation_images/computed/binary/testsims_logt_beta10.RData"
),error=function(e) NULL)

tryCatch(run_parallel_simulation_rmpi(
  beta0 = 1.0,
  alpha0 = c(1,1),
  gammain = 0.5,
  lambdat = function(t){
    ## simulating lambda_0(t)=1+t
    return((1+t))
  },
  mut = function(t){
    return(c(log(1+t)+2*(t+1)))
  },
  X = c(1:505),
  fun = binom_simulation_spline_aux,
  samplesize = 350,
  maxsimtime = 5,
  knotsnum = "quartile",
  isnormal=F,
  filepath="simulation/simulation_images/computed/sample_size/testsims_logt_beta10_350sims.RData"
),error=function(e) NULL)

tryCatch(run_parallel_simulation_rmpi(
  beta0 = 1.0,
  alpha0 = c(1,1),
  gammain = 0.5,
  lambdat = function(t){
    ## simulating lambda_0(t)=1+t
    return((1+t))
  },
  mut = function(t){
    return(c(log(1+t)+2*(t+1)))
  },
  X = c(1:505),
  fun = binom_simulation_spline_aux,
  samplesize = 500,
  maxsimtime = 5,
  knotsnum = "quartile",
  isnormal=F,
  filepath="simulation/simulation_images/computed/sample_size/testsims_logt_beta10_500sims.RData"
),error=function(e) NULL)

################################
#### scenario II: increasing maximum simulation time
################################

tryCatch(run_parallel_simulation_rmpi(
  beta0 = 1.0,
  alpha0 = c(1,1),
  gammain = 0.5,
  lambdat = function(t){
    ## simulating lambda_0(t)=1+t
    return((1+t))
  },
  mut = function(t){
    return(c(log(1+t)+2*(t+1)))
  },
  X = c(1:505),
  fun = binom_simulation_spline_aux,
  samplesize = 200,
  maxsimtime = 1.5,
  knotsnum = "quartile",
  isnormal=F,
  filepath="simulation/simulation_images/computed/follow_up/testsims_logt_beta10_tau15.RData"
),error=function(e) NULL)

tryCatch(run_parallel_simulation_rmpi(
  beta0 = 1.0,
  alpha0 = c(1,1),
  gammain = 0.5,
  lambdat = function(t){
    ## simulating lambda_0(t)=1+t
    return((1+t))
  },
  mut = function(t){
    return(c(log(1+t)+2*(t+1)))
  },
  X = c(1:505),
  fun = binom_simulation_spline_aux,
  samplesize = 200,
  maxsimtime = 3,
  knotsnum = "quartile",
  isnormal=F,
  filepath="simulation/simulation_images/computed/follow_up/testsims_logt_beta10_tau3.RData"
),error=function(e) NULL)

################################
#### scenario III: changing distribution
################################

tryCatch(run_parallel_simulation_rmpi(
  beta0 = 0.5,
  alpha0 = c(1,1),
  gammain = 0.5,
  lambdat = function(t){
    ## simulating lambda_0(t)=1+t
    return((1+t))
  },
  mut = function(t){
    return(c(log(1+t)+2*(t+1)))
  },
  X = c(1:505),
  fun = binom_simulation_spline_aux,
  samplesize = 200,
  maxsimtime = 3,
  knotsnum = "quartile",
  isnormal=F,
  filepath="simulation/simulation_images/computed/binary/testsims_logt_beta05.RData"
),error=function(e) NULL)

tryCatch(run_parallel_simulation_rmpi(
  beta0 = -0.5,
  alpha0 = c(1,1),
  gammain = 0.5,
  lambdat = function(t){
    ## simulating lambda_0(t)=1+t
    return((1+t))
  },
  mut = function(t){
    return(c(log(1+t)+2*(t+1)))
  },
  X = c(1:505),
  fun = binom_simulation_spline_aux,
  samplesize = 200,
  maxsimtime = 3,
  knotsnum = "quartile",
  isnormal=F,
  filepath="simulation/simulation_images/computed/binary/testsims_logt_betam05.RData"
),error=function(e) NULL)

tryCatch(run_parallel_simulation_rmpi(
  beta0 = 0.5,
  alpha0 = c(1,1),
  gammain = 0.5,
  lambdat = function(t){
    ## simulating lambda_0(t)=1+t
    return((1+t))
  },
  mut = function(t){
    return(c(sin(t)+2*(t+1)))
  },
  X = c(1:505),
  fun = binom_simulation_spline_aux,
  samplesize = 200,
  maxsimtime = 3,
  knotsnum = "quartile",
  isnormal=F,
  filepath="simulation/simulation_images/computed/binary/testsims_sint_beta05.RData"
),error=function(e) NULL)

tryCatch(run_parallel_simulation_rmpi(
  beta0 = -0.5,
  alpha0 = c(1,1),
  gammain = 0.5,
  lambdat = function(t){
    ## simulating lambda_0(t)=1+t
    return((1+t))
  },
  mut = function(t){
    return(c(sin(t)+2*(t+1)))
  },
  X = c(1:505),
  fun = binom_simulation_spline_aux,
  samplesize = 200,
  maxsimtime = 3,
  knotsnum = "quartile",
  isnormal=F,
  filepath="simulation/simulation_images/computed/binary/testsims_sint_betam05.RData"
),error=function(e) NULL)

tryCatch(run_parallel_simulation_rmpi(
  beta0 = 1.0,
  alpha0 = c(1,1),
  gammain = 0.5,
  lambdat = function(t){
    ## simulating lambda_0(t)=1+t
    return((1+t))
  },
  mut = function(t){
    return(c(sin(t)+2*(t+1)))
  },
  X = c(1:505),
  fun = binom_simulation_spline_aux,
  samplesize = 200,
  maxsimtime = 3,
  knotsnum = "quartile",
  isnormal=F,
  filepath="simulation/simulation_images/computed/binary/testsims_sint_beta10.RData"
),error=function(e) NULL)

tryCatch(run_parallel_simulation_rmpi(
  beta0 = 0.5,
  alpha0 = c(1,1),
  gammain = 0.5,
  lambdat = function(t){
    ## simulating lambda_0(t)=1+t
    return((1+t))
  },
  mut = function(t){
    return(c(sin(4*t)))
  },
  X = c(1:505),
  fun = binom_simulation_spline_aux,
  samplesize = 200,
  maxsimtime = 3,
  knotsnum = "quartile",
  isnormal=F,
  filepath="simulation/simulation_images/computed/binary/testsims_sin4t_beta05.RData"
),error=function(e) NULL)

tryCatch(run_parallel_simulation_rmpi(
  beta0 = -0.5,
  alpha0 = c(1,1),
  gammain = 0.5,
  lambdat = function(t){
    ## simulating lambda_0(t)=1+t
    return((1+t))
  },
  mut = function(t){
    return(c(sin(4*t)))
  },
  X = c(1:505),
  fun = binom_simulation_spline_aux,
  samplesize = 200,
  maxsimtime = 3,
  knotsnum = "quartile",
  isnormal=F,
  filepath="simulation/simulation_images/computed/binary/testsims_sin4t_betam05.RData"
),error=function(e) NULL)

tryCatch(run_parallel_simulation_rmpi(
  beta0 = 1.0,
  alpha0 = c(1,1),
  gammain = 0.5,
  lambdat = function(t){
    ## simulating lambda_0(t)=1+t
    return((1+t))
  },
  mut = function(t){
    return(c(sin(4*t)))
  },
  X = c(1:505),
  fun = binom_simulation_spline_aux,
  samplesize = 200,
  maxsimtime = 3,
  knotsnum = "quartile",
  isnormal=F,
  filepath="simulation/simulation_images/computed/binary/testsims_sin4t_beta10.RData"
),error=function(e) NULL)

##########################
##### normal specification

tryCatch(run_parallel_simulation_rmpi(
  beta0 = 0.5,
  alpha0 = c(1,1),
  gammain = 0.5,
  lambdat = function(t){
    ## simulating lambda_0(t)=1+t
    return((1+t))
  },
  mut = function(t){
    return(c(log(1+t)+2*(t+1)))
  },
  X = c(1:505),
  fun = binom_simulation_spline_aux,
  samplesize = 200,
  maxsimtime = 3,
  knotsnum = "quartile",
  isnormal=T,
  filepath="simulation/simulation_images/computed/normal/testsims_logt_beta05_normal.RData"
),error=function(e) NULL)

tryCatch(run_parallel_simulation_rmpi(
  beta0 = -0.5,
  alpha0 = c(1,1),
  gammain = 0.5,
  lambdat = function(t){
    ## simulating lambda_0(t)=1+t
    return((1+t))
  },
  mut = function(t){
    return(c(log(1+t)+2*(t+1)))
  },
  X = c(1:505),
  fun = binom_simulation_spline_aux,
  samplesize = 200,
  maxsimtime = 3,
  knotsnum = "quartile",
  isnormal=T,
  filepath="simulation/simulation_images/computed/normal/testsims_logt_betam05_normal.RData"
),error=function(e) NULL)

tryCatch(run_parallel_simulation_rmpi(
  beta0 = 1.0,
  alpha0 = c(1,1),
  gammain = 0.5,
  lambdat = function(t){
    ## simulating lambda_0(t)=1+t
    return((1+t))
  },
  mut = function(t){
    return(c(log(1+t)+2*(t+1)))
  },
  X = c(1:505),
  fun = binom_simulation_spline_aux,
  samplesize = 200,
  maxsimtime = 3,
  knotsnum = "quartile",
  isnormal=T,
  filepath="simulation/simulation_images/computed/normal/testsims_logt_beta10_normal.RData"
))

tryCatch(run_parallel_simulation_rmpi(
  beta0 = 0.5,
  alpha0 = c(1,1),
  gammain = 0.5,
  lambdat = function(t){
    ## simulating lambda_0(t)=1+t
    return((1+t))
  },
  mut = function(t){
    return(c(sin(t)+2*(t+1)))
  },
  X = c(1:505),
  fun = binom_simulation_spline_aux,
  samplesize = 200,
  maxsimtime = 3,
  knotsnum = "quartile",
  isnormal=T,
  filepath="simulation/simulation_images/computed/normal/testsims_sint_beta05_normal.RData"
),error=function(e) NULL)

tryCatch(run_parallel_simulation_rmpi(
  beta0 = -0.5,
  alpha0 = c(1,1),
  gammain = 0.5,
  lambdat = function(t){
    ## simulating lambda_0(t)=1+t
    return((1+t))
  },
  mut = function(t){
    return(c(sin(t)+2*(t+1)))
  },
  X = c(1:505),
  fun = binom_simulation_spline_aux,
  samplesize = 200,
  maxsimtime = 3,
  knotsnum = "quartile",
  isnormal=T,
  filepath="simulation/simulation_images/computed/normal/testsims_sint_betam05_normal.RData"
))

tryCatch(run_parallel_simulation_rmpi(
  beta0 = 1.0,
  alpha0 = c(1,1),
  gammain = 0.5,
  lambdat = function(t){
    ## simulating lambda_0(t)=1+t
    return((1+t))
  },
  mut = function(t){
    return(c(sin(t)+2*(t+1)))
  },
  X = c(1:505),
  fun = binom_simulation_spline_aux,
  samplesize = 200,
  maxsimtime = 3,
  knotsnum = "quartile",
  isnormal=T,
  filepath="simulation/simulation_images/computed/normal/testsims_sint_beta10_normal.RData"
),error=function(e) NULL)

tryCatch(run_parallel_simulation_rmpi(
  beta0 = 0.5,
  alpha0 = c(1,1),
  gammain = 0.5,
  lambdat = function(t){
    ## simulating lambda_0(t)=1+t
    return((1+t))
  },
  mut = function(t){
    return(c(sin(4*t)))
  },
  X = c(1:505),
  fun = binom_simulation_spline_aux,
  samplesize = 200,
  maxsimtime = 3,
  knotsnum = "quartile",
  isnormal=T,
  filepath="simulation/simulation_images/computed/normal/testsims_sin4t_beta05_normal.RData"
),error=function(e) NULL)

tryCatch(run_parallel_simulation_rmpi(
  beta0 = -0.5,
  alpha0 = c(1,1),
  gammain = 0.5,
  lambdat = function(t){
    ## simulating lambda_0(t)=1+t
    return((1+t))
  },
  mut = function(t){
    return(c(sin(4*t)))
  },
  X = c(1:505),
  fun = binom_simulation_spline_aux,
  samplesize = 200,
  maxsimtime = 3,
  knotsnum = "quartile",
  isnormal=T,
  filepath="simulation/simulation_images/computed/normal/testsims_sin4t_betam05_normal.RData"
),error=function(e) NULL)

tryCatch(run_parallel_simulation_rmpi(
  beta0 = 1.0,
  alpha0 = c(1,1),
  gammain = 0.5,
  lambdat = function(t){
    ## simulating lambda_0(t)=1+t
    return((1+t))
  },
  mut = function(t){
    return(c(sin(4*t)))
  },
  X = c(1:505),
  fun = binom_simulation_spline_aux,
  samplesize = 200,
  maxsimtime = 3,
  knotsnum = "quartile",
  isnormal=T,
  filepath="simulation/simulation_images/computed/normal/testsims_sin4t_beta10_normal.RData"
),error=function(e) NULL)
