# Supplementary material for: Intercept Estimation of Semi‐Parametric Joint Models in the Context of Longitudinal Data Subject to Irregular Observations
Source: Biom J. 2025 Nov 6;67(6):e70088. doi: 10.1002/bimj.70088 (PMC12592789; doi:10.1002/bimj.70088)
Supplement: Supplementary file 2 — Supporting file 2: bimj70088‐sup‐0002‐DataCode.zip [file BIMJ-67-e70088-s002.zip › Code and Data/simulation/diagnostic_code.R]

### function to get residuals at a set of times t, given a fitted Sun model with intercept and an intensity model
resid <- function(t,model.sun,model.intensity,data){

  Lambda0 <- basehaz(model.intensity,centered=FALSE)
  modmat <- as.data.frame(data) %>% 
      select(names(coef(model.intensity)))

  data1 <- data %>% mutate(func1=1) %>% relocate(func1,.before=func2)

  numevents <- data %>% group_by(id) %>% summarise(events=length(event[event==1]))
  dataaug <- data1 %>% mutate(mult=as.vector(as.matrix(modmat) %*% coef(model.intensity)))

  Zframe <- modmat <- as.data.frame(data1) %>% 
      select(c("zi",paste(grep("func",colnames(data1), value = T))))

  randestimates <- sapply(X=unique(data$id),FUN=randest,
                               numevents=numevents,
                               dataaug=dataaug,
                               basehaz=Lambda0[,1:2],moment="second")

  dataaug$Omega <- randestimates[dataaug$id]

  Rest <- sapply(t,residterm,etahat=model.sun$root,Zi.names=c("zi",paste(grep("func",colnames(dataaug), value = T))),Lambda0=Lambda0,data=dataaug)
  return(Rest)

}

## similar as above, but for a dataframe of the form used in the data analysis section
resid_bladder <- function(t,model.sun,model.intensity,Lambda0,data){

  modmat <- as.data.frame(data) %>% 
    select(names(coef(model.intensity)))

  data1 <- data %>% mutate(func1=1) %>% relocate(func1,.before=func2)

  numevents <- data %>% group_by(id) %>% summarise(events=length(event[event==1]))
  dataaug <- data1 %>% mutate(mult=as.vector(as.matrix(modmat) %*% coef(model.intensity)))

  zivector <- as.matrix(dataaug)[,colnames(modmat)]

  randestimates <- sapply(X=unique(data$id),FUN=randest,
                               numevents=numevents,
                               dataaug=dataaug,
                               basehaz=Lambda0[,1:2],moment="second")
  rand.df <- as.data.frame(cbind(unique(data$id),randestimates))
  names(rand.df) <- c("id","Omega")

  dataaug <- merge(dataaug,rand.df,by="id")

  Rest <- sapply(t,residterm,etahat=model.sun$root,Zi.names=c(names(modmat),paste(grep("func",colnames(dataaug), value = T))),Lambda0=Lambda0,data=dataaug)
  return(Rest)

}

## wrapper for the sunmodel using the function for sunmodel defined here
sunmodel_wrapper <- function(data,tau=NULL){

 geefit <- geeglm(as.formula(paste("rand","~",
                          paste(c("zi",paste(grep("func", 
                                                  colnames(data), value = T), 
                                             collapse = "+")),
                                collapse="+"))),
         family=poisson("log"),
         data=data %>% mutate(func1=1) %>% relocate(func1,.before=func2),
         id=id)

  coefprim <- c(as.numeric(coef(geefit)[2]),as.numeric(coef(geefit)[1]),
                as.numeric(coef(geefit)[3:length(coef(geefit))]))

  geefit_old <- geeglm(rand ~ zi,
    family=poisson("log"),
    data=data,
    id=id)

  coefprim_old <- c(as.numeric(coef(geefit_old)[-1]))

	if(!is.null(tau)){
  datacens <- data %>% 
    split(.$id) %>%
    map_if(.p=~ last(.$event) == 1,
           .f=~bind_rows(.x, 
                         tail(.x,n=1) %>% 
                          mutate(start=last(.$stop),
                            stop=tau,
                            event=0))) %>%
    bind_rows() %>%
    group_by(id) %>% 
    mutate(enum=1:n()) %>% 
    ungroup()
	}else{ datacens <- data}

  intensityfitsimfrail <- coxph(Surv(start,stop,event) ~ zi+frailty(id),
                                data=datacens)

  data1 <- data %>% mutate(func1=1) %>% relocate(func1,.before=func2)

  modest <- sunmodel(data=data1,intensity=intensityfitsimfrail,initial=coefprim,initial_old=coefprim_old,regular=FALSE,varest=FALSE)

  return(list(model.sun=modest,model.intensity=intensityfitsimfrail))
}

## defining lambda t function
Lambdat <- function(t,Lambda0){
	row <- sum(Lambda0$time<=t)
   if(row>0) Lambda.C <- Lambda0$hazard[row] else Lambda.C <- 0
  return(Lambda.C)
}

## computing residual term using the defined formula
residterm <- function(t,etahat,Zi.names,Lambda0,data){

  C <- as.numeric(tapply(data$stop,data$id,max))
  Cmint <- C*as.numeric(C<t) + t*as.numeric(t<=C)
  Zi <- data.matrix(as.data.frame(data) %>% 
      select(Zi.names))

  LambdaCmint <- sapply(Cmint,Lambdat,Lambda0=Lambda0)

  result <- tapply(data$event*as.numeric(data$stop<=t)*data$rand*exp(-Zi%*%etahat - data$mult),data$id,sum) - tapply(data$Omega,data$id,mean)*LambdaCmint

  return(sum(result)/length(C))
}

## sun model function that can allow for skipping the regular Sun and variance computation
sunmodel <- function(data,intensity,initial,initial_old,regular=FALSE,varest=FALSE){
  
  parfit <- coef(intensity)
  ## base hazard of the model
  baselambda <- basehaz(intensity,centered=FALSE)
  
  modmat <- as.data.frame(data) %>% 
    select(names(coef(intensity)))
  
  ## extracting observation times
  obstimes <- unique(data %>% 
                       filter(event==1) %>% 
                       arrange(stop) %>% 
                       pull(stop))
  
  ## maximum observed time
  maxtime <- max(obstimes)
  
  ## making n x T matrix of risk sets
  idnums <- unique(data %>% pull(id))
  
  ## making it so that we have our observation matrix
  ## row corresponds to the id
  ## column corresponds to the observation time
  
  stoptimes <- data %>% 
    group_by(id) %>% 
    arrange(stop) %>%
    slice(n()) %>% 
    pull(stop)
  
  matobsid <- 1*sweep(matrix(stoptimes,
                             nrow=length(stoptimes),
                             ncol=length(obstimes)),
                      MARGIN=2,STATS=obstimes,FUN='>=')

  ## number of events by id
  ## total number of rows
  numevents <- data %>% 
    group_by(id) %>% 
    summarise(events=length(event[event==1]))
  numrows <- data %>% nrow()
  
  ## adding a column of Xigamma to dataframe
  dataaug <- cbind(data,
                   mult=as.vector(as.matrix(modmat) %*% coef(intensity))) 
  dataaug <- as.data.frame(dataaug)

  randestimates <- sapply(X=idnums,FUN=randest,
                             numevents=numevents,
                             dataaug=dataaug,
                             basehaz=baselambda)
  ## random second moment
  randestimates1 <- sapply(X=idnums,FUN=randest,
                              numevents=numevents,
                              dataaug=dataaug,
                              basehaz=baselambda,
                              moment="first")
  ## random first moment
  
  mutdim <- length(grep("func",colnames(dataaug),fixed="TRUE"))
  
  prest <- c(colnames(modmat),paste0("func",1:mutdim))

  ## calculating the quotient term
  print("starting quotient term")
  
  zivector <- t(as.matrix(dataaug %>% group_by(id) %>% slice(1))[,colnames(modmat)])
  gammaxi <- dataaug %>% group_by(id) %>% slice(1) %>% pull(mult)
  
  randestimates2 <- cbind(randestimates1, randestimates,deparse.level=0)
    den <- apply(sweep(matobsid,1,randestimates2[,1]*exp(gammaxi),"*"),2,sum)

  Btframe <- dataaug[dataaug$event==1,]
  Btframe <- Btframe[,c(grep("stop",colnames(dataaug)),grep("func", colnames(dataaug)))]
  Btframe <- Btframe[!duplicated(Btframe$stop),]
  Btframe <- Btframe[order(Btframe$stop),]
  Btframe <- Btframe[,-1]

  numX <- t(matobsid)%*%sweep(t(zivector),1,randestimates2[,2]*exp(gammaxi),"*")
  numB <- sweep(Btframe,1,apply(sweep(matobsid,1,randestimates2[,2]*exp(gammaxi),"*"),2,sum),"*")
  num <- cbind(numX,numB)
  quotientmat <- t(sweep(num,1,den,"/"))

  print("found quotient term")
  partest <- initial

  ## proposed sun estimation method with intercept parametrization
  start_time <- Sys.time()
	print("starting multiroot")

  parestims <- multiroot(f=sunmodelest_new,start=initial,ids=idnums,
                         varnames=c(colnames(modmat),paste0("func",1:mutdim)),
                         dataaug=dataaug,
                         obstimes=obstimes,
                         quotientmat=quotientmat)
  end_time <- Sys.time()
  print(end_time-start_time)
  print(paste0("Second estimation: ",parestims$root))
  
  ## calculating asymptotic variance for the proposed sun estimation method
  if(varest){
  	parestims$asympvar <- varcalc(ids=idnums,eta=parestims$root,
                                coln=c(colnames(modmat),paste0("func",1:mutdim)),
                                dataaug=dataaug,obstimes=obstimes,
                                quotientmat=quotientmat)
  }
  parestims$geemodel_time <- initial
  
  ## existing sun estimation method
  if(regular){
    start_time <- Sys.time()
    parestims$sunmodel_reg <- multiroot(f=sunmodelest,start=initial_old,ids=idnums,
                                        varnames=colnames(modmat),
                                        dataaug=dataaug %>% select(-starts_with("func")),
                                        obstimes=obstimes,
                                        randestimates=randestimates,
                                        parfit=parfit,matobsid=matobsid)$root
    end_time <- Sys.time()
    print(end_time-start_time)
    
    print(paste0("Original estimation: ",parestims$sunmodel_reg))
  }

  parestims$geemodel <- initial_old

  return(parestims)
}
