# Supplementary material for: Intercept Estimation of Semi‐Parametric Joint Models in the Context of Longitudinal Data Subject to Irregular Observations
Source: Biom J. 2025 Nov 6;67(6):e70088. doi: 10.1002/bimj.70088 (PMC12592789; doi:10.1002/bimj.70088)
Supplement: Supplementary file 2 — Supporting file 2: bimj70088‐sup‐0002‐DataCode.zip [file BIMJ-67-e70088-s002.zip › Code and Data/simulation/semiparsims_study.R]

source("simulation/semiparsims_functions.R")

binom_simulation_spline_aux <- function(i,samplesize,maxsimtime,
                                        beta0,alpha0,
                                        gamma0,
                                        lambdat,mut,
                                        degspline=3,
                                        knotsnum="quartile",
                                        isnormal="F") {
  
  ## helper function that returns NULL if the simulation has an error with model fitting, otherwise returns simulation result
  return(tryCatch(binom_simulation_spline(i,samplesize,maxsimtime,
                                          beta0,alpha0,gamma0,
                                          lambdat,mut,degspline,
                                          knotsnum=knotsnum,
                                          isnormal=isnormal), error=function(e) NULL))
}

run_parallel_simulation <- function(
    cores = detectCores() - 1,
    beta0, alpha0, gamma0, lambdat, mut,
    X, fun, samplesize, maxsimtime, degspline, knotsnum, isnormal,filepath) {
  
  if(Sys.info()["sysname"] == "Windows") {
    # create cluster
    cl <- makeCluster(cores)
    n.cores <- 7
    
    # load necessary libraries in cluster workers
    parallel::clusterEvalQ(cl, {
      library(dplyr)
      library(purrr)
      library(tidyr)
      library(magrittr)
      library(survival)
      library(rootSolve)
      library(geepack)
      library(splines)
      library(parallel)
    })
    
    # dynamically identify variables and functions to export
    varlist <- c(ls(envir = parent.frame()),"beta0","alpha0","gammain",
                 "lambdat","mut")
    
    # export variables to cluster workers
    parallel::clusterExport(cl, varlist = varlist,envir=environment())
    
    ## set random seed
    clusterSetRNGStream(cl, 20)
    
    # run parallel computation
    testsims <- parallel::parLapply(cl, X = X, fun = fun,
                                    samplesize=samplesize,maxsimtime=maxsimtime,
                                    beta0=beta0,alpha0=alpha0,gamma0=gammain,
                                    lambdat=lambdat,mut=mut,
                                    knotsnum=knotsnum,isnormal=isnormal)

    # stop the cluster
    stopCluster(cl)
    
    ## save image into filepath
    save(list=setdiff(c(varlist,'maxsimtime','samplesize','cl','n.cores','testsims'),'run_parallel_simulation'),
         file=filepath,envir=environment())
    
    # Return result
    return(testsims)
  }
  else{
    n.cores <- cores
  
    varlist <- c(ls(envir = parent.frame()),"beta0","alpha0","gamma0",
                 "lambdat","mut")
  
    ## set random seed
    RNGkind("L'Ecuyer-CMRG")
    set.seed(20)
    
    # run parallel computation
    testsims <- parallel::mclapply(X, fun, mc.cores=detectCores()-1,
                                  samplesize=samplesize,maxsimtime=maxsimtime,
                                  beta0=beta0,alpha0=alpha0,gamma0=gamma0,
                                  lambdat=lambdat,mut=mut,
                                  degspline=degspline,
                                  knotsnum=knotsnum,isnormal=isnormal) 
    
    ## save image into filepath
    save(list=setdiff(c(varlist,'maxsimtime','samplesize','n.cores','testsims'),'run_parallel_simulation'),
         file=filepath,envir=environment())
    
    # Return result
    return(testsims)
  }
}

run_parallel_simulation_rmpi <- function(
    beta0, alpha0, gamma0, lambdat, mut,
    X, fun, samplesize, maxsimtime, degspline, knotsnum, isnormal,filepath) {
  
  n.cores <- mpi.universe.size()
  cl <- makeMPIcluster(n.cores)
  
  # load necessary libraries in cluster workers
  parallel::clusterEvalQ(cl, {
    library(dplyr)
    library(purrr)
    library(tidyr)
    library(magrittr)
    library(survival)
    library(rootSolve)
    library(gee)
    library(splines)
    library(parallel)
  })
  
  # dynamically identify variables and functions to export
  varlist <- c(ls(envir = parent.frame()),"beta0","alpha0","gamma0",
               "lambdat","mut")

  # export variables to cluster workers
  parallel::clusterExport(cl, varlist = varlist,envir=environment())
  
  ## set random seed
  parallel::clusterSetRNGStream(cl, 20)
  
  # run parallel computation
  testsims <- parallel::parLapply(cl=cl, X = X, fun = fun, 
                                samplesize=samplesize,maxsimtime=maxsimtime,
                                beta0=beta0,alpha0=alpha0,gamma0=gamma0,
                                lambdat=lambdat,mut=mut,
                                degspline=degspline,
                                knotsnum=knotsnum,isnormal=isnormal) 

  ## save to filepath
  save(list=setdiff(c(varlist,'maxsimtime','samplesize','cl','n.cores','testsims'),'run_parallel_simulation'),
       file=filepath,envir=environment())
  
  # stop the cluster
  parallel::stopCluster()
  mpi.close.Rslaves()
  
  # Return result
  return(testsims)
}
