# Supplementary material for: Intercept Estimation of Semi‐Parametric Joint Models in the Context of Longitudinal Data Subject to Irregular Observations
Source: Biom J. 2025 Nov 6;67(6):e70088. doi: 10.1002/bimj.70088 (PMC12592789; doi:10.1002/bimj.70088)
Supplement: Supplementary file 2 — Supporting file 2: bimj70088‐sup‐0002‐DataCode.zip [file BIMJ-67-e70088-s002.zip › Code and Data/simulation/semiparsims_datanalysis_bladder.R]

## loading packages
library(tidyverse)
library(survival)
library(rootSolve)
library(IrregLong)
library(geepack)
library(coxme)
library(reReg)
library(splines)
library(parallel)
library(geepack)

source("simulation/semiparsims_functions.R")

## setting ramdom seed for the model
set.seed(20)

## adding bladder dataset
## study ends at 55 months
data_bladder <- bladder1 %>% 
  filter(stop > start)

data_bladder <- data_bladder %>% 
  mutate(rec_tumor=as.numeric(rtumor)) %>%
  mutate(rec_tumor=ifelse(!is.na(rec_tumor),rec_tumor,0))

data_bladder <- data_bladder %>% 
  group_by(id) %>% 
  mutate(id=cur_group_id()) %>% 
  ungroup()

data_bladder <- data_bladder %>% 
  mutate(treatment=as.character(treatment)) %>% 
  filter(treatment != "pyridoxine") %>% 
  group_by(id) %>% 
  mutate(id=cur_group_id()) %>% 
  ungroup() 

data_bladder <- data_bladder %>% 
  mutate(status=ifelse(status==1,status,0))

meannum_tumors <- data_bladder %>% 
  group_by(id) %>% 
  slice(1) %>% 
  ungroup() %>% 
  summarise(meannum=mean(number)) %>% pull(meannum)

data_bladder <- data_bladder %>% 
  mutate(number=number-meannum_tumors) 

## maximum observed time
maxsimtime <- 55

## adding administrative censoring to the data
data_bladder_cens <- data_bladder %>% 
  split(.$id) %>%
  map_if(.p=~ last(.$status) == 1 & last(.$stop) < maxsimtime,
         .f=~bind_rows(.x, 
                       tail(.x,n=1) %>% 
                        mutate(start=last(.$stop),
                               stop=maxsimtime,
                               status=0))) %>%
  bind_rows() %>%
  group_by(id) %>% 
  mutate(enum=1:n()) %>% 
  ungroup() 

## fitting cox regression model
intensityfitsimfrail <- coxph(Surv(start,stop,status) ~ treatment+number+frailty(id),
                              data=data_bladder_cens,
                              control = coxph.control(timefix = FALSE))
summary(intensityfitsimfrail)

## fitting gee model without any assumptions on informative visits
geefit_old <- geeglm(rec_tumor ~ treatment+number,
                     family=poisson(link="log"),
                     data=data_bladder,
                     id=id)
summary(geefit_old)
coefprim_old <- c(as.numeric(coef(geefit_old)[-1]))

#################################
## looking at the spline modelling
#################################
 
## spaghetti plots of trajectories for all subjects
data_bladder %>% 
  ggplot(aes(x=stop,y=rec_tumor,group=id))+
  geom_line()

## trajectory for a specific subject (the baseline)
data_bladder %>% 
  filter(treatment=="placebo") %>% 
  group_by(id) %>% 
  filter(n() > 2) %>% 
  ungroup() %>% 
  filter(id==first(id)) %>% 
  ggplot(aes(x=stop,y=rec_tumor))+
  geom_line()+
  geom_smooth()

data_bladder %>% 
  filter(treatment=="placebo") %>% 
  group_by(id) %>% 
  filter(n() > 2) %>% 
  ungroup() %>% 
  ggplot(aes(x=stop,y=rec_tumor))+
  geom_point()+
  geom_smooth()

## creating spline basis 
degspline <- 3

## knots at quartiles
testspl_alt <- bs(data_bladder %>% pull(stop),degree=degspline,
                  knots=quantile(data_bladder %>% pull(stop),
                                 probs=c(0.25,0.50,0.75)))
mutdim <- last(dim(testspl_alt))

simdataframe <- cbind(data_bladder,
                      testspl_alt[,1:last(dim(testspl_alt))]) %>%
  rename_with(.cols=(ncol(.)-mutdim+1):ncol(.),~paste0("func",2:(mutdim+1)))

geefit <- geeglm(as.formula(paste("rec_tumor","~",
                                  paste(c("treatment","number",paste(grep("func", 
                                                          colnames(simdataframe), 
                                                          value = T), 
                                                     collapse = "+")),
                                        collapse="+"))),
                 #rand ~ zi, - if one only fits an intercpet
                 ## rand ~ zi+func1+func2, - if two predictors
                 family=poisson(link="log"),
                 data=simdataframe %>%
                    mutate(func1=1) %>% 
                    relocate(func1,.before=func2),
                 id=id)

coef_len <- length(names(coef(intensityfitsimfrail)))

coefprim <- c(as.numeric(coef(geefit)[2:(2-1+coef_len)]),
              as.numeric(coef(geefit)[1]),
              as.numeric(coef(geefit)[(2+coef_len):length(coef(geefit))]))

coefprim
coefprim_old

names(coef(intensityfitsimfrail))

simdataframe <- simdataframe %>% 
  mutate("treatmentthiotepa"=if_else(treatment=="thiotepa",1,0)) %>% 
  rename(rand=rec_tumor) %>% 
  select(-size,-recur,-rtumor,-rsize,-enum,-treatment) %>% 
  rename(event=status) %>% 
  relocate(start,.after=id) %>% 
  relocate(stop,.after=start) %>% 
  relocate(rand,.before=event) %>% 
  relocate("treatmentthiotepa",.before=rand) %>% 
  relocate("number",.before=rand)

## fitting the extended Sun model, Sun model, and gee model
modest <- sunmodel(data=simdataframe %>% 
                      mutate(func1=1) %>% 
                      relocate(func1,.before=func2),
                   intensity=intensityfitsimfrail,
                   initial=coefprim,
                   initial_old=coefprim[1:2])

## model estimates
modest$root
modest$sunmodel_reg
modest$geemodel
modest$geemodel_time

times <- seq(0,maxsimtime,by=0.1)

## 3 inner knots
## generating the spline basis
splinebasis <- bs(times,degree=3,
                  knots=quantile(simdataframe %>% pull(stop),
                                 probs=c(0.25,0.50,0.75)))

splinebasismat <- cbind(rep(1,length(times)),
                        splinebasis[1:nrow(splinebasis),1:ncol(splinebasis)])

coef_len <- length(names(coef(intensityfitsimfrail)))

multvect_sun <- modest$root[-(1:coef_len)]
multvect_splines <- modest$geemodel_time[-(1:coef_len)]

dframespline <- data.frame(x=times,
                           y=exp(splinebasismat %*% multvect_sun),
                           z=exp(splinebasismat %*% multvect_splines)) %>% 
  pivot_longer(cols=y:z,names_to="estimation_type",values_to="fits") %>% 
  mutate(estimation_type=case_when(
    estimation_type == "y" ~ "Extended Sun model",
    estimation_type == "z" ~ "GEE Spline model",
  ),estimation_case=case_when(
    T ~ "Estimation"
  )) 

dframespline %>% 
  ggplot(aes(x=x,y=fits,color=estimation_type,linetype=estimation_case))+
  geom_line()+
  scale_linetype_manual(values=c("Estimation"="solid","True function"="solid"))+
  labs(x="Follow-up time (months)",y="log of baseline mean tumours at recurrence",
       color="Estimation model",
       linetype="Estimation model")+
  guides(linetype = "none")+
  theme(legend.position = c(0.85, 0.85))

data_bladder %>% 
  ggplot(aes(x=start,y=rec_tumor,group=id))+
  geom_line()

modest$root[1:coef_len]
names(coef(intensityfitsimfrail))

## obtaining standard errors 
## through bootstrapping

data_bootstrap <- function(i,simdataframe,data_bladder_cens){
  btsample_ids <- simdataframe %>%
    distinct(id) %>%
    sample_n(length(unique(simdataframe$id)), replace = TRUE) 
  
  simdataframe_bt <- data.frame()
  simdataframe_bt_cens <- data.frame()
  
  for(j in 1:nrow(btsample_ids)){
    simdataframe_bt <- 
      simdataframe[simdataframe$id==btsample_ids$id[j],] %>% 
      mutate(id=j) %>% 
      bind_rows(simdataframe_bt)
    
    simdataframe_bt_cens <- 
      data_bladder_cens[data_bladder_cens$id==btsample_ids$id[j],] %>% 
      mutate(id=j) %>% 
      bind_rows(simdataframe_bt_cens)
  }
  
  simdataframe_bt <- simdataframe_bt %>% arrange(id)
  simdataframe_bt_cens <- simdataframe_bt_cens %>% arrange(id)
  
  ## fitting cox regression model
  intensityfitsimfrail_bt <- coxph(Surv(start,stop,status) ~ treatment+number+frailty(id),
                                data=simdataframe_bt_cens,
                                control = coxph.control(timefix = FALSE))
  
  ## fitting gee model without any assumptions on informative visits
  geefit_old_bt <- geeglm(rand ~ treatmentthiotepa+number,
                       family=poisson("log"),
                       data=simdataframe_bt,
                       id=id)
  coefprim_old_bt <- c(as.numeric(coef(geefit_old_bt)[-1]))
  
  geefit_bt <- geeglm(as.formula(paste("rand","~",
                                    paste(c("treatmentthiotepa",
                                            "number",
                                            paste(grep("func",
                                              colnames(simdataframe_bt),value = T),
                                              collapse = "+")),
                                          collapse="+"))),
                   #rand ~ zi, - if one only fits an intercpet
                   ## rand ~ zi+func1+func2, - if two predictors
                   family=poisson("log"),
                   data=simdataframe_bt %>% 
                      mutate(func1=1) %>% 
                      relocate(func1,.before=func2),
                   id=id)
  
  coef_len <- length(names(coef(intensityfitsimfrail_bt)))
  
  coefprim_bt <- c(as.numeric(coef(geefit_bt)[2:(2-1+coef_len)]),
                   as.numeric(coef(geefit_bt)[1]),
                   as.numeric(coef(geefit_bt)[(2+coef_len):length(coef(geefit_bt))]))
  
  print(paste0("Simulation number: ",i))
  
  modest_bt <- tryCatch(sunmodel(data=simdataframe_bt %>% 
                                    mutate(func1=1) %>% 
                                    relocate(func1,.before=func2),
                    intensity=intensityfitsimfrail_bt,
                    initial=coefprim_bt,
                    initial_old=coefprim_bt[1:2]), error=function(e) NULL)
  
  return(modest_bt) 
}

bt_sims <- 600

if(Sys.info()["sysname"] == "Windows") {
  cl <- makeCluster(detectCores()-1)
  n.cores <- 7
  
  # load necessary libraries in cluster workers
  parallel::clusterEvalQ(cl, {
    library(dplyr)
    library(purrr)
    library(tidyr)
    library(magrittr)
    library(survival)
    library(rootSolve)
    library(geepack)
    library(splines)
    library(parallel)
  })
  
  # dynamically identify variables and functions to export
  varlist <- c(ls(envir = parent.frame()))
  
  # export variables to cluster workers
  parallel::clusterExport(cl, varlist = varlist,envir=environment())
  
  ## set random seed
  clusterSetRNGStream(cl, 20)
  
  # run parallel computation
  estim_bt <- parallel::parLapply(cl, X = 1:bt_sims, fun = data_bootstrap,
                                  simdataframe=simdataframe,
                                  data_bladder_cens=data_bladder_cens)
  
  # stop the cluster
  stopCluster(cl)
}else{
  RNGkind("L'Ecuyer-CMRG")
  set.seed(20)
  
  estim_bt <- parallel::mclapply(1:bt_sims,data_bootstrap, mc.cores=detectCores()-1,
                                 simdataframe=simdataframe,
                                 data_bladder_cens=data_bladder_cens) 
}

## saving image to specified path
save.image("simulation/simulation_images/data_analysis/dataanalysis_bladder_sims.RData")
