# Supplementary material for: Intercept Estimation of Semi‐Parametric Joint Models in the Context of Longitudinal Data Subject to Irregular Observations
Source: Biom J. 2025 Nov 6;67(6):e70088. doi: 10.1002/bimj.70088 (PMC12592789; doi:10.1002/bimj.70088)
Supplement: Supplementary file 2 — Supporting file 2: bimj70088‐sup‐0002‐DataCode.zip [file BIMJ-67-e70088-s002.zip › Code and Data/simulation/semiparsims_datasets.R]

## loading packages
library(dplyr)
library(purrr)
library(tidyr)
library(magrittr)
library(survival)
library(rootSolve)
library(gee)
library(splines)
library(parallel)

source('simulation/semiparsims_functions.R')

set.seed(20)

## generating datasets with different specifications of mu_0(t)
## first dataset corresponds to dataset with administrative censoring at the end (maxsimtime)
## second dataset corresponds to dataset w/o administrative censoring at the end

logt_data <- binom_simulation_spline_data(
  samplesize=200,
  maxsimtime=5,
  beta0=1.0,
  alpha0=c(1,1),
  gamma0=0.5,
  lambdat=function(t){
    ## simulating lambda_0(t)=1+t
    return((1+t))
  },
  mut=function(t){
    return(c(log(1+t)+2*(t+1)))
  },
  degspline=3,
  knotsnum="quartile",
  isnormal=F)

sint_data <- binom_simulation_spline_data(
  samplesize=200,
  maxsimtime=5,
  beta0=1.0,
  alpha0=c(1,1),
  gamma0=0.5,
  lambdat=function(t){
    ## simulating lambda_0(t)=1+t
    return((1+t))
  },
  mut=function(t){
    return(c(sin(t)+2*(t+1)))
  },
  degspline=3,
  knotsnum="quartile",
  isnormal=F)

sin4t_data <- binom_simulation_spline_data(
  samplesize=200,
  maxsimtime=5,
  beta0=1.0,
  alpha0=c(1,1),
  gamma0=0.5,
  lambdat=function(t){
    ## simulating lambda_0(t)=1+t
    return((1+t))
  },
  mut=function(t){
    return(c(sin(4*t)))
  },
  degspline=3,
  knotsnum="quartile",
  isnormal=F)

save(list=c('logt_data','sint_data','sin4t_data'),
     file='simulation/simulation_images/simulation_datasets/sim_datasets.RData')
