# Supplementary material for: Intercept Estimation of Semi‐Parametric Joint Models in the Context of Longitudinal Data Subject to Irregular Observations
Source: Biom J. 2025 Nov 6;67(6):e70088. doi: 10.1002/bimj.70088 (PMC12592789; doi:10.1002/bimj.70088)
Supplement: Supplementary file 2 — Supporting file 2: bimj70088‐sup‐0002‐DataCode.zip [file BIMJ-67-e70088-s002.zip › Code and Data/simulation/semiparsims_functions.R]

## main function that computes both the extended Sun model and Sun model
sunmodel <- function(data,intensity,initial,initial_old){
  
  parfit <- coef(intensity)
  ## base hazard of the model
  baselambda <- basehaz(intensity,centered=FALSE)
  
  modmat <- as.data.frame(data) %>% 
    select(names(coef(intensity)))
  
  ## extracting observation times
  obstimes <- unique(data %>% 
                       filter(event==1) %>% 
                       arrange(stop) %>% 
                       pull(stop))
  
  ## maximum observed time
  maxtime <- max(obstimes)
  
  ## making n x T matrix of risk sets
  idnums <- unique(data %>% pull(id))
  
  ## making it so that we have our observation matrix
  ## row corresponds to the id
  ## column corresponds to the observation time
  
  stoptimes <- data %>% 
    group_by(id) %>% 
    arrange(stop) %>%
    slice(n()) %>% 
    pull(stop)
  
  matobsid <- 1*sweep(matrix(stoptimes,
                             nrow=length(stoptimes),
                             ncol=length(obstimes)),
                      MARGIN=2,STATS=obstimes,FUN='>=')

  ## number of events by id
  ## total number of rows
  numevents <- data %>% 
    group_by(id) %>% 
    summarise(events=length(event[event==1]))
  numrows <- data %>% nrow()
  
  ## adding a column of Xigamma to dataframe
  dataaug <- cbind(data,
                   mult=as.vector(as.matrix(modmat) %*% coef(intensity))) 
  dataaug <- as.data.frame(dataaug)

  randestimates <- sapply(X=idnums,FUN=randest,
                             numevents=numevents,
                             dataaug=dataaug,
                             basehaz=baselambda)
  ## random second moment
  randestimates1 <- sapply(X=idnums,FUN=randest,
                              numevents=numevents,
                              dataaug=dataaug,
                              basehaz=baselambda,
                              moment="first")
  ## random first moment
  
  mutdim <- length(grep("func",colnames(dataaug),fixed="TRUE"))
  
  prest <- c(colnames(modmat),paste0("func",1:mutdim))

  ## calculating the quotient term
  zivector <- t(as.matrix(dataaug %>% group_by(id) %>% slice(1))[,colnames(modmat)])
  gammaxi <- dataaug %>% group_by(id) %>% slice(1) %>% pull(mult)
  
  quotientmat <- matrix(nrow=length(prest),ncol=length(obstimes))
  
  for(i in 1:length(obstimes)){
    
    quotientmat[,i] <-   quotientcalc(time=obstimes[i],
                                      timeobs=obstimes,
                                      randestimates=cbind(randestimates1,
                                        randestimates,
                                        deparse.level=0),
                                      matobsid=matobsid,
                                      gammaxis=gammaxi,
                                      zivec=zivector,
                                      dataaug=dataaug)
  }

  partest <- initial

  ## proposed sun estimation method with intercept parametrization
  start_time <- Sys.time()
  parestims <- multiroot(f=sunmodelest_new,start=initial,ids=idnums,
                         varnames=c(colnames(modmat),paste0("func",1:mutdim)),
                         dataaug=dataaug,
                         obstimes=obstimes,
                         quotientmat=quotientmat)
  end_time <- Sys.time()
  print(end_time-start_time)
  print(paste0("Second estimation: ",parestims$root))
  
  ## calculating asymptotic variance for the proposed sun estimation method
  parestims$asympvar <- varcalc(ids=idnums,eta=parestims$root,
                                coln=c(colnames(modmat),paste0("func",1:mutdim)),
                                dataaug=dataaug,obstimes=obstimes,
                                quotientmat=quotientmat)
  parestims$geemodel_time <- initial
  
  ## existing sun estimation method
  start_time <- Sys.time()
  parestims$sunmodel_reg <- multiroot(f=sunmodelest,start=initial_old,ids=idnums,
                                      varnames=colnames(modmat),
                                      dataaug=dataaug %>% select(-starts_with("func")),
                                      obstimes=obstimes,
                                      randestimates=randestimates,
                                      parfit=parfit,matobsid=matobsid)$root
  end_time <- Sys.time()
  print(end_time-start_time)
  
  print(paste0("Original estimation: ",parestims$sunmodel_reg))
  
  parestims$geemodel <- initial_old

  return(parestims)
}

quotientcalc <- function(time,timeobs,randestimates,matobsid,gammaxis,zivec,
                         dataaug){
  
  timeind <- which(timeobs %in% time)
  
  timevec <- dataaug[dataaug$stop==time,][1,][,grep("func", colnames(dataaug))] 
  
  ## zivec is just a vector of n dimensions containing 
  ## the values of the baseline covariates (rows) by subjects (columns)
  ## this procedure is independent of the mu(t) defined initially

  btvector <- replicate(length(gammaxis),as.matrix(timevec),simplify="matrix")
  tempmat <- rbind(zivec,btvector,deparse.level=0)

  num <- rowSums(sweep(tempmat,MARGIN=2,
    STATS=matobsid[,timeind]*randestimates[,2]*exp(gammaxis),
    FUN="*")) 
  den <- sum(matobsid[,timeind]*randestimates[,1]*exp(gammaxis))

  return(num/den)
}

## assume there is no censoring
## every entry corresponds to an event 

## function returns whether subject is at risk at time t
whetherobsid <- function(idobs,timeobs,data){
  
  tempnum <-  tail(data[data$id==idobs,],1)$stop
  
  if(tempnum >= timeobs){
    return(1)
  }else{
    return(0)
  }
}

## obtains the method of moments estimates for the frailty terms
randest <- function(idsubject,numevents,dataaug,basehaz,moment="second"){
  gammaxi <- as.numeric(base::unique(dataaug[dataaug$id==idsubject,][,"mult"]))
  mi <- as.data.frame(numevents)[numevents$id==idsubject,][,"events"] 
  
  ## assuming there is no censoring - this is the last observed time 
  if(tail(dataaug[dataaug$id==idsubject,][,"event"],n=1)==0){
    lambdacens <- basehaz[,1][findInterval(
      tail(dataaug[dataaug$id==idsubject,][,"stop"],n=1),
      basehaz[,2])]
  }else{
    lambdacens <- tail(basehaz[,1],n=1)
    
  }
  
  if(moment=="second"){
    ## calculating second moment estimation vi^2
    tempnumi <- mi*(mi-1)
    tempdeni <- (lambdacens^2)*exp(2*gammaxi)
    return(tempnumi/tempdeni)
  }else{
    ## calculating first moment estimation vi
    tempnumi <- mi
    tempdeni <- (lambdacens)*exp(gammaxi)
    return(tempnumi/tempdeni)
  }
}

## new estimation technique
## since each column corresponds to an id, we will sum over the rows
## to obtain the estimating equation per component
sunmodelest_new <- function(etapar,ids,varnames,dataaug,
                        obstimes,quotientmat){

  varcomp2_vectors <- sapply(ids,FUN=integralcalc_new,
                             eta=etapar,
                             dataaug=dataaug,
                             coln=varnames,
                             obstimes=obstimes,
                             quotientmat=quotientmat)
  
  if(is.matrix(varcomp2_vectors)){
    return(rowSums(varcomp2_vectors))
  }else{
    return(Reduce("+",varcomp2_vectors))
  }

}

## weight function
weightfuncq <- function(time){
  
  q <- log(1+time)
  return(q)
}

integralcalc_new <- function(idnum,eta,dataaug,coln,
                             obstimes,
                             quotientmat){
  
  
  ## extracting rows correspoding to the id in question
  ## and the covariate column and follow-up time
  
  ## extracting zi, time points and outcome
  vecobs <- dataaug[dataaug$id==idnum,][,c(coln,"stop","event","rand")]
  
  ## obtaining those periods in which an event occurred
  ## meaning that the censored term is not considered
  vecobs <- vecobs[vecobs$event==1,]
  
  ## if the only follow-up time is censored
  ## ignore
  ## otherwise, sum over the follow-up times in which there is no censoring
  if(nrow(vecobs)==0){
    return(numeric(length=length(coln)))
  }else{
    
    integrandvec <- apply(X=vecobs,MARGIN=1,FUN=integrandcalc_new,
                          eta=eta,coln=coln,
                          obstimes=obstimes,
                          quotientmat=quotientmat)
    
    ## testing purposes
    #integrandvec_test <<- integrandvec

    return(rowSums(integrandvec))
  }
  
}

## calculating the integrand term inside the integral
integrandcalc_new <- function(vect,eta,coln,
                              obstimes,quotientmat){
  
  ## extracting zi
  tempZ <- as.numeric(vect)[1:length(coln)]
  time <- as.numeric(vect["stop"])
  
  ## change to head
  ## extracting the index for the observed time 
  timeind <- head(which(obstimes==time),n=1)
  tempY <- as.numeric(vect["rand"])
  
  ## integrand term
  ## now treated as a vector
  temp <- (tempZ*tempY*as.numeric(exp(- t(tempZ) %*% eta))-quotientmat[,timeind])
  return(temp) 
}

## variance computations
varcalc <- function(ids,eta,coln,dataaug,
                    obstimes,
                    quotientmat){
  
  vartemp1 <- varcomp1(ids,eta,varnames=coln,dataaug=dataaug)
  vartemp2 <- varcomp2(ids,eta,varnames=coln,dataaug=dataaug,
                       obstimes=obstimes,quotientmat=quotientmat)
  vartempalt <- varcomp2_new(ids,eta,varnames=coln,dataaug=dataaug,
                          obstimes=obstimes,quotientmat=quotientmat)

  asympvar <- (1/length(ids))*(solve(vartemp1) %*% vartempalt %*% solve(vartemp1))
  return(asympvar)
}

## computations for the first variance term in the asymptotic variance calculation
varcomp1 <- function(ids,eta,size,varnames,dataaug){
  varcomp1_sum <- Reduce('+',sapply(ids,FUN=varcomp1_integral,
                                    eta=eta,
                                    coln=varnames,
                                    dataaug=dataaug,simplify=FALSE))
  
  return((1/length(ids))*varcomp1_sum)
}

varcomp1_integral <- function(idnum,eta,coln,dataaug){
  
  ## extracting the relevant columns
  vecobs <- dataaug[dataaug$id==idnum,][,c(coln,"stop","event","rand")]
  
  ## obtaining the rows in which an event occurred
  vecobs <- vecobs[vecobs$event==1,]
  
  ## if the only follow-up time is censored
  ## ignore and return the 0 matrix
  ## otherwise, sum over the follow-up times in which there is no censoring
  if(nrow(vecobs)==0){
    return(matrix(0,ncol=length(coln),nrow=length(coln)))
  }else{
    ## applying along rows of the event times for subject i
    integrandvec <- apply(X=vecobs,MARGIN=1,FUN=varcomp1_integrand,eta=eta,coln=coln,
                          simplify=FALSE)

    ## summing over the event times to compute the integral from 0 to tau
    ## have to use Reduce as it is sum of matrices inside a list
    return(Reduce('+', integrandvec))
  }
}

varcomp1_integrand <- function(vect,eta,coln){
  
  tempY <- as.numeric(vect["rand"])
  tempZ <- as.numeric(vect)[1:length(coln)]
  
  temp <- - (tempZ %*% t(tempZ))*tempY*as.numeric(exp(- t(tempZ) %*% eta))
  
  return(temp)
}

## computations for the second variance term in the asymptotic variance calculation
varcomp2 <- function(ids,eta,size,varnames,dataaug,coln,
                     obstimes,
                     quotientmat){
  varcomp2_vectors <- sapply(ids,FUN=integralcalc_new,
                             eta=eta,
                             dataaug=dataaug,
                             coln=varnames,
                             obstimes=obstimes,
                             quotientmat=quotientmat)
  
  if(is.matrix(varcomp2_vectors)){
    return(var(t(varcomp2_vectors)))
  }else{
    return(var(do.call(rbind,varcomp2_vectors)))
  }
}

## computations for the second variance term in the asymptotic variance calculation
varcomp2_new <- function(ids,eta,size,varnames,dataaug,coln,
                         obstimes,
                         quotientmat){
  
  varcomp2_matrices <- sapply(ids,FUN=varcomp2_aux,
                              eta=eta,
                              dataaug=dataaug,
                              coln=varnames,
                              obstimes=obstimes,
                              quotientmat=quotientmat,simplify=FALSE)
  
  return((1/length(ids))*(Reduce('+', varcomp2_matrices)))
}

## auxiliary function that computes 
## the expectation of the cross product of the integral
varcomp2_aux <- function(id,eta,dataaug,coln,obstimes,quotientmat){
  
  integralvec <- integralcalc_new(idnum=id,eta,
                                  dataaug=dataaug,coln=coln,
                                  obstimes=obstimes,
                                  quotientmat=quotientmat)
  integralmat <- integralvec %*% t(integralvec)
  
  return(integralmat)
  
}

## regular estimation technique
sunmodelest <- function(betapar,ids,varnames,dataaug,
                        randestimates,parfit,obstimes,matobsid){
  
  model_vectors <- sapply(ids,FUN=integralcalc,
                          beta=betapar,
                          coln=varnames,dataaug=dataaug,
                          idnums=ids,
                          randestimates=randestimates,parfit=parfit,
                          obstimes=obstimes,matobsid=matobsid)
  
  if(is.matrix(model_vectors)){
    return(rowSums(model_vectors))
  }else{
    return(Reduce("+",model_vectors))
  }

}

integralcalc <- function(idnum,beta,coln,dataaug,
                         idnums,
                         randestimates,parfit,obstimes,matobsid){

  vecobs <- dataaug[dataaug$id==idnum,][,c(coln,"stop","event","rand")]
  
  vecobs <- vecobs[vecobs$event==1,]

  sum_matrix <- as.matrix(apply(X=vecobs,MARGIN=1,FUN=integrandcalc,
                    beta=beta,coln=coln,
                    idnums=idnums,
                    dataaug=dataaug,randestimates=randestimates,parfit=parfit,
                    obstimes=obstimes,matobsid=matobsid))

  if(nrow(vecobs)==0){
    return(numeric(length=length(coln)))
  }else if(nrow(vecobs)==1){
    return(rowSums(as.matrix(sum_matrix)))
  }else if(ncol(sum_matrix)==1){
    return(colSums(as.matrix(sum_matrix)))
  }else{
    return(rowSums(as.matrix(sum_matrix)))
  }

}

integrandcalc <- function(vect,beta,coln,idnums,
                          dataaug,randestimates,parfit,obstimes,matobsid){
  tempX <- as.numeric(vect)[1:length(coln)]
  
  ## will now sum over the rows by calculating this quantity over the ids
  tildeXcomps <- rowSums(apply(X=as.matrix(idnums),MARGIN=1,
                               FUN=tildeXcalc,
                               beta=beta,coln=coln,
                               time=as.numeric(vect["stop"]),
                               dataaug=dataaug,
                               randestimates=randestimates,parfit=parfit,
                               obstimes=obstimes,matobsid=matobsid))

  tempY <- as.numeric(vect["rand"])
  
  Xbar <- tildeXcomps[-length(tildeXcomps)]/tildeXcomps[length(tildeXcomps)]
  temp <- 1*(tempX-Xbar)*tempY

  return(temp) 
}

## returns numerator and denominator - without summing over i 
tildeXcalc <- function(idnum,beta,coln,time,
                      dataaug,
                      randestimates,parfit,obstimes,matobsid){
  
  tempX <- dataaug[dataaug$id==idnum,][1,][,coln]
  temp1 <- randestimates[idnum] * exp(((parfit+beta) %*% as.numeric(tempX))) * 
    as.numeric(tempX) * matobsid[idnum,which(obstimes==time)[1]]
  temp2 <- randestimates[idnum] * exp(((parfit+beta) %*% as.numeric(tempX))) * 
    matobsid[idnum,which(obstimes==time)[1]]
  
  return(c(temp1,temp2))
}

## function that produces a binomial simulation without taking into consideration
## the spline model fitting
binom_simulation <- function(lengthsims=1,samplesize,maxsimtime,
                             beta0,alpha0,gamma0,
                             lambdat,mut){
  
  zi <- rbinom(samplesize,1,prob=0.5)
  
  simframe <- as.data.frame(zi) %>% 
    mutate(id=row_number(),.before=zi) %>% 
    group_by(id) %>% 
    mutate(vi=case_when(
      zi==0 ~ runif(1,0.5,1.5),
      zi==1 ~ runif(1,1.5,4)
    )) %>% 
    ungroup() %>% 
    mutate(vi=exp(-log(2.75)*zi)*vi)
  
  simtimesframe <- c()
  
  ## generate observation times
  for(i in 1:samplesize){
    
    ## temporary id that will be worked with
    tempid <- simframe[simframe$id==i,] 
    tempintensity <- (tempid %>% pull(vi))*1*exp(gamma0*(tempid %>% pull(zi)))
    
    temptime <- 0
    
    while(temptime < maxsimtime){
      
      tempintertime <- rexp(1,rate=tempintensity)
      if(temptime+tempintertime < maxsimtime){
        simtimesframe <- rbind(simtimesframe,
          c(id=i,start=temptime,stop=temptime+tempintertime))
        temptime <- temptime+tempintertime 
      }else if(temptime==0){
        next
      }
      else{
        break
      }
    }
    
  }

  simdataframe <- as.data.frame(simtimesframe) %>% 
    left_join(simframe,by=c("id"="id")) %>% 
    group_by(id,stop) %>% 
    ## we may want the expectation of this random effect to be 1
    mutate(ei = rnorm(1,mean=-0.06125,sd=0.35)) %>% 
    ungroup() %>% 
    mutate(rand = exp(log(vi)+as.vector(t(alpha0 %*% sapply(stop,FUN=mut)))+beta0*zi+ei))
  ## remember that exp(beta0*zi+alpha0*Bt(t)+...)
  
  ## censoring distribution is U(1,1.1*tau)
  simdataframe <- simdataframe %>% 
    mutate(event=1) %>% 
    group_by(id) %>% 
    mutate(cens=runif(1,1,1.1*maxsimtime)) %>% 
    filter((start < cens)) %>% 
    mutate(stop = case_when(
      (cens < last(stop)) & (row_number()==n()) ~ cens,
      (last(stop) < cens) & (cens < maxsimtime) & (row_number()==n()) ~ cens,
      T ~ stop
    ), event =case_when(
      (last(stop) == cens) & (row_number()==n()) ~ 0,
      T ~ 1
    )) %>% 
    ungroup()
  
  ## adding administrative censoring
  ## adding a follow-up time from last event to maximum simulated time 
  ## which is censored at the end of it
  simdataframecens <- simdataframe %>% 
    split(.$id) %>%
    map_if(.p=~ last(.$event) == 1,
           .f=~bind_rows(.x, 
                         tail(.x,n=1) %>% 
                          mutate(start=last(.$stop),
                            stop=maxsimtime,
                            event=0))) %>%
    bind_rows() %>%
    group_by(id) %>% 
    mutate(enum=1:n()) %>% 
    ungroup()
  
  simdataframecens %>% pull(stop)
  
  mutdim <- length(mut(1))
  
  simdataframecens <- cbind(simdataframecens,
                            t(matrix(sapply(simdataframecens %>% pull(stop),FUN=mut),
                                nrow=mutdim))) %>%
    rename_with(.cols=(ncol(.)-mutdim+1):ncol(.),~paste0("func",1:mutdim))
  
  simdataframe <- cbind(simdataframe,
                        t(matrix(sapply(simdataframe %>% pull(stop),FUN=mut),
                                nrow=mutdim))) %>%
    rename_with(.cols=(ncol(.)-mutdim+1):ncol(.),~paste0("func",1:mutdim))
  
  ## robust estimates for coxph
  intensitymarginal <- coxph(Surv(start,stop,event) ~ zi+cluster(id),
                             data=simdataframecens,
                             control = coxph.control(timefix = FALSE))
  summary(intensitymarginal)
  
  ##### intensity model fits using coxph
  intensityfitsimfrail <- coxph(Surv(start,stop,event) ~ zi+frailty(id),
                                data=simdataframecens,
                                control = coxph.control(timefix = FALSE))
  summary(intensityfitsimfrail)
  last(basehaz(intensityfitsimfrail,centered=FALSE)[,1])

  geefit <- gee(rand ~ zi+func2,
    #rand ~ zi, - if one only fits an intercpet
    ## rand ~ zi+func1+func2, - if two predictors
    family=poisson("log"),
    data=simdataframe,id=id)
  
  coefprim <- c(as.numeric(coef(geefit)[2]),as.numeric(coef(geefit)[1]),
                as.numeric(coef(geefit)[3]))
  
  ## running the model and debugging
  modest <- sunmodel(data=simdataframe,intensity=intensityfitsimfrail,
                     initial=coefprim)
  
  return(modest)
}

## function that is used to generate a set of simulated data 
## using the parameters defined in the simulation study section
binom_simulation_spline_data <- function(samplesize,maxsimtime,
                                  beta0,alpha0,gamma0,
                                  lambdat,mut,degspline=3,knotsnum="quartile",
                                  isnormal=F){
  
  if(!isnormal){
    zi <- rbinom(samplesize,1,prob=0.5)
  }else{
    zi <- rnorm(samplesize,mean=0,sd=sqrt(0.25))
  }
  
  if(!isnormal){
    simframe <- as.data.frame(zi) %>% 
      mutate(id=row_number(),.before=zi) %>% 
      group_by(id) %>% 
      mutate(vi=case_when(
        zi==0 ~ runif(1,0.5,1.5),
        zi==1 ~ runif(1,1.5,4)
      )) %>% 
      ungroup() %>% 
      mutate(vi=exp(-log(2.75)*zi)*vi)
  }else{
    simframe <- as.data.frame(zi) %>% 
      mutate(id=row_number(),.before=zi) %>% 
      group_by(id) %>% 
      mutate(vi=case_when(
        zi < 0 ~ runif(1,0.5,1.5),
        zi >= 0 ~ runif(1,1.5,4)
      )) %>% 
      ungroup() %>% 
      mutate(vi=exp(-log(2.75)*as.numeric(zi >=0))*vi)
  }
  
  simtimesframe <- c()
  
  ## generate observation times
  for(i in 1:samplesize){
    
    ## temporary id that will be worked with
    tempid <- simframe[simframe$id==i,] 
    tempintensity <- (tempid %>% pull(vi))*1*exp(gamma0*(tempid %>% pull(zi)))
    
    temptime <- 0
    
    while(temptime < maxsimtime){
      
      tempintertime <- rexp(1,rate=tempintensity)
      if(temptime+tempintertime < maxsimtime){
        simtimesframe <- rbind(simtimesframe,
                               c(id=i,start=temptime,stop=temptime+tempintertime))
        temptime <- temptime+tempintertime 
      }else if(temptime==0){
        next
      }
      else{
        break
      }
    }
    
  }
  
  simdataframe <- as.data.frame(simtimesframe) %>% 
    left_join(simframe,by=c("id"="id")) %>% 
    group_by(id,stop) %>% 
    ## mutate(ei = rnorm(1,mean=0,sd=0.35)) %>% 
    ## we may want the expectation of this random effect to be 1
    mutate(ei = rnorm(1,mean=-0.06125,sd=0.35)) %>% 
    ungroup() %>% 
    mutate(rand = exp(log(vi)+mut(stop)+beta0*zi+ei))
  ## remember that exp(beta0*zi+alpha0*Bt(t)+...)
  ## using mut as a previously defined function 
  
  ## censoring distribution is U(1,1.1*tau)
  simdataframe <- simdataframe %>% 
    mutate(event=1) %>% 
    group_by(id) %>% 
    mutate(cens=runif(1,1,1.1*maxsimtime)) %>% 
    filter((start < cens)) %>% 
    mutate(stop = case_when(
      (cens < last(stop)) & (row_number()==n()) ~ cens,
      (last(stop) < cens) & (cens < maxsimtime) & (row_number()==n()) ~ cens,
      T ~ stop
    ), event =case_when(
      (last(stop) == cens) & (row_number()==n()) ~ 0,
      T ~ 1
    )) %>% 
    ungroup()
  
  ## adding administrative censoring
  ## adding a follow-up time from last event to 
  ## maximum simulated time - which is censored at the end of it
  simdataframecens <- simdataframe %>% 
    split(.$id) %>%
    map_if(.p=~ last(.$event) == 1,
           .f=~bind_rows(.x, 
                         tail(.x,n=1) %>% 
                           mutate(start=last(.$stop),
                                  stop=maxsimtime,
                                  event=0))) %>%
    bind_rows() %>%
    group_by(id) %>% 
    mutate(enum=1:n()) %>% 
    ungroup()
  
  ## fitting the spline basis
  ## default will be a cubic
  
  testspl <- bs(simdataframecens %>% pull(stop),degree=degspline,
                knots=quantile(simdataframecens %>% pull(stop),
                               probs=c(0.25,0.50,0.75)))
  
  splt <- simdataframecens %>% 
    mutate(logmut=log(rand)-log(vi)-beta0*zi-ei) %>% 
    pull(logmut)
  
  spltmodel <- lm(splt ~ testspl)
  
  mutdim <- last(dim(testspl))
  
  if(knotsnum=="quartile"){
    ## knots at quartiles
    testspl_alt <- bs(simdataframe %>% pull(stop),degree=degspline,
                      knots=quantile(simdataframecens %>% pull(stop),
                                     probs=c(0.2,0.4,0.6,0.8)))
  }else{
    ## knots at tertiles
    testspl_alt <- bs(simdataframe %>% pull(stop),degree=degspline,
                      knots=quantile(simdataframecens %>% pull(stop),
                                     probs=c(0.25,0.50,0.75)))
  }
  
  splt_alt <- simdataframe %>% 
    mutate(logmut=log(rand)-log(vi)-beta0*zi-ei) %>% 
    pull(logmut)
  
  spltmodel_alt <- lm(splt_alt ~ testspl_alt)
  
  test_simdframecens_global <- simdataframecens
  
  simdataframecens <- cbind(simdataframecens,
                            testspl[,1:last(dim(testspl))]) %>%
    rename_with(.cols=(ncol(.)-mutdim+1):ncol(.),~paste0("func",2:(mutdim+1)))
  
  mutdim <- last(dim(testspl_alt))
  
  simdataframe <- cbind(simdataframe,
                        testspl_alt[,1:last(dim(testspl_alt))]) %>%
    rename_with(.cols=(ncol(.)-mutdim+1):ncol(.),~paste0("func",2:(mutdim+1)))
  
  return(list(simdataframecens,simdataframe))
  
}

## main function for simulation that generates a simulated dataset
## models the spline term, and then fits all three methods to the augmented dataset
binom_simulation_spline <- function(i,samplesize,maxsimtime,
                             beta0,alpha0,gamma0,
                             lambdat,mut,degspline=3,knotsnum="quartile",
                             isnormal=F){
  
  sim_gen <- binom_simulation_spline_data(samplesize,maxsimtime,
              beta0,alpha0,gamma0,
              lambdat,mut,degspline,knotsnum,
              isnormal)
  
  simdataframecens <- sim_gen[[1]]
  
  simdataframe <- sim_gen[[2]]

  ## robust estimates for coxph
  intensitymarginal <- coxph(Surv(start,stop,event) ~ zi+cluster(id),
                             data=simdataframecens,
                             control = coxph.control(timefix = FALSE))
  summary(intensitymarginal)
  
  ##### intensity model fits using coxph
  intensityfitsimfrail <- coxph(Surv(start,stop,event) ~ zi+frailty(id),
                                data=simdataframecens,
                                control = coxph.control(timefix = FALSE))
  summary(intensityfitsimfrail)
  last(basehaz(intensityfitsimfrail,centered=FALSE)[,1])
  
  geefit <- gee(as.formula(paste("rand","~",
                          paste(c("zi",paste(grep("func", 
                                                  colnames(simdataframe), value = T), 
                                             collapse = "+")),
                                collapse="+"))),
         #rand ~ zi, - if one only fits an intercpet
         ## rand ~ zi+func1+func2, - if two predictors
         family=poisson("log"),
         data=simdataframe %>% mutate(func1=1) %>% relocate(func1,.before=func2),
         id=id)
  
  coefprim <- c(as.numeric(coef(geefit)[2]),as.numeric(coef(geefit)[1]),
                as.numeric(coef(geefit)[3:length(coef(geefit))]))
  
  print(paste("Initial parameters:",paste(coefprim,collapse=", ")))
  
  geefit_old <- gee(rand ~ zi,
    family=poisson("log"),
    data=simdataframe,
    id=id)

  coefprim_old <- c(as.numeric(coef(geefit_old)[-1]))
  
  ## running the model and debugging
  modest <- sunmodel(data=simdataframe %>% 
                      mutate(func1=1) %>% 
                      relocate(func1,.before=func2),
                     intensity=intensityfitsimfrail,
                     initial=coefprim,
                     initial_old=coefprim_old)
  
  modest$dframe <- simdataframe
  
  return(modest)
}
