# Supplementary material for: Intercept Estimation of Semi‐Parametric Joint Models in the Context of Longitudinal Data Subject to Irregular Observations
Source: Biom J. 2025 Nov 6;67(6):e70088. doi: 10.1002/bimj.70088 (PMC12592789; doi:10.1002/bimj.70088)
Supplement: Supplementary file 2 — Supporting file 2: bimj70088‐sup‐0002‐DataCode.zip [file BIMJ-67-e70088-s002.zip › Code and Data/paper_figures/table 5a - data_analysis.txt]

% latex table generated in R 4.2.2 by xtable 1.8-4 package
% Mon Aug 18 00:32:48 2025
\begin{table}[ht]
\centering
\begin{tabular}{rrrrr}
  \hline
 & mean\_b1 & sd\_b1 & mean\_b2 & sd\_b2 \\ 
  \hline
GEE Model & -0.662 & 0.185 & 0.158 & 0.045 \\ 
  Sun Model & -0.844 & 0.385 & 0.201 & 0.119 \\ 
  Extended Sun & -0.721 & 0.323 & 0.151 & 0.067 \\ 
   \hline
\end{tabular}
\end{table}
