# Supplementary material for: Intercept Estimation of Semi‐Parametric Joint Models in the Context of Longitudinal Data Subject to Irregular Observations
Source: Biom J. 2025 Nov 6;67(6):e70088. doi: 10.1002/bimj.70088 (PMC12592789; doi:10.1002/bimj.70088)
Supplement: Supplementary file 2 — Supporting file 2: bimj70088‐sup‐0002‐DataCode.zip [file BIMJ-67-e70088-s002.zip › Code and Data/paper_figures/table 5b - data_analysis.txt]

% latex table generated in R 4.2.2 by xtable 1.8-4 package
% Mon Aug 18 00:40:18 2025
\begin{table}[ht]
\centering
\begin{tabular}{rrrrrrr}
  \hline
 & b1 & b1\_lower & b1\_upper & b2 & b2\_lower & b2\_upper \\ 
  \hline
GEE Model & 0.53 & 0.37 & 0.77 & 1.17 & 1.08 & 1.28 \\ 
  Sun Model & 0.45 & 0.21 & 0.95 & 1.20 & 1.05 & 1.51 \\ 
  Extended Sun & 0.48 & 0.25 & 0.90 & 1.16 & 1.01 & 1.32 \\ 
   \hline
\end{tabular}
\end{table}
