# Supplementary material for: Intercept Estimation of Semi‐Parametric Joint Models in the Context of Longitudinal Data Subject to Irregular Observations
Source: Biom J. 2025 Nov 6;67(6):e70088. doi: 10.1002/bimj.70088 (PMC12592789; doi:10.1002/bimj.70088)
Supplement: Supplementary file 2 — Supporting file 2: bimj70088‐sup‐0002‐DataCode.zip [file BIMJ-67-e70088-s002.zip › Code and Data/paper_figures/table 4a - ber_dist.txt]

% latex table generated in R 4.2.2 by xtable 1.8-4 package
% Mon Aug 18 01:29:30 2025
\begin{table}[ht]
\centering
\begin{tabular}{rlrrrrrrr}
  \hline
 & names & param & bias\_logt & sd\_logt & bias\_sint & sd\_sint & bias\_sin4t & sd\_sin4t \\ 
  \hline
1 & gee & -0.5000 & 0.0390 & 0.1600 & 0.0340 & 0.1100 & 0.0062 & 0.0600 \\ 
  2 & gee & 0.5000 & 0.0240 & 0.1600 & 0.0350 & 0.1100 & 0.0079 & 0.0570 \\ 
  3 & gee & 1.0000 & 0.0350 & 0.1600 & 0.0290 & 0.1200 & 0.0130 & 0.0590 \\ 
  4 & sun & -0.5000 & 0.0580 & 0.3600 & 0.0230 & 0.2200 & -0.0033 & 0.0900 \\ 
  5 & sun & 0.5000 & 0.0220 & 0.3500 & 0.0260 & 0.2300 & -0.0069 & 0.0900 \\ 
  6 & sun & 1.0000 & 0.0190 & 0.3600 & 0.0140 & 0.2400 & -0.0079 & 0.0930 \\ 
  7 & sunext & -0.5000 & -0.0053 & 0.0810 & -0.0038 & 0.0820 & -0.0041 & 0.0850 \\ 
  8 & sunext & 0.5000 & -0.0083 & 0.0800 & -0.0028 & 0.0750 & -0.0065 & 0.0890 \\ 
  9 & sunext & 1.0000 & -0.0068 & 0.0780 & -0.0054 & 0.0780 & -0.0042 & 0.0860 \\ 
   \hline
\end{tabular}
\end{table}
