# Supplementary material for: Intercept Estimation of Semi‐Parametric Joint Models in the Context of Longitudinal Data Subject to Irregular Observations
Source: Biom J. 2025 Nov 6;67(6):e70088. doi: 10.1002/bimj.70088 (PMC12592789; doi:10.1002/bimj.70088)
Supplement: Supplementary file 2 — Supporting file 2: bimj70088‐sup‐0002‐DataCode.zip [file BIMJ-67-e70088-s002.zip › Code and Data/paper_figures/table c1 - bootstrap_coverage.txt]

% latex table generated in R 4.2.2 by xtable 1.8-4 package
% Sun Aug 17 23:45:38 2025
\begin{table}[ht]
\centering
\begin{tabular}{rrrrr}
  \hline
 & 1 & 2 & 3 & 4 \\ 
  \hline
1 & 0.00 & 0.01 & 0.01 & 0.00 \\ 
  2 & 0.11 & 0.08 & 0.06 & 0.05 \\ 
  3 & 0.11 & 0.08 & 0.06 & 0.05 \\ 
  4 & 0.95 & 0.94 & 0.95 & 0.95 \\ 
   \hline
\end{tabular}
\end{table}
