# Supplementary material for: Intercept Estimation of Semi‐Parametric Joint Models in the Context of Longitudinal Data Subject to Irregular Observations
Source: Biom J. 2025 Nov 6;67(6):e70088. doi: 10.1002/bimj.70088 (PMC12592789; doi:10.1002/bimj.70088)
Supplement: Supplementary file 2 — Supporting file 2: bimj70088‐sup‐0002‐DataCode.zip [file BIMJ-67-e70088-s002.zip › Code and Data/paper_figures/table 4b - normal_dist.txt]

% latex table generated in R 4.2.2 by xtable 1.8-4 package
% Mon Aug 18 01:25:58 2025
\begin{table}[ht]
\centering
\begin{tabular}{rlrrrrrrr}
  \hline
 & names & param & bias\_logt & sd\_logt & bias\_sint & sd\_sint & bias\_sin4t & sd\_sin4t \\ 
  \hline
1 & gee & -0.5000 & 0.0460 & 0.2000 & 0.0220 & 0.1300 & 0.0110 & 0.0650 \\ 
  2 & gee & 0.5000 & 0.0520 & 0.1700 & 0.0380 & 0.1200 & 0.0037 & 0.0680 \\ 
  3 & gee & 1.0000 & 0.0430 & 0.1900 & 0.0390 & 0.1300 & 0.0082 & 0.0740 \\ 
  4 & sun & -0.5000 & 0.0850 & 0.4300 & 0.0350 & 0.2700 & 0.0140 & 0.1200 \\ 
  5 & sun & 0.5000 & 0.0380 & 0.4200 & 0.0140 & 0.2600 & -0.0180 & 0.1100 \\ 
  6 & sun & 1.0000 & -0.0160 & 0.4200 & -0.0150 & 0.2800 & -0.0054 & 0.1200 \\ 
  7 & sunext & -0.5000 & -0.0001 & 0.0930 & -0.0063 & 0.0920 & -0.0007 & 0.1000 \\ 
  8 & sunext & 0.5000 & 0.0002 & 0.0910 & -0.0022 & 0.0850 & -0.0100 & 0.1000 \\ 
  9 & sunext & 1.0000 & -0.0140 & 0.0890 & -0.0110 & 0.0900 & 0.0058 & 0.0980 \\ 
   \hline
\end{tabular}
\end{table}
