# Supplementary material for: Intercept Estimation of Semi‐Parametric Joint Models in the Context of Longitudinal Data Subject to Irregular Observations
Source: Biom J. 2025 Nov 6;67(6):e70088. doi: 10.1002/bimj.70088 (PMC12592789; doi:10.1002/bimj.70088)
Supplement: Supplementary file 2 — Supporting file 2: bimj70088‐sup‐0002‐DataCode.zip [file BIMJ-67-e70088-s002.zip › Code and Data/paper_figures/table 2 - sample_size.txt]

% latex table generated in R 4.2.2 by xtable 1.8-4 package
% Mon Aug 18 01:17:30 2025
\begin{table}[ht]
\centering
\begin{tabular}{rlrrrrrrrrr}
  \hline
 & names & param & bias\_100 & sd\_100 & bias\_200 & sd\_200 & bias\_350 & sd\_350 & bias\_500 & sd\_500 \\ 
  \hline
1 & gee & 1.0000 & 0.0290 & 0.2400 & 0.0350 & 0.1600 & 0.0260 & 0.1300 & 0.0370 & 0.1000 \\ 
  2 & sun & 1.0000 & 0.0130 & 0.5200 & 0.0190 & 0.3600 & 0.0480 & 0.2700 & 0.0460 & 0.2300 \\ 
  3 & sunext & 1.0000 & -0.0054 & 0.1100 & -0.0068 & 0.0780 & -0.0044 & 0.0580 & -0.0056 & 0.0490 \\ 
   \hline
\end{tabular}
\end{table}
