# Supplementary material for: Intercept Estimation of Semi‐Parametric Joint Models in the Context of Longitudinal Data Subject to Irregular Observations
Source: Biom J. 2025 Nov 6;67(6):e70088. doi: 10.1002/bimj.70088 (PMC12592789; doi:10.1002/bimj.70088)
Supplement: Supplementary file 2 — Supporting file 2: bimj70088‐sup‐0002‐DataCode.zip [file BIMJ-67-e70088-s002.zip › Code and Data/bootstrap/sims/testsims.log.n500.1.Robject]

list(list(modest = list(root = c(1.05622754205584, 1.85492654669661, 
0.784682780872597, 2.33950995115026, 4.04752511090149, 6.13739361491658, 
8.69108871848864, 10.6134841973698, 12.0797883045046), f.root = c(zi = 4.92301199805922e-11, 
func1 = 7.47928385891328e-11, func2 = 1.35088468189437e-12, func3 = 1.21221108238118e-11, 
func4 = 4.34527993877353e-11, func5 = 1.56853141586311e-11, func6 = 3.23630011678233e-14, 
func7 = -2.38128960994288e-13, func8 = -6.3948846218409e-14), 
    iter = 8L, estim.precis = 2.18853898255753e-11, geemodel_time = c(0.859354058099969, 
    2.43351275347434, 0.15757448191933, 1.68425833336782, 5.61843350645375, 
    6.73090997847887, 8.83877228668611, 10.6432965956929, 10.9734908951877
    ), geemodel = 0.575401173542282), bootse = c(0.0463603386029127, 
0.0652766519182018, 0.109164524309374, 0.0629993952118858, 0.0913210833050394, 
0.0682381984178843, 0.119656760739831, 0.161284819370866, 0.236571926982596
)), list(modest = list(root = c(0.974269750742331, 2.0563700895233, 
0.720719031132548, 2.16777784479157, 4.22494536649342, 6.18236731210253, 
8.82617643756759, 10.5690762770267, 11.8927424844493), f.root = c(zi = 3.50941498084012e-13, 
func1 = 3.08753023148256e-13, func2 = -1.45439216225896e-14, 
func3 = -2.8199664825479e-14, func4 = 1.47104550762833e-13, func5 = 2.08906676679721e-13, 
func6 = 8.01719801657441e-14, func7 = -1.57949825094206e-14, 
func8 = -6.75501321545369e-15), iter = 7L, estim.precis = 1.29019034557057e-13, 
    geemodel_time = c(0.906719841165454, 2.97845478144254, -1.6201561328079, 
    2.94364977577726, 3.85779278011216, 6.83704412208821, 7.86193345941828, 
    10.2664962325157, 10.4739721873425), geemodel = 0.837799805889844), 
    bootse = c(0.0495343380093709, 0.0851259173489606, 0.133351523992063, 
    0.06069487179603, 0.106971664521797, 0.086137824199224, 0.124192705622174, 
    0.146372174285283, 0.137038763252021)), list(modest = list(
    root = c(0.893726277553937, 2.00491694287439, 0.741306648892564, 
    2.23394701232354, 3.97140139267634, 5.94284059866813, 8.5986450127923, 
    10.7173227139308, 11.6754107670412), f.root = c(zi = -2.09832151654155e-14, 
    func1 = 1.80189196896663e-13, func2 = 3.34940408741602e-14, 
    func3 = 3.23352455922077e-14, func4 = -8.10462807976364e-15, 
    func5 = -5.27355936696949e-16, func6 = 2.14273043752655e-14, 
    func7 = 3.54716256367738e-14, func8 = 2.76192642974932e-14
    ), iter = 9L, estim.precis = 4.00168752060488e-14, geemodel_time = c(0.888250275617306, 
    4.09094174080338, -6.59275766741323, 2.36080837929708, 3.48821893023065, 
    4.88922595405029, 7.1389946023351, 8.85769447071084, 9.42817353991741
    ), geemodel = 0.879487073978558), bootse = c(0.0509614100637775, 
0.0710317354867772, 0.109724489787878, 0.0804329785362463, 0.088371522621287, 
0.0857786589765216, 0.116346366071824, 0.152409705955809, 0.169677406257111
)), list(modest = list(root = c(1.00212372246867, 1.96219692402918, 
0.796789766873692, 2.02435820935508, 4.00881098825639, 5.91956156221789, 
8.62619581379643, 10.5225141097304, 11.6664657994039), f.root = c(zi = 7.49400541621981e-13, 
func1 = 8.87290241280425e-13, func2 = 7.202400093974e-14, func3 = 1.53392011108765e-13, 
func4 = 2.20496066067125e-13, func5 = 2.66112456235364e-13, func6 = 1.48104618846734e-13, 
func7 = 5.34572386357013e-14, func8 = -9.32587340685131e-15), 
    iter = 11L, estim.precis = 2.84400338682521e-13, geemodel_time = c(1.10324563041073, 
    2.99302058132321, -2.02056775371303, 1.72032677788874, 5.68128805706129, 
    5.71675645399558, 8.27300609064319, 9.66537009678974, 10.4894860511749
    ), geemodel = 0.918135279125735), bootse = c(0.0493994371543126, 
0.0670748132428692, 0.107935206326148, 0.0635043569671267, 0.0758793417812568, 
0.0777155815302342, 0.105157984372898, 0.141959982000986, 0.0982094481486702
)), list(modest = list(root = c(0.968003025022265, 2.00421583118039, 
0.687293227587756, 2.02933065528879, 3.91337087060578, 5.9816762215738, 
8.5111133976114, 10.541144647879, 11.587181629183), f.root = c(zi = -3.24851257005321e-13, 
func1 = -2.91544566266566e-13, func2 = -2.47970047273505e-14, 
func3 = -4.65591107334795e-14, func4 = -1.98729921407903e-14, 
func5 = -7.57727214306669e-14, func6 = -7.66608998503671e-14, 
func7 = -1.89848137210902e-14, func8 = -1.54321000422897e-14), 
    iter = 10L, estim.precis = 9.9386162879769e-14, geemodel_time = c(1.02930586097614, 
    4.22687314217715, -7.59904272324489, 1.86217518007463, 3.61634544568642, 
    4.72736029613774, 6.95100115451453, 8.71589701470894, 8.84311172678648
    ), geemodel = 1.09592699371421), bootse = c(0.041757433130938, 
0.0676019005237963, 0.101260820635894, 0.0669881765706896, 0.0790401067917636, 
0.0772755169687782, 0.114163241731544, 0.145781595910071, 0.218746468958676
)), list(modest = list(root = c(0.930603304880366, 2.11001712585758, 
0.562006001341169, 1.93597491177476, 3.81114159388718, 5.69907701989701, 
8.48039117276775, 10.5496985374205, 11.2332409803675), f.root = c(zi = 5.07919151182534e-10, 
func1 = 8.50479242586744e-10, func2 = 7.10031362318678e-12, func3 = 1.41938710784828e-10, 
func4 = 5.09136255724685e-10, func5 = 1.79689152446372e-10, func6 = 6.67385591235359e-12, 
func7 = 5.79300496461599e-13, func8 = 2.94889113128249e-13), 
    iter = 11L, estim.precis = 2.44867874652255e-10, geemodel_time = c(0.827137967316644, 
    4.54474220181803, -7.91391510928252, 1.58964251452954, 3.84174749453798, 
    4.3202736910783, 6.81330143332876, 8.42490358347888, 8.58979264921705
    ), geemodel = 0.670242138230668), bootse = c(0.0466918928787347, 
0.0692120652372183, 0.121115052303658, 0.0582795134212482, 0.0857925902185139, 
0.0835735790974825, 0.119493274096619, 0.14873337799796, 0.196549491038945
)), list(modest = list(root = c(1.09698312650803, 1.89989239236337, 
0.855531993929361, 2.11100080180525, 3.93241956887429, 5.92837410467055, 
8.53939489495314, 10.5993961097234, 11.6457619277117), f.root = c(zi = 5.76852565714603e-10, 
func1 = 9.42674049930758e-10, func2 = 7.3091255270441e-12, func3 = 1.62010061101206e-10, 
func4 = 5.58795870686524e-10, func5 = 2.01409777744743e-10, func6 = 5.38576128139567e-12, 
func7 = 3.65612596621434e-13, func8 = -1.91473139427023e-13), 
    iter = 10L, estim.precis = 2.72777144191369e-10, geemodel_time = c(1.04480995179774, 
    1.76645958492982, 1.57692326403428, 1.09097021120288, 7.24451981206836, 
    7.21476270072938, 9.21597525763111, 11.0103763450261, 11.6980975118107
    ), geemodel = 0.961698626520069), bootse = c(0.0498103479513202, 
0.0570009768795673, 0.0983146914318289, 0.0698318706429628, 0.0751439259799928, 
0.0767114138263078, 0.109450436751237, 0.144675342066525, 0.193770353136128
)), list(modest = list(root = c(1.01639565225333, 1.99054403624427, 
0.822918144298789, 2.13408383348357, 4.09029919952756, 5.97351974707505, 
8.82224766012804, 10.5138909293242, 11.8649140351633), f.root = c(zi = 1.43476253100516e-09, 
func1 = 2.20602458522734e-09, func2 = 1.37818922940625e-11, func3 = 3.69594299609588e-10, 
func4 = 1.35763315476864e-09, func5 = 4.47559074870374e-10, func6 = 1.63184465939992e-11, 
func7 = 2.18836060383865e-12, func8 = 6.23973095414954e-13), 
    iter = 11L, estim.precis = 6.49831813118713e-10, geemodel_time = c(1.07601816759201, 
    4.13088954670822, -8.53768335870886, 3.9354277322137, 3.60400935647138, 
    5.17258073378597, 6.83715156320436, 8.92909210648279, 9.26115171381761
    ), geemodel = 1.05089799988594), bootse = c(0.0536417147231746, 
0.0808660917236435, 0.103702861137684, 0.080379002861154, 0.0854355226082504, 
0.0897972807009441, 0.114425460105134, 0.168448345491086, 0.179487573184479
)), list(modest = list(root = c(0.923562533403207, 2.05706271838828, 
0.703261072971735, 2.19168563130098, 4.04107867118711, 6.11472851396575, 
8.72549181480443, 10.5116760518495, 11.6658231963009), f.root = c(zi = 1.43361655879914e-10, 
func1 = 2.46638598433435e-10, func2 = 2.54624099582657e-12, func3 = 4.35031829353408e-11, 
func4 = 1.47759166013728e-10, func5 = 4.95467555872153e-11, func6 = 7.05602243300518e-13, 
func7 = 2.53704717824432e-13, func8 = 2.76445533131664e-13), 
    iter = 7L, estim.precis = 7.05101502599685e-11, geemodel_time = c(1.34105927406169, 
    3.15784729484321, -3.67483196263944, 2.65034276467242, 3.80721309637389, 
    5.40449746377242, 8.21634291475554, 9.08253134952544, 10.1683261201306
    ), geemodel = 1.28838822500735), bootse = c(0.0448184075091851, 
0.0662085833795636, 0.127636512895185, 0.0752320930687872, 0.0988189718788494, 
0.0712011078129135, 0.114417908602259, 0.130183899800928, 0.154937253211807
)), list(modest = list(root = c(0.968378336120964, 2.06014984832643, 
0.71477973704322, 2.13944507753645, 3.71429693851772, 5.86000668302022, 
8.23556379894877, 10.6865525996681, 11.3724745776533), f.root = c(zi = 1.77186931793472e-10, 
func1 = 2.40934827644423e-10, func2 = 2.06440420313925e-12, func3 = 4.23637323138104e-11, 
func4 = 1.47233697456173e-10, func5 = 4.84343121165409e-11, func6 = -2.08014161451331e-13, 
func7 = -5.70589582526981e-13, func8 = -2.83284680435703e-14), 
    iter = 8L, estim.precis = 7.32249819710645e-11, geemodel_time = c(0.998899558606085, 
    3.8362704711974, -4.48386865411281, 2.14381486040706, 3.38095297765341, 
    5.08281174804178, 7.10118516577893, 9.21478744659542, 9.18367772788174
    ), geemodel = 0.845831115467673), bootse = c(0.0465506152777208, 
0.0688872267915025, 0.105456525486892, 0.0622606123105553, 0.0856403223214256, 
0.0784261830796134, 0.109919434078331, 0.138355595487281, 0.157373109071966
)), list(modest = list(root = c(1.03550998372255, 1.96146085322514, 
0.784292562649041, 1.9745305007266, 4.10191347589963, 5.94166999876812, 
8.73174614045859, 10.5733999412622, 11.8008041937077), f.root = c(zi = 1.02490327313909e-06, 
func1 = 1.59161381851902e-06, func2 = 1.3800111026141e-08, func3 = 2.495753116396e-07, 
func4 = 9.50795714657138e-07, func5 = 3.62126586106459e-07, func6 = 8.67071774102168e-09, 
func7 = 1.02843857041623e-09, func8 = 6.77663536396977e-10), 
    iter = 8L, estim.precis = 4.67021292770587e-07, geemodel_time = c(0.933306164460169, 
    3.86619341843379, -5.237778549588, 2.22905196619406, 3.70366567634487, 
    5.57903634943375, 7.23327160128593, 8.9531171839576, 9.7120219210396
    ), geemodel = 0.97792675439403), bootse = c(0.0423762213302132, 
0.0670584238521228, 0.095375642592135, 0.0617419905379858, 0.0850839219123986, 
0.0782688616138478, 0.102613882512447, 0.145077330309798, 0.184716828491396
)), list(modest = list(root = c(0.960060718698496, 2.01915880933649, 
0.766031429587391, 2.20411443724824, 3.99051042633408, 6.10685523870773, 
8.64361358821243, 10.5017439916053, 11.8412439297209), f.root = c(zi = 1.01496394622203e-08, 
func1 = 1.63983119305655e-08, func2 = 1.13392676845403e-09, func3 = 2.46131937053917e-09, 
func4 = 8.8426185818058e-09, func5 = 3.30459017615359e-09, func6 = 9.72744801375214e-11, 
func7 = 1.30544750356898e-11, func8 = 5.44919664946519e-12), 
    iter = 8L, estim.precis = 4.71179827128456e-09, geemodel_time = c(1.03011222558627, 
    4.23575365394386, -9.13569705835234, 3.34734740844918, 2.6510033188605, 
    5.19048292496271, 6.48735419325086, 8.88844976563157, 9.02211632872678
    ), geemodel = 0.967639181456047), bootse = c(0.0472694393885884, 
0.0886736181631044, 0.142402422304535, 0.0822236591055837, 0.0972994429237681, 
0.0891900679922668, 0.129112823936891, 0.135995935959471, 0.146406372752695
)), list(modest = list(root = c(1.10239070109359, 2.00391036851458, 
0.517598779877608, 2.07884195003811, 3.76560707488306, 6.00245427123198, 
8.70738534522422, 10.3944205856059, 11.611345361303), f.root = c(zi = 1.5604517678014e-11, 
func1 = 2.38892239323718e-11, func2 = 7.11597447633494e-13, func3 = 4.82763568704359e-12, 
func4 = 1.35038369375451e-11, func5 = 5.15268383516343e-12, func6 = -1.69546668371545e-13, 
func7 = -1.03009614726979e-13, func8 = -1.79196935068404e-14), 
    iter = 12L, estim.precis = 7.10888572159741e-12, geemodel_time = c(1.01135143868492, 
    5.17093825784477, -12.8169856931474, 2.03420891995872, 2.94659270650493, 
    3.83239489194363, 6.1144387550819, 7.51993797173255, 8.29330079155628
    ), geemodel = 0.854168368585592), bootse = c(0.0502371458369926, 
0.0794195011317835, 0.124517598357477, 0.0699785434835809, 0.0992099942680132, 
0.089348590201, 0.117240244052418, 0.166925823594439, 0.218649310970943
)), list(modest = list(root = c(0.993136112501834, 2.04259043221196, 
0.558895848474705, 2.13096897966774, 3.84646069420603, 5.84716678815756, 
8.53539429690813, 10.3007966331319, 11.863542951886), f.root = c(zi = 2.9073410345859e-12, 
func1 = 6.04605254750368e-12, func2 = 3.87780085819855e-12, func3 = 1.7734286261728e-12, 
func4 = 3.61120503075338e-13, func5 = 6.13398221105399e-14, func6 = 1.58761892521397e-14, 
func7 = 3.05103164954801e-14, func8 = -8.21565038222616e-15), 
    iter = 10L, estim.precis = 1.67574283864185e-12, geemodel_time = c(1.0905404080178, 
    4.66494904550591, -14.0084099222306, 6.56986827195657, 1.08795698586884, 
    4.56911729219757, 6.02002536027163, 8.24654182392066, 8.55324415489454
    ), geemodel = 0.857277426111838), bootse = c(0.0552339343733737, 
0.0840731349049534, 0.120366162862065, 0.0779879198921079, 0.0869928680569539, 
0.0953781278922697, 0.127428160011859, 0.137761351191245, 0.150143528959014
)), list(modest = list(root = c(1.03320663391156, 2.07967725856775, 
0.663425313065937, 2.05346736743879, 4.02567992263784, 5.98249132922795, 
8.49453776591673, 10.5629353774425, 11.6371494345381), f.root = c(zi = 9.74650296026169e-08, 
func1 = 1.52918713358652e-07, func2 = 1.93247533773755e-09, func3 = 2.63864150182314e-08, 
func4 = 9.02469805543968e-08, func5 = 3.21952840498518e-08, func6 = 1.15098930386637e-09, 
func7 = 1.5567519842663e-10, func8 = 9.71260016857656e-11), iter = 8L, 
    estim.precis = 4.47276320472739e-08, geemodel_time = c(1.00012374199098, 
    4.82019779104326, -9.97433049021444, 3.91574464704354, 2.0229531997258, 
    4.22840111707877, 6.58655165564021, 7.92412573464008, 8.80517765731086
    ), geemodel = 0.892217048739043), bootse = c(0.0512951724723162, 
0.072966179670244, 0.115034743733599, 0.0751365503085813, 0.0889167698252245, 
0.0695652514965214, 0.117666923142247, 0.117212657102624, 0.15963215366422
)), list(modest = list(root = c(1.0476654897855, 1.9062863078976, 
0.802540043076294, 2.18887646486031, 3.81694758701972, 5.90057757462397, 
8.34548128262508, 10.7050037716639, 11.6683876297388), f.root = c(zi = 2.18340175828224e-07, 
func1 = 3.48503097935549e-07, func2 = 2.5234195566437e-09, func3 = 5.4742063012035e-08, 
func4 = 2.1202148771382e-07, func5 = 7.54699006622062e-08, func6 = 2.2595803873815e-09, 
func7 = 4.41779217374982e-10, func8 = 3.07591469655977e-10), 
    iter = 8L, estim.precis = 1.01623232864766e-07, geemodel_time = c(1.0880285889797, 
    2.889168716552, -1.84454020207166, 1.83466704714663, 4.95556641862792, 
    5.47009251786634, 8.5422587045574, 9.59704731315541, 10.7794488348267
    ), geemodel = 0.900019324802903), bootse = c(0.0453527438820819, 
0.081083482935448, 0.119480171734605, 0.0781664327027485, 0.0871871041116265, 
0.0841852844549945, 0.126028163525209, 0.146106852528048, 0.190527008240577
)), list(modest = list(root = c(1.11967656591143, 1.88759446552127, 
0.78503061690578, 2.02951200015479, 4.033626100185, 5.96068564035348, 
8.62690501666254, 10.5594322077525, 11.8635131060289), f.root = c(zi = 1.20235084444253e-07, 
func1 = 1.98946840557213e-07, func2 = 1.5723658486344e-09, func3 = 3.42856038837436e-08, 
func4 = 1.18885043450326e-07, func5 = 4.17311973033296e-08, func6 = 1.45742731771925e-09, 
func7 = 2.21195884525516e-10, func8 = 1.59166103907982e-10), 
    iter = 14L, estim.precis = 5.74993249770725e-08, geemodel_time = c(0.946951432073957, 
    5.13325405791858, -12.5067764726202, 1.1744172534826, 3.98716859395456, 
    3.63022447104805, 6.21406744135578, 7.48323596861124, 8.36449010479078
    ), geemodel = 0.741190708819235), bootse = c(0.0491263357123838, 
0.0846271827314806, 0.118787861487129, 0.0767728611005933, 0.0882936879184465, 
0.0918782960440967, 0.123235023151945, 0.146845325854445, 0.158098310314161
)), list(modest = list(root = c(0.986081705462025, 2.0250063838696, 
0.694774853039417, 2.00859010547968, 3.79628321260807, 5.97192296999224, 
8.60685117539572, 10.5250102061783, 11.721834731713), f.root = c(zi = 2.72781797150401e-13, 
func1 = 1.19659837594099e-12, func2 = -4.09394740330526e-16, 
func3 = 4.59549065467968e-13, func4 = 6.21575707571154e-13, func5 = 3.00814928522186e-13, 
func6 = 1.60066404575332e-13, func7 = 8.94510160387441e-14, func8 = 3.85524945301086e-14
), iter = 8L, estim.precis = 3.48866576059691e-13, geemodel_time = c(1.02692999787776, 
4.25137298447838, -7.34576144206817, 4.45214269003897, 1.53402954459744, 
4.87729674452816, 6.91906152421085, 8.70909067592451, 9.11851179128976
), geemodel = 0.774745918857126), bootse = c(0.0466926907276269, 
0.0787927059449422, 0.110744040232716, 0.0699730564611092, 0.100320795654645, 
0.0844565081314315, 0.114877362874621, 0.129224221361843, 0.200101027575976
)), list(modest = list(root = c(1.00152710782235, 1.99694848182641, 
0.829644377426735, 2.09530645670477, 4.21216258691064, 6.18071697469266, 
8.80902046913828, 10.6023150496327, 11.5921448139042), f.root = c(zi = 6.97562674289998e-10, 
func1 = 1.1801110089138e-09, func2 = 9.48317813165289e-12, func3 = 1.9225532060449e-10, 
func4 = 7.18073489558435e-10, func5 = 2.48907311428681e-10, func6 = 8.39567304566913e-12, 
func7 = 1.06621330688006e-12, func8 = 6.71462885293295e-13), 
    iter = 9L, estim.precis = 3.39614036907211e-10, geemodel_time = c(1.02637482219508, 
    4.33376735003819, -8.8394370713906, 3.27030861690783, 3.07443406469448, 
    5.30977183147358, 6.48698849546162, 8.82467509548998, 8.9684615049522
    ), geemodel = 0.964834789361436), bootse = c(0.051162897857763, 
0.0681779720836303, 0.114622347805673, 0.0693577770290706, 0.0888557109707714, 
0.0733890658587543, 0.113579636530162, 0.129319956166915, 0.201188367981172
)), list(modest = list(root = c(1.03775746083958, 2.15782705192689, 
0.464957997741063, 1.90804001111353, 3.57292922224284, 5.58300694749103, 
8.18281984376952, 10.4798364878256, 11.3684761261723), f.root = c(zi = 4.06341627012807e-13, 
func1 = 4.0734082773497e-13, func2 = 3.91310248093468e-15, func3 = 7.92144128070049e-14, 
func4 = 2.65183708325623e-13, func5 = 1.30888355709402e-13, func6 = -2.57571741713036e-14, 
func7 = -1.96231919602496e-14, func8 = -2.17998362417315e-14), 
    iter = 12L, estim.precis = 1.51118026271558e-13, geemodel_time = c(1.01445884817146, 
    4.14479670719904, -6.40676860456859, 1.55648095461983, 4.24291030194062, 
    4.69049547959832, 6.78549992470118, 8.90195734525225, 8.95040911365993
    ), geemodel = 0.784023096504949), bootse = c(0.0510690711447154, 
0.0640944160880976, 0.105667697270254, 0.0586370074670229, 0.0847066228650582, 
0.0768270397850874, 0.108732799916978, 0.127166416502137, 0.144782070530798
)), list(modest = list(root = c(0.997638074475775, 1.98575995090465, 
0.85171341641249, 2.15154290627447, 4.01303560919649, 5.9492359369072, 
8.66199468528899, 10.3640838469745, 11.9583264484372), f.root = c(zi = 1.12976992205915e-08, 
func1 = 1.8570180393418e-08, func2 = 9.53718722745966e-09, func3 = 4.73902399668411e-09, 
func4 = 6.11470249434198e-10, func5 = 2.28969621041131e-11, func6 = -2.15126527702836e-12, 
func7 = -3.52217907617636e-12, func8 = -1.47365122491958e-12), 
    iter = 20L, estim.precis = 4.97617834947441e-09, geemodel_time = c(0.920019896904219, 
    6.04545229260288, -35.2763556668092, 7.25148200396858, 0.906648857012292, 
    2.93049765407682, 5.14814487627444, 7.08226192554107, 7.02240062729711
    ), geemodel = 0.62279958179678), bootse = c(0.047175830683186, 
0.0858285717105487, 0.139555774606934, 0.0737433168667128, 0.0966103524280576, 
0.099962910556941, 0.125255854146802, 0.17202784857756, 0.190156573449635
)), list(modest = list(root = c(0.957938508166959, 2.11787172945572, 
0.600907681555044, 2.04253305991042, 3.64990271466592, 5.91150592971956, 
8.33772872121243, 10.6543568774405, 11.4504939697754), f.root = c(zi = -6.98441304791686e-13, 
func1 = -8.56315018893383e-13, func2 = -1.08300521328708e-13, 
func3 = -1.8833545833985e-13, func4 = -2.30274133095065e-13, 
func5 = -1.43968170718267e-13, func6 = -5.07371922253697e-14, 
func7 = -4.2410519540681e-14, func8 = -2.79401068253859e-14), 
    iter = 8L, estim.precis = 2.60746936195377e-13, geemodel_time = c(0.989755544784476, 
    2.41231751770734, -0.0314586865617827, 1.66350481999355, 
    5.1001197944951, 6.67455904736275, 8.97007853734041, 10.4099417704515, 
    10.9097083003329), geemodel = 0.723631646615188), bootse = c(0.0449843538950457, 
0.0675182770204285, 0.107309388776247, 0.0695226350090723, 0.0760796532655463, 
0.0729363339346742, 0.106334832364958, 0.140791875300183, 0.175662871332828
)), list(modest = list(root = c(0.932516221569326, 2.01402977067667, 
0.854885899611888, 2.01322733250712, 4.07745859670302, 5.92927481999799, 
8.64288079793878, 10.3636284413518, 11.7801599574721), f.root = c(zi = 1.50210568539144e-07, 
func1 = 2.20729467259595e-07, func2 = 1.51753298816004e-09, func3 = 3.75907112104557e-08, 
func4 = 1.33212274924452e-07, func5 = 4.59779630982565e-08, func6 = 1.59954892698144e-09, 
func7 = 1.0817269302521e-10, func8 = 6.21466489381106e-11), iter = 8L, 
    estim.precis = 6.56675984765564e-08, geemodel_time = c(0.940672588841365, 
    1.44545815462372, 2.34669913951731, 2.05404020937871, 6.94455517392623, 
    7.57685040789094, 9.55917487987286, 11.55205964608, 12.0427915388607
    ), geemodel = 0.78655039828995), bootse = c(0.0470115904037675, 
0.0778343414612653, 0.123887832591095, 0.0765367552012367, 0.0891302542042322, 
0.0875643158548578, 0.119179527368671, 0.158939547921398, 0.139031025572359
)), list(modest = list(root = c(1.00657274354208, 2.05737672794874, 
0.774407996422252, 2.0197565752114, 3.85657112723513, 5.97729274602575, 
8.33294072755045, 10.9187963584088, 11.2383489546988), f.root = c(zi = 5.50694267964502e-10, 
func1 = 8.59572080180726e-10, func2 = 4.32434136784544e-12, func3 = 1.52438603406857e-10, 
func4 = 5.12273445885114e-10, func5 = 1.79229193986163e-10, func6 = 5.470512931538e-12, 
func7 = 3.78707482040497e-13, func8 = 4.6237666473381e-13), iter = 8L, 
    estim.precis = 2.51649281096613e-10, geemodel_time = c(0.859082258374625, 
    1.42134023518358, 1.96097430497496, 3.86805637217032, 6.32938668185113, 
    7.69469382106433, 9.614111720656, 11.7594460154087, 11.6645744116077
    ), geemodel = 0.807972742074325), bootse = c(0.0486813448309761, 
0.0741660752346394, 0.109767292767048, 0.0616080312623094, 0.0877669450749635, 
0.0667641226212028, 0.106081394466536, 0.127302009703737, 0.125538829521902
)), list(modest = list(root = c(1.0152449404392, 2.03527359385536, 
0.629967483117317, 1.97071547090781, 3.98929634220859, 6.10000162285432, 
8.5516280779821, 10.8349824003925, 11.3855665579233), f.root = c(zi = -5.25135490647699e-13, 
func1 = -6.63247234911069e-13, func2 = -7.42773897943749e-14, 
func3 = -1.27953203588049e-13, func4 = -1.29507515822525e-13, 
func5 = -1.69364522406568e-13, func6 = -1.21125331986605e-13, 
func7 = -7.16648962395539e-14, func8 = -4.13733785187449e-14), 
    iter = 10L, estim.precis = 2.13738773768354e-13, geemodel_time = c(0.886689071376947, 
    4.88935239191451, -11.1705348983735, 2.59740697953105, 2.88899787996425, 
    3.96989848077772, 6.2698948403549, 8.21491112944735, 8.5353018490844
    ), geemodel = 0.674465548007335), bootse = c(0.050277151449562, 
0.0687004405847854, 0.105333368941799, 0.067285187618141, 0.0836470819602008, 
0.0746671832967826, 0.11471524743437, 0.111162174062289, 0.145765957619523
)), list(modest = list(root = c(0.915152907955085, 1.98779758196392, 
0.884231351398731, 2.01452315324598, 3.9260860729152, 5.8734830297171, 
8.61555635372138, 10.6674034141302, 11.7595757598499), f.root = c(zi = 4.29656310529936e-13, 
func1 = 5.66768854071142e-13, func2 = 8.69443406159576e-14, func3 = 7.8232993000471e-14, 
func4 = -1.25432270906695e-13, func5 = -1.57374113740616e-14, 
func6 = 4.05231403988182e-15, func7 = 3.27515792264421e-14, func8 = 6.80705491973299e-15
), iter = 8L, estim.precis = 1.49598125409369e-13, geemodel_time = c(1.00172116835226, 
3.68680241555445, -3.97098054187015, 2.10560068790204, 3.43288342928662, 
5.31237261435757, 7.3742676166269, 9.45077697820163, 9.40641484714828
), geemodel = 0.895739613584379), bootse = c(0.0457935793711539, 
0.0834293306478231, 0.127664466723095, 0.0733412207145843, 0.0931958332560607, 
0.0843963003300312, 0.134221489472735, 0.160097670231596, 0.173608882711348
)), list(modest = list(root = c(1.08472815449339, 1.86510274465058, 
0.86648158153329, 2.02353332474754, 4.07850770930908, 6.05522130623277, 
8.75983864275499, 10.6342576696034, 11.7542499209493), f.root = c(zi = 1.12218134562525e-07, 
func1 = 1.92050522596077e-07, func2 = 1.44573767530114e-09, func3 = 3.08570437812516e-08, 
func4 = 1.16481769008026e-07, func5 = 4.11893526230944e-08, func6 = 1.3270293752754e-09, 
func7 = 2.03232732617735e-10, func8 = 1.44837614124427e-10), 
    iter = 9L, estim.precis = 5.51019622186991e-08, geemodel_time = c(0.92276988057014, 
    1.93569829378523, 1.55848560329564, 0.967511392982099, 7.14296290131922, 
    6.56329151439305, 9.78232160500755, 10.7614439425173, 11.5997935867206
    ), geemodel = 0.8390450584436), bootse = c(0.0571185639664172, 
0.0912684347124554, 0.11384398559326, 0.0729335442572757, 0.0931284719766154, 
0.0926706493363806, 0.118182359516007, 0.131289410844069, 0.148485550080903
)), list(modest = list(root = c(1.03539163354055, 2.10686200600229, 
0.680192861310482, 1.83281493397061, 3.78915070968402, 5.72861603221516, 
8.38543699549906, 10.5977959310856, 11.2276894639627), f.root = c(zi = 1.51012112592497e-07, 
func1 = 2.34262231169069e-07, func2 = 1.19334541720528e-07, func3 = 5.93446279062437e-08, 
func4 = 8.50542339336791e-09, func5 = 5.87717707576448e-10, func6 = 1.2201778476495e-10, 
func7 = 2.8031086132807e-11, func8 = 1.20429811956146e-11), iter = 10L, 
    estim.precis = 6.36898607045973e-08, geemodel_time = c(1.00141658707868, 
    4.81133973494667, -14.1308761701046, 3.31582094602468, 2.46195387930298, 
    4.07879279512437, 6.37325804896562, 8.21750595768891, 8.28909667869191
    ), geemodel = 0.655325891577656), bootse = c(0.0508586691911398, 
0.0751741458796673, 0.113149016433754, 0.058517587248325, 0.0962079181328632, 
0.0740510384844429, 0.137725245694439, 0.146014325216137, 0.174048493561489
)), list(modest = list(root = c(0.974109756708585, 1.94771858465638, 
0.832293947599215, 2.14632293644622, 3.93733860584317, 5.88233986041656, 
8.52461143257716, 10.609251846588, 11.629847931809), f.root = c(zi = 2.77172729212793e-11, 
func1 = 5.04774000376074e-11, func2 = 9.31005272875041e-13, func3 = 7.68528296557491e-12, 
func4 = 2.90513169076689e-11, func5 = 1.13926368339179e-11, func6 = 5.37453545210176e-13, 
func7 = 3.29042348923281e-14, func8 = -2.38697950294409e-14), 
    iter = 9L, estim.precis = 1.42054602793395e-11, geemodel_time = c(0.902735955634276, 
    4.50623895997098, -10.2658122913492, 5.7230695385716, 1.91839651927503, 
    4.71246201608927, 6.3284397335514, 8.40570590915409, 8.81549634624894
    ), geemodel = 0.624081106303784), bootse = c(0.0498891459889347, 
0.075473115844785, 0.118761144533942, 0.0771484452024533, 0.0930665282109238, 
0.0814986030609012, 0.144448261737869, 0.157113711879587, 0.186951684116253
)), list(modest = list(root = c(1.03431655606367, 2.00729460612734, 
0.610809430595721, 2.21112952779966, 3.96786461172852, 6.00151476871976, 
8.62789994015924, 10.4017096390936, 11.7588272051533), f.root = c(zi = 6.44668762816991e-11, 
func1 = 1.03394293127224e-10, func2 = 9.77487535358534e-12, func3 = 4.37736930036792e-11, 
func4 = 3.72544200349934e-11, func5 = 3.95197763403132e-12, func6 = 6.04483477162354e-13, 
func7 = 5.01239725376337e-13, func8 = 2.67818102764328e-13), 
    iter = 11L, estim.precis = 2.93321863045017e-11, geemodel_time = c(0.89761056117713, 
    3.42166477606583, -3.99394926505621, 4.9918975596476, 4.09805875833421, 
    5.97751678940645, 7.56683455084562, 9.75292130429057, 9.88121471712114
    ), geemodel = 0.654625770623045), bootse = c(0.0432085152826386, 
0.0662942184130848, 0.0994301738818585, 0.072733336618691, 0.0854068819823406, 
0.0741816351735505, 0.115683982694271, 0.142277118751161, 0.190799798030018
)), list(modest = list(root = c(1.02358953995167, 2.11154753082717, 
0.614796072918027, 1.90847322740518, 3.84471967679139, 5.86278775832737, 
8.53252242914134, 10.3655161735155, 11.5221678039608), f.root = c(zi = 8.02691246803988e-14, 
func1 = 2.19158025061006e-13, func2 = 4.08006961549745e-14, func3 = 3.40005801291454e-15, 
func4 = 1.54223855908242e-13, func5 = 4.86277684785819e-14, func6 = 4.14945855453652e-15, 
func7 = -5.9761223747401e-16, func8 = -3.99819066743134e-14), 
    iter = 10L, estim.precis = 6.56898339736046e-14, geemodel_time = c(1.12565928974668, 
    2.13744384695311, 0.313069250259602, 2.37451520813431, 6.04404970071152, 
    7.284739685294, 8.71237090136844, 10.4062366248616, 11.4378632360308
    ), geemodel = 1.11933612265301), bootse = c(0.047709222164786, 
0.0846434106189342, 0.137977942066767, 0.0780513312536197, 0.108628126690261, 
0.091798689290854, 0.135780397973404, 0.161096703564368, 0.148589287376472
)), list(modest = list(root = c(1.02806772159638, 1.88994776170136, 
0.824870850526174, 2.17968116517031, 3.94479055828124, 6.0674238715864, 
8.45080777348851, 10.853602516051, 11.4988681841237), f.root = c(zi = 5.04485342389671e-13, 
func1 = 9.50572953684059e-13, func2 = 7.61751772770936e-14, func3 = 1.2292944440162e-13, 
func4 = 2.75736031229989e-13, func5 = 1.83032408673789e-13, func6 = 5.22915044598449e-14, 
func7 = 2.59237076249974e-14, func8 = -5.32907051820075e-15), 
    iter = 10L, estim.precis = 2.44052848917696e-13, geemodel_time = c(1.11040418333674, 
    -1.27991958097091, 6.48354679674938, 4.94571938810404, 9.64717058932604, 
    10.7542233879366, 12.0970701098691, 14.1276334972376, 14.3765558689109
    ), geemodel = 0.928940863754471), bootse = c(0.0575215130223617, 
0.0924354419333465, 0.139546110715441, 0.0746338337445376, 0.0961891459311876, 
0.0964292172630173, 0.130168963833954, 0.154591981957132, 0.164916120319144
)), list(modest = list(root = c(1.0732673965661, 1.92165041888905, 
0.689379498262708, 1.96299465748188, 3.79313711847889, 5.88625629449536, 
8.56279893248522, 10.5208131853447, 11.9272678287354), f.root = c(zi = 3.45946855495605e-07, 
func1 = 5.3836016578046e-07, func2 = 2.84788131632574e-07, func3 = 1.37942691547099e-07, 
func4 = 1.72769125759281e-08, func5 = 8.63771019987691e-10, func6 = 1.10424950433563e-10, 
func7 = 1.01929090168262e-11, func8 = 1.57868648709147e-11), 
    iter = 19L, estim.precis = 1.47257214752886e-07, geemodel_time = c(0.974311312356329, 
    5.4760708641403, -30.5605055130683, 3.26528834197556, 2.63174588172907, 
    2.91489069826353, 5.97844775992651, 7.29092162788324, 7.71338154366659
    ), geemodel = 0.8427057993519), bootse = c(0.0459488490964939, 
10.8338356111422, 17.006506817034, 3.29211852244872, 22.1272350176326, 
4.15820060366506, 15.8088535631898, 5.74947793400509, 11.1643040459918
)), list(modest = list(root = c(0.997926568655295, 1.99631677139583, 
0.80629790575818, 1.96742024875067, 3.81561359953559, 5.82599316557613, 
8.5416687879728, 10.5665591733248, 11.7618350711353), f.root = c(zi = 3.34162989501507e-08, 
func1 = 5.12000897234799e-08, func2 = 3.68211947043839e-10, func3 = 9.01524000590515e-09, 
func4 = 3.11779724260219e-08, func5 = 1.01103622696108e-08, func6 = 3.66520301955942e-10, 
func7 = 6.87364875304533e-11, func8 = 4.26403790748653e-11), 
    iter = 12L, estim.precis = 1.50851191656415e-08, geemodel_time = c(1.15364006839541, 
    3.95835067655695, -6.86320097410546, 2.59600434371901, 4.21418948936344, 
    4.65798171098205, 7.13273188259563, 8.72759763726128, 9.31195146616969
    ), geemodel = 1.09634944866669), bootse = c(0.0506416071063837, 
0.0737023106219076, 0.095398599768948, 0.074500470162819, 0.076253413086214, 
0.074331373434694, 0.121689354061094, 0.127205610650012, 0.153425868940477
)), list(modest = list(root = c(0.98361411215376, 1.97874675669559, 
0.84847653268848, 2.03455422335146, 3.79009119344, 5.8082762705897, 
8.58868909725826, 10.7139523883606, 11.7794755901137), f.root = c(zi = 8.21565038222616e-15, 
func1 = -7.78266340262235e-14, func2 = -1.26287869051112e-15, 
func3 = 3.2085445411667e-14, func4 = -1.0769163338864e-14, func5 = 6.32306706993546e-16, 
func6 = -1.6557190189205e-14, func7 = -4.95653865173473e-15, 
func8 = 1.13982174393401e-15), iter = 10L, estim.precis = 1.70495143490399e-14, 
    geemodel_time = c(1.0514535111202, 4.45288690330645, -12.4943287278371, 
    4.8288510386265, 1.78397511371052, 5.31978728118316, 6.6336351844227, 
    8.31231190404582, 8.70398442403198), geemodel = 0.843589486313499), 
    bootse = c(0.0538473172179077, 0.0705881833961572, 0.113720405786332, 
    0.0663145628485823, 0.075060852686782, 0.074861838451953, 
    0.10955927968074, 0.144743866123315, 0.166451499056372)), 
    list(modest = list(root = c(1.02651527817065, 1.90012314503586, 
    0.78355473515484, 2.16425220187402, 3.81314561329622, 6.12316835905384, 
    8.41992023118753, 10.8085934594704, 11.4926576968432), f.root = c(zi = -8.72635297355373e-14, 
    func1 = 1.31006316905768e-14, func2 = 1.42388271312521e-14, 
    func3 = 3.51663143050018e-14, func4 = -1.75692793646931e-14, 
    func5 = 3.89341336948235e-14, func6 = -4.14668299697496e-14, 
    func7 = -4.91664001178727e-14, func8 = -2.06410951698877e-14
    ), iter = 8L, estim.precis = 3.52830045754883e-14, geemodel_time = c(1.0175278735392, 
    3.92706372988361, -5.50416278174434, 2.19724404877959, 2.87488487815838, 
    5.47117664059576, 7.13314391634283, 8.73787055507789, 9.57337558809643
    ), geemodel = 0.957584366879886), bootse = c(0.0528193664877545, 
    0.0796056113923869, 0.122372019313042, 0.0690867958593134, 
    0.0874070305158792, 0.0996276523581637, 0.116688317320329, 
    0.144816395351818, 0.154965826460558)), list(modest = list(
        root = c(0.918813412297975, 2.02124784064157, 0.821340086233962, 
        2.14992331915181, 4.07507315152724, 6.02459498143522, 
        8.56444386606146, 10.6260404695866, 11.4058331816811), 
        f.root = c(zi = 8.6793300879684e-08, func1 = 1.28593716341996e-07, 
        func2 = 7.83055247074537e-11, func3 = 1.65225123860413e-09, 
        func4 = 3.66477332456455e-08, func5 = 7.30924136216338e-08, 
        func6 = 1.54849176259297e-08, func7 = 1.03548103772e-09, 
        func8 = 4.63030780384344e-10), iter = 8L, estim.precis = 3.8204572255145e-08, 
        geemodel_time = c(0.943776387785323, -2.09886914770787, 
        8.6518186180008, 3.08616470536758, 11.2507919464078, 
        11.2933879275809, 12.9400289411172, 15.2149272078118, 
        15.3454757330326), geemodel = 0.889749922341464), bootse = c(0.0449873801096987, 
    0.0613383685052347, 0.0961209787650254, 0.0681928407545103, 
    0.0742047201799996, 0.0710071617482027, 0.0977205397776415, 
    0.14064145011961, 0.132754557151108)), list(modest = list(
        root = c(1.02527741473508, 2.01854822459101, 0.799522785412609, 
        2.00910692523417, 4.06394156909603, 6.06105542712956, 
        8.65802278631958, 10.5529140565337, 11.6331237189534), 
        f.root = c(zi = 4.27287892734718e-07, func1 = 6.68639379530767e-07, 
        func2 = 3.4321976441487e-09, func3 = 1.27705129628237e-07, 
        func4 = 3.98751340419112e-07, func5 = 1.30340138293494e-07, 
        func6 = 5.72161092116108e-09, func7 = 1.17270153776603e-09, 
        func8 = 8.38426531327152e-10), iter = 7L, estim.precis = 1.95987646360081e-07, 
        geemodel_time = c(1.0986946212246, 3.65587651965317, 
        -4.4060880254858, 2.78445195549246, 3.41604574779777, 
        5.24156689632267, 8.0173663931879, 8.85715681173976, 
        9.64174562882448), geemodel = 1.00602799943591), bootse = c(0.0452059565887343, 
    0.0718925688157872, 0.103306789780257, 0.0826240867899041, 
    0.085561544945173, 0.0860406778276447, 0.121723419880886, 
    0.16728569896119, 0.14111269918612)), list(modest = list(
        root = c(0.980026996631085, 1.93196166691793, 0.98079372016483, 
        2.07740210990992, 4.10637660460692, 6.00559804159799, 
        8.76886773786878, 10.6317143152975, 11.7259147880416), 
        f.root = c(zi = 6.9523728996046e-09, func1 = 1.14369748116516e-08, 
        func2 = 9.03774416416425e-11, func3 = 1.84458639335139e-09, 
        func4 = 6.86721820294759e-09, func5 = 2.51711879117877e-09, 
        func6 = 6.78058720282593e-11, func7 = 7.06334990496771e-12, 
        func8 = 5.05432598629452e-12), iter = 8L, estim.precis = 3.3098413431439e-09, 
        geemodel_time = c(1.02801458237543, 1.74714834803981, 
        1.39750252016607, 2.32661323513919, 6.36777016928181, 
        7.06707187467674, 9.81780999699712, 10.9770629384053, 
        11.4326172241181), geemodel = 0.789812258780043), bootse = c(0.0558390990779011, 
    0.0838871003939625, 0.127913360400849, 0.0676963488182901, 
    0.10755221533438, 0.0813230892919503, 0.121744508848002, 
    0.165138725614738, 0.166631870379905)), list(modest = list(
        root = c(0.988756396052008, 2.0419381491559, 0.633719952033265, 
        2.02947683262877, 3.70336102711458, 5.78047574385888, 
        8.33492079873662, 10.5234422733842, 11.4999519608416), 
        f.root = c(zi = 1.14643849968843e-11, func1 = 3.84877685277729e-11, 
        func2 = 1.51025303374297e-11, func3 = 7.3251127385987e-12, 
        func4 = 8.46590159087057e-13, func5 = 1.93030487427581e-13, 
        func6 = -1.48117629272804e-13, func7 = -1.23512311489549e-13, 
        func8 = -1.40915057400548e-13), iter = 14L, estim.precis = 8.2035513605959e-12, 
        geemodel_time = c(0.932117995935282, 5.25376060290495, 
        -21.1123585773274, 2.84026357307566, 3.29434878134273, 
        3.53346613928741, 6.19003640115241, 7.36442855044891, 
        8.14934841248485), geemodel = 0.935468218272934), bootse = c(0.0517588126009395, 
    0.0853282585517364, 0.115840607551856, 0.073410903321846, 
    0.0906880213646533, 0.0792540895969555, 0.123839281995871, 
    0.144987622054662, 0.186279258417785)), list(modest = list(
        root = c(1.0098802255971, 2.01725604516411, 0.73543273526187, 
        2.19853784324453, 3.91306246795332, 6.10494927357725, 
        8.49720762621483, 10.665897756761, 11.378018305599), 
        f.root = c(zi = 3.61666252501891e-12, func1 = 4.78683759297382e-12, 
        func2 = 3.29711952185008e-13, func3 = 8.83876739160572e-13, 
        func4 = 2.39203101770613e-12, func5 = 9.53681578153009e-13, 
        func6 = 1.62437771566992e-13, func7 = 3.13915560212763e-14, 
        func8 = -1.52239332251725e-14), iter = 14L, estim.precis = 1.46353940733454e-12, 
        geemodel_time = c(1.13503011029611, 4.03958395055296, 
        -6.89864154175484, 2.32080312246149, 4.71181730031899, 
        4.83326531499906, 7.25782161038402, 8.78900359278662, 
        9.29233575437697), geemodel = 1.0503724297812), bootse = c(0.0528471854732297, 
    0.0706642556048693, 0.107533545679363, 0.0731791786823231, 
    0.0822005994956835, 0.0804183579861759, 0.114990415872475, 
    0.136328110510348, 0.175724552827198)), list(modest = list(
        root = c(1.03823338040187, 1.93780908806609, 0.774857125452753, 
        2.0657858841288, 3.93639934985893, 5.74534985332367, 
        8.74227390433883, 10.5816853368182, 11.9115075625638), 
        f.root = c(zi = -3.08086889333481e-13, func1 = -5.45896661208189e-13, 
        func2 = -2.5951463200613e-14, func3 = -5.29853938502356e-14, 
        func4 = -9.85322934354826e-14, func5 = -1.56104296156201e-13, 
        func6 = -1.48445925690632e-13, func7 = -9.07190988996831e-14, 
        func8 = -2.13795994796762e-14), iter = 14L, estim.precis = 1.60900180139355e-13, 
        geemodel_time = c(1.10416003728961, 3.5639712949729, 
        -4.34221424027883, 3.10452619321731, 4.88779539558669, 
        5.21686570700186, 7.70147333587841, 9.23685176811106, 
        9.75131585086871), geemodel = 1.01777870814452), bootse = c(0.0517890309994183, 
    0.075569041064649, 0.101484981395267, 0.0739286912491679, 
    0.0879668656659111, 0.0762870020710492, 0.115923379970895, 
    0.184540460832188, 0.198912302160574)), list(modest = list(
        root = c(0.984505325297, 1.9068042999199, 0.845317580687401, 
        2.15747136579785, 4.01767052111025, 6.05720536490445, 
        8.6388926541174, 10.8376088957681, 11.6164802527953), 
        f.root = c(zi = 3.71770947360517e-11, func1 = 3.77482489710701e-11, 
        func2 = 1.96788557671468e-11, func3 = 7.12982450856714e-12, 
        func4 = 5.32873119002582e-12, func5 = 1.96318482303948e-12, 
        func6 = -4.44991266057571e-13, func7 = -2.62068144962768e-13, 
        func8 = -1.28397292797899e-13), iter = 8L, estim.precis = 1.22068218555244e-11, 
        geemodel_time = c(0.836249680063976, 4.60613351453291, 
        -9.45751263491498, 4.43574888759192, 1.63893586778511, 
        5.1643060452975, 6.46797677443685, 8.45323279723523, 
        8.90390636621626), geemodel = 0.834039389488845), bootse = c(0.0519837042536727, 
    0.0748480546391218, 0.115307797129169, 0.069379227335865, 
    0.0960900844848101, 0.0774480870808514, 0.116308250472136, 
    0.128339309939457, 0.156677118955412)), list(modest = list(
        root = c(0.962712827432224, 2.02857624283763, 0.766365137083671, 
        2.3203176044322, 4.03924004584009, 6.14569762700369, 
        8.47577643342241, 10.8288084938033, 11.7233613330005), 
        f.root = c(zi = 2.22350471368316e-11, func1 = 3.56680240898299e-11, 
        func2 = 4.09895728470389e-12, func3 = 1.89030735509021e-11, 
        func4 = 1.02645392185963e-11, func5 = 1.71812564175866e-12, 
        func6 = 8.0521700418501e-13, func7 = 2.25467431183568e-13, 
        func8 = 1.1158088342178e-13), iter = 10L, estim.precis = 1.0447781360157e-11, 
        geemodel_time = c(0.975610183269305, 3.56327122626526, 
        -4.27786299698593, 4.98763239028254, 3.24755068883039, 
        6.01243684088826, 7.50788161989764, 9.09771500012795, 
        10.012927070217), geemodel = 0.848384627555323), bootse = c(0.0450874956936789, 
    0.0741292608347436, 0.118273153422933, 0.0690208947999134, 
    0.088190212089977, 0.0836094690537552, 0.127935955294866, 
    0.151838770206737, 0.152258644136833)), list(modest = list(
        root = c(0.998228695587731, 2.12984114709968, 0.697554743330616, 
        1.97692210751131, 3.87725352541791, 5.89210603833089, 
        8.56876221656271, 10.6756351819255, 11.4244950092696), 
        f.root = c(zi = 6.02617488132395e-08, func1 = 9.66936778423744e-08, 
        func2 = 7.02592647255917e-10, func3 = 1.62099343239407e-08, 
        func4 = 5.89894806249228e-08, func5 = 1.96733934143545e-08, 
        func6 = 7.22087840909769e-10, func7 = 1.37961170265655e-10, 
        func8 = 9.4272145645391e-11), iter = 10L, estim.precis = 2.81650165358787e-08, 
        geemodel_time = c(0.976617484919103, 4.49569482812361, 
        -9.36215024705717, 4.38615010076716, 3.04115701747415, 
        4.25324016088546, 7.00991861544406, 8.29523389234811, 
        8.87161607236588), geemodel = 0.983262901640128), bootse = c(0.0352772245351522, 
    0.0619103210503657, 0.0860917491938976, 0.0657333096441415, 
    0.0793263429896144, 0.0740886322198156, 0.131151293835273, 
    0.134353644616158, 0.177738934591536)), list(modest = list(
        root = c(1.02549226395118, 1.87427908694834, 0.845562669544534, 
        2.18527997395791, 4.04773622757369, 6.2812210666942, 
        8.54568067307784, 10.9671281724569, 11.8681901717315), 
        f.root = c(zi = 6.44108615999173e-07, func1 = 1.04977764281422e-06, 
        func2 = 5.55594108483937e-07, func3 = 2.49958158227148e-07, 
        func4 = 3.14836967052479e-08, func5 = 2.27784990869395e-09, 
        func6 = 5.0508961943474e-10, func7 = 1.59575393914382e-10, 
        func8 = 7.68720920252264e-11), iter = 9L, estim.precis = 2.81549067693755e-07, 
        geemodel_time = c(1.0721613761837, 4.778793783545, -13.2009245400288, 
        5.76228152432045, 1.25078886584089, 4.30469269303378, 
        6.33150102713535, 8.34315881393335, 8.28831282585565), 
        geemodel = 0.86859892562077), bootse = c(0.0467060158996553, 
    0.0874828475262971, 0.126075788901044, 0.075549095988554, 
    0.10239485826842, 0.0919515540832637, 0.120989743524831, 
    0.142400751246596, 0.157231925725936)), list(modest = list(
        root = c(1.03985495840665, 1.92970398743151, 0.772460290005548, 
        2.24156055822182, 4.12874567673383, 6.17551417214218, 
        8.76517659463006, 10.82023358047, 11.6665385712147), 
        f.root = c(zi = 2.25890517402405e-09, func1 = 3.55303630961146e-09, 
        func2 = 1.88462927902533e-09, func3 = 9.02632107946388e-10, 
        func4 = 1.02795424949953e-10, func5 = -3.92744170518711e-12, 
        func6 = -5.73651889879123e-12, func7 = -2.94508861742315e-12, 
        func8 = -1.75409686775652e-12), iter = 13L, estim.precis = 9.68484604627371e-10, 
        geemodel_time = c(0.992565434348061, 5.36628168473329, 
        -20.2902394819183, 4.66525575230933, 1.54866458785015, 
        4.00791098625066, 5.98305084026341, 7.45480130870766, 
        8.00637748562623), geemodel = 0.836248880252198), bootse = c(0.0472132766911279, 
    0.0718322747672234, 0.118528300992895, 0.0702740483921549, 
    0.0959235173676346, 0.0804193912968089, 0.108733236960354, 
    0.131740832425515, 0.141586017886011)), list(modest = list(
        root = c(1.00120075237536, 2.00556778948081, 0.73333902181898, 
        2.11980259086026, 4.07458430546663, 5.98298534002187, 
        8.7716395492349, 10.6322173021478, 11.8066646503238), 
        f.root = c(zi = 4.70201991564778e-07, func1 = 7.29589818559973e-07, 
        func2 = 4.8117283715397e-09, func3 = 1.32889732392815e-07, 
        func4 = 4.29596920106801e-07, func5 = 1.52386049778741e-07, 
        func6 = 6.52549164703586e-09, func7 = 1.18870778845204e-09, 
        func8 = 7.12323691351435e-10), iter = 7L, estim.precis = 2.14211418211276e-07, 
        geemodel_time = c(1.058968511402, 2.51975185592174, -0.542252672288701, 
        1.70973678111746, 5.57499565063142, 5.61023299720184, 
        9.57857784485024, 9.84234345431428, 11.0817762555164), 
        geemodel = 1.01317293220475), bootse = c(0.0519703304082072, 
    0.0787915896835913, 0.110026387480563, 0.072550586721182, 
    0.089911077200725, 0.078374907842334, 0.120350571838981, 
    0.15283746060894, 0.224204149674306)), list(modest = list(
        root = c(1.0550888119982, 1.98069988669021, 0.687185932036406, 
        1.99505609394452, 3.69446652331556, 5.77379230961062, 
        8.32296946175882, 10.5792476777828, 11.5522446132036), 
        f.root = c(zi = 1.29115607094832e-11, func1 = 3.51090267969312e-11, 
        func2 = 1.70156932763446e-11, func3 = 9.09473538146521e-12, 
        func4 = 1.03211883484278e-12, func5 = 5.59247093079307e-13, 
        func6 = -4.39601480217711e-13, func7 = -2.46969111827866e-13, 
        func8 = -1.24567023362943e-13), iter = 13L, estim.precis = 8.50372441195053e-12, 
        geemodel_time = c(0.999276146015056, 5.10202692451725, 
        -19.2193173510822, 3.55924021728035, 1.78852186274577, 
        4.70892876130639, 5.77519388868495, 7.68835861078398, 
        8.22068218945142), geemodel = 0.813396027106747), bootse = c(0.0525149817769749, 
    0.0718029455370672, 0.117246913903057, 0.0714996669968336, 
    0.0942631788067836, 0.0814296914357698, 0.127315609762421, 
    0.156041271982497, 0.155432357229542)), list(modest = list(
        root = c(1.00888616185558, 2.01782407026288, 0.742939925266726, 
        2.20478018920445, 3.94481321417055, 6.03079589997677, 
        8.64361362738662, 10.5331344034524, 11.8933707193301), 
        f.root = c(zi = 3.21546100856551e-09, func1 = 5.3988143955408e-09, 
        func2 = 4.7147008519488e-11, func3 = 8.83139672502864e-10, 
        func4 = 3.26064907713031e-09, func5 = 1.13495757236848e-09, 
        func6 = 3.23471804897224e-11, func7 = 3.98442390192599e-12, 
        func8 = 2.52351828669561e-12), iter = 8L, estim.precis = 1.55322487303398e-09, 
        geemodel_time = c(0.816321098841965, 1.86441484948271, 
        1.39213657443672, 2.59861808382037, 6.37734655249927, 
        6.9398849958357, 9.83844474800639, 10.8538316422092, 
        11.7755247686291), geemodel = 0.647953720916091), bootse = c(0.0446187998806725, 
    0.0645142694403526, 0.102098333758085, 0.0685476670821821, 
    0.0810899345122797, 0.0819669582135335, 0.121788105616005, 
    0.158925748956318, 0.226092745425729)), list(modest = list(
        root = c(0.914277331159326, 2.13244693293651, 0.646324140917287, 
        2.10823222616762, 4.1055064516291, 6.13484231162747, 
        8.74766808130292, 10.4078794976582, 11.5660523706319), 
        f.root = c(zi = 3.02358627024546e-09, func1 = 5.65768842886172e-09, 
        func2 = 2.78267410502853e-09, func3 = 1.37478205580529e-09, 
        func4 = 2.22618090628401e-10, func5 = 2.61549115698756e-11, 
        func6 = 2.0065962780258e-12, func7 = -9.5046019665812e-13, 
        func8 = -1.22357209374313e-12), iter = 10L, estim.precis = 1.45463161007863e-09, 
        geemodel_time = c(0.937220908336539, 4.74797469004862, 
        -14.0767113532527, 4.18816183270247, 2.65767361127828, 
        4.51301508567942, 6.52193299366824, 8.00337177487293, 
        8.68183653441697), geemodel = 0.920680708279319), bootse = c(0.0487385212630714, 
    0.068472518835073, 0.120441002851047, 0.0741513350086526, 
    0.0899886017483903, 0.0849699999492972, 0.113152674856899, 
    0.136635131571833, 0.171032534189806)), list(modest = list(
        root = c(1.01749354841286, 1.96939655992528, 0.872304965030879, 
        2.09376197339695, 3.93959378951545, 5.83505871062517, 
        8.39075186813674, 10.6087135733476, 11.5956935150385), 
        f.root = c(zi = 9.55530210511313e-10, func1 = 1.40813005700124e-09, 
        func2 = 1.22544543956771e-11, func3 = 2.63771282593694e-10, 
        func4 = 8.41141489793529e-10, func5 = 2.80596684776313e-10, 
        func6 = 9.6962559509306e-12, func7 = 2.57889543053835e-12, 
        func8 = 2.03976419088647e-12), iter = 7L, estim.precis = 4.1952656607157e-10, 
        geemodel_time = c(0.96252248702839, 3.76482562021461, 
        -4.38246401153957, 2.63333105960474, 3.13094710721819, 
        4.75444435387899, 7.5994792581908, 9.1311867463606, 9.3409579717653
        ), geemodel = 0.594416716965773), bootse = c(0.0518772934237231, 
    0.0755881456635315, 0.119589108529308, 0.0721203515042297, 
    0.0888194573661501, 0.0780733983710812, 0.116323644451789, 
    0.14983947635515, 0.196745455281067)), list(modest = list(
        root = c(1.00996972823786, 2.12208186492274, 0.581791948229745, 
        1.9130767753802, 3.56062547564579, 5.56628212156122, 
        8.21762500837873, 10.2572743602668, 11.7689794224744), 
        f.root = c(zi = -3.53161944133262e-13, func1 = 5.62883073484954e-14, 
        func2 = -1.88135097778375e-14, func3 = -8.59035065303715e-15, 
        func4 = 1.3836154444391e-14, func5 = 4.14121861802563e-14, 
        func6 = 2.07472927726826e-14, func7 = 1.69391410620445e-14, 
        func8 = 1.06581410364015e-14), iter = 9L, estim.precis = 6.00496697120454e-14, 
        geemodel_time = c(0.956865588083608, 4.55249814943148, 
        -9.53188998902846, 2.43277681795876, 2.42222531661126, 
        4.3881724718744, 6.14019419734243, 8.68121046633221, 
        8.39437298532908), geemodel = 0.700352886534036), bootse = c(0.0434721708891827, 
    0.0629361638246483, 0.0922415951879209, 0.0665800642669234, 
    0.0807119701821288, 0.074511386410204, 0.131119611817196, 
    0.149658635097629, 0.194834622908356)), list(modest = list(
        root = c(0.98457719680019, 2.11319514511874, 0.562935738443733, 
        2.06633481244303, 3.75065016986991, 5.88178072229114, 
        8.29609914536504, 10.5569060806604, 11.5737411976767), 
        f.root = c(zi = 6.21156093227881e-09, func1 = 9.90015891488838e-09, 
        func2 = 6.38427366528305e-11, func3 = 1.65053121864434e-09, 
        func4 = 6.05050920672069e-09, func5 = 2.03184619129715e-09, 
        func6 = 6.63063493000493e-11, func7 = 1.2091480594556e-11, 
        func8 = 5.33181974926363e-12), iter = 10L, estim.precis = 2.88801987223623e-09, 
        geemodel_time = c(0.788164541643031, 4.34627071086476, 
        -8.01550782549404, 2.38286206240245, 3.69250376050693, 
        4.77004773567537, 6.51434914360908, 8.98958527979045, 
        9.13310245691784), geemodel = 0.68400604118741), bootse = c(0.0413606564379898, 
    0.0604896773524117, 0.0961165580268458, 0.0638153947909575, 
    0.0765021588157621, 0.0726651507351126, 0.120465458683393, 
    0.141328413087581, 0.199820275045119)), list(modest = list(
        root = c(1.04447309302726, 1.96595051771988, 0.708716870085316, 
        2.02890960901297, 3.92222782367975, 5.93748499378261, 
        8.71449348495018, 10.5560724774508, 11.6963442787803), 
        f.root = c(zi = 6.26291241090371e-11, func1 = 1.02694297510197e-10, 
        func2 = 1.79660453181185e-12, func3 = 1.898987911364e-11, 
        func4 = 5.95928861812922e-11, func5 = 2.02639016677608e-11, 
        func6 = 6.67929687253599e-13, func7 = 1.67643676718399e-14, 
        func8 = -3.96349619791181e-14), iter = 12L, estim.precis = 2.96323357922938e-11, 
        geemodel_time = c(0.970157142648337, 4.14115688268562, 
        -6.99312578372665, 2.96931992820977, 3.95857297285797, 
        5.06589321285452, 6.90791919535725, 8.66974337320134, 
        9.32648480290409), geemodel = 0.847690984532382), bootse = c(0.0535135960520127, 
    0.0840519971889747, 0.124441006063769, 0.0716768337192302, 
    0.0982461734068059, 0.0794310721558676, 0.111112691312234, 
    0.131447533324763, 0.143839920171603)), list(modest = list(
        root = c(1.01761205616974, 1.85668428929277, 0.915510974526453, 
        2.29354298215285, 4.10602710786417, 6.26243266955714, 
        8.95850556171895, 10.7649850837988, 11.8205864047568), 
        f.root = c(zi = 1.6064927166326e-13, func1 = 2.16493489801906e-13, 
        func2 = 1.30694012469984e-13, func3 = 1.80828225657126e-13, 
        func4 = 1.36254722782336e-13, func5 = -5.11812814352197e-14, 
        func6 = -9.44522238199852e-14, func7 = -2.41114636936879e-14, 
        func8 = -1.50712775592865e-14), iter = 8L, estim.precis = 1.12192885431421e-13, 
        geemodel_time = c(0.834836979732479, 1.34864433787723, 
        2.60373492451578, 1.84419177846923, 7.12458644942712, 
        7.36726983372142, 10.7352149626315, 11.179950396719, 
        12.6244851313591), geemodel = 0.878413261774942), bootse = c(0.0483113943784911, 
    0.0714288884860533, 0.10487278881291, 0.0674528417396444, 
    0.0839272186722726, 0.0816776762731685, 0.110799361188206, 
    0.127165126753522, 0.119544352482128)), list(modest = list(
        root = c(0.982936966988276, 1.88305256590854, 0.863689368334197, 
        2.04039989076371, 3.91114284492596, 6.02925232449437, 
        8.60323486966073, 10.556117069705, 11.6351117896157), 
        f.root = c(zi = 7.92810261884824e-13, func1 = 1.11055609153254e-12, 
        func2 = 1.02730324247347e-13, func3 = 1.65423230669148e-13, 
        func4 = 2.20420903751517e-13, func5 = 2.95365728403274e-13, 
        func6 = 1.29035671037059e-13, func7 = 2.93515212135276e-14, 
        func8 = -7.99360577730113e-15), iter = 11L, estim.precis = 3.17076370946282e-13, 
        geemodel_time = c(1.04143736109023, 4.21220102299712, 
        -8.19933878882404, 3.36375012756721, 3.47280330125534, 
        4.31464086246009, 7.46869818439188, 8.35847703785772, 
        9.1204338946041), geemodel = 0.827063176370379), bootse = c(0.0517828988107139, 
    0.0843299982175198, 0.112961121505328, 0.0751527442828726, 
    0.103109667758868, 0.0783350957922876, 0.131929463008603, 
    0.125433413614285, 0.172276086603284)), list(modest = list(
        root = c(1.05314483257059, 1.89447295486208, 0.806164652425126, 
        2.05125898536912, 4.06528172638351, 5.9532756991131, 
        8.89880448043667, 10.5576399318785, 11.958197780363), 
        f.root = c(zi = -7.14983627858601e-14, func1 = -2.02171612784241e-13, 
        func2 = 2.50221935185757e-14, func3 = 2.51630313807816e-14, 
        func4 = 1.34336985979644e-14, func5 = -6.25055562863963e-14, 
        func6 = -8.66043348146661e-14, func7 = -7.41628980449605e-14, 
        func8 = -2.18020046460765e-14), iter = 8L, estim.precis = 6.47070769843914e-14, 
        geemodel_time = c(1.07683835352601, 3.87005368372536, 
        -5.66798564413501, 2.65786918645516, 3.00327653621014, 
        5.20237920234197, 7.16271653996269, 9.02275807308641, 
        9.59576919690702), geemodel = 1.11940340079656), bootse = c(0.0428631045559088, 
    0.0719310486803844, 0.110562086448926, 0.0724563339490338, 
    0.0906160749752757, 0.0799815982971034, 0.116654271511231, 
    0.138330123345509, 0.170018645761736)), list(modest = list(
        root = c(1.05621350333516, 1.98736093560835, 0.6752859183024, 
        2.10197646848276, 4.0052435006564, 6.01557364413075, 
        8.60861201251811, 10.6687633949654, 11.8205678587111), 
        f.root = c(zi = 6.33689101192658e-10, func1 = 9.64636148736986e-10, 
        func2 = 5.91524051962722e-12, func3 = 1.57754258657897e-10, 
        func4 = 5.78356640357214e-10, func5 = 2.09879141843672e-10, 
        func6 = 7.05972780234987e-12, func7 = 4.24660306919122e-13, 
        func8 = 3.19777190838089e-13), iter = 9L, estim.precis = 2.84226077400907e-10, 
        geemodel_time = c(1.00831606438712, 0.939301000745088, 
        3.20616340104501, 2.37112781060255, 7.87037753804053, 
        7.80099455190816, 10.2912968521329, 12.2055164719583, 
        12.3620256518957), geemodel = 0.908541353438516), bootse = c(0.047104243959711, 
    0.0591933200900004, 0.0984100575789527, 0.072312500341885, 
    0.0794125124818066, 0.0636678876274188, 0.118222313863479, 
    0.125254324523939, 0.149338383203468)), list(modest = list(
        root = c(1.00705638449589, 1.91609372757385, 1.03100542753274, 
        2.04079990351478, 4.21440357729238, 5.90785565829715, 
        8.88205391238683, 10.5066135176476, 11.7575224025496), 
        f.root = c(zi = -2.23154827949656e-13, func1 = -6.90114632106997e-13, 
        func2 = -2.55906407176099e-14, func3 = -4.70595784562988e-14, 
        func4 = -5.58676369055711e-14, func5 = -3.51593754110979e-14, 
        func6 = -9.93649607039515e-14, func7 = -7.88258347483861e-14, 
        func8 = -2.57710519591114e-14), iter = 12L, estim.precis = 1.42323170995409e-13, 
        geemodel_time = c(0.928600855225914, 4.98831655939563, 
        -16.5031745744566, 3.40159479945861, 2.59995566024409, 
        4.29092392292148, 6.17506947828968, 7.99477408410546, 
        8.43900640802421), geemodel = 0.84217222191421), bootse = c(0.0482556054450868, 
    0.0671284920112665, 0.10418112790105, 0.0732288258521175, 
    0.0814847239475543, 0.0786728511117247, 0.111219479611364, 
    0.136269025686952, 0.200184327558623)), list(modest = list(
        root = c(1.05736931737921, 1.99846443554477, 0.707427619078615, 
        2.18787671648517, 4.00587968148139, 6.06672455052819, 
        8.42826560907859, 10.5813783007425, 11.7406646298963), 
        f.root = c(zi = -2.58681964737661e-14, func1 = 8.5043083686287e-14, 
        func2 = -2.38697950294409e-15, func3 = -3.31020746837524e-14, 
        func4 = -3.32719962692352e-15, func5 = 7.75490782700672e-14, 
        func6 = 1.94982918699793e-14, func7 = -1.6379259060173e-14, 
        func8 = -2.07334149848748e-14), iter = 8L, estim.precis = 3.1543064239863e-14, 
        geemodel_time = c(1.06477492963823, 3.14108445975715, 
        -2.33685652635301, 2.36045393941464, 4.24380918678379, 
        6.07359223981064, 8.36586652839316, 9.49216964317861, 
        10.4085556202717), geemodel = 0.792414440668504), bootse = c(0.0424937963554001, 
    0.0787428349498113, 0.126362814971586, 0.0727281955837273, 
    0.0950346888649689, 0.0942001958288048, 0.129771546589336, 
    0.151070875162519, 0.166283341737578)), list(modest = list(
        root = c(1.02528160932042, 2.11789996099451, 0.669231059274666, 
        2.08534556223605, 4.06057813649828, 6.14157045788414, 
        8.66628730865523, 10.6278322087158, 11.5978394132696), 
        f.root = c(zi = 5.25676502327599e-10, func1 = 7.64987406753903e-10, 
        func2 = 7.0773664706536e-12, func3 = 1.27008239591674e-10, 
        func4 = 4.61013671682053e-10, func5 = 1.63249525009235e-10, 
        func6 = 4.95394697486162e-12, func7 = 6.17180582356859e-13, 
        func8 = 2.51087345359835e-13), iter = 7L, estim.precis = 2.28314991859744e-10, 
        geemodel_time = c(1.02383421270552, 2.82474677658907, 
        -1.11688657024806, 2.12961237892053, 4.75362389113366, 
        6.19482544958695, 8.45085449756932, 10.32676434605, 10.5413909744781
        ), geemodel = 0.787522197613708), bootse = c(0.0520617568691221, 
    0.0612582861408439, 0.109864254325385, 0.0627359898584423, 
    0.0878293893147111, 0.0752974661627589, 0.119262840658761, 
    0.138020627225973, 0.177450574145986)), list(modest = list(
        root = c(1.03014264771649, 1.88348222842124, 0.991636183477342, 
        2.1237963437904, 4.1310355769234, 6.15192332522506, 8.73298683958902, 
        10.7873108019025, 11.7882914590369), f.root = c(zi = 6.24321706665931e-07, 
        func1 = 1.06502417740462e-06, func2 = 7.34145154737686e-09, 
        func3 = 1.85966126669971e-07, func4 = 6.28858839626933e-07, 
        func5 = 2.29514594080049e-07, func6 = 8.68729538305857e-09, 
        func7 = 1.35141059454114e-09, func8 = 1.01588489199609e-09
        ), iter = 10L, estim.precis = 3.0578683187383e-07, geemodel_time = c(0.888164012823586, 
        4.67407387386429, -11.6752848989803, 5.15550243320767, 
        2.49121934809689, 4.75833556443986, 6.4324910373425, 
        8.24069106276272, 8.8498949942408), geemodel = 0.519602481272388), 
        bootse = c(0.0506712528357619, 0.0673318407169095, 0.1022465172798, 
        0.0740872599580128, 0.0794618636839745, 0.067975762923442, 
        0.120757989207159, 0.14555062891325, 0.182828109766034
        )), list(modest = list(root = c(1.02422322564864, 1.99356804918282, 
    0.578088044241005, 2.17858218498729, 3.87382912210841, 6.02100959274857, 
    8.49992511134633, 10.5616313898946, 11.3956787287145), f.root = c(zi = 2.11971440400305e-10, 
    func1 = 3.48226336654989e-10, func2 = 3.17775493419159e-12, 
    func3 = 5.03859454159539e-11, func4 = 2.04817246496347e-10, 
    func5 = 9.15017436819987e-11, func6 = 1.25671695272445e-12, 
    func7 = -8.42298453207491e-13, func8 = -3.9879037572188e-13
    ), iter = 8L, estim.precis = 1.01397585929493e-10, geemodel_time = c(0.997363397289645, 
    1.90056406577677, 1.11580995945301, 2.01411551265071, 5.95299322053021, 
    7.40738875535472, 9.1058914837945, 10.6447985580327, 11.7418205232379
    ), geemodel = 1.03096435959775), bootse = c(0.0478512051119625, 
    0.0828485714234953, 0.111830930339952, 0.0794526331671692, 
    0.0960068396383416, 0.0914882447815514, 0.125061098842724, 
    0.137905745047383, 0.171447500701615)), list(modest = list(
        root = c(0.973689545073867, 1.98971137499544, 0.933564930778786, 
        2.05433195240873, 4.15708101713324, 6.01966605291102, 
        8.75675782419368, 10.8188897526734, 11.6019496838083), 
        f.root = c(zi = 2.52415754964375e-10, func1 = 3.71520481046161e-10, 
        func2 = 2.63072202910664e-12, func3 = 6.49648113082435e-11, 
        func4 = 2.3015692129924e-10, func5 = 7.67441821897252e-11, 
        func6 = 2.0915936083804e-12, func7 = -9.52016243616072e-15, 
        func8 = 6.77097267143267e-14), iter = 11L, estim.precis = 1.11177966259376e-10, 
        geemodel_time = c(0.988741818519249, 3.38227415250497, 
        -3.45929341399282, 2.69560933055802, 5.1995239993439, 
        5.34302929435596, 8.42563707239501, 9.36616253676929, 
        10.1402129934322), geemodel = 0.739679653609117), bootse = c(0.0485267257937648, 
    0.0715721694158588, 0.113106209280684, 0.084037490174315, 
    0.0837285377509982, 0.0868506013676649, 0.123908530453859, 
    0.143179194256851, 0.169730234379935)), list(modest = list(
        root = c(0.99430667182237, 2.05446187756454, 0.661696550003274, 
        1.97769402527948, 3.87370250093125, 5.8215636782789, 
        8.59584903592292, 10.6240948035173, 11.5179408712879), 
        f.root = c(zi = 4.56745752330789e-13, func1 = 4.70956607045991e-13, 
        func2 = 5.61380538680479e-14, func3 = 6.09234884763055e-14, 
        func4 = 4.04121180963557e-14, func5 = 1.09509623591464e-13, 
        func6 = 9.77362179903352e-14, func7 = 6.99058866349134e-14, 
        func8 = 2.20934381900406e-14), iter = 8L, estim.precis = 1.53824576247138e-13, 
        geemodel_time = c(1.30669650415144, 1.51574370756174, 
        1.60272350046628, 1.61063159934, 6.42189235518058, 6.55821320162848, 
        9.99044204435211, 11.0496142127079, 11.6607229706919), 
        geemodel = 1.15953331156401), bootse = c(0.0493501933427108, 
    0.0762090694794829, 0.112358960581013, 0.0721955147677066, 
    0.0891625914302454, 0.0860582626885587, 0.121180322858293, 
    0.146016951390194, 0.193023227621952)), list(modest = list(
        root = c(1.08256774268357, 1.95785800738598, 0.64029629019649, 
        2.14986614714073, 3.87753766397751, 6.08706227404092, 
        8.47187016702283, 10.9765808368296, 11.4706210740466), 
        f.root = c(zi = 4.79234687489338e-07, func1 = 7.24688426489983e-07, 
        func2 = 5.4722016362696e-09, func3 = 1.28108891939149e-07, 
        func4 = 4.27677386005687e-07, func5 = 1.54765188054018e-07, 
        func6 = 5.76292276399659e-09, func7 = 7.79113588586251e-10, 
        func8 = 4.67363647782548e-10), iter = 9L, estim.precis = 2.14106242401646e-07, 
        geemodel_time = c(0.95240149887734, 3.79887412928549, 
        -4.54626986795235, 1.4474528983378, 4.53593074353738, 
        5.0108191752431, 7.45552831948236, 9.24950853128534, 
        9.71886502967111), geemodel = 0.705297607199516), bootse = c(0.0545047857988251, 
    0.0790944551784097, 0.10835822123232, 0.0702398864249045, 
    0.0885263293759046, 0.0895095885707317, 0.12091676927175, 
    0.165470402915318, 0.197119289786733)), list(modest = list(
        root = c(0.991316814738725, 2.06245348368343, 0.584641666164961, 
        2.18631438170138, 3.88857274601414, 6.15064671285606, 
        8.5536301258703, 10.5890417141224, 11.4759461865003), 
        f.root = c(zi = 1.76518569761086e-08, func1 = 2.67739890258412e-08, 
        func2 = 1.85570336874719e-10, func3 = 4.54216475542779e-09, 
        func4 = 1.63595605291722e-08, func5 = 5.4769159536799e-09, 
        func6 = 1.88755599692114e-10, func7 = 3.0275781881528e-11, 
        func8 = 1.78054793131821e-11), iter = 8L, estim.precis = 7.91409938199902e-09, 
        geemodel_time = c(1.02804328975432, 2.56667369742679, 
        -0.659468678803695, 2.60519670699312, 5.18988328621184, 
        6.66436872939933, 8.55145510586397, 10.2191033029387, 
        10.7749640071768), geemodel = 0.728650394518492), bootse = c(0.0510923174626927, 
    0.070816676384084, 0.114375706365311, 0.073063338132106, 
    0.0916804746509067, 0.0880809137799476, 0.122453190289581, 
    0.157099273255852, 0.144160292645008)), list(modest = list(
        root = c(0.930336239827925, 2.02248619873234, 0.8795770799584, 
        2.11915011757035, 3.91984895793949, 5.93742329144137, 
        8.62533243319333, 10.6543779766295, 11.7901029775204), 
        f.root = c(zi = 5.72542013799193e-13, func1 = 1.00175423511928e-12, 
        func2 = 6.90732193664445e-14, func3 = 1.09856568286659e-13, 
        func4 = 2.04058991926104e-13, func5 = 2.54427555412828e-13, 
        func6 = 2.02851624386824e-13, func7 = 9.73747178809742e-14, 
        func8 = 9.1177065897341e-15), iter = 7L, estim.precis = 2.80117403640893e-13, 
        geemodel_time = c(1.00030195903205, 2.74752623872506, 
        -0.876887280014436, 1.98761411564582, 4.04506978243615, 
        6.18938137310667, 8.55945902547421, 9.94241160968726, 
        10.8217459289873), geemodel = 0.857599150870512), bootse = c(0.0481497561866575, 
    0.0702081480758324, 0.124099420849733, 0.0763266724978147, 
    0.0893548830411672, 0.0844152396139958, 0.115913841683752, 
    0.158816094068233, 0.166677457573559)), list(modest = list(
        root = c(1.0115489243222, 1.97883308189692, 0.704871760731218, 
        2.08568351575721, 3.77642919934034, 5.76123726416414, 
        8.26696678912653, 10.5595746000422, 11.912272838988), 
        f.root = c(zi = 7.29481841599267e-09, func1 = 1.29005743865207e-08, 
        func2 = 3.14938626393146e-11, func3 = 2.57714571905154e-10, 
        func4 = 1.65145863650906e-09, func5 = 5.8631276916854e-09, 
        func6 = 4.18715215410735e-09, func7 = 8.10780428905922e-10, 
        func8 = 7.04826197406305e-11), iter = 6L, estim.precis = 3.67417808533402e-09, 
        geemodel_time = c(0.937278535947869, 2.47821291208418, 
        -0.174460671143668, 2.01735739442558, 4.23573981409269, 
        5.97627069505163, 8.91517650188181, 10.2880193725741, 
        10.7969890971587), geemodel = 0.717407205262439), bootse = c(0.0423213079505403, 
    0.0939600158803996, 0.126073972332404, 0.0712364044519811, 
    0.115072509221663, 0.0909345457073716, 0.141885165521977, 
    0.156333624938488, 0.19715880953295)), list(modest = list(
        root = c(0.986422772800524, 1.99016459545855, 0.758385606672818, 
        2.19803111108417, 4.07051661206741, 6.08000927452598, 
        8.75334747681074, 10.4998309141357, 11.9469991958648), 
        f.root = c(zi = 1.6301266803076e-07, func1 = 2.70353819775693e-07, 
        func2 = 1.97233060265922e-09, func3 = 4.52601787159779e-08, 
        func4 = 1.63274991527018e-07, func5 = 5.66500185303354e-08, 
        func6 = 1.90436932607889e-09, func7 = 3.31288607657854e-10, 
        func8 = 1.76362403847552e-10), iter = 10L, estim.precis = 7.81040030577808e-08, 
        geemodel_time = c(0.832437681789135, 2.02208907497589, 
        1.31348890614764, 1.23090509326093, 7.72054785309945, 
        6.01911981769356, 10.2981079521747, 10.6001937830857, 
        11.8030997270813), geemodel = 0.818588001008508), bootse = c(0.0553299864568619, 
    0.0720040186051653, 0.117390044556322, 0.0762107547776962, 
    0.095788568401166, 0.0884314177158257, 0.147991721018465, 
    0.172354196382738, 0.2133095050723)), list(modest = list(
        root = c(1.04137037822656, 1.9286101130973, 0.950369759600275, 
        2.02726247255146, 4.24722652475728, 6.13500639903996, 
        8.75223003927031, 10.5992320197684, 11.720466641239), 
        f.root = c(zi = 3.4674590532191e-08, func1 = 5.92300062329798e-08, 
        func2 = 4.12858212894829e-10, func3 = 9.26335225193142e-09, 
        func4 = 3.53020537524618e-08, func5 = 1.35902351536005e-08, 
        func6 = 4.55877838950736e-10, func7 = 3.21264022329348e-12, 
        func8 = 1.91824334194735e-12), iter = 7L, estim.precis = 1.69926783176195e-08, 
        geemodel_time = c(0.863071838540626, 3.39303187617788, 
        -2.57345420013548, 1.97998567963954, 4.08643537620729, 
        6.00649628120842, 8.04751060540895, 9.50986996309389, 
        10.0786506861953), geemodel = 0.642347860274292), bootse = c(0.0489076565962314, 
    0.0781638628973056, 0.119735250851659, 0.0710064831862138, 
    0.0956056069519271, 0.0842218504957541, 0.114919171666697, 
    0.155367282529498, 0.208853882767886)), list(modest = list(
        root = c(0.969855215702594, 2.08046024601866, 0.626044073495973, 
        2.07931442294171, 3.88265184935162, 5.87772167314797, 
        8.59976845108006, 10.414486638563, 11.8198744479412), 
        f.root = c(zi = 2.06693329118934e-10, func1 = 3.30989902153078e-10, 
        func2 = 3.41084365612643e-12, func3 = 5.66562352588562e-11, 
        func4 = 1.99594452077179e-10, func5 = 7.33193020185929e-11, 
        func6 = 6.04159083872347e-13, func7 = -3.5793590313915e-13, 
        func8 = 1.09939835013506e-13), iter = 10L, estim.precis = 9.68595665671991e-11, 
        geemodel_time = c(0.908695972491981, 2.90818918952876, 
        -0.994506448760982, 0.93955508923496, 6.10760427273034, 
        5.78065132278856, 8.5177383995574, 9.87011145971534, 
        10.6109355401699), geemodel = 0.866657238125558), bootse = c(0.0452417146144454, 
    0.0778647551143204, 0.127420574080197, 0.0717193807577202, 
    0.0898515381072472, 0.0850789643166592, 0.130121324266146, 
    0.157510566692069, 0.161288082015875)), list(modest = list(
        root = c(0.931838148028789, 1.95162888045664, 0.904642997298667, 
        2.1888355892762, 4.0602049147211, 6.1897050996048, 8.72283030302212, 
        10.5479831951595, 11.7634024605532), f.root = c(zi = 8.9741880593408e-11, 
        func1 = 1.3500045525916e-10, func2 = 1.02384732636462e-11, 
        func3 = 5.5141058385999e-11, func4 = 5.71750286004757e-11, 
        func5 = 9.30417895506075e-12, func6 = 1.37390099297363e-12, 
        func7 = 7.19091453049714e-13, func8 = 3.18300941160032e-13
        ), iter = 9L, estim.precis = 3.98902631605481e-11, geemodel_time = c(0.99913855618228, 
        3.99237644127803, -5.99142642239135, 4.49749880213575, 
        2.82916238519287, 5.25037803734593, 6.79906056776816, 
        9.04322760193099, 9.33267039474122), geemodel = 0.909699431203019), 
        bootse = c(0.0408061359383504, 0.0645217372607828, 0.122853099328165, 
        0.0740227933336623, 0.0948241300212189, 0.0789809195998627, 
        0.127252018379969, 0.118991229056909, 0.190118525834642
        )), list(modest = list(root = c(1.01464037385833, 2.05980131874913, 
    0.658244704350603, 1.88769954623261, 3.8132465443869, 6.0259063786961, 
    8.60389979633601, 10.6196434956418, 11.6812054035523), f.root = c(zi = 1.42928726076796e-07, 
    func1 = 2.25704929079917e-07, func2 = 1.50355461230305e-09, 
    func3 = 4.02725333636944e-08, func4 = 1.36845478448944e-07, 
    func5 = 4.42646841656999e-08, func6 = 1.76496338464421e-09, 
    func7 = 3.18619547412524e-10, func8 = 1.86313242611647e-10
    ), iter = 10L, estim.precis = 6.59766446580026e-08, geemodel_time = c(1.03294067164365, 
    2.87018128531822, -1.4157745978777, 1.6447496584098, 5.72016699021078, 
    6.04485394969244, 8.32389252855561, 9.93341742397818, 10.6690209401272
    ), geemodel = 0.971683189020592), bootse = c(0.0428884888205088, 
    0.0644530235438757, 0.105351193211781, 0.0676650436812146, 
    0.0871410249348289, 0.0673499914992891, 0.123410167032705, 
    0.127544053631462, 0.138328803588746)), list(modest = list(
        root = c(1.0649025147281, 1.97600013372084, 0.777662919052692, 
        2.02497712748565, 4.07553435811428, 5.99354144470036, 
        8.67134233501551, 10.5573832119305, 11.8444656745498), 
        f.root = c(zi = 1.43218770176645e-12, func1 = 1.23545618180287e-12, 
        func2 = 1.30799884812127e-13, func3 = 2.15389351861973e-13, 
        func4 = 5.44072165792331e-13, func5 = 1.89848137210902e-13, 
        func6 = -3.18911563823576e-14, func7 = 2.94243795995186e-14, 
        func8 = 5.88418203051333e-15), iter = 9L, estim.precis = 4.23883682362117e-13, 
        geemodel_time = c(0.929302831298119, 3.51092233410893, 
        -3.41042703378245, 2.047195987357, 4.49555882759629, 
        5.65876083255677, 7.82504230330186, 9.15758067103237, 
        10.0252977492089), geemodel = 0.860220316518798), bootse = c(0.0445527126728973, 
    0.0816426631398984, 0.117704740378658, 0.0744152488027528, 
    0.0962860540507845, 0.08423871013146, 0.118794493197109, 
    0.142859522548366, 0.17759297903479)), list(modest = list(
        root = c(1.00344780961612, 2.03605714699142, 0.794787211236174, 
        2.28313280846441, 4.113475533387, 6.15946371409743, 8.61885764895317, 
        10.4693967815845, 11.6504905039367), f.root = c(zi = 4.30713624766099e-08, 
        func1 = 7.02109848038646e-08, func2 = 3.50979050545153e-08, 
        func3 = 1.79948633580868e-08, func4 = 2.64366545321693e-09, 
        func5 = 2.00184979703977e-10, func6 = 4.55015330969033e-11, 
        func7 = 1.64793595436308e-11, func8 = 3.67741948004152e-12
        ), iter = 10L, estim.precis = 1.88094027153464e-08, geemodel_time = c(0.918512220767236, 
        4.7774848770289, -14.1207730667548, 3.51577723812566, 
        2.53869259374752, 4.40786139154624, 6.93416734381846, 
        7.90928132633253, 8.74441811553856), geemodel = 0.901510181016774), 
        bootse = c(0.0475517483036417, 0.0720031950371973, 0.113210264411384, 
        0.0685516248435597, 0.0832546217294609, 0.074329343832693, 
        0.120075656658221, 0.139597426018888, 0.162589791965849
        )), list(modest = list(root = c(1.0394398097995, 1.83328118788501, 
    1.04927002781617, 2.02972369830519, 4.0772649224373, 5.81712780450463, 
    8.68425273464615, 10.57942267013, 11.9618278525882), f.root = c(zi = 2.58881804882094e-12, 
    func1 = 3.66062735679407e-12, func2 = 3.4992928693578e-13, 
    func3 = 8.23770789944297e-13, func4 = 2.43413622591504e-12, 
    func5 = 8.00207122786389e-13, func6 = -7.01938507319255e-14, 
    func7 = -4.04998029470555e-14, func8 = -3.11773176719932e-14
    ), iter = 11L, estim.precis = 1.19992886694972e-12, geemodel_time = c(0.75288108780886, 
    5.21813150811514, -13.8350547992974, 5.6453350538891, 1.59862281827833, 
    4.43013452892721, 5.67089314057319, 8.00322542748945, 8.15456686903044
    ), geemodel = 0.572669807894487), bootse = c(0.0531326686365459, 
    0.0766078322258202, 0.116734780896046, 0.081530096492835, 
    0.0965487311222256, 0.090139485688935, 0.112197730144347, 
    0.17873376171379, 0.131923152701761)), list(modest = list(
        root = c(0.963593901220065, 1.99326246582754, 0.706467350110557, 
        2.2735237585447, 3.772244610686, 6.09256799462857, 8.3060192498635, 
        10.8904332843813, 11.2271464034996), f.root = c(zi = 2.41701298087094e-07, 
        func1 = 3.59091969270864e-07, func2 = 3.85025767865588e-09, 
        func3 = 5.56777085686244e-08, func4 = 2.14952405487925e-07, 
        func5 = 8.0297979238031e-08, func6 = 2.27749230585772e-09, 
        func7 = 2.9607045981539e-10, func8 = 1.70209973394432e-10
        ), iter = 9L, estim.precis = 1.06479487896696e-07, geemodel_time = c(0.927719101614934, 
        4.56581499918688, -10.3614878968411, 2.52283207419077, 
        2.83263247867215, 4.84232322256284, 6.70730319155804, 
        8.21231553567688, 8.92886589382923), geemodel = 0.734318115230032), 
        bootse = c(0.0483044354914056, 0.0749871144589706, 0.119854961680205, 
        0.0793535564033112, 0.0768177709915102, 0.0866041342777816, 
        0.120972453519545, 0.157482124865448, 0.187002723305315
        )), list(modest = list(root = c(1.01307364619864, 1.89768141636629, 
    1.01931608027945, 2.10206921363147, 4.03273039219757, 6.12507046502594, 
    8.65578224432426, 10.6547167142594, 11.5661530196704), f.root = c(zi = 6.21311091464349e-09, 
    func1 = 1.06438844404977e-08, func2 = 5.54362534176123e-09, 
    func3 = 2.73930261880293e-09, func4 = 3.26080790841177e-10, 
    func5 = 9.65467462921143e-12, func6 = -2.24337215470882e-12, 
    func7 = -2.97362134915602e-12, func8 = -2.78027600941755e-12
    ), iter = 14L, estim.precis = 2.83151733896545e-09, geemodel_time = c(0.892821258082867, 
    5.4870809191721, -22.7776599239945, 5.93491134799159, 1.78787478714662, 
    3.78758130678255, 5.7166089967613, 7.4846068192078, 7.96138953690851
    ), geemodel = 0.718511281690838), bootse = c(0.0514685802281997, 
    0.0735344378391427, 0.127534302768702, 0.0839414717128282, 
    0.0989456717137514, 0.0799432434338549, 0.123004128005611, 
    0.119862060846761, 0.142395723259783)), list(modest = list(
        root = c(0.981282838755151, 1.94356309512618, 0.827445876801948, 
        2.20943948052209, 4.11154304148197, 6.14418288033567, 
        8.85833844045268, 10.659043171459, 11.814591795869), 
        f.root = c(zi = 2.36920816298891e-10, func1 = 3.75597997148702e-10, 
        func2 = 3.57342627710366e-12, func3 = 5.8330808933027e-11, 
        func4 = 2.22504487057407e-10, func5 = 7.61704935237084e-11, 
        func6 = 1.75004455371663e-12, func7 = 3.44696493570495e-13, 
        func8 = -5.34317869897022e-15), iter = 9L, estim.precis = 1.08355345940536e-10, 
        geemodel_time = c(1.25503629701459, -0.0210374289969462, 
        4.6607195441904, 2.40555315680638, 8.87896434898957, 
        8.78485290889756, 10.9818713700882, 12.6599379790122, 
        13.4595573450858), geemodel = 1.20746521025641), bootse = c(0.0478449810589049, 
    0.0682172532207034, 0.106972215722963, 0.06938165869307, 
    0.0855878746039, 0.0943064446307417, 0.127586641806953, 0.153682966057451, 
    0.137156356064593)), list(modest = list(root = c(1.0609536216833, 
    1.92574981078914, 0.732523749883495, 2.21916372172007, 3.9439190270407, 
    6.09553446160327, 8.68293012236374, 10.582436225031, 12.0248878710852
    ), f.root = c(zi = 2.60798629414527e-07, func1 = 4.04900671546748e-07, 
    func2 = 2.52083557326921e-09, func3 = 7.15841806941953e-08, 
    func4 = 2.43386424070291e-07, func5 = 8.22283119650269e-08, 
    func6 = 3.22300838158395e-09, func7 = 6.39438724192587e-10, 
    func8 = 4.08874947788185e-10), iter = 8L, estim.precis = 1.18854486146403e-07, 
        geemodel_time = c(0.859228560048783, 3.77916636006867, 
        -4.33151794078513, 2.24407651684541, 4.00611012943907, 
        5.07351414856563, 7.3283466260311, 9.43998773666016, 
        9.48961551831779), geemodel = 0.617181442338656), bootse = c(0.0459326881953046, 
    0.0752935924724876, 0.107344525525278, 0.0841146224595057, 
    0.0890578764902364, 0.085275593961063, 0.122336776294278, 
    0.152002710292477, 0.174391985054315)), list(modest = list(
        root = c(0.982904027791674, 2.07973820038732, 0.629914730617995, 
        2.07201517081803, 3.81765789427587, 5.797562617199, 8.45662275802125, 
        10.3443113100309, 11.9762896104648), f.root = c(zi = -6.72684130620382e-13, 
        func1 = -7.21200876796502e-13, func2 = -8.51541059887495e-14, 
        func3 = -1.11466391672366e-13, func4 = -1.48479319117545e-13, 
        func5 = -2.2815083156047e-13, func6 = -9.81992265280951e-14, 
        func7 = -2.33840724561674e-14, func8 = 4.2704555169859e-15
        ), iter = 7L, estim.precis = 2.32554378917474e-13, geemodel_time = c(0.966082795654178, 
        2.51133821280531, -0.288240804939486, 2.28161180795245, 
        4.24272799065729, 6.57228294185058, 8.2991684852037, 
        10.4983159049558, 10.8534415969641), geemodel = 0.758683705951947), 
        bootse = c(0.0411214875265055, 0.0685655825505456, 0.111502256999437, 
        0.0884348578145865, 0.0936476177911593, 0.0824780107476888, 
        0.112697031303529, 0.148042052063218, 0.148265360711014
        )), list(modest = list(root = c(0.877377168232588, 2.04179695476505, 
    0.675339685436692, 2.12995320731112, 4.01685782422714, 6.20677755896243, 
    8.75418126895913, 10.6883719998977, 11.6481254496149), f.root = c(zi = 1.60034430152223e-10, 
    func1 = 2.7053292939172e-10, func2 = 4.35786406960403e-11, 
    func3 = 1.43297797239317e-10, func4 = 7.27366153419062e-11, 
    func5 = 2.40968703324462e-12, func6 = 1.1740608485411e-14, 
    func7 = 4.07562872339895e-13, func8 = 4.41702230347119e-13
    ), iter = 13L, estim.precis = 7.70501228406248e-11, geemodel_time = c(0.902369207246008, 
    3.54972319391138, -4.44356014543606, 5.67401144507128, 3.61776561524602, 
    5.86509949393392, 7.8058707371626, 9.25244680724009, 10.1721908374169
    ), geemodel = 0.888879699464078), bootse = c(0.04581474076736, 
    0.0658315619596813, 0.117132559607973, 0.0691522124316354, 
    0.0948716416572344, 0.0878399519716201, 0.109869446485424, 
    0.151218324248437, 0.250357460279047)), list(modest = list(
        root = c(1.09632487738807, 1.92788072558407, 0.668002136248253, 
        2.11641863813263, 4.01166809498886, 5.84148288988168, 
        8.72866064942852, 10.4705530412748, 11.7452025795461), 
        f.root = c(zi = 8.79733230707558e-09, func1 = 1.39160180046005e-08, 
        func2 = 1.03884786190056e-10, func3 = 2.40967591149874e-09, 
        func4 = 8.3615649959512e-09, func5 = 2.88459400810126e-09, 
        func6 = 1.12480150193939e-10, func7 = 1.93816837579242e-11, 
        func8 = 1.13328942584479e-11), iter = 12L, estim.precis = 4.06847386018085e-09, 
        geemodel_time = c(1.05489223253936, 3.90560893994318, 
        -6.01777073751459, 1.53996282860268, 5.03101334062768, 
        4.62418030295785, 8.03090714956636, 8.41602129246844, 
        9.72811326816891), geemodel = 1.06533111159745), bootse = c(0.0420730631576105, 
    0.062887944169473, 0.0973481641177022, 0.0708590456328348, 
    0.0785405596017017, 0.0818274741707345, 0.117483742689749, 
    0.130554652409025, 0.201619523234601)), list(modest = list(
        root = c(1.07869375259675, 1.96030631383646, 0.672223558535806, 
        2.26306295493653, 4.08261744091707, 6.2477953858832, 
        8.78263266348354, 10.5954724896937, 11.7147183804321), 
        f.root = c(zi = 3.3673064336881e-13, func1 = 5.65103519534205e-13, 
        func2 = 1.8922363675955e-14, func3 = -5.39455632941888e-15, 
        func4 = 4.06402342334466e-15, func5 = 1.70585767733655e-13, 
        func6 = 1.87183601951801e-13, func7 = 1.10522702101434e-13, 
        func8 = 5.20122139802126e-14), iter = 9L, estim.precis = 1.61168821344315e-13, 
        geemodel_time = c(0.980882027704002, 2.54694576204918, 
        -1.09203380265974, 4.6653238355553, 4.31750142767388, 
        6.88677192177771, 8.69071348165475, 10.2039533071103, 
        10.8669189414662), geemodel = 0.635644694402261), bootse = c(0.0461871287835421, 
    0.0725563189133321, 0.111547172014728, 0.074243683754468, 
    0.0958008565483233, 0.0790513533272902, 0.122934171756072, 
    0.11695358548862, 0.201747245506348)), list(modest = list(
        root = c(0.972476150166326, 2.02796645859383, 0.723363924341945, 
        2.19500154675522, 3.92933940480392, 5.99711281040809, 
        8.46364846833286, 10.6481222726697, 11.4283883513195), 
        f.root = c(zi = 2.08426165215769e-10, func1 = 3.03625791175932e-10, 
        func2 = 1.89318699606034e-12, func3 = 5.07012209993718e-11, 
        func4 = 1.89091936553254e-10, func5 = 6.41975895186719e-11, 
        func6 = 3.80670863754651e-13, func7 = -3.21924778501348e-13, 
        func8 = -1.67435509901281e-14), iter = 9L, estim.precis = 9.09616921835895e-11, 
        geemodel_time = c(0.843014439724621, 1.6877468099747, 
        1.5209516277258, 3.3333536540546, 6.49786682094909, 7.61791023521909, 
        9.5623090943275, 11.4123092093171, 11.701559125621), 
        geemodel = 0.798086074674797), bootse = c(0.0514493701710157, 
    0.0784146113310928, 0.126435359646588, 0.0764995473613583, 
    0.104575288247393, 0.0822193512015017, 0.138285910327648, 
    0.173036300032815, 0.2276140334814)), list(modest = list(
        root = c(0.984187166578108, 2.12022738905496, 0.696328039887993, 
        2.10806417368399, 4.03717728039101, 5.949545804831, 8.74097539807113, 
        10.5518290915201, 11.7631430810324), f.root = c(zi = 6.85243672915448e-09, 
        func1 = 1.34512544436305e-08, func2 = 4.43843295450108e-11, 
        func3 = 4.03506672519427e-10, func4 = 4.66623490541496e-09, 
        func5 = 6.89949919419064e-09, func6 = 1.29987161312517e-09, 
        func7 = 8.54833248457865e-11, func8 = 3.22526970408799e-11
        ), iter = 7L, estim.precis = 3.74832487882965e-09, geemodel_time = c(0.742635822499284, 
        3.05759163323678, -1.26320432626045, 2.42038130673445, 
        4.24550260400253, 6.65639980536403, 8.12618842507247, 
        10.1501812495449, 10.4836587426478), geemodel = 0.733097135079613), 
        bootse = c(0.0472431841751581, 0.0669110960693395, 0.118339494834256, 
        0.0781359501309154, 0.0937589136097358, 0.0743240345843301, 
        0.141706828390483, 0.144286624755574, 0.189504728518566
        )), list(modest = list(root = c(0.988209527274677, 2.06971868202613, 
    0.805928666680575, 2.05236903626954, 4.00316892988665, 5.91376025945403, 
    8.59910230531169, 10.397804802354, 11.7528573820152), f.root = c(zi = -2.98872038229092e-13, 
    func1 = -2.63122856836162e-14, func2 = -4.03626784772904e-15, 
    func3 = -1.85441939581921e-14, func4 = -9.06774655362597e-14, 
    func5 = -5.52058398994859e-14, func6 = 6.24257590065014e-14, 
    func7 = 5.36792832406263e-14, func8 = 2.05391259555654e-14
    ), iter = 20L, estim.precis = 7.00324732618965e-14, geemodel_time = c(0.948562032017962, 
    5.4229674438977, -32.2804420825142, 6.84000931570838, 0.701815720510225, 
    3.84710051700648, 5.80353736849623, 7.35133816745519, 8.30845798774802
    ), geemodel = 0.704942138799046), bootse = c(0.0369434004892443, 
    0.0710675377343054, 0.112014871365324, 0.0701611457455086, 
    0.0895845868761649, 0.0823627101436972, 0.129541680862125, 
    0.142443414240307, 0.189860117839462)), list(modest = list(
        root = c(0.949925923657305, 2.05672600946024, 0.718656431418019, 
        2.17376743610243, 4.0008247200154, 6.0660679103309, 8.6621198988009, 
        10.3645414418003, 11.9237929133566), f.root = c(zi = 8.15537637421926e-11, 
        func1 = 9.33698673932781e-11, func2 = 2.18874918189726e-11, 
        func3 = 1.8198886841958e-11, func4 = 3.69894913310187e-11, 
        func5 = 1.46414651236437e-11, func6 = -1.68476343986868e-14, 
        func7 = -4.38538094726937e-15, func8 = -6.97358837342676e-14
        ), iter = 9L, estim.precis = 2.96368816833493e-11, geemodel_time = c(0.98164911731947, 
        4.49685445863426, -10.261087431799, 2.14168049739608, 
        3.2981817010199, 4.25764655948255, 6.85608432101874, 
        8.07043184165778, 9.22949794582574), geemodel = 1.03119684713798), 
        bootse = c(0.0449759970122663, 0.0695647182655748, 0.120037549256909, 
        0.0768462068462647, 0.0920308655466014, 0.0939870415042616, 
        0.12398036867272, 0.163891277340597, 0.163949674361173
        )), list(modest = list(root = c(0.966096363887419, 2.07903069773391, 
    0.73018890609061, 2.11660084708787, 3.90650220169607, 6.02760688108073, 
    8.6044891895422, 10.444048858461, 11.6949769105237), f.root = c(zi = 4.94604357470507e-13, 
    func1 = 1.23012711128467e-12, func2 = 3.7247982476174e-14, 
    func3 = 5.41719447078037e-14, func4 = 7.79570852316169e-13, 
    func5 = 2.91655588569029e-13, func6 = -1.20473075959637e-13, 
    func7 = -3.71612463023752e-14, func8 = -1.70349845340922e-14
    ), iter = 11L, estim.precis = 3.40227460402273e-13, geemodel_time = c(1.09994176591033, 
    2.56103431723845, -0.715063366422111, 1.79170179210135, 6.31272299887627, 
    6.1368834332056, 8.79839830315682, 10.0655224062032, 10.8007468473207
    ), geemodel = 0.946150341362406), bootse = c(0.0456645869558891, 
    0.080086414843912, 0.110688871852817, 0.0755214029072152, 
    0.0881839851863732, 0.0836022050215507, 0.126571845409407, 
    0.133495075490001, 0.166483660338051)), list(modest = list(
        root = c(0.888869424768053, 2.11448933434996, 0.666237496375337, 
        2.00189487427015, 3.89099183073414, 6.15278532892807, 
        8.58204048935104, 10.6970489405458, 11.8300180388077), 
        f.root = c(zi = 1.2173151375805e-11, func1 = 1.92632576556662e-11, 
        func2 = 6.6406602439173e-13, func3 = 3.58318930082646e-12, 
        func4 = 1.06181452519394e-11, func5 = 4.11043421522095e-12, 
        func6 = -1.05224856605801e-13, func7 = -4.59667026664334e-14, 
        func8 = -4.92466310786366e-14), iter = 8L, estim.precis = 5.62363133491117e-12, 
        geemodel_time = c(0.973487087728238, 2.23787779579133, 
        0.339349845347045, 2.04079691572307, 5.60641089648249, 
        6.95784107172116, 8.85484855872741, 10.7910971553578, 
        11.089064475561), geemodel = 0.827975328217974), bootse = c(0.0368664659472336, 
    0.057180681143673, 0.0889982827597708, 0.0730598432990933, 
    0.0747263489459054, 0.0685948677749618, 0.125197715105711, 
    0.144924878025437, 0.136376222097253)), list(modest = list(
        root = c(1.02108882625852, 2.02452288706378, 0.679193243634299, 
        1.94093500283482, 4.0806392729223, 5.77565041142276, 
        8.73008385412878, 10.4141753231772, 11.6119480338468), 
        f.root = c(zi = 9.81881242978488e-13, func1 = 1.19049214930556e-12, 
        func2 = 3.19657494918246e-14, func3 = 1.23658028261531e-13, 
        func4 = 3.78808096002103e-13, func5 = 3.99485999835747e-13, 
        func6 = 6.63852653404184e-14, func7 = 7.7715611723761e-16, 
        func8 = -1.92068583260152e-14), iter = 9L, estim.precis = 3.54740060628769e-13, 
        geemodel_time = c(0.910906594786119, 3.5088627206635, 
        -3.43294305850176, 1.52044228058839, 4.82342033571176, 
        5.06784786571308, 8.34601772207007, 9.13986656091243, 
        9.9443431717658), geemodel = 0.778020878083059), bootse = c(0.0430717962486376, 
    0.074586752698349, 0.112913846917152, 0.0684414103097065, 
    0.0885410674665109, 0.0856387252977539, 0.108856744277039, 
    0.130661284655234, 0.163182208985111)), list(modest = list(
        root = c(0.975768439024355, 1.85379212751333, 0.964868397764383, 
        2.27084490646167, 4.2063038100188, 6.13387115068515, 
        8.82699015992406, 10.4876131431895, 11.9967293387853), 
        f.root = c(zi = 5.69450153697915e-10, func1 = 9.52632306372436e-10, 
        func2 = 4.83637502879305e-10, func3 = 2.39837021770439e-10, 
        func4 = 3.63563068539463e-11, func5 = 6.35969055196028e-12, 
        func6 = 2.39394181561492e-12, func7 = 7.1952860336566e-13, 
        func8 = -1.70748831740397e-13), iter = 26L, estim.precis = 2.54617466819636e-10, 
        geemodel_time = c(0.964259000975122, 6.20018855666709, 
        -44.5854743869304, 5.84365811071931, 0.744240835713395, 
        3.22034068588286, 4.51827336939983, 7.10201696829144, 
        7.06808389204644), geemodel = 0.821652921898455), bootse = c(0.0519964529583022, 
    0.87911768123218, 32.5771814637993, 2.09933581304404, 0.864030506407681, 
    618.560518113484, 666.334315242019, 551.782909473355, 325.486382017036
    )), list(modest = list(root = c(1.04938450771675, 1.93991767120601, 
    0.744374202582045, 2.03700614558085, 3.92992116537781, 5.91533883249715, 
    8.74788699216167, 10.5360986759483, 11.6022618043689), f.root = c(zi = 9.02788891310458e-07, 
    func1 = 1.43004521635515e-06, func2 = 9.53888937282876e-09, 
    func3 = 2.47568307881751e-07, func4 = 8.62516698049709e-07, 
    func5 = 2.93999329527473e-07, func6 = 1.06245069131372e-08, 
    func7 = 1.92101540230638e-09, func8 = 1.0132546607311e-09
    ), iter = 8L, estim.precis = 4.17779567719282e-07, geemodel_time = c(1.10592633534845, 
    2.83340174933408, -1.72106365097287, 2.05670327459986, 5.15842573954741, 
    5.3972491903256, 8.98442821146145, 9.39975942507875, 10.5151934325046
    ), geemodel = 1.03299550025032), bootse = c(0.0444697462194294, 
    0.0649055580023292, 0.101444419790505, 0.0723683034600034, 
    0.0795708832464137, 0.0716730079588531, 0.10842822693632, 
    0.136987405195969, 0.149352595840564)), list(modest = list(
        root = c(0.882408624948924, 2.04653636958565, 0.879522037531635, 
        2.02565846453038, 3.88905633452361, 5.75830634163571, 
        8.67655484666922, 10.4524653658316, 11.5098404947675), 
        f.root = c(zi = 1.51050949526166e-10, func1 = 3.06155656382145e-10, 
        func2 = 2.34717384417493e-11, func3 = 4.4117140496347e-11, 
        func4 = 1.64350352771514e-10, func5 = 6.4389549248034e-11, 
        func6 = 8.4055679083761e-13, func7 = 2.26561106572536e-13, 
        func8 = 1.56555324259955e-13), iter = 9L, estim.precis = 8.3862117787514e-11, 
        geemodel_time = c(0.879250292037313, 4.63573215241718, 
        -10.7267928117098, 3.12590171531853, 2.71152845512243, 
        3.86256143232669, 7.26848333122325, 7.66473560047044, 
        8.97941911317315), geemodel = 0.820173187568801), bootse = c(0.048581545909809, 
    0.0779889627164396, 0.12809986390287, 0.0802817758382354, 
    0.0796913360443192, 0.086973397981124, 0.118474102894227, 
    0.150982196558745, 0.207308809694637)), list(modest = list(
        root = c(1.03127083383888, 2.13832030361571, 0.622240420625886, 
        2.019893528431, 3.90849492938355, 5.96417711483348, 8.56840665398863, 
        10.3882746883252, 11.7251184105953), f.root = c(zi = 7.23643367450677e-13, 
        func1 = 7.58393348121444e-13, func2 = 1.27008971916032e-13, 
        func3 = 2.92037227733744e-13, func4 = 6.8965427986456e-13, 
        func5 = 1.8934853684982e-13, func6 = -3.13638004456607e-14, 
        func7 = -8.49320613838245e-15, func8 = -3.77614606250631e-14
        ), iter = 12L, estim.precis = 3.17522688793931e-13, geemodel_time = c(0.97482334898113, 
        2.07454864866288, 1.11762839035027, 1.65346048827406, 
        7.45184127899697, 6.72061417418502, 9.54336292127721, 
        10.5168967932871, 11.5864741912766), geemodel = 0.824272081914542), 
        bootse = c(0.0545937602060604, 0.0712058138786794, 0.128337874785913, 
        0.0695877142208912, 0.0917897421184749, 0.0853771947789931, 
        0.122738546418956, 0.124388744628609, 0.153722758468526
        )), list(modest = list(root = c(0.98783490725131, 1.92106215067727, 
    0.879297173069816, 2.11490422625972, 4.06965688804756, 6.20978520612187, 
    8.76540695525298, 10.8689858282139, 11.7210934551304), f.root = c(zi = 1.28452803949131e-13, 
    func1 = -1.54321000422897e-14, func2 = 2.78110867668602e-14, 
    func3 = 3.530509218308e-14, func4 = 4.71636618648574e-14, 
    func5 = -7.39570080524055e-14, func6 = -7.09224345918358e-14, 
    func7 = -1.26010313294955e-14, func8 = 1.27398092075737e-14
    ), iter = 8L, estim.precis = 4.71538919986143e-14, geemodel_time = c(1.17783432729374, 
    4.34220065845157, -8.46822382672016, 2.96451569418709, 1.60441270558342, 
    5.33283768402175, 6.30046693994543, 8.61643184645424, 8.91002243306862
    ), geemodel = 1.13592293700877), bootse = c(0.0502266858273825, 
    0.073340159514878, 0.109201913619539, 0.0703163166261094, 
    0.0880134768185937, 0.085078772880361, 0.118991717201032, 
    0.117724832647241, 0.111972324703861)), list(modest = list(
        root = c(1.0069508400008, 2.10427161838261, 0.578770280067822, 
        2.13005062121025, 4.01375432288475, 6.01764913297543, 
        8.74482712909901, 10.4491852446189, 11.6505405269974), 
        f.root = c(zi = 1.08172231172432e-08, func1 = 1.70360178186613e-08, 
        func2 = 2.71248016322362e-09, func3 = 9.16682126733681e-09, 
        func4 = 4.82289946868164e-09, func5 = 2.03882036253766e-10, 
        func6 = 3.88435672515897e-11, func7 = 9.03426639053961e-12, 
        func8 = 6.9433170150901e-12), iter = 9L, estim.precis = 4.97934944689528e-09, 
        geemodel_time = c(0.980702942230142, 3.47419883812545, 
        -4.23076327481001, 4.97193760005397, 3.05106829381001, 
        5.96034294515812, 7.8733585257536, 9.36247100578665, 
        10.0441770204331), geemodel = 0.711679095131126), bootse = c(0.0446344206523244, 
    0.0564784239068697, 0.0997036174837215, 0.0666284461732874, 
    0.069905179074447, 0.0673593727867192, 0.109556717435543, 
    0.11876264910297, 0.122996990015494)), list(modest = list(
        root = c(0.953910665788624, 2.08990915419385, 0.709010371314097, 
        2.12886662042983, 3.83018622134958, 5.88035098569616, 
        8.27894339947048, 10.5515701783601, 11.5895661450623), 
        f.root = c(zi = -3.9013237085328e-13, func1 = -6.18061157808825e-13, 
        func2 = -1.99285032920216e-14, func3 = 2.24820162486594e-15, 
        func4 = -1.1342662920022e-13, func5 = -1.88886666724342e-13, 
        func6 = -1.53231594079983e-13, func7 = -7.47457651328887e-14, 
        func8 = -1.08246744900953e-14), iter = 9L, estim.precis = 1.74609507022947e-13, 
        geemodel_time = c(0.940155095904365, 4.18652735994435, 
        -5.9335488892242, 1.93371014295771, 3.50236595645674, 
        4.66247821427157, 7.30611116217448, 8.51576377340412, 
        9.20623788992073), geemodel = 0.882098229530612), bootse = c(0.0510705606194198, 
    0.0927537110973191, 0.149949236024354, 0.0756005606432061, 
    0.103749640060082, 0.0870422258580455, 0.130586462306417, 
    0.178479399649622, 0.238738984830247)), list(modest = list(
        root = c(0.97415790623973, 2.00722023614697, 0.639059652324769, 
        2.11685359692228, 4.06594562134835, 6.20021859655947, 
        8.57182639641951, 10.6912896114811, 11.5147659362041), 
        f.root = c(zi = 1.19518039909394e-09, func1 = 1.84815285297901e-09, 
        func2 = 2.19605618412277e-11, func3 = 2.59260925905897e-10, 
        func4 = 1.07743489130563e-09, func5 = 4.80865958163434e-10, 
        func6 = 1.25130183992184e-11, func7 = -1.33169804393887e-12, 
        func8 = -4.24197135751037e-13), iter = 7L, estim.precis = 5.44124944763117e-10, 
        geemodel_time = c(1.03311869886744, 1.66163645380485, 
        1.32598067481019, 2.88260860477655, 5.7641040464331, 
        7.56309618838424, 9.41352484142823, 11.2835506927994, 
        11.6190365784714), geemodel = 0.91051258214192), bootse = c(0.0464088861490351, 
    0.084179276996617, 0.120636718855603, 0.0681260106467527, 
    0.106215848791108, 0.0833710966028095, 0.135449166737558, 
    0.154673185638489, 0.24344849818603)), list(modest = list(
        root = c(1.02813977820503, 1.95752792520263, 0.787556529344941, 
        2.08082924763729, 3.98514801177961, 5.99040748718387, 
        8.65384195710852, 10.5930567863765, 11.7812954041916), 
        f.root = c(zi = 1.29474209131786e-12, func1 = 3.52118334490115e-12, 
        func2 = -4.22439860869872e-14, func3 = 3.17704196284296e-13, 
        func4 = 2.51510964832669e-12, func5 = 9.13713549266504e-13, 
        func6 = -1.80855330711438e-13, func7 = -8.53067616546355e-14, 
        func8 = -8.12683254025615e-14), iter = 9L, estim.precis = 9.94680803772457e-13, 
        geemodel_time = c(1.02269177286569, 4.20383259621728, 
        -9.57338412428014, 2.91976059997525, 3.05128326295866, 
        4.94690778219096, 7.18870928534123, 8.334977320842, 9.36435477696228
        ), geemodel = 0.976585234911376), bootse = c(0.0505492375944031, 
    0.0697379629724333, 0.10202950751528, 0.0668023219769907, 
    0.0727227351258198, 0.0715733290520423, 0.11104611549256, 
    0.121325824932882, 0.11662695625061)), list(modest = list(
        root = c(1.02357743345434, 1.99404199623631, 0.666225993633685, 
        2.1280802431545, 4.11710912220341, 6.0045706384274, 8.7974444248268, 
        10.7333612805173, 11.4277302038777), f.root = c(zi = 4.41868763800812e-13, 
        func1 = 2.74891220897189e-13, func2 = 2.40861069153789e-14, 
        func3 = 7.84788900531908e-14, func4 = 6.74391098520744e-14, 
        func5 = 4.52405040513026e-14, func6 = 5.6621374255883e-14, 
        func7 = 4.50195436485501e-14, func8 = 8.77076189453874e-15
        ), iter = 9L, estim.precis = 1.15824030596547e-13, geemodel_time = c(0.964909393469393, 
        3.63843829342218, -4.46363258662775, 3.0245184748465, 
        3.75894301417087, 6.14291759742664, 7.1889903112843, 
        9.57788976410015, 9.66763369369305), geemodel = 0.921739112282297), 
        bootse = c(0.0496908876979077, 0.0858750953086405, 0.134169535893148, 
        0.0829596180124144, 0.101475461881897, 0.0944021466814763, 
        0.125464048354307, 0.14861618231577, 0.177548811887589
        )), list(modest = list(root = c(0.919759095038955, 2.04853944819076, 
    0.74680727558643, 1.9858100024633, 3.78812407122258, 5.78023543084809, 
    8.49269812917532, 10.5365796527821, 11.5064684169154), f.root = c(zi = 8.5140783312454e-12, 
    func1 = 1.61645141716349e-11, func2 = 2.50854892414054e-13, 
    func3 = 2.87184165337351e-12, func4 = 1.04694985320064e-11, 
    func5 = 3.76801020940398e-12, func6 = -1.83547621546154e-13, 
    func7 = -9.34252675222069e-14, func8 = -3.57908147563535e-14
    ), iter = 10L, estim.precis = 4.70572905487811e-12, geemodel_time = c(0.861014868602376, 
    2.87771335021194, -1.06518104562387, 1.88065380057027, 5.33189186344716, 
    6.41092592746722, 8.48500005719028, 9.8459828773029, 10.5554590627425
    ), geemodel = 0.859815289927485), bootse = c(0.0493093151212935, 
    0.0765717766508457, 0.110841766572016, 0.0704227415452043, 
    0.0854583398647057, 0.0765160347627876, 0.117376228213243, 
    0.14529274078943, 0.133333277093825)), list(modest = list(
        root = c(0.961905082011202, 2.11487142322829, 0.538129364507414, 
        2.08076083680068, 3.95735044290937, 6.05336401300802, 
        8.62333792916752, 10.5785535358072, 11.7696690988366), 
        f.root = c(zi = 1.11743614361615e-10, func1 = 1.57236001996353e-10, 
        func2 = 2.43995894859481e-12, func3 = 2.71415425941515e-11, 
        func4 = 9.39989149546599e-11, func5 = 3.3656744058419e-11, 
        func6 = 2.76223488526739e-13, func7 = -1.19210197269126e-13, 
        func8 = 3.66442987065341e-14), iter = 10L, estim.precis = 4.74054283220328e-11, 
        geemodel_time = c(0.957107198791727, 3.09402983975106, 
        -1.71020145795546, 1.06575233670726, 5.79673859997453, 
        5.93924504359295, 8.39595229525601, 9.62580132456849, 
        10.7267938033878), geemodel = 0.844640770272277), bootse = c(0.049542278235516, 
    0.0810913869395543, 0.132295612748125, 0.0640711416079717, 
    0.0924144924366528, 0.0901106002212275, 0.11098279882931, 
    0.167896409841781, 0.207394508949708)), list(modest = list(
        root = c(0.984364103629823, 1.98292634516256, 0.818070313087963, 
        2.08386605478171, 3.8880981812955, 6.10435040455403, 
        8.46290794264559, 10.6915213727517, 11.6316302031435), 
        f.root = c(zi = 1.05050490528669e-09, func1 = 1.4975178874721e-09, 
        func2 = 1.09551149889923e-11, func3 = 2.57130847863829e-10, 
        func4 = 9.05675274142856e-10, func5 = 2.99864154340579e-10, 
        func6 = 1.14785403404483e-11, func7 = 6.04016836547316e-13, 
        func8 = 7.96515631229511e-14), iter = 12L, estim.precis = 4.48201154759462e-10, 
        geemodel_time = c(0.928776490930715, 4.21375935281968, 
        -5.86974950339308, 1.80241660861571, 4.36874421127685, 
        4.7784932795758, 6.69639503978102, 8.87212976847774, 
        9.24512081595983), geemodel = 0.98970535317339), bootse = c(0.0553479738441673, 
    0.0707971787956578, 0.131258713524107, 0.0700124042189652, 
    0.0944305947192115, 0.0923763381220105, 0.115965360181726, 
    0.160094891800912, 0.225390822362944)), list(modest = list(
        root = c(1.00028502360707, 1.92117040648658, 1.00314494735154, 
        2.11606239677122, 3.97859102550294, 6.03317521296903, 
        8.4894743366509, 10.6923689175228, 11.9337007235561), 
        f.root = c(zi = 4.87387907810444e-13, func1 = 6.56363852158393e-13, 
        func2 = 1.67088565206086e-14, func3 = 3.21964677141295e-14, 
        func4 = 2.62706523201928e-13, func5 = 2.179272387548e-13, 
        func6 = 7.00550728538474e-14, func7 = 3.33066907387547e-14, 
        func8 = 4.67334504428152e-15), iter = 8L, estim.precis = 1.97925106088576e-13, 
        geemodel_time = c(1.06638068752884, 4.22579035832048, 
        -8.03105878607172, 3.4089192481884, 2.39635385341682, 
        4.67876557515673, 6.53644224033644, 8.971939642159, 8.90869551409534
        ), geemodel = 0.924348023705118), bootse = c(0.0437041550437329, 
    0.0772450715735415, 0.125931440573565, 0.0707956364360597, 
    0.0900961906468195, 0.0898799703968443, 0.134186354879355, 
    0.135613506497747, 0.189566223123062)), list(modest = list(
        root = c(0.91466664775428, 2.09468463999157, 0.753735569807298, 
        2.074273049014, 3.9221394805983, 5.91982335255492, 8.59384273188285, 
        10.6592532916256, 11.5044336449259), f.root = c(zi = 7.77865882817252e-10, 
        func1 = 1.21491416926744e-09, func2 = 6.26495910704961e-10, 
        func3 = 3.15526216265738e-10, func4 = 4.22248026474281e-11, 
        func5 = -4.28036078803373e-13, func6 = -8.12766520752461e-13, 
        func7 = -3.61211061061795e-13, func8 = -3.70870001376034e-13
        ), iter = 11L, estim.precis = 3.30999985040535e-10, geemodel_time = c(0.88775136026562, 
        4.76720149015259, -16.0328885526399, 5.31644034236786, 
        1.57638540159935, 4.91804592032884, 6.34470039313497, 
        8.1646512695268, 8.69664499963697), geemodel = 0.845762042436287), 
        bootse = c(0.0460342966918019, 0.0805660801713218, 0.11589430779159, 
        0.0732847006893748, 0.0878055545376433, 0.0814745522052971, 
        0.109491552132515, 0.162998414741051, 0.201259907995778
        )), list(modest = list(root = c(1.07041666475741, 1.89779352615242, 
    0.75480303231919, 1.99853017069642, 3.95212577777764, 5.94284218524421, 
    8.68029458316486, 10.3733630184879, 12.043807885332), f.root = c(zi = 1.07176822972121e-10, 
    func1 = 1.92909355156701e-10, func2 = 1.03955538621747e-10, 
    func3 = 4.75845265968111e-11, func4 = 7.1136013746198e-12, 
    func5 = -2.19962936753859e-13, func6 = -4.46021691802301e-13, 
    func7 = -3.43159094889911e-13, func8 = -2.74495703944666e-13
    ), iter = 13L, estim.precis = 5.11137204610435e-11, geemodel_time = c(0.963061157289784, 
    4.93284627400614, -18.5294411832258, 3.53367949599438, 2.61626383514527, 
    4.59769886453658, 5.55280144344284, 8.22138570514389, 8.43200047477473
    ), geemodel = 0.949317351245698), bootse = c(0.0388343844897557, 
    0.0765597808725552, 0.122081025185543, 0.0751212162115707, 
    0.0941056840785115, 0.0863297181597553, 0.115493406837821, 
    0.169144687772795, 0.148424877203749)), list(modest = list(
        root = c(0.889236802618433, 2.05744895644508, 0.956843594197091, 
        2.11710863886346, 4.17129769080375, 6.01960216370571, 
        8.59732600591591, 10.6268677942969, 11.6873516332929), 
        f.root = c(zi = 5.63645607964958e-09, func1 = 9.37113375787391e-09, 
        func2 = 6.7087398136767e-11, func3 = 1.60930529319314e-09, 
        func4 = 5.70840597013955e-09, func5 = 1.86887594288976e-09, 
        func6 = 6.29969965082466e-11, func7 = 9.72195934867415e-12, 
        func8 = 8.71337230375134e-12), iter = 11L, estim.precis = 2.70474408556037e-09, 
        geemodel_time = c(0.898448945648531, 3.89169371701047, 
        -4.91971970546062, 1.78098763079864, 5.12830689768625, 
        4.56153107188506, 7.76131063938418, 8.91569506023757, 
        9.44096334517708), geemodel = 0.867391991224213), bootse = c(0.0456660241248573, 
    0.0656182722955543, 0.131047198158197, 0.0613192011166311, 
    0.0950338584557609, 0.0679387446932513, 0.133028553079443, 
    0.138851535250903, 0.162187810658797)), list(modest = list(
        root = c(1.07009808021409, 1.8946571389773, 0.800298550628648, 
        2.1083970661052, 3.94136312128273, 6.07303418856225, 
        8.41517169348334, 10.821598186458, 11.7299871230796), 
        f.root = c(zi = 6.18507467464724e-11, func1 = 1.06385456000169e-10, 
        func2 = 1.64085411924475e-12, func3 = 1.76576808730289e-11, 
        func4 = 6.39172048622072e-11, func5 = 2.28680963054728e-11, 
        func6 = -4.72023245143283e-13, func7 = -3.22852855560996e-13, 
        func8 = -4.71844785465692e-14), iter = 11L, estim.precis = 3.05735666095384e-11, 
        geemodel_time = c(0.818696763880736, 4.43102343419298, 
        -9.40196361503158, 1.9077596739124, 3.97604180499109, 
        4.45573725181945, 7.17557150092358, 8.33200211939299, 
        9.27674421955722), geemodel = 0.846527007622362), bootse = c(0.0522202005019812, 
    0.0692838309373649, 0.109379365294622, 0.0705154804127927, 
    0.0826555485871297, 0.0828498609942595, 0.109364609941431, 
    0.148765220677056, 0.150298086847473)), list(modest = list(
        root = c(0.9614287198032, 1.91044602727204, 0.909438031687676, 
        2.19564903766457, 4.10643875163198, 6.25131767018961, 
        8.74118514277429, 10.7583565617927, 11.8201345958647), 
        f.root = c(zi = 1.30357515892854e-08, func1 = 2.46338867082585e-08, 
        func2 = 1.8941186042987e-10, func3 = 3.25929694344751e-09, 
        func4 = 1.39548325117644e-08, func5 = 6.79328761993281e-09, 
        func6 = 3.52258844775662e-10, func7 = 1.95432559024766e-12, 
        func8 = 4.53323576593556e-13), iter = 7L, estim.precis = 6.91345930300678e-09, 
        geemodel_time = c(0.78331388076848, 2.39743451603679, 
        0.251031063220933, 2.32024042657436, 5.09957337839097, 
        7.08538425031573, 8.71832286600503, 10.8539826126551, 
        11.0930891577791), geemodel = 0.741549891283864), bootse = c(0.0474763687373953, 
    0.0864135204959209, 0.131191950994946, 0.0715601940281254, 
    0.106872342959815, 0.0870125840126609, 0.140475192175529, 
    0.145664394066868, 0.234031175346429)), list(modest = list(
        root = c(0.982237780692489, 1.9116027180836, 0.927680794579465, 
        2.08932227744897, 4.15016259482896, 6.11583416540654, 
        8.74422063211317, 10.8644829705225, 11.8402922511419), 
        f.root = c(zi = 4.25037782747495e-12, func1 = 8.2288620362192e-12, 
        func2 = 2.50993670292132e-13, func3 = 1.17578169422927e-12, 
        func4 = 4.64238716912924e-12, func5 = 1.82259762837589e-12, 
        func6 = -2.66342503607575e-13, func7 = -8.1826906361826e-14, 
        func8 = -5.32931988470042e-14), iter = 9L, estim.precis = 2.30805140383745e-12, 
        geemodel_time = c(0.910091838420476, 2.4910150299291, 
        -0.147934202877077, 1.79106643480065, 6.16356716984265, 
        5.97272062633466, 9.41662826760717, 10.2400977138584, 
        11.0208483784012), geemodel = 0.663503103736307), bootse = c(0.0476513801420528, 
    0.0592933713673712, 0.0900020743297078, 0.0698318635786401, 
    0.0770248111667945, 0.0797635626280544, 0.117046533891116, 
    0.135221271869766, 0.16251431176795)), list(modest = list(
        root = c(0.968850182219742, 1.96286090658772, 0.820093575219485, 
        2.19517774670434, 3.85947987846761, 6.04402259804385, 
        8.19084379764489, 10.7804028151513, 11.6878673713933), 
        f.root = c(zi = 1.19745265925175e-08, func1 = 1.67767133518737e-08, 
        func2 = 8.74503022427198e-09, func3 = 4.2771321762114e-09, 
        func4 = 5.50173734695236e-10, func5 = 8.1500210226404e-12, 
        func6 = -7.56768259169149e-12, func7 = -5.98288085740251e-12, 
        func8 = -3.81381037861672e-12), iter = 12L, estim.precis = 4.7054544971578e-09, 
        geemodel_time = c(0.863744741584318, 5.4675014572447, 
        -18.9217696253229, 4.88818166564773, 1.35438782389395, 
        4.00011562791281, 5.50765265864903, 7.4645743349071, 
        7.92062859145024), geemodel = 0.498772678573618), bootse = c(0.0481417416452662, 
    0.0844323289513909, 0.135072899767113, 0.0820881975474172, 
    0.102469164187989, 0.0955317646114361, 0.137182213941913, 
    0.147926118459603, 0.178349156317129)), list(modest = list(
        root = c(1.03605175767309, 1.89339395230685, 0.757596361259974, 
        2.17653832804059, 3.99108570567752, 5.93778599964953, 
        8.75362005944323, 10.5440411529999, 11.794757436822), 
        f.root = c(zi = 7.7499118233959e-12, func1 = 1.38213884781635e-11, 
        func2 = 3.06314001941033e-13, func3 = 4.76557682205225e-12, 
        func4 = 6.71629418746988e-12, func5 = 2.09248937621531e-12, 
        func6 = 9.95870053088765e-14, func7 = 6.77236045021345e-14, 
        func8 = 2.78865472380652e-14), iter = 8L, estim.precis = 3.96079687180966e-12, 
        geemodel_time = c(0.902533291134344, 3.50639060721879, 
        -4.92071201173579, 4.2237809991675, 3.01616421935932, 
        6.0026404418405, 7.2428077692946, 9.6893774690509, 9.7077150845707
        ), geemodel = 0.955181422393743), bootse = c(0.051921839686905, 
    0.0716558287193395, 0.0981897550875524, 0.0733559596413008, 
    0.0728237097309151, 0.0928989710678572, 0.106675619512322, 
    0.161262841985165, 0.219309146203236)), list(modest = list(
        root = c(1.04108394250519, 1.93535658349132, 0.778355509835305, 
        2.11109638100309, 3.8688348992699, 5.86388511481927, 
        8.59040975100069, 10.4935811663961, 11.8762439032281), 
        f.root = c(zi = 8.34243785163835e-12, func1 = 1.29534161175116e-11, 
        func2 = 4.23328039289572e-13, func3 = 2.19868567796766e-12, 
        func4 = 6.90658641389064e-12, func5 = 2.55720444819474e-12, 
        func6 = 2.66992916490849e-14, func7 = -7.88170391582618e-14, 
        func8 = -5.33878496966622e-14), iter = 10L, estim.precis = 3.72672919211072e-12, 
        geemodel_time = c(0.910498153444952, 3.36399244189352, 
        -2.39776766801572, 1.04805177349228, 5.27989416706508, 
        5.19417491700065, 8.49168815068328, 9.29498826816353, 
        10.0136698036148), geemodel = 0.663159041352608), bootse = c(0.0511007503655889, 
    0.0824298373816955, 0.111889235660515, 0.0694702706619629, 
    0.0862804947196062, 0.0835110748466823, 0.123435599904172, 
    0.150462674895193, 0.204488069639948)), list(modest = list(
        root = c(1.05560081652557, 2.01098878151801, 0.784698644760808, 
        2.12716912525414, 4.04148538084394, 6.17984165394777, 
        8.6868119974614, 10.4927306642068, 11.9117702810867), 
        f.root = c(zi = 8.81628103854837e-13, func1 = 9.67892432868211e-13, 
        func2 = 8.03627997481016e-14, func3 = 2.85244050601818e-13, 
        func4 = 5.78377623572379e-13, func5 = 2.55739873722405e-13, 
        func6 = -9.14546216534973e-15, func7 = -5.93600689435814e-15, 
        func8 = 8.60336107910697e-15), iter = 8L, estim.precis = 3.41436634945174e-13, 
        geemodel_time = c(1.01348967876311, 3.57875763309935, 
        -3.7397614576346, 3.05734249344389, 3.69387223015643, 
        5.45816090808628, 7.50140888653024, 9.51322785872704, 
        9.80107093320315), geemodel = 0.902430988951692), bootse = c(0.0456534071112946, 
    0.080541378587217, 0.128515431258774, 0.0750953382309061, 
    0.0968962071978344, 0.09350785432873, 0.117115208936921, 
    0.156617486080098, 0.194974851077879)), list(modest = list(
        root = c(1.03636170757667, 2.05876362352262, 0.68849007233407, 
        2.15104523072284, 3.8988063183837, 6.11653005453452, 
        8.21386604731953, 10.7299560681841, 11.5364909045132), 
        f.root = c(zi = -6.21724893790088e-14, func1 = -2.99760216648792e-14, 
        func2 = 7.77572450871844e-14, func3 = 7.90884638781877e-14, 
        func4 = 2.48726278288813e-14, func5 = -8.99835761458689e-14, 
        func6 = -7.4495964952348e-14, func7 = -4.26741975090295e-14, 
        func8 = -5.77315972805081e-15), iter = 9L, estim.precis = 5.4088194019271e-14, 
        geemodel_time = c(1.01423399063412, 4.0974360898474, 
        -6.30741372201472, 2.69637445125238, 3.32635164607148, 
        5.19802939603785, 6.60953794440436, 8.94395061116527, 
        9.19566680115731), geemodel = 0.93133718669366), bootse = c(0.0466471433871455, 
    0.0826323021093547, 0.134221165976023, 0.0689075150626798, 
    0.110090884328558, 0.0874971935024264, 0.135140796347023, 
    0.128616597185673, 0.174535993015188)), list(modest = list(
        root = c(1.00915378155971, 1.85076401309811, 0.913570446249173, 
        2.14434582104572, 3.9945337074198, 6.1057298348415, 8.51710922929366, 
        10.9331825958742, 11.4908075483634), f.root = c(zi = 3.9966918663481e-11, 
        func1 = 7.58018092739121e-11, func2 = 3.71588635864126e-11, 
        func3 = 2.06217543041731e-11, func4 = 3.5269282069525e-12, 
        func5 = 6.24984439201448e-13, func6 = 4.9496517995351e-13, 
        func7 = 1.0680345496894e-13, func8 = -1.6649182033035e-13
        ), iter = 22L, estim.precis = 1.98299465477095e-11, geemodel_time = c(0.924389003079817, 
        5.72022820693188, -36.3264216946682, 4.63984804052184, 
        2.14865269694239, 2.7923058154814, 6.13127049118965, 
        6.71689529399545, 7.74193315682671), geemodel = 0.801225357852593), 
        bootse = c(0.055473586866894, 2.16151719774437, 36523314.4088423, 
        0.780897850035032, 0.596431793928035, 104.444818338194, 
        119.624516383269, 100.644365013297, 309.392601197237)), 
    list(modest = list(root = c(0.931588580705677, 1.99249296694236, 
    0.830434158949165, 2.20411454760514, 4.02374187110323, 6.04797735138166, 
    8.71137664795714, 10.6369729562379, 11.9304374555711), f.root = c(zi = 5.95112659151908e-09, 
    func1 = 8.98591556719452e-09, func2 = 7.54548645787168e-11, 
    func3 = 1.46381445072924e-09, func4 = 5.44190193602079e-09, 
    func5 = 1.91819315986663e-09, func6 = 6.36080910165759e-11, 
    func7 = 9.1509230748521e-12, func8 = 5.28577182024037e-12
    ), iter = 8L, estim.precis = 2.65716126175785e-09, geemodel_time = c(0.858172255693598, 
    3.92439834414883, -4.9513812368279, 2.61355772489815, 3.40849513686425, 
    5.59045271497656, 6.83317656558325, 9.56169581593416, 9.40871847711918
    ), geemodel = 0.52000126596432), bootse = c(0.0467480663208647, 
    0.0730134142753781, 0.109621533249476, 0.0662419933562544, 
    0.0892076681529785, 0.0699933438997332, 0.124988337329286, 
    0.116851470766827, 0.157835647315937)), list(modest = list(
        root = c(0.90139782473453, 2.13347232427289, 0.77539071641895, 
        2.13419235333427, 3.9511419323235, 5.99005657368683, 
        8.63894197548142, 10.3802951847093, 11.6840397965513), 
        f.root = c(zi = 9.81215109163713e-12, func1 = 1.69969593954988e-11, 
        func2 = 2.73087108482173e-13, func3 = 2.82131956685916e-12, 
        func4 = 1.03195663819777e-11, func5 = 3.97809563068563e-12, 
        func6 = -4.22717416626028e-14, func7 = -2.0525942057148e-13, 
        func8 = -7.23349331821499e-14), iter = 8L, estim.precis = 4.94678280783965e-12, 
        geemodel_time = c(0.802653745659647, 3.93294542210978, 
        -4.87774991023887, 2.20735801100493, 3.39238200666235, 
        5.88113138037376, 7.06412236337291, 9.28829535086741, 
        9.62041878746553), geemodel = 0.709148132874582), bootse = c(0.0405435303954067, 
    0.0623093966394788, 0.123446141893133, 0.0751867018099615, 
    0.0870877144607783, 0.0802101442572917, 0.113604898110135, 
    0.126970754208617, 0.158387691827406)), list(modest = list(
        root = c(1.05558367354457, 1.9527245545477, 0.871489472245722, 
        2.18150941185994, 4.07166818161084, 5.93941914944691, 
        8.75685275712413, 10.4311074891627, 11.6873904033014), 
        f.root = c(zi = -7.23865412055602e-13, func1 = -7.67830243830758e-13, 
        func2 = -9.0649709960644e-14, func3 = -1.37829634858089e-13, 
        func4 = -1.58963120444611e-13, func5 = -2.43693953905222e-13, 
        func6 = -1.2134737659153e-13, func7 = -1.47733388022875e-14, 
        func8 = 1.68615121864946e-15), iter = 10L, estim.precis = 2.5118210462971e-13, 
        geemodel_time = c(0.833356279235813, 4.12571311144197, 
        -5.67577324183332, 4.58409909598352, 3.00814968909006, 
        5.48664456088038, 6.89774924118064, 8.8808206028383, 
        9.33723920783711), geemodel = 0.697316672132104), bootse = c(0.0517651032314839, 
    0.0868231686478522, 0.129367557665572, 0.0775778459363271, 
    0.086888123950071, 0.0872512131464062, 0.114621956993022, 
    0.145064104787057, 0.128359170448665)), list(modest = list(
        root = c(0.979397613557903, 1.98307004359797, 0.873224906359463, 
        2.14083981037113, 3.97650945301848, 6.03617872202927, 
        8.68089541148001, 10.580993788576, 11.5751405264152), 
        f.root = c(zi = 2.92623481001897e-10, func1 = 5.24391086109688e-10, 
        func2 = 6.01167726710372e-12, func3 = 9.18099849617215e-11, 
        func4 = 3.13784886962765e-10, func5 = 1.0517919174502e-10, 
        func6 = 2.63658539445544e-12, func7 = -6.28386231937839e-14, 
        func8 = -1.36717026588684e-13), iter = 16L, estim.precis = 1.4851516101027e-10, 
        geemodel_time = c(0.970878102430063, 4.36840274403313, 
        -10.1540827670018, 5.33043126015623, 3.57563309943175, 
        5.19680773393503, 6.76480700929404, 8.47032265462164, 
        8.96152434902258), geemodel = 0.858767698354303), bootse = c(0.0434665783926397, 
    0.0595374326694669, 0.110074938716173, 0.0637820555428335, 
    0.0890021065606083, 0.0686163978979281, 0.111920902082852, 
    0.102141396099234, 0.137107974113125)), list(modest = list(
        root = c(1.02988068992623, 2.05407280307597, 0.505344715281118, 
        2.13576812930151, 3.78320991940106, 6.12365243824294, 
        8.55717080185512, 10.5692939289343, 11.6030550525177), 
        f.root = c(zi = 1.74416037168612e-13, func1 = 1.66533453693773e-15, 
        func2 = -1.49261576812998e-14, func3 = -1.63687151940456e-14, 
        func4 = 3.52773366074643e-14, func5 = 6.55031584528842e-14, 
        func6 = 2.51881848711832e-15, func7 = -2.77694534034367e-14, 
        func8 = -2.00221783597243e-14), iter = 8L, estim.precis = 3.98296877657248e-14, 
        geemodel_time = c(1.0247967520481, 2.40866725673597, 
        0.0313652186263883, 1.38930105626139, 5.58876420930754, 
        6.09123959432703, 9.0748304307435, 10.1873091000901, 
        11.1662045630962), geemodel = 0.862430156924669), bootse = c(0.0459376497151102, 
    0.0830774267544888, 0.118072267718079, 0.0709509187347875, 
    0.0903494337191395, 0.0909843503380782, 0.119147985505629, 
    0.146740045392689, 0.204037512406731)), list(modest = list(
        root = c(1.04978953749855, 1.91940783263618, 0.922241688087904, 
        2.07828688614665, 3.97515891886282, 5.77357346755413, 
        8.66766785558224, 10.5351446062784, 11.6916192992827), 
        f.root = c(zi = 1.31192545715919e-08, func1 = 2.0893982766168e-08, 
        func2 = 1.05688182480558e-08, func3 = 5.69102346940274e-09, 
        func4 = 7.40212363625758e-10, func5 = 2.9553026692497e-11, 
        func6 = -3.36283084712008e-12, func7 = -1.69331215715829e-12, 
        func8 = -4.93801050396869e-12), iter = 14L, estim.precis = 5.67253762211612e-09, 
        geemodel_time = c(1.12479047455739, 5.38182586831125, 
        -22.4644738419574, 3.39865273325045, 1.74642445103182, 
        4.08769716249947, 5.32486322806536, 7.38385482174305, 
        7.83147715419085), geemodel = 0.929343837514715), bootse = c(0.0485486040237383, 
    0.0814742993137201, 0.120883086576962, 0.085752842598476, 
    0.093291978892484, 0.0985813157646585, 0.124435583953668, 
    0.1387207886258, 0.184379974550875)), list(modest = list(
        root = c(1.01654699097111, 2.11939793189268, 0.600148812901198, 
        2.12019377689557, 3.95519674022614, 6.00229871149832, 
        8.54412386445299, 10.3347732429769, 11.7770345734407), 
        f.root = c(zi = 7.25910657028983e-07, func1 = 1.24258277567346e-06, 
        func2 = 1.02052784506455e-08, func3 = 1.68124695637539e-07, 
        func4 = 7.11530591307463e-07, func5 = 3.36808008372103e-07, 
        func6 = 1.13918343924713e-08, func7 = 2.18085154102265e-10, 
        func8 = 7.06423001692325e-11), iter = 7L, estim.precis = 3.56315840924104e-07, 
        geemodel_time = c(0.797391124084198, 1.97280591255006, 
        1.57586701443302, 1.57223833369626, 6.22556256908564, 
        7.22903508189456, 9.51150570143041, 10.7928662094218, 
        11.56538245508), geemodel = 0.536663742901976), bootse = c(0.0402346890316481, 
    0.0744937401527068, 0.11659609341413, 0.0747402442685122, 
    0.0804550481017666, 0.0897197032558947, 0.10700931047332, 
    0.153168563039259, 0.17416082081423)), list(modest = list(
        root = c(0.997679383401813, 2.07074531987908, 0.738515251294223, 
        2.02794449220819, 3.85678648453587, 5.82886192335053, 
        8.39131955988825, 10.3740298633013, 11.5339774066744), 
        f.root = c(zi = 3.0009328355618e-13, func1 = 4.70290473231216e-13, 
        func2 = -3.12944115066216e-15, func3 = 1.45397582862472e-13, 
        func4 = 4.86448681679628e-13, func5 = 9.13713549266504e-14, 
        func6 = -1.0991207943789e-13, func7 = -8.61533067109121e-14, 
        func8 = -2.69109821232627e-14), iter = 8L, estim.precis = 1.91078576186542e-13, 
        geemodel_time = c(1.11656187274085, 2.88613045041883, 
        -1.47160465314197, 1.66230706530758, 4.62796181656877, 
        6.10494783251102, 8.35786315833144, 9.52214075870939, 
        10.583838449829), geemodel = 1.07211558113859), bootse = c(0.0505764324631506, 
    0.083239189453771, 0.136869318481999, 0.0779243648675421, 
    0.100977684118027, 0.0931023323182808, 0.136143423441458, 
    0.149281943228743, 0.169382070738351)), list(modest = list(
        root = c(1.02495803278779, 1.92153966543797, 0.810246370142871, 
        2.17408777798204, 4.03104642178825, 5.91339789594576, 
        8.63134889405831, 10.5706911737094, 11.5249189598614), 
        f.root = c(zi = -1.65401026208656e-12, func1 = -1.42685863124825e-12, 
        func2 = -8.00859378813357e-13, func3 = -9.93274906768704e-13, 
        func4 = -6.94880784857244e-13, func5 = -2.44352715145224e-13, 
        func6 = 2.33424390927439e-13, func7 = 5.31519273039294e-14, 
        func8 = 6.9189445839335e-14), iter = 8L, estim.precis = 6.85555826998893e-13, 
        geemodel_time = c(1.08539183626753, -1.8414283604743, 
        8.44120760369191, 2.57830947820922, 10.1272394871112, 
        10.3421671206169, 13.3292012785615, 14.5859873296231, 
        15.1707564292669), geemodel = 0.73798226806646), bootse = c(0.0468581864501757, 
    0.0736990741109277, 0.111788389361818, 0.0698231211245007, 
    0.0831268320210853, 0.0749137502289021, 0.122334746081839, 
    0.129710616163557, 0.193597609079397)), list(modest = list(
        root = c(1.04568599392237, 2.06662210394296, 0.656977464579477, 
        2.0217036059077, 3.92998505278536, 5.86670632352325, 
        8.65908105174827, 10.2576302886046, 11.717825409154), 
        f.root = c(zi = 6.05358874139483e-10, func1 = 1.10600539837691e-09, 
        func2 = 7.46624984060418e-13, func3 = 7.676665726708e-12, 
        func4 = 2.55401164626912e-10, func5 = 6.71689023845623e-10, 
        func6 = 1.61571422907514e-10, func7 = 7.02023161824883e-12, 
        func8 = 3.94474036768955e-12), iter = 7L, estim.precis = 3.1326823851035e-10, 
        geemodel_time = c(0.993654216511859, 3.39710309815365, 
        -3.21851853925306, 2.52353729261154, 3.11750007322985, 
        6.27663349329156, 7.38342307083072, 9.53669247232618, 
        9.96569951399518), geemodel = 0.809349489004778), bootse = c(0.043494175629693, 
    0.0732209601485161, 0.110210421540975, 0.0751914846310005, 
    0.0879703507278236, 0.0829520117437274, 0.113949778929971, 
    0.133675034952775, 0.118475732819264)), list(modest = list(
        root = c(0.927411977436532, 2.06959188376558, 0.670040460435708, 
        2.21898901360668, 3.99691658460894, 6.17195531730666, 
        8.52995995496599, 10.6158389332689, 11.866681808901), 
        f.root = c(zi = 1.07241548974457e-09, func1 = 1.52417323207032e-09, 
        func2 = 7.68833229827966e-10, func3 = 3.82710738100478e-10, 
        func4 = 6.38536411246005e-11, func5 = 8.09802225276712e-12, 
        func6 = -1.8721690864254e-12, func7 = -1.45200518275601e-12, 
        func8 = -1.21682525167088e-12), iter = 10L, estim.precis = 4.24958372515729e-10, 
        geemodel_time = c(0.739462611997001, 5.08792002091874, 
        -14.2173332600889, 4.24477471738884, 1.17181999585225, 
        4.803032857645, 5.98340836718522, 8.05971634977495, 8.56401716484841
        ), geemodel = 0.852535342813846), bootse = c(0.0492409619144422, 
    0.0793033519869301, 0.126479244656287, 0.0711207706715142, 
    0.0966159600539729, 0.0877488272554265, 0.120522139860439, 
    0.139906489789034, 0.169866127509265)), list(modest = list(
        root = c(0.964640668529468, 2.09944515455774, 0.661677586812057, 
        1.97784072325928, 3.66737237442384, 5.77838376630822, 
        8.2431679109507, 10.538653722932, 11.4625794211064), 
        f.root = c(zi = 7.40740802029904e-13, func1 = -3.15303338993544e-14, 
        func2 = 1.50886871356712e-13, func3 = 5.34849942113169e-14, 
        func4 = -1.1635397506593e-13, func5 = -1.5093482019779e-13, 
        func6 = -9.57567358739198e-14, func7 = -6.61137811164281e-14, 
        func8 = -3.8070241403787e-14), iter = 9L, estim.precis = 1.60430283906127e-13, 
        geemodel_time = c(0.935564183028755, 4.66980167386283, 
        -11.37884213641, 4.6619721644133, 1.06239982595627, 5.18536007823902, 
        6.43448492719393, 7.92148244725484, 8.83929403478444), 
        geemodel = 0.884802041928561), bootse = c(0.0429534228624872, 
    0.0708096839896234, 0.118226715061847, 0.066205926348098, 
    0.079903825824232, 0.0722016122517064, 0.106786199256914, 
    0.136884218944275, 0.183476278884893)), list(modest = list(
        root = c(1.02335409440226, 2.00004862802847, 0.765089013208731, 
        2.10220011245007, 4.0547957291955, 6.03815524197085, 
        8.71463285476198, 10.7494945148427, 12.0264915701716), 
        f.root = c(zi = 4.35207425653061e-14, func1 = 4.31876756579186e-14, 
        func2 = 8.72461825007775e-14, func3 = 2.13995487996499e-14, 
        func4 = -8.28781487882679e-14, func5 = -9.24763737808476e-14, 
        func6 = -5.52960455202367e-14, func7 = 3.97251675998689e-15, 
        func8 = -2.44249065417534e-15), iter = 9L, estim.precis = 4.80466361141296e-14, 
        geemodel_time = c(0.950525176542129, 0.350329361236079, 
        3.59780846687282, 4.77931973065478, 7.82563163739579, 
        8.55007426252565, 10.8489613362268, 13.0203830729083, 
        12.671664454192), geemodel = 0.802283801053983), bootse = c(0.0471926416400387, 
    0.0707068950556695, 0.0978469183243598, 0.0630012138849177, 
    0.075949808536321, 0.0783353007203036, 0.121586681361094, 
    0.144935578519235, 0.202832669886872)), list(modest = list(
        root = c(1.0279332180462, 2.03235579968845, 0.612540603488056, 
        1.92202654513196, 3.86592387819512, 5.94990869246392, 
        8.52120827929897, 10.7043740685999, 11.8183599152888), 
        f.root = c(zi = 5.05966368802291e-09, func1 = 8.12663336624553e-09, 
        func2 = 4.2453679807708e-09, func3 = 2.06238154332183e-09, 
        func4 = 2.76172164970662e-10, func5 = 4.91096052712692e-12, 
        func6 = -3.63786778478925e-12, func7 = -2.63825072899238e-12, 
        func8 = -1.13279188546783e-12), iter = 12L, estim.precis = 2.19805984602868e-09, 
        geemodel_time = c(0.906059981787429, 5.16096697786632, 
        -18.5262583265324, 5.0087329936806, 1.62902011896118, 
        3.94723745527714, 5.99794503113849, 7.78282222726105, 
        8.32108082675942), geemodel = 1.01306758529051), bootse = c(0.0417169831057674, 
    0.0736117120153975, 0.119454721673414, 0.0661864769779925, 
    0.0954090631188232, 0.095762561624174, 0.112686304192166, 
    0.180887322411252, 0.178188306914752)), list(modest = list(
        root = c(0.978072584553889, 2.04660210549959, 0.818824029288429, 
        2.1958690459654, 4.19874468921065, 6.18827854128409, 
        8.80510178510347, 10.4720235454668, 11.7249375481857), 
        f.root = c(zi = 7.16315895488151e-13, func1 = 8.11239964093602e-13, 
        func2 = 1.54197835056102e-13, func3 = 2.24237295398666e-13, 
        func4 = 1.75658099177411e-13, func5 = 2.4907159668075e-14, 
        func6 = 3.21132009872827e-14, func7 = 6.78346268045971e-14, 
        func8 = 3.88578058618805e-14), iter = 7L, estim.precis = 2.49484653615085e-13, 
        geemodel_time = c(0.963794812997109, 2.82120910279892, 
        -1.12214654286112, 2.60859882947141, 4.27314708698329, 
        6.61807161590437, 8.29411588762701, 10.3967428273829, 
        10.3111028083016), geemodel = 0.893219972689247), bootse = c(0.0473454425368078, 
    0.0844338222789948, 0.130319834716129, 0.0734203492662696, 
    0.10595216541683, 0.0971065796936674, 0.107553309373376, 
    0.137796562189236, 0.151849740059761)), list(modest = list(
        root = c(1.06082631060312, 1.85277020901832, 0.834018000358702, 
        2.17798755836326, 3.93644794369257, 6.16646935374981, 
        8.51286302337502, 10.8612793315503, 11.5673669050437), 
        f.root = c(zi = 2.77543504845212e-09, func1 = 4.7489067123152e-09, 
        func2 = 2.50738666686553e-11, func3 = 8.49024552052047e-10, 
        func4 = 2.89857972346486e-09, func5 = 9.31290433658916e-10, 
        func6 = 3.20022897071226e-11, func7 = 5.2812060280516e-12, 
        func8 = 3.81849933617229e-12), iter = 9L, estim.precis = 1.36326803685368e-09, 
        geemodel_time = c(1.05396230836428, 3.43226208302582, 
        -3.53381704013222, 3.15172974067496, 4.18751306418062, 
        5.11112069854439, 7.72755629731092, 9.2479632315037, 
        9.8158788966807), geemodel = 0.854386906093256), bootse = c(0.0607376198523674, 
    0.0833825538207756, 0.104723878288307, 0.0694911503096865, 
    0.0840874954409546, 0.0838660902979545, 0.109761422242552, 
    0.130221987810516, 0.131491667139651)), list(modest = list(
        root = c(0.932980807503776, 2.04644006964942, 0.745503861812327, 
        2.15098663060794, 4.01813942831528, 5.96848359508965, 
        8.69692591887511, 10.4515344390437, 11.6008847220234), 
        f.root = c(zi = 2.20844453835412e-11, func1 = 4.18094447951489e-11, 
        func2 = 7.85432482941495e-13, func3 = 6.21927845594755e-12, 
        func4 = 2.35457087854885e-11, func5 = 1.05466746447291e-11, 
        func6 = 1.96412330843998e-13, func7 = -1.2534417948018e-13, 
        func8 = -8.96912752401668e-14), iter = 7L, estim.precis = 1.17113813703735e-11, 
        geemodel_time = c(0.706587483206667, 3.34968454803594, 
        -2.32972744638679, 2.48829968307638, 3.73394725197195, 
        6.10949716584195, 7.69338288333935, 9.96366184711676, 
        10.1179375848506), geemodel = 0.722398481539154), bootse = c(0.0526140507950995, 
    0.0821659073384258, 0.13890688765197, 0.084346379607216, 
    0.100417874067992, 0.0918627325083723, 0.130312095059727, 
    0.170421877358535, 0.176836371112538)), list(modest = list(
        root = c(0.95445815794106, 1.9910854406557, 0.884843673115498, 
        2.18628852457814, 4.08480713987692, 6.01141082148936, 
        8.79685611179951, 10.3589477167371, 12.1728421458811), 
        f.root = c(zi = 5.13517006694997e-10, func1 = 9.13793263279672e-10, 
        func2 = 1.35770393517275e-10, func3 = 4.72180666094557e-10, 
        func4 = 2.89490154070648e-10, func5 = 1.25126020655841e-11, 
        func6 = 1.50895615447233e-12, func7 = 1.85573778566095e-12, 
        func8 = 1.27171884134469e-12), iter = 10L, estim.precis = 2.60211166500468e-10, 
        geemodel_time = c(0.913180466084253, 2.92530620432848, 
        -2.13579548513423, 4.79419775188608, 4.56083060280125, 
        6.18360900349777, 8.4968163672022, 9.89648764278257, 
        10.650674087698), geemodel = 0.721367812851186), bootse = c(0.0500827084910171, 
    0.0781454768966048, 0.135853540238439, 0.0789702548825245, 
    0.0966716128886065, 0.0834334435453383, 0.12912133362562, 
    0.143260270195419, 0.189728507675404)), list(modest = list(
        root = c(0.965047241165519, 2.0854142700902, 0.655465580065159, 
        2.14102245615763, 3.83425549768885, 5.92731273804266, 
        8.24084626382094, 10.7720948027785, 11.3612315427945), 
        f.root = c(zi = 7.82984788116892e-11, func1 = 1.25553789587229e-10, 
        func2 = 2.36541342069074e-12, func3 = 2.260906739604e-11, 
        func4 = 7.76308895639177e-11, func5 = 2.54353226332001e-11, 
        func6 = 1.48998695326252e-12, func7 = 5.17787202003461e-13, 
        func8 = 8.75410854916936e-14), iter = 15L, estim.precis = 3.71098085170583e-11, 
        geemodel_time = c(1.06404336771824, 3.91840125255164, 
        -5.84663644764982, 2.1221809652366, 5.12745011174909, 
        4.87493834393345, 7.18826586013689, 9.00137048707386, 
        9.09574006513578), geemodel = 0.918303153518648), bootse = c(0.0460392062387737, 
    0.108339431298734, 0.272192816924385, 0.222298806846145, 
    0.162918146446483, 0.103150168246878, 0.169015196843861, 
    0.170378931849357, 0.254251165877774)), list(modest = list(
        root = c(1.0756899653037, 2.02302730096406, 0.777307726694794, 
        2.1581788288441, 4.04597931716748, 5.96638653018713, 
        8.56135415139097, 10.5157979228261, 11.5438308522276), 
        f.root = c(zi = 5.16770071179451e-10, func1 = 8.72596217504906e-10, 
        func2 = 7.02690683418439e-12, func3 = 1.43659306672816e-10, 
        func4 = 5.36665635542111e-10, func5 = 1.86284067164866e-10, 
        func6 = 4.72219832681198e-12, func7 = 1.04477190787655e-13, 
        func8 = -3.28487237410968e-13), iter = 9L, estim.precis = 2.52017485294816e-10, 
        geemodel_time = c(0.962384761265415, 2.82097010013054, 
        -0.732244336751489, 1.45361848648365, 5.72084356304846, 
        6.26065508775884, 8.65190743730652, 9.69464074616882, 
        10.8375188904467), geemodel = 0.9554111716576), bootse = c(0.0567670285978457, 
    0.0819284946410317, 0.138169236167204, 0.0836951833016973, 
    0.0889099041173149, 0.0838028829273222, 0.132378467613519, 
    0.161377687249797, 0.200921159879149)), list(modest = list(
        root = c(0.99007685668327, 1.97932138823323, 0.807788545902354, 
        2.12363668978762, 4.02127040028245, 5.95281447890891, 
        8.69893317644568, 10.6351466827384, 11.6360391534175), 
        f.root = c(zi = 6.29555091280487e-07, func1 = 1.01669758789669e-06, 
        func2 = 7.71389160880709e-09, func3 = 1.72915492868686e-07, 
        func4 = 6.15129234788486e-07, func5 = 2.08311656924032e-07, 
        func6 = 7.5746753314121e-09, func7 = 1.16547405060174e-09, 
        func8 = 7.8491790411056e-10), iter = 9L, estim.precis = 2.95538669183701e-07, 
        geemodel_time = c(0.982227838837094, 5.00332338760351, 
        -12.2178187760506, 5.67422362742956, 1.56387717903606, 
        4.11151108528037, 6.46236456242321, 7.94288147400371, 
        8.26098065354699), geemodel = 0.812285539996502), bootse = c(0.0473268677198317, 
    0.0769124079858301, 0.128854138564229, 0.0674753918350563, 
    0.093978647426208, 0.077884244561751, 0.123715475733903, 
    0.137316770762811, 0.156037915066443)), list(modest = list(
        root = c(0.990007290110274, 2.00628140469412, 0.841444515661267, 
        2.16579272148882, 3.98220575427351, 5.97716509467075, 
        8.62956966897851, 10.5104692151334, 11.7671632130397), 
        f.root = c(zi = 9.37029842607018e-10, func1 = 1.50482037941657e-09, 
        func2 = 1.34170986820781e-10, func3 = 6.67323918346341e-10, 
        func4 = 6.36985825197556e-10, func5 = 6.90859029055593e-11, 
        func6 = 1.66324453735049e-12, func7 = 4.69513317113979e-13, 
        func8 = 7.25671259194094e-13), iter = 8L, estim.precis = 4.39141698267498e-10, 
        geemodel_time = c(0.958216955131017, 3.6983572317241, 
        -4.29077517317057, 3.68638959802524, 3.31982786552018, 
        5.13118806732837, 7.61951115343547, 9.1524555380622, 
        9.72600901074954), geemodel = 0.865673477415048), bootse = c(0.0426971578055934, 
    0.0765221048348032, 0.134173480771974, 0.0683396041469876, 
    0.0983278047971198, 0.0757834416451463, 0.110062778551207, 
    0.115999915043078, 0.156193630078229)), list(modest = list(
        root = c(1.06848270611956, 2.05277975316766, 0.612872044863232, 
        2.20242625060765, 3.83159708859466, 6.02951704022108, 
        8.44122865375271, 10.4268338318621, 11.4496346113864), 
        f.root = c(zi = 3.97209980462776e-08, func1 = 6.31115467664145e-08, 
        func2 = 4.3696585317666e-10, func3 = 1.06114979802306e-08, 
        func4 = 3.81527325808706e-08, func5 = 1.31326311214597e-08, 
        func6 = 5.14662701345259e-10, func7 = 1.04916006438138e-10, 
        func8 = 5.57873851891118e-11), iter = 9L, estim.precis = 1.84268598268225e-08, 
        geemodel_time = c(0.971716662103452, 3.23487200379684, 
        -2.49149478457574, 1.77690279267579, 5.3207681037957, 
        5.10451692700331, 8.74451956936994, 8.85929557122862, 
        10.4343986599238), geemodel = 0.922840748577026), bootse = c(0.0489676799935042, 
    0.0831805090056796, 0.114929604507639, 0.0810826036298703, 
    0.0897433045455539, 0.0805359386023858, 0.119714832280831, 
    0.137960647818993, 0.167084136207172)), list(modest = list(
        root = c(0.996655645197297, 2.09089066746375, 0.638719998566435, 
        1.98280342999841, 3.82920214194485, 5.83130362576902, 
        8.51220090803093, 10.4492117962734, 11.6352485030254), 
        f.root = c(zi = 5.30254840036548e-09, func1 = 8.96505425451721e-09, 
        func2 = 4.66022379197025e-09, func3 = 2.34738778415178e-09, 
        func4 = 3.21686788318232e-10, func5 = 2.63721544602191e-11, 
        func6 = -5.70354180551291e-12, func7 = -4.22932522337049e-12, 
        func8 = -2.27244725857847e-12), iter = 16L, estim.precis = 2.40394205423007e-09, 
        geemodel_time = c(0.908736318030406, 5.37692509918039, 
        -25.5527804351772, 4.89289724953027, 0.632528801882319, 
        4.53412404934887, 5.15577457778797, 7.94939231851463, 
        7.89655100763502), geemodel = 0.615222335874286), bootse = c(0.045386848603555, 
    0.074022023657891, 0.123150648642212, 0.0755193304183967, 
    0.0913624778982779, 0.0793856424470416, 0.116845803953111, 
    0.168182373630596, 0.233676178422721)), list(modest = list(
        root = c(1.00064258146554, 2.0035203655923, 0.737242286640506, 
        1.98953412187866, 3.90911228929487, 5.95853822846889, 
        8.68289468615876, 10.4612208065301, 11.634949355176), 
        f.root = c(zi = -2.99316127438942e-13, func1 = -3.66595642731227e-13, 
        func2 = -1.5329751357207e-14, func3 = -7.96862575924706e-14, 
        func4 = -1.04360964314765e-13, func5 = -3.3886088379731e-14, 
        func6 = -4.32015534457264e-14, func7 = -3.27186194803986e-14, 
        func8 = -1.85309666916877e-14), iter = 9L, estim.precis = 1.10402885714684e-13, 
        geemodel_time = c(1.01485739289428, 3.34433091775319, 
        -2.77470122863844, 1.39126738755961, 4.65377125451525, 
        5.54660354675759, 7.8834185248271, 9.30809818813465, 
        10.1277215776447), geemodel = 0.870569850388662), bootse = c(0.0489155243383568, 
    0.0766741134841019, 0.110129546949395, 0.0783425221815537, 
    0.0917739100435619, 0.0973557634247691, 0.0988480899608108, 
    0.162888101752932, 0.152035024424311)), list(modest = list(
        root = c(0.994587286522731, 1.98084214842954, 0.660816764672929, 
        2.06499702511966, 3.86553711116584, 5.89303157246358, 
        8.49040073190352, 10.3878580578914, 11.7777378833884), 
        f.root = c(zi = 3.33610916669613e-12, func1 = 4.29178914629347e-12, 
        func2 = 1.64958324777587e-13, func3 = 6.48057996155416e-13, 
        func4 = 2.19619288033268e-12, func5 = 1.07491793244208e-12, 
        func6 = 1.79661840959966e-13, func7 = 6.02660282789103e-14, 
        func8 = -1.45786160921091e-14), iter = 8L, estim.precis = 1.32961465911426e-12, 
        geemodel_time = c(0.987509606438107, 0.536217885763222, 
        3.98727684121895, 2.19273556194612, 7.6835945275537, 
        8.1078731609825, 10.9121257250889, 11.9250085477342, 
        13.076504354328), geemodel = 0.92475667151166), bootse = c(0.0551735677669426, 
    0.0748672239656848, 0.110197266549231, 0.0737052908297014, 
    0.0876868400108518, 0.0752382532305326, 0.107785651712273, 
    0.172848059285691, 0.175475317365234)), list(modest = list(
        root = c(0.966216617461175, 1.97618933152096, 0.824157672310899, 
        2.18074747512465, 3.86154910064101, 6.06006686050058, 
        8.55636373194815, 10.6150677573282, 11.6503345896443), 
        f.root = c(zi = 6.3215594825472e-07, func1 = 1.04421064051063e-06, 
        func2 = 5.78798131645186e-09, func3 = 1.96044261308258e-07, 
        func4 = 6.29869205154288e-07, func5 = 1.99094833552675e-07, 
        func6 = 8.59934785879535e-09, func7 = 1.76858805378544e-09, 
        func8 = 1.19294618627919e-09), iter = 8L, estim.precis = 3.02080416910654e-07, 
        geemodel_time = c(0.842539108383993, 3.15071611303133, 
        -2.48929632015736, 3.22393743220774, 4.33123859915467, 
        5.89289880186831, 8.29562670690953, 9.66350116951707, 
        10.5282295788501), geemodel = 0.992112924278929), bootse = c(0.0530615742251521, 
    0.0675621756576037, 0.107652245091359, 0.0725478771270726, 
    0.0827043018444587, 0.0760871637072477, 0.115017281647341, 
    0.140059377072108, 0.165043210528606)), list(modest = list(
        root = c(1.01716215005525, 2.05399479936513, 0.607784087363213, 
        2.13125660054932, 4.00337451727932, 6.02443916556072, 
        8.60183385121752, 10.4829137473715, 11.4068523772867), 
        f.root = c(zi = 8.39439628919081e-13, func1 = 1.13387077504967e-12, 
        func2 = 1.77712879134706e-13, func3 = 1.90302634761608e-13, 
        func4 = 3.74922315415915e-13, func5 = 2.45192754988466e-13, 
        func6 = 1.3062402721975e-13, func7 = 7.4648620618234e-14, 
        func8 = 2.8796409701215e-14), iter = 10L, estim.precis = 3.55056671756516e-13, 
        geemodel_time = c(1.0061059554965, 4.73440071915009, 
        -12.613393780083, 3.50785782640566, 2.61738159113331, 
        4.35897575725337, 6.23221153880146, 8.28277470495656, 
        8.71439920306606), geemodel = 0.820620823261083), bootse = c(0.0523715884831908, 
    0.0822400836036484, 0.123462971827226, 0.0704468828145592, 
    0.0989442197136965, 0.084017172466608, 0.123402791962506, 
    0.143171785818212, 0.163331918770074)), list(modest = list(
        root = c(0.974459288715647, 1.9626745347236, 0.799076727765579, 
        2.10196590977522, 3.82294770709889, 6.02266829678091, 
        8.64474210715484, 10.4669429553951, 11.569368584545), 
        f.root = c(zi = 3.521537506046e-10, func1 = 5.55581691763507e-10, 
        func2 = 5.67114844668426e-12, func3 = 9.80874825806666e-11, 
        func4 = 3.35461103340151e-10, func5 = 1.14847242826954e-10, 
        func6 = 3.5479258420068e-12, func7 = 2.57682764015499e-13, 
        func8 = 1.83852932877926e-13), iter = 8L, estim.precis = 1.62865764566829e-10, 
        geemodel_time = c(1.0360795957118, 3.51548291708156, 
        -3.38191470378653, 1.53742592713408, 4.03395587908869, 
        5.24027115468152, 7.75565127550282, 9.0500000127031, 
        9.75543458582883), geemodel = 0.892492233746097), bootse = c(0.041552642271782, 
    0.0749305844897944, 0.12701752831064, 0.0705932177376034, 
    0.0969611710932776, 0.0931901279166243, 0.123865865275839, 
    0.155370266250881, 0.176263425106326)), list(modest = list(
        root = c(0.945428403999829, 1.96336354888851, 0.810413026385899, 
        2.00904917009751, 3.88007360200481, 5.86457093175221, 
        8.63437510153118, 10.3645359530614, 11.7084876526566), 
        f.root = c(zi = 4.37255787133495e-10, func1 = 7.43939576608454e-10, 
        func2 = 3.76583597638813e-10, func3 = 1.86205703633924e-10, 
        func4 = 2.38122507822958e-11, func5 = 7.50258694417767e-13, 
        func6 = -4.83758432617831e-13, func7 = -5.45286038544646e-13, 
        func8 = -5.49116307979602e-13), iter = 11L, estim.precis = 1.96680592807838e-10, 
        geemodel_time = c(0.883846381029653, 4.99638549875101, 
        -15.7654417397099, 3.09679399355988, 2.10034819034495, 
        4.21023795057506, 6.05679237476557, 7.73776115550069, 
        8.61641680268144), geemodel = 0.627198925149428), bootse = c(0.0504692703232516, 
    0.0789016281954123, 0.130980204386334, 0.0806278530816519, 
    0.0921082395809171, 0.0914319385965648, 0.138903349435386, 
    0.152065983295497, 0.173900489141337)), list(modest = list(
        root = c(1.06229292856958, 1.89800588605919, 0.897620056076635, 
        2.1861656195828, 4.10525934862188, 6.14232055855077, 
        8.81778396905367, 10.7671448362673, 11.8479883647788), 
        f.root = c(zi = 5.99017890845488e-09, func1 = 9.68842461812613e-09, 
        func2 = 6.69172807443719e-11, func3 = 1.65706325050419e-09, 
        func4 = 5.85266540786833e-09, func5 = 1.95620961096488e-09, 
        func6 = 7.50654313014243e-11, func7 = 1.52752428761449e-11, 
        func8 = 5.33994723439513e-12), iter = 12L, estim.precis = 2.81190441089719e-09, 
        geemodel_time = c(0.953380835380283, 3.70653816937347, 
        -4.44318322392016, 1.99769038345673, 5.21130892226013, 
        5.22348266262408, 7.83754757306022, 8.93482862983737, 
        10.0076342636669), geemodel = 0.939291731927455), bootse = c(0.0489453722856928, 
    0.0794624244114316, 0.141499592040379, 0.0614155715662797, 
    0.102467518461912, 0.0747720102622581, 0.13057285665368, 
    0.135850610373047, 0.128977639351816)), list(modest = list(
        root = c(0.956573567098872, 2.02234279408135, 0.725193097114959, 
        2.15591751005383, 3.99047507755034, 5.96402909949495, 
        8.67413098594593, 10.652514066195, 11.6171000354237), 
        f.root = c(zi = -8.03690447526151e-13, func1 = -1.13686837721616e-12, 
        func2 = -9.86761128536628e-14, func3 = -1.81493708950597e-13, 
        func4 = -2.08917952382315e-13, func5 = -2.20726215083289e-13, 
        func6 = -2.07778239058598e-13, func7 = -1.16101572800176e-13, 
        func8 = -3.56485674313234e-14), iter = 12L, estim.precis = 3.34433465922475e-13, 
        geemodel_time = c(0.968193485382719, 4.9220184918003, 
        -15.6183955461159, 3.26040072648182, 2.86100648211244, 
        4.62722877894826, 6.22893747392846, 8.09329858988462, 
        8.3878554467941), geemodel = 0.947912523332808), bootse = c(0.0490478348753966, 
    0.095490637361592, 0.145715356094821, 0.0826683556152419, 
    0.106205984007817, 0.0957817919991697, 0.143145018065187, 
    0.137029573719611, 0.17863964893641)), list(modest = list(
        root = c(0.930881260975419, 2.06789553561425, 0.811941305979235, 
        2.02010972155371, 3.98674996729603, 5.97063750486091, 
        8.67907719506479, 10.4978275285792, 11.5136458254199), 
        f.root = c(zi = -7.105427357601e-15, func1 = 1.15130127653629e-13, 
        func2 = -5.2059051514064e-15, func3 = -1.36002320516582e-14, 
        func4 = -4.94049245958195e-15, func5 = 2.76619005479262e-14, 
        func6 = 2.77000644643977e-14, func7 = 4.20865599315423e-14, 
        func8 = 2.88224305533546e-14), iter = 11L, estim.precis = 3.02503489078997e-14, 
        geemodel_time = c(0.978285503732612, -1.62007765925522, 
        7.77999930627629, 2.61678137755916, 11.8452560450861, 
        10.3508555488565, 13.0635072198914, 14.5365144291109, 
        15.0019301976925), geemodel = 0.905053822691729), bootse = c(0.0473827692682983, 
    0.069987943341861, 0.116751169632678, 0.06476211666292, 0.0893828749778521, 
    0.0748703705996026, 0.113041438004758, 0.121990719088267, 
    0.16304506092858)), list(modest = list(root = c(1.04611034642084, 
    1.93488112304137, 0.795671472582153, 2.21254944055037, 4.05973455052152, 
    6.10042027493453, 8.71676488758273, 10.6963152090632, 11.5907316642
    ), f.root = c(zi = -1.72639680329212e-13, func1 = 1.66755498298699e-13, 
    func2 = -1.17969869983803e-14, func3 = -3.01078606490535e-14, 
    func4 = 2.36477504245158e-14, func5 = 7.27612414763712e-14, 
    func6 = 6.84630845938783e-14, func7 = 1.41275879883551e-14, 
    func8 = -2.19620328867354e-14), iter = 8L, estim.precis = 6.46957470716889e-14, 
        geemodel_time = c(1.17039130223246, 0.0461256118664098, 
        4.74279472227068, 2.15983249131735, 8.56878135876888, 
        8.32346970341016, 11.3290821493354, 12.4820183308647, 
        13.4109870379078), geemodel = 0.99053347128677), bootse = c(0.0525748848060329, 
    0.0851539173039073, 0.122401406461662, 0.0872617670398014, 
    0.0912633394487958, 0.0860088454603549, 0.118526204517261, 
    0.14497370632501, 0.144857419026665)), list(modest = list(
        root = c(0.999419086721824, 2.03614398466269, 0.665896214718331, 
        2.0716265211556, 3.80467664376279, 5.8622618335463, 8.50148658685272, 
        10.5374781102037, 11.8464967935396), f.root = c(zi = -3.66651153882458e-13, 
        func1 = -6.22502049907325e-13, func2 = -4.2934406030426e-14, 
        func3 = -3.10307335382731e-14, func4 = -6.48370246381091e-14, 
        func5 = -1.72972747236599e-13, func6 = -1.45058932313896e-13, 
        func7 = -5.62327961972642e-14, func8 = -2.80332397920025e-14
        ), iter = 13L, estim.precis = 1.70028120392928e-13, geemodel_time = c(0.720933808491044, 
        4.55544714967764, -8.54318017096035, 1.22425879481083, 
        4.63001937776741, 3.84016674559026, 7.74121157451324, 
        7.74590983770124, 9.24527117153862), geemodel = 0.434891677186509), 
        bootse = c(0.0485336085736911, 0.066789353672548, 0.111404410995019, 
        0.0789387066246885, 0.0863916792822426, 0.0678349897551344, 
        0.133258357895621, 0.125900385010199, 0.145467422561561
        )), list(modest = list(root = c(0.997407769524387, 1.92957061584232, 
    0.82118099269726, 2.33105341383596, 4.11850397290659, 6.21496916930566, 
    8.85527296837545, 10.7241484661426, 11.8393293692294), f.root = c(zi = 7.12432490779236e-09, 
    func1 = 1.29813247928823e-08, func2 = 2.60663469975331e-09, 
    func3 = 3.1428826208213e-10, func4 = -2.34714608859932e-11, 
    func5 = 1.68804740151296e-11, func6 = 5.13677989033567e-12, 
    func7 = 2.9731966888491e-11, func8 = 2.46444297803163e-11
    ), iter = 21L, estim.precis = 2.56960419710782e-09, geemodel_time = c(1.07353910688409, 
    -16.6266141992759, 29.1111639127246, 13.350281721938, 27.3453817845933, 
    25.7001351103774, 27.830014659855, 29.4866592390903, 29.8632131649401
    ), geemodel = 1.08423518896446), bootse = c(0.0678533531672512, 
    8.32456329029427, 54.9500654405003, 6.30810186801295, 18.8469482336658, 
    63313.0562759441, 448483.099158578, 344782015.377337, 243348397.621015
    )), list(modest = list(root = c(0.96510324944435, 2.01980656099608, 
    0.707016112877886, 2.13488660694843, 3.95429819467951, 6.05794786569101, 
    8.6105176009402, 10.632242998849, 11.8009139952302), f.root = c(zi = -4.21440660147709e-13, 
    func1 = -1.75415237890775e-13, func2 = -1.54251611483858e-14, 
    func3 = -4.37323788293753e-14, func4 = -7.82490391926238e-14, 
    func5 = -5.5712741750747e-14, func6 = -1.72156261685555e-14, 
    func7 = -3.04964387076723e-14, func8 = -2.90323320939478e-14
    ), iter = 10L, estim.precis = 9.63021795477546e-14, geemodel_time = c(0.796482278357572, 
    4.67636135363051, -8.34026978996552, 2.37921745726678, 3.13221520485854, 
    4.61162207697261, 6.81904001165764, 8.23799215609017, 8.91208923584857
    ), geemodel = 0.78481700283402), bootse = c(0.0569094590730883, 
    0.089504554120183, 0.126328892878594, 0.0715834669647692, 
    0.0999536133919129, 0.0876290726648262, 0.121571495648908, 
    0.160312538949851, 0.157514174448441)), list(modest = list(
        root = c(0.961303392391754, 1.90126405796754, 0.87944388748651, 
        2.19033074953002, 3.97186757853107, 6.1095449739785, 
        8.4627345846632, 10.7204465370308, 11.7863629341217), 
        f.root = c(zi = 5.21953313903367e-10, func1 = 9.40245437064391e-10, 
        func2 = 9.10804764941986e-12, func3 = 1.48709766722988e-10, 
        func4 = 5.64368374950108e-10, func5 = 1.97029880258381e-10, 
        func6 = 6.7097577494124e-12, func7 = 3.58713059256388e-13, 
        func8 = 1.86933801771261e-13), iter = 10L, estim.precis = 2.65407802795455e-10, 
        geemodel_time = c(0.914493436297804, 1.11145447207272, 
        3.25849100675557, 1.32224725148494, 7.9976155895948, 
        7.95486402167231, 10.1737674886117, 11.8435568338944, 
        12.3408465433063), geemodel = 0.816082748137453), bootse = c(0.0423428516378005, 
    0.074662710177618, 0.121564738338466, 0.0647019136663987, 
    0.0978346364919101, 0.08747248355823, 0.134867263193167, 
    0.165199138082867, 0.159381844581043)), list(modest = list(
        root = c(0.921607008892085, 2.12047597442597, 0.610051738761763, 
        2.04548259292351, 3.9148491933759, 6.12837783883898, 
        8.54265045746415, 10.7283821619596, 11.4352795019823), 
        f.root = c(zi = 2.5596191832733e-12, func1 = 6.25588469915783e-12, 
        func2 = 9.43099764949551e-14, func3 = 1.24200649764816e-12, 
        func4 = 3.68903518843666e-12, func5 = 1.31511468381973e-12, 
        func6 = -3.59851037856629e-14, func7 = -1.56211849011711e-13, 
        func8 = -8.57543203114375e-14), iter = 9L, estim.precis = 1.71488016688216e-12, 
        geemodel_time = c(0.992633969286362, 2.48076038036135, 
        -0.0583068098578871, 1.45137658689896, 5.85265319197055, 
        6.90664177986984, 8.38375113617548, 10.935184815443, 
        10.5927617632361), geemodel = 0.862023952410626), bootse = c(0.0422943196905309, 
    0.070462008103777, 0.104343828936186, 0.0615237740243606, 
    0.0822342551447696, 0.0792950207593368, 0.136463210895703, 
    0.132240365025801, 0.178464420477399)), list(modest = list(
        root = c(0.984471244379167, 1.91183563658644, 0.89102115655234, 
        2.26062506580295, 4.21439708762033, 6.20657196122368, 
        8.8709939980344, 10.8816461662748, 11.7214671533815), 
        f.root = c(zi = -1.63424829224823e-13, func1 = -7.0832228971085e-14, 
        func2 = -2.00879352214856e-14, func3 = -2.41716369142608e-14, 
        func4 = 1.20042864537595e-14, func5 = 4.29101199017623e-14, 
        func6 = -2.647881913731e-14, func7 = -1.41050365831674e-14, 
        func8 = 3.88255339065901e-16), iter = 9L, estim.precis = 4.16003497496355e-14, 
        geemodel_time = c(0.929231347548437, 3.54670372414729, 
        -3.60595184610657, 2.88780227904792, 4.1889375224369, 
        5.57874308371863, 7.58774657804188, 9.5592520190481, 
        9.78475017741887), geemodel = 0.881038666868887), bootse = c(0.0505498173038297, 
    0.0731400857674957, 0.11514461135991, 0.0669252917252518, 
    0.0906812675005832, 0.0771695400461968, 0.124418329337312, 
    0.146352534017443, 0.143887454007264)), list(modest = list(
        root = c(0.880834699414774, 2.22365297922628, 0.515138885299325, 
        2.01982969051947, 3.82306114344019, 5.93010946089993, 
        8.41257750634968, 10.4981743835085, 11.772047320312), 
        f.root = c(zi = -1.56541446472147e-13, func1 = -1.20237153566904e-13, 
        func2 = 3.15997228383935e-14, func3 = 2.86715096109447e-14, 
        func4 = -1.90958360235527e-14, func5 = -7.28072116484846e-14, 
        func6 = -8.38946967451903e-14, func7 = -5.39915334663021e-14, 
        func8 = -1.55272929930339e-14), iter = 8L, estim.precis = 6.47073781516615e-14, 
        geemodel_time = c(1.07377052579478, 3.97802453675394, 
        -6.16726522692069, 2.89310705220949, 2.85918819519017, 
        5.23688887745598, 6.78058550076742, 9.30901848108946, 
        9.24639684727189), geemodel = 1.15822511053805), bootse = c(0.0461346231283421, 
    0.0713735706203051, 0.108501123917405, 0.0765937095809146, 
    0.0961994466920369, 0.0744386034955466, 0.115977798474933, 
    0.14885751813825, 0.219742894779244)), list(modest = list(
        root = c(0.98226261810643, 1.97085141070804, 0.844930406599873, 
        2.09464933335172, 4.13456332967216, 6.0782426620263, 
        8.64162878415799, 10.597912349318, 11.8531007243632), 
        f.root = c(zi = 1.75464021090477e-09, func1 = 2.93159574393798e-09, 
        func2 = 4.86677746045433e-10, func3 = 4.69598637753421e-10, 
        func4 = 1.25304772113921e-09, func5 = 4.94269555839644e-10, 
        func6 = 1.03381470051289e-11, func7 = -1.30780802853891e-12, 
        func8 = 7.21089854494039e-14), iter = 8L, estim.precis = 8.22394186626619e-10, 
        geemodel_time = c(0.828499702247332, 4.90436480662883, 
        -9.30917773968156, 2.32953353267715, 2.33391612306046, 
        4.38139769770255, 6.48067533017012, 7.83586444982763, 
        8.89102372723528), geemodel = 0.934027329955396), bootse = c(0.052048888858499, 
    0.0906756809167478, 0.134150456952625, 0.0780733195528154, 
    0.110305002653004, 0.0766478360898977, 0.1179578857197, 0.131333143707062, 
    0.162574028593313)), list(modest = list(root = c(0.947551878581981, 
    2.00390053190531, 0.798272700615642, 2.11822934724734, 4.10165929933653, 
    6.21140710382707, 8.50684538072035, 10.9940748203927, 11.4086358062531
    ), f.root = c(zi = 1.21891996496259e-10, func1 = 2.07290296039275e-10, 
    func2 = 3.51235845421315e-13, func3 = 3.88187260114137e-11, 
    func4 = 1.2284297190579e-10, func5 = 4.11910505704327e-11, 
    func6 = 1.91374693869761e-12, func7 = 3.29902771767365e-13, 
    func8 = 1.0967962649211e-13), iter = 8L, estim.precis = 5.94155118006166e-11, 
        geemodel_time = c(0.918762704478264, 3.97532722098312, 
        -5.58215393166189, 2.60219834799144, 3.49792439617426, 
        4.91503910281692, 7.69127335481952, 8.79010582658125, 
        9.45412486758397), geemodel = 0.830408381032592), bootse = c(0.0446430953365342, 
    0.0654413519054976, 0.108324125376837, 0.0616469879072236, 
    0.0850397839456598, 0.0799074278609462, 0.119300388892697, 
    0.144103223556504, 0.187461882005621)), list(modest = list(
        root = c(1.02849887755138, 2.06969905147896, 0.654824109677719, 
        2.0013790180131, 3.8492271042732, 5.82940868232268, 8.6177076769199, 
        10.396215559027, 11.6686932164981), f.root = c(zi = -6.80566714095221e-13, 
        func1 = -9.84989867447439e-13, func2 = -2.89210929510508e-14, 
        func3 = -5.75078179521071e-14, func4 = -1.52485210669719e-13, 
        func5 = -3.17553275341886e-13, func6 = -2.29566365916867e-13, 
        func7 = -1.14186438082697e-13, func8 = -2.81163980986321e-14
        ), iter = 8L, estim.precis = 2.88210353395069e-13, geemodel_time = c(0.906425500449745, 
        1.60991584592253, 2.22061092656381, 1.60997831917668, 
        6.29204228063144, 7.60500149650004, 9.829159109119, 11.294693488738, 
        11.8970872855931), geemodel = 0.601469624464114), bootse = c(0.0451972240784183, 
    0.076678470624959, 0.123099240423661, 0.0774355050397245, 
    0.103894283509949, 0.0867462705105845, 0.11559887368823, 
    0.145384039199224, 0.143612045285786)), list(modest = list(
        root = c(0.913724715203596, 1.98966026415547, 0.848779533321557, 
        1.96513173097944, 3.8791982231477, 5.92176613149414, 
        8.65704056672513, 10.4336848787538, 11.8633922751923), 
        f.root = c(zi = 5.29983890107388e-09, func1 = 7.77642727989303e-09, 
        func2 = 6.93783919203383e-12, func3 = 1.55159773918001e-10, 
        func4 = 2.4946559306141e-09, func5 = 4.17607764848275e-09, 
        func6 = 8.54512006293051e-10, func7 = 6.16763307093038e-11, 
        func8 = 2.77328715547753e-11), iter = 8L, estim.precis = 2.31700206463677e-09, 
        geemodel_time = c(0.811821589042093, 2.06307844417848, 
        1.302907066682, 1.54903126219469, 5.69304562093405, 7.54117821564774, 
        8.86882851105195, 10.8685800588045, 11.3580409470931), 
        geemodel = 0.684815024811078), bootse = c(0.0461027316709754, 
    0.0766299409546936, 0.125376099422054, 0.0728074608094872, 
    0.0925376754145084, 0.0821976957082509, 0.11945175977722, 
    0.139004661164303, 0.156693271346006)), list(modest = list(
        root = c(1.01970799735292, 2.10807122892943, 0.71630524859175, 
        1.95803191638626, 3.75931482464384, 5.76881959232393, 
        8.47256595057015, 10.337878904656, 11.4482485418982), 
        f.root = c(zi = -3.3717473257866e-13, func1 = 6.7168492989822e-14, 
        func2 = 3.25690537907042e-14, func3 = 2.22440783145588e-14, 
        func4 = 2.66453525910038e-15, func5 = -1.46549439250521e-14, 
        func6 = -6.56801002474339e-14, func7 = -5.11049536022767e-14, 
        func8 = -2.02290441342345e-14), iter = 8L, estim.precis = 6.81655483157603e-14, 
        geemodel_time = c(0.95039278482419, 3.85663612225416, 
        -4.99272492848533, 2.81679460650477, 3.29512851667582, 
        4.46930584585946, 7.80752101388178, 8.87704497728177, 
        9.47500746309595), geemodel = 0.845622108706729), bootse = c(0.0395315771608445, 
    0.07256770517893, 0.126640239567424, 0.0683061788935143, 
    0.0939642273615238, 0.0777418692183835, 0.109010338301789, 
    0.1677537860073, 0.143999377718996)), list(modest = list(
        root = c(0.986684449766416, 2.07335942027371, 0.635815991511554, 
        2.05086758056023, 3.74719259786313, 5.7614877501769, 
        8.2466081798873, 10.3937811915288, 11.1250397853368), 
        f.root = c(zi = 1.89659399296715e-12, func1 = 3.35287353436797e-12, 
        func2 = 2.67391577629672e-13, func3 = 5.71653835379493e-13, 
        func4 = 1.70358172013607e-12, func5 = 6.23335801377967e-13, 
        func6 = -8.12214878687101e-14, func7 = -3.3584246494911e-14, 
        func8 = -1.00475183728577e-14), iter = 13L, estim.precis = 9.48920412732757e-13, 
        geemodel_time = c(0.980648070560633, 1.33404414958051, 
        1.76912310519429, 3.86446097847034, 7.5695555206008, 
        7.32494957833039, 9.75406226161982, 11.4320118145459, 
        11.7482212572004), geemodel = 0.70839034918231), bootse = c(0.048432392385291, 
    0.078590099273436, 0.123006284303297, 0.0720141391661864, 
    0.0823611746646033, 0.0924351675872301, 0.112931994759272, 
    0.159231345284878, 0.19947656899941)), list(modest = list(
        root = c(1.00911036912693, 1.98026887727675, 0.841974955925877, 
        2.09745164714963, 4.09243058232726, 6.10470426053743, 
        8.77821623847565, 10.3794329838268, 11.9479257166286), 
        f.root = c(zi = 5.59612123307573e-08, func1 = 9.82221874945566e-08, 
        func2 = 5.0275964925961e-08, func3 = 2.61563881664983e-08, 
        func4 = 3.42407477371687e-09, func5 = 2.48390584142721e-10, 
        func6 = 2.48616544018532e-11, func7 = -2.30970798043018e-12, 
        func8 = 1.87294624254264e-13), iter = 17L, estim.precis = 2.60350641036266e-08, 
        geemodel_time = c(0.816971729870533, 5.83666929800801, 
        -29.1235849595025, 5.9248647849296, 0.590651463969102, 
        3.84662179920694, 5.55385891054094, 7.05726261590975, 
        7.74419328602713), geemodel = 0.7955143421701), bootse = c(0.0468510571536873, 
    0.0767520086424279, 0.116137007884509, 0.0770311881071648, 
    0.0939594956384825, 0.0793404336280785, 0.134279123778275, 
    0.116719204871892, 0.180295594736896)), list(modest = list(
        root = c(0.96726037992337, 2.01582613615868, 0.703783821313965, 
        2.01596767661565, 3.98750212906534, 5.97057100135928, 
        8.60144058846586, 10.665730192488, 11.4315027493057), 
        f.root = c(zi = 2.12627255802289e-08, func1 = 3.57744724954756e-08, 
        func2 = 4.76877873994974e-10, func3 = 5.93882482340796e-09, 
        func4 = 2.11554041090745e-08, func5 = 7.63775237500042e-09, 
        func6 = 2.94160112934705e-10, func7 = 4.19701218223878e-11, 
        func8 = 2.26280105763976e-11), iter = 9L, estim.precis = 1.0289423944724e-08, 
        geemodel_time = c(0.825339775325728, 4.84326511732033, 
        -10.7089422033807, 2.56387512804741, 2.35849473428414, 
        5.09186291285832, 5.71270949746793, 8.87427617528557, 
        8.24210520830928), geemodel = 0.784609017912529), bootse = c(0.0551689942864548, 
    0.0924280547660597, 0.136893552076163, 0.0837757678474341, 
    0.0936780983458344, 0.100206162919302, 0.138425528443559, 
    0.134106508265644, 0.152566215661075)), list(modest = list(
        root = c(0.967373760392273, 2.01231685731039, 0.83229700238679, 
        2.25041426732834, 4.04356984509638, 6.1946529983249, 
        8.59211188108436, 10.9362068479064, 11.6898208729911), 
        f.root = c(zi = 1.66779590138333e-09, func1 = 2.4117995378603e-09, 
        func2 = 2.19025353409563e-11, func3 = 3.94434873651761e-10, 
        func4 = 1.44326807102746e-09, func5 = 5.2952137119533e-10, 
        func6 = 2.01134109367729e-11, func7 = 3.01783598111172e-12, 
        func8 = 3.74612667275454e-13), iter = 8L, estim.precis = 7.21358683338255e-10, 
        geemodel_time = c(0.949070899079553, 2.97762951862896, 
        -1.69070145865522, 2.45061400794707, 4.76337759292928, 
        6.41309695360633, 8.30509502618139, 9.95088543285643, 
        10.6160054090279), geemodel = 0.886281810297002), bootse = c(0.0432489466921617, 
    0.0737157322026446, 0.13276133813274, 0.0716667578433076, 
    0.0941116530848866, 0.0848259858143249, 0.127625347067238, 
    0.121439815400145, 0.169346546477063)), list(modest = list(
        root = c(1.06404681435202, 2.01521492840045, 0.757542102905671, 
        2.03680987109699, 3.86355118199737, 5.67561254490237, 
        8.47134441137939, 10.198952966974, 11.7116229772209), 
        f.root = c(zi = 4.16293666205547e-11, func1 = 6.91657842111226e-11, 
        func2 = 1.10587710863697e-12, func3 = 1.06649480913212e-11, 
        func4 = 4.27079760445537e-11, func5 = 1.5683732090821e-11, 
        func6 = -3.15135938178113e-13, func7 = -2.17786292472377e-13, 
        func8 = -1.41879563653191e-13), iter = 8L, estim.precis = 2.01813873290349e-11, 
        geemodel_time = c(0.954678443128085, 1.21042797136398, 
        2.32506188053786, 3.4984971770821, 6.47636996663238, 
        7.72822045811449, 10.1333831070001, 11.41576449988, 12.4017736692642
        ), geemodel = 0.812274860675043), bootse = c(0.0482409739514339, 
    0.0720467168356204, 0.122384985629963, 0.0813329774775754, 
    0.0858233273309062, 0.0847132971330324, 0.113730673484937, 
    0.117566285541008, 0.137960933475294)), list(modest = list(
        root = c(0.958288434406737, 2.08110531769112, 0.530964797236887, 
        2.18051247557487, 3.96888921283581, 5.92882129853323, 
        8.69227189336596, 10.6162847925952, 11.5525109110989), 
        f.root = c(zi = 2.89990254032091e-13, func1 = 3.3451019731956e-13, 
        func2 = -2.11991882381746e-14, func3 = 8.36553049055055e-14, 
        func4 = 3.1621927298886e-13, func5 = 6.42064255495373e-14, 
        func6 = -1.45244927196586e-13, func7 = -7.98666146238636e-14, 
        func8 = -3.68871599931708e-14), iter = 9L, estim.precis = 1.52419927205261e-13, 
        geemodel_time = c(1.02837238174405, 4.52572421827982, 
        -9.45843077652255, 4.56908628867471, 2.10904464667297, 
        5.16045777093331, 6.60309437080371, 8.39797718161727, 
        8.60072263698263), geemodel = 0.79250777997542), bootse = c(0.0491416597592024, 
    0.0736543634312049, 0.127788044675557, 0.0711553564195505, 
    0.100000203222059, 0.099953842858521, 0.124657200545629, 
    0.179804404538749, 0.133662625392765)), list(modest = list(
        root = c(0.943090674578807, 2.06563108077761, 0.746638673632094, 
        2.17420542547479, 3.90915614746378, 6.02701381375553, 
        8.49748882582144, 10.6482592050419, 11.3122952685436), 
        f.root = c(zi = 2.72248890098581e-12, func1 = 4.93127760847756e-12, 
        func2 = 2.46024310949708e-13, func3 = 9.11104525158635e-13, 
        func4 = 2.00236528746789e-12, func5 = 1.0829531715828e-12, 
        func6 = 1.89070981093664e-13, func7 = 9.63673585374636e-14, 
        func8 = 6.96664947952286e-15), iter = 9L, estim.precis = 1.35429097708145e-12, 
        geemodel_time = c(0.824574398971121, 4.14181842902869, 
        -6.00629674359114, 2.77154119526408, 3.45929747015093, 
        5.0661660330823, 7.04191295495026, 8.90423401073702, 
        9.11333502134036), geemodel = 0.63727678840097), bootse = c(0.0493283304447067, 
    0.0796670168807153, 0.129416897948282, 0.0851501058840809, 
    0.0966234355327038, 0.0844217996789466, 0.133265793634912, 
    0.134137627864724, 0.179471199408154)), list(modest = list(
        root = c(0.91179966823634, 2.06170874635318, 0.777159632573832, 
        2.15675092421263, 4.00631454741411, 6.00309228931851, 
        8.55446157102254, 10.4856136104158, 11.5127303097741), 
        f.root = c(zi = 1.6574519534629e-12, func1 = 9.16600129130529e-13, 
        func2 = -6.91946500097629e-14, func3 = -1.92762472650543e-13, 
        func4 = 1.96093141724418e-14, func5 = 1.30839783452075e-13, 
        func6 = 2.1582735598713e-13, func7 = 1.78665242323017e-13, 
        func8 = 1.59428026336172e-13), iter = 9L, estim.precis = 3.93375436391619e-13, 
        geemodel_time = c(0.985880518915557, -2.78492150180321, 
        9.70059621085296, 3.23221889368474, 12.2733773430316, 
        11.1901261782322, 14.5153324564418, 15.2156371524087, 
        16.3016593446548), geemodel = 0.910766108140899), bootse = c(0.0451259245703015, 
    0.0734551089913143, 0.101554837159714, 0.0759378280593176, 
    0.0826303813299498, 0.0797376378260647, 0.111494759013672, 
    0.132424657947335, 0.166297849172009)), list(modest = list(
        root = c(1.04571190782784, 2.05766425914216, 0.682104101978592, 
        2.0775935067841, 3.88603805240308, 5.93579893689445, 
        8.36662154949301, 10.5230185546119, 11.3704634127576), 
        f.root = c(zi = 9.18393139315299e-11, func1 = 1.4823153815513e-10, 
        func2 = 2.13942763244851e-12, func3 = 2.50228483766879e-11, 
        func4 = 8.73692541925042e-11, func5 = 2.94148039259312e-11, 
        func6 = 1.40087941247202e-12, func7 = -4.30488977798404e-14, 
        func8 = -1.79908171693555e-13), iter = 9L, estim.precis = 4.28490025217975e-11, 
        geemodel_time = c(0.760877634695532, 3.44630057385729, 
        -2.6698944472787, 3.0549573547159, 4.22605013716277, 
        6.31531782097381, 7.4861933853718, 9.59676238480593, 
        10.2202980583394), geemodel = 0.77891355954108), bootse = c(0.0494992123332287, 
    0.0822766701503387, 0.138226071302166, 0.0676155643505378, 
    0.109386460307185, 0.0765576194142512, 0.117489216227279, 
    0.125042253599977, 0.184613840875179)), list(modest = list(
        root = c(1.03651612619632, 2.01282788715048, 0.649585688405116, 
        2.08574601885481, 3.97396347066154, 5.9138495362953, 
        8.68747146234961, 10.5526726481868, 11.6533321550962), 
        f.root = c(zi = -4.08562073062058e-13, func1 = -1.3899992268307e-13, 
        func2 = -4.79061235125755e-14, func3 = -9.33524091362159e-14, 
        func4 = -6.80690791369084e-14, func5 = 1.07136521876328e-14, 
        func6 = 4.41868763800812e-14, func7 = 3.23074900165921e-14, 
        func8 = 1.55257751099924e-16), iter = 13L, estim.precis = 9.3805875985137e-14, 
        geemodel_time = c(1.0173211898121, 4.82923504940843, 
        -17.0718499855478, 2.74910638612793, 3.8668311022416, 
        3.88290363047492, 6.86949702469842, 7.79574073153092, 
        8.45632561659902), geemodel = 0.677090846332521), bootse = c(0.0425359881338834, 
    0.0696167210747491, 0.0989761231267088, 0.0681126224653158, 
    0.0816223544813178, 0.0818850569162498, 0.110931759013505, 
    0.147892742804536, 0.176407255238012)), list(modest = list(
        root = c(0.993916222714693, 1.97543167631089, 0.81088155165191, 
        2.14793316890286, 4.11492386356644, 6.13841817180817, 
        8.7034659464251, 10.745717835437, 11.5983456884473), 
        f.root = c(zi = 2.27418084364217e-12, func1 = 2.8546054409162e-12, 
        func2 = 7.06153885365879e-14, func3 = 6.59966059666367e-14, 
        func4 = 1.17114651310146e-12, func5 = 1.6215917497675e-12, 
        func6 = 1.27148291895196e-13, func7 = -1.34225963677181e-13, 
        func8 = -3.78169717762944e-16), iter = 7L, estim.precis = 9.24432107468967e-13, 
        geemodel_time = c(0.92857532567858, 0.660370316860744, 
        4.01532176971786, 2.25736239316253, 7.13611776872745, 
        8.35558069879281, 10.7603240804151, 12.3964857557593, 
        12.5904052688183), geemodel = 0.952476110120401), bootse = c(0.0441799655715578, 
    0.0759905115469185, 0.124744450181763, 0.0687278979775025, 
    0.0988696027568356, 0.0851958690581828, 0.108637464642772, 
    0.131917604134632, 0.122361919305847)), list(modest = list(
        root = c(1.13933401772174, 1.8758244901953, 0.826178186872866, 
        2.22829466557566, 4.06837917825698, 6.26211599520311, 
        8.71635282891733, 10.6840402820723, 11.688608636971), 
        f.root = c(zi = 4.22619393702917e-07, func1 = 6.6303344037344e-07, 
        func2 = 3.9800329698636e-09, func3 = 1.08631789799696e-07, 
        func4 = 4.03275912802536e-07, func5 = 1.39778127239421e-07, 
        func6 = 4.65365307400489e-09, func7 = 8.68827630350869e-10, 
        func8 = 5.45913352717475e-10), iter = 8L, estim.precis = 1.94154121216105e-07, 
        geemodel_time = c(1.03634447988903, 3.7408681931773, 
        -4.82058950491488, 2.78339389956567, 3.6447088204996, 
        5.87980587616699, 6.88247748559327, 9.61896371931465, 
        9.61528944540717), geemodel = 1.02752903440607), bootse = c(0.0504361942221342, 
    0.0697383047493512, 0.119104946999739, 0.0763626573645236, 
    0.0850022099055814, 0.0859492934725057, 0.128145374174042, 
    0.150768777462186, 0.177460902924912)), list(modest = list(
        root = c(0.940243249245013, 1.978548962817, 0.829063020978423, 
        2.30408724716334, 4.06316410350052, 6.12113523063783, 
        8.49930539176047, 10.7844625639902, 11.7079455365982), 
        f.root = c(zi = 2.49763154602789e-10, func1 = 4.01533251093156e-10, 
        func2 = 1.74662066060316e-10, func3 = 8.11181677384809e-11, 
        func4 = 5.52482432632923e-11, func5 = 1.92234006490821e-11, 
        func6 = -7.73769937012503e-13, func7 = -7.84358689109865e-13, 
        func8 = -5.92859095149834e-13), iter = 9L, estim.precis = 1.09299919014265e-10, 
        geemodel_time = c(0.904291453727776, 4.68094303800875, 
        -11.3716172282993, 3.99337751296872, 2.45213906902267, 
        4.47982504056732, 6.55975673369007, 8.45742769780548, 
        8.54550026384428), geemodel = 0.974991134812958), bootse = c(0.0487156444091092, 
    0.0676835691506331, 0.103860761121177, 0.068904771907395, 
    0.0728512802706791, 0.0757358929713807, 0.086820847945107, 
    0.136576302929, 0.144616832459672)), list(modest = list(root = c(1.06104652845348, 
    1.94822705206128, 0.749041966662923, 2.15858138365797, 4.03879951652032, 
    5.97192571309633, 8.84072315467457, 10.3886685552174, 11.8490348050134
    ), f.root = c(zi = 5.32580537448979e-08, func1 = 8.10307478893435e-08, 
    func2 = 5.85837519337731e-10, func3 = 1.30566716246021e-08, 
    func4 = 4.87840709122514e-08, func5 = 1.75834864168944e-08, 
    func6 = 6.73790745420177e-10, func7 = 1.27947541450624e-10, 
    func8 = 8.28823502885268e-11), iter = 7L, estim.precis = 2.39092765271652e-08, 
        geemodel_time = c(1.0669186366948, 3.25344252913688, 
        -2.98541226988353, 2.08268121727963, 4.19762103656679, 
        5.27839245485825, 8.18726479129154, 9.3022084275504, 
        10.3590064621323), geemodel = 0.905021213819339), bootse = c(0.0456220880395228, 
    0.0776842910569779, 0.123121324353343, 0.0806714970241409, 
    0.0910513416780822, 0.0911357277961783, 0.127228640546136, 
    0.127470702923882, 0.133070918920962)), list(modest = list(
        root = c(0.984153835721173, 1.85281011473061, 0.867414736103957, 
        2.07895670234489, 4.00080747327316, 6.09310602846449, 
        8.83979808377291, 10.6099684549071, 11.8627748407199), 
        f.root = c(zi = 4.0113037336198e-08, func1 = 6.51489777681036e-08, 
        func2 = 4.14677236992844e-10, func3 = 1.15081429976878e-08, 
        func4 = 3.94523844426953e-08, func5 = 1.29604574294895e-08, 
        func6 = 4.87863171735881e-10, func7 = 6.5840823041557e-11, 
        func8 = 4.79233770722676e-11), iter = 12L, estim.precis = 1.89110338425574e-08, 
        geemodel_time = c(0.939324433791686, 1.03953607284112, 
        3.13494590064061, 1.90326899469414, 8.71211513986978, 
        7.27832597729565, 10.7023160038044, 11.5701552466092, 
        12.3841779749529), geemodel = 0.794544316151063), bootse = c(0.046716476205359, 
    0.0729406573700072, 0.119440314650281, 0.0689753656263996, 
    0.0847012353358936, 0.0886966233876658, 0.122561897283316, 
    0.13621249137148, 0.157983768483098)), list(modest = list(
        root = c(0.942182186907022, 1.89928194806531, 1.00467194561278, 
        2.10490067898558, 4.07904293827438, 5.96901704856874, 
        8.77594236170013, 10.3231587539952, 12.0784774595032), 
        f.root = c(zi = 8.74659233929265e-10, func1 = 1.57613422313574e-09, 
        func2 = 7.17188006031655e-12, func3 = 2.60400485896373e-10, 
        func4 = 9.638590481309e-10, func5 = 3.22519393136655e-10, 
        func6 = 8.23441315134232e-12, func7 = 1.29418697980554e-12, 
        func8 = 8.84290788954098e-13), iter = 12L, estim.precis = 4.46128572801039e-10, 
        geemodel_time = c(0.79831991976748, 4.56797428024691, 
        -9.2181052973261, 4.02971305776039, 3.20960515202457, 
        4.88335550010535, 6.79106107316949, 8.58423870695426, 
        8.76642103041633), geemodel = 0.672559380813005), bootse = c(0.0558712161351707, 
    0.078079203794928, 0.126436996190176, 0.07895417491926, 0.0996898198387344, 
    0.0864213979624496, 0.127668956257659, 0.131645835230809, 
    0.176035093585361)), list(modest = list(root = c(0.918590741508502, 
    2.02176901762427, 0.737219338341436, 2.04508798187438, 3.91145636260814, 
    5.98930926909122, 8.6610595368931, 10.6605987195646, 11.6175912892869
    ), f.root = c(zi = 3.03016003400103e-08, func1 = 4.50609253244139e-08, 
    func2 = 1.51559135424542e-08, func3 = 8.04099179862322e-09, 
    func4 = 6.24636742330154e-09, func5 = 8.35251656380875e-09, 
    func6 = 1.53873908059765e-09, func7 = 7.58755280827472e-11, 
    func8 = 2.89014229215567e-11), iter = 7L, estim.precis = 1.27557590026904e-08, 
        geemodel_time = c(0.92865947269293, 4.36203743527254, 
        -7.81155370629375, 3.05538071905393, 1.48188316362822, 
        5.80430125406087, 6.11468907144027, 8.98770511401245, 
        8.83867393489167), geemodel = 0.830357266744496), bootse = c(0.0543956024562166, 
    0.0711091487008237, 0.111348185205256, 0.0625727526151763, 
    0.090567519739367, 0.0732002713358971, 0.114841814747404, 
    0.139727921156375, 0.154748975024341)), list(modest = list(
        root = c(1.01387220268157, 2.05529501014645, 0.576641643869996, 
        1.97466742042324, 3.77247848824938, 5.8060988547055, 
        8.25586230739965, 10.6633380013955, 11.4461193280852), 
        f.root = c(zi = 3.03605807161489e-10, func1 = 4.76720773967543e-10, 
        func2 = 3.70718733488928e-12, func3 = 7.87404551283455e-11, 
        func4 = 2.86774798352596e-10, func5 = 1.03853869948267e-10, 
        func6 = 2.14939871456821e-12, func7 = 5.20722354124814e-13, 
        func8 = 3.18602728834744e-13), iter = 15L, estim.precis = 1.39599068410073e-10, 
        geemodel_time = c(1.04961797000692, 4.32792419404942, 
        -9.94109357525018, 3.98906466643682, 4.0407568499372, 
        4.30140651446498, 7.06478047022007, 8.21790692462312, 
        9.2233483656102), geemodel = 0.796017044410198), bootse = c(0.0457710494503823, 
    0.0773366144383766, 0.115526197479957, 0.0685531111128985, 
    0.0878074027225321, 0.0926869783333101, 0.130235243865341, 
    0.160044794154854, 0.22336490251867)), list(modest = list(
        root = c(1.03867405263583, 1.99696735486092, 0.767319883002912, 
        2.12191898305738, 3.95752143891313, 6.03502216798773, 
        8.76517876602274, 10.4925123401793, 11.6753717813874), 
        f.root = c(zi = 3.31281722054655e-08, func1 = 5.43851442769139e-08, 
        func2 = 3.54434204208331e-10, func3 = 9.53531722157341e-09, 
        func4 = 3.30752241151089e-08, func5 = 1.06920109432806e-08, 
        func6 = 4.37141225995141e-10, func7 = 7.26417259677703e-11, 
        func8 = 4.04933640499241e-11), iter = 9L, estim.precis = 1.57467310313959e-08, 
        geemodel_time = c(0.86183615155521, 4.33097435386471, 
        -6.29679613864305, 2.78697247828067, 3.24166830543547, 
        5.14260215929872, 6.96069121121377, 8.70425910583909, 
        9.15735885462125), geemodel = 0.64763780244979), bootse = c(0.0548352679998791, 
    0.083946778896767, 0.127671316615832, 0.0818332150925583, 
    0.0992075844745431, 0.103982773290691, 0.133549356825427, 
    0.176532938645982, 0.158399515936145)), list(modest = list(
        root = c(1.08900731136604, 2.01865066399967, 0.531884515318228, 
        2.02041553329685, 3.7669963773373, 5.88816314125469, 
        8.35097150041516, 10.5944335738952, 11.680048220005), 
        f.root = c(zi = 4.51860771022439e-14, func1 = 1.40110145707695e-13, 
        func2 = 5.05690866785258e-14, func3 = 5.05290254082524e-14, 
        func4 = 6.18940662611145e-14, func5 = -3.35287353436797e-14, 
        func6 = -1.77635683940025e-14, func7 = -4.71671313118094e-15, 
        func8 = -6.04464395204118e-15), iter = 33L, estim.precis = 4.55935624420817e-14, 
        geemodel_time = c(1.08997458346247, 6.19796434757558, 
        -54.4332329259876, 6.53362022231678, -0.116250161608788, 
        3.37485953825496, 4.50574047319359, 6.92330535440161, 
        6.89845337070738), geemodel = 0.925271139275799), bootse = c(0.0505244930924913, 
    59.7636684756427, 89.4577996953979, 62.5844553273117, 71.7302310595477, 
    330.907377094086, 377.693155998201, 303.888836544009, 190.579613143107
    )), list(modest = list(root = c(0.991760098368369, 2.04617005006316, 
    0.91668955705707, 2.05283674348335, 4.06126103818909, 6.03505387420259, 
    8.63935069381649, 10.5569081139339, 11.7791341885597), f.root = c(zi = 2.25028665479243e-07, 
    func1 = 3.27221794771404e-07, func2 = 9.84577849805213e-09, 
    func3 = 9.90719331572798e-08, func4 = 1.74837152033813e-07, 
    func5 = 4.01330925020593e-08, func6 = 1.74247220818824e-09, 
    func7 = 4.27893207411573e-10, func8 = 3.36349653858037e-10
    ), iter = 8L, estim.precis = 9.762723683459e-08, geemodel_time = c(1.00612736560529, 
    4.17043723184928, -7.79598376460479, 5.18936764790881, 2.3112247067891, 
    5.19782401952228, 6.9294647993314, 8.77660803363463, 9.41254613319903
    ), geemodel = 0.908220344943053), bootse = c(0.0527907091384008, 
    0.071519601852266, 0.109100867943045, 0.0640769429150262, 
    0.0774571127394903, 0.0788123204176767, 0.109240163078747, 
    0.140358876494806, 0.204655463674522)), list(modest = list(
        root = c(0.974176419050023, 1.8776921279897, 1.00871189106604, 
        2.30839696994719, 4.16512687282001, 6.23960960820399, 
        8.58921442942501, 10.8456368114368, 11.5954846584666), 
        f.root = c(zi = 5.19357282513511e-07, func1 = 8.17728960988973e-07, 
        func2 = 5.12516265838576e-09, func3 = 1.60906482998824e-07, 
        func4 = 4.91671278801675e-07, func5 = 1.4970807299397e-07, 
        func6 = 6.94497829340987e-09, func7 = 1.69651148684835e-09, 
        func8 = 1.3037080581757e-09), iter = 13L, estim.precis = 2.39382493199308e-07, 
        geemodel_time = c(1.00112183251666, 3.34667761319291, 
        -3.65974887727511, 4.82138687947148, 4.82695045917549, 
        5.87818287322163, 7.56456601851795, 9.58191000968971, 
        9.84414460213485), geemodel = 1.02645157598495), bootse = c(0.046719608690224, 
    0.0804832443930324, 0.11363327557907, 0.0788871472828849, 
    0.0956562326309555, 0.0956366487801205, 0.124129634516325, 
    0.150336224326532, 0.160089114199005)), list(modest = list(
        root = c(1.03785801551603, 2.03435728222038, 0.721531174178903, 
        1.97332746500567, 3.77470919778923, 5.72283440958675, 
        8.57948338816691, 10.3324536308108, 11.6479080702014), 
        f.root = c(zi = 1.47601597610958e-10, func1 = 2.50210963059772e-10, 
        func2 = 2.53161380747713e-12, func3 = 4.37503150027552e-11, 
        func4 = 1.54510890193471e-10, func5 = 5.01011454545619e-11, 
        func6 = 3.28070903776734e-14, func7 = -2.38439476496488e-13, 
        func8 = -1.60614577193741e-13), iter = 12L, estim.precis = 7.21264873636736e-11, 
        geemodel_time = c(0.916189010229147, 3.4132070615582, 
        -2.91382348721947, 1.22081841473366, 5.46718027990196, 
        5.57487833675125, 7.98984123763177, 9.01806113766594, 
        10.4534032284676), geemodel = 0.55665538478479), bootse = c(0.0505552348287035, 
    0.0761420139215987, 0.123536148766071, 0.0682259922645175, 
    0.0910673667022046, 0.0900656104641468, 0.146366852834568, 
    0.135099936699922, 0.184726836145146)), list(modest = list(
        root = c(1.01173894808182, 1.98540023888806, 0.76282411184968, 
        2.23534533345763, 4.15428873309728, 6.20374115248285, 
        8.84520145999333, 10.5506289593066, 11.8805605834583), 
        f.root = c(zi = 5.3058157312158e-08, func1 = 7.98383981148731e-08, 
        func2 = 4.13423462200524e-08, func3 = 1.9797680217426e-08, 
        func4 = 2.79276712866761e-09, func5 = 2.43840928351724e-10, 
        func6 = 4.09545730661875e-11, func7 = 1.1471990024603e-11, 
        func8 = 5.444589223913e-12), iter = 14L, estim.precis = 2.19034512304271e-08, 
        geemodel_time = c(0.992064406730571, 5.42338735657539, 
        -22.6598575823752, 5.70549109602271, 0.934422529939925, 
        4.11531662062271, 5.75648461670023, 7.67543230967897, 
        7.68175399515945), geemodel = 0.727738515124646), bootse = c(0.0457305588013107, 
    0.0789570538592414, 0.122862918295259, 0.0764811046616901, 
    0.0837833670577944, 0.0803834073790356, 0.132515215240666, 
    0.157185318577136, 0.201202428103169)), list(modest = list(
        root = c(0.904675194655573, 1.95389686856579, 1.00798290008096, 
        2.34326803194545, 4.14932593886782, 6.03455757330571, 
        8.64577631977637, 10.4982946256411, 11.7599508917598), 
        f.root = c(zi = 1.37420563262047e-08, func1 = 2.24888634381415e-08, 
        func2 = 1.42322195695321e-10, func3 = 3.66888694511689e-09, 
        func4 = 1.3855300574927e-08, func5 = 4.57290327826598e-09, 
        func6 = 1.61093471895413e-10, func7 = 2.93030877340783e-11, 
        func8 = 2.14357420702527e-11), iter = 9L, estim.precis = 6.52024056222791e-09, 
        geemodel_time = c(0.92577994073263, 3.23927091358173, 
        -2.83058878367208, 3.1804674796463, 4.68427423689352, 
        5.79612087467784, 8.09457826644293, 9.68416663889945, 
        9.99545393657798), geemodel = 0.593284007051207), bootse = c(0.0412061417446541, 
    0.0744211057982398, 0.117368132481349, 0.0709024619199112, 
    0.0837869102214216, 0.0882774969997177, 0.129647615860358, 
    0.134191178102739, 0.142422372804235)), list(modest = list(
        root = c(1.12709266277436, 1.95908727965214, 0.62888828339568, 
        1.93699071136503, 3.86209561053333, 5.76714933398989, 
        8.4634995249743, 10.4047445642736, 11.8446659279859), 
        f.root = c(zi = -6.87228052242972e-14, func1 = -1.25566224085105e-13, 
        func2 = -7.10672840020798e-15, func3 = -2.74849587533765e-14, 
        func4 = 2.66453525910038e-14, func5 = -4.05231403988182e-15, 
        func6 = -1.33677791058773e-14, func7 = -1.08940634291343e-14, 
        func8 = 2.77555756156289e-16), iter = 10L, estim.precis = 3.15686423761156e-14, 
        geemodel_time = c(0.863506358308171, 3.87136801322922, 
        -5.001602445923, 3.72122850490834, 3.2041809608348, 6.22672466983485, 
        6.54045276773133, 9.47485977671013, 9.46316922633218), 
        geemodel = 0.638048784106494), bootse = c(0.0548003641521851, 
    0.0912487308045293, 0.139726987107457, 0.0784693254057917, 
    0.109047543928996, 0.0936311056657086, 0.159067380835675, 
    0.16253726015664, 0.183006984503239)), list(modest = list(
        root = c(1.0698625007797, 1.97289876806377, 0.859187014686349, 
        2.20848232367724, 4.01019543930334, 5.99962944653131, 
        8.4691277249662, 10.5795661520451, 11.604992723845), 
        f.root = c(zi = 1.28542176902613e-11, func1 = 1.89042115295024e-11, 
        func2 = 7.11562753163975e-13, func3 = 3.32672778213805e-12, 
        func4 = 1.13161702230968e-11, func5 = 3.8865854978809e-12, 
        func6 = 1.64271519970767e-13, func7 = 3.93018950717305e-14, 
        func8 = -3.04617442381527e-14), iter = 7L, estim.precis = 5.69261229281379e-12, 
        geemodel_time = c(1.1141248714583, 1.88742828296163, 
        1.03981609627714, 2.23836856624056, 5.64291453415477, 
        6.59084393870117, 9.52630539584823, 10.7153268656089, 
        11.5786717090905), geemodel = 0.708669882051593), bootse = c(0.04842915628643, 
    0.0682048255623644, 0.11231537594486, 0.0805153885009527, 
    0.0854400991247838, 0.0841291456138222, 0.129142404174931, 
    0.158610284405756, 0.190248920747042)), list(modest = list(
        root = c(1.01179714590159, 2.02055318399217, 0.743673435046328, 
        2.14973297972342, 3.85421370854744, 5.8762956214171, 
        8.59237060853714, 10.3206847664091, 11.779998812816), 
        f.root = c(zi = 3.91938129729041e-08, func1 = 5.84161478078826e-08, 
        func2 = 4.47203052367229e-10, func3 = 9.84471298925982e-09, 
        func4 = 3.50081991208617e-08, func5 = 1.260316372792e-08, 
        func6 = 3.61010443761245e-10, func7 = 3.72802066994637e-11, 
        func8 = 2.75395869303585e-11), iter = 7L, estim.precis = 1.73265633231763e-08, 
        geemodel_time = c(0.986727224526593, 3.91670189083886, 
        -4.83592002638821, 2.61829658173034, 2.83803638094091, 
        5.27026075122163, 7.33575847807051, 8.75954093582229, 
        9.52515987028986), geemodel = 0.565266791645757), bootse = c(0.0510600263840628, 
    0.0719904669343503, 0.131346221022515, 0.0710766341299096, 
    0.0966965411786382, 0.0827562969905668, 0.133935886490537, 
    0.163088253439055, 0.227555935283803)), list(modest = list(
        root = c(0.923897582357339, 1.98840633137533, 0.836440408417708, 
        2.13282639804903, 4.20535102086819, 6.04620448250556, 
        8.78341895508816, 10.492713885968, 11.852825898536), 
        f.root = c(zi = 2.1112001036272e-12, func1 = 6.64313049014709e-12, 
        func2 = 5.64909230504895e-13, func3 = 2.96394853105397e-12, 
        func4 = 2.30623853347822e-12, func5 = -1.11022302462516e-13, 
        func6 = -4.22301082991794e-14, func7 = 2.12211526495298e-14, 
        func8 = 7.66331442747514e-14), iter = 9L, estim.precis = 1.64894817738859e-12, 
        geemodel_time = c(0.960571583206992, 3.14643219955712, 
        -2.89435763861232, 4.17565611146, 4.13158580922821, 6.31835810045205, 
        8.03930987074852, 9.34245540466374, 10.4046409905076), 
        geemodel = 0.751715287602612), bootse = c(0.0469133262690089, 
    0.0661853753741948, 0.10746481444425, 0.066199556944018, 
    0.078845924235612, 0.0736566012368631, 0.123901607262998, 
    0.170071149390913, 0.163835344302675)), list(modest = list(
        root = c(0.952561749604064, 2.10582275944987, 0.57080339244652, 
        2.14095683530665, 3.95041468939472, 5.84496054516549, 
        8.48608034894171, 10.4570464039792, 11.662576201193), 
        f.root = c(zi = 2.19366870335413e-07, func1 = 3.34786051769953e-07, 
        func2 = 2.08671809692751e-09, func3 = 5.66634272836097e-08, 
        func4 = 2.04457634045419e-07, func5 = 6.81211930566279e-08, 
        func6 = 2.19330665803853e-09, func7 = 4.06148309428644e-10, 
        func8 = 2.54634868745995e-10), iter = 10L, estim.precis = 9.87039982693515e-08, 
        geemodel_time = c(0.989378730644537, 3.52810106312464, 
        -3.64815463319722, 2.13372909578013, 5.08766590657181, 
        4.89526915240191, 8.0945257790139, 8.91242779337315, 
        10.0264087386803), geemodel = 0.759658973733728), bootse = c(0.0460765929193335, 
    0.0800648303168248, 0.12598041654902, 0.076547508720511, 
    0.0893276180110566, 0.0893899050566395, 0.13007231626058, 
    0.166739918471879, 0.190989980385682)), list(modest = list(
        root = c(1.00497550832532, 2.00476540388847, 0.791792398039172, 
        2.09182906226577, 4.0191911730431, 6.21095236099818, 
        8.76867580525534, 10.7113853502823, 11.6030623263756), 
        f.root = c(zi = 1.916289349424e-11, func1 = 3.36328742633896e-11, 
        func2 = 1.01474384450739e-13, func3 = 4.61784118430987e-12, 
        func4 = 1.98245907537253e-11, func5 = 8.73384004007605e-12, 
        func6 = 2.6326163471424e-13, func7 = -7.74935671188359e-14, 
        func8 = -9.31477117660506e-14), iter = 8L, estim.precis = 9.61193522597675e-12, 
        geemodel_time = c(0.87756723491895, 2.56157687150016, 
        -0.0861836662865285, 1.51316707414317, 5.45367202005004, 
        6.98959816528372, 8.89213353613594, 10.2731903333392, 
        11.0052765632205), geemodel = 0.726124340917496), bootse = c(0.0381519438688957, 
    0.0784931677208955, 0.12529887306924, 0.073266089432514, 
    0.104171202524989, 0.0711531849868897, 0.137906995239799, 
    0.144441707457289, 0.146073715390311)), list(modest = list(
        root = c(0.904967999448834, 2.03112582449059, 0.838279349029641, 
        2.09201554243097, 3.89556919842846, 5.87573441731473, 
        8.5356891897924, 10.4922131032177, 11.8264364068592), 
        f.root = c(zi = -2.33257857473745e-13, func1 = -3.01314528883267e-13, 
        func2 = 1.23574761534684e-13, func3 = 6.34180208347601e-14, 
        func4 = -7.99915689242425e-14, func5 = -1.27058086274445e-13, 
        func6 = -1.29084243294386e-13, func7 = -7.40518757424979e-14, 
        func8 = -2.21350715534641e-14), iter = 7L, estim.precis = 1.28209557168388e-13, 
        geemodel_time = c(0.77115305425356, 4.28991644929401, 
        -6.2796039256739, 2.92860788529451, 1.68267162099818, 
        5.11419564767696, 7.01223382133494, 8.78842035294826, 
        9.09203858098771), geemodel = 0.726237944568026), bootse = c(0.0519662006339789, 
    0.086075894003171, 0.128335010184437, 0.0805108150288852, 
    0.0878800031450816, 0.105994036040669, 0.123290905732822, 
    0.155358434468894, 0.149591963602788)), list(modest = list(
        root = c(1.01798287184989, 2.0461197970606, 0.70587262929147, 
        2.1627757678014, 3.98695712381587, 6.14080507307647, 
        8.60839863513423, 10.4606376255696, 11.8193096885357), 
        f.root = c(zi = -2.43660647214483e-12, func1 = 2.85793610999008e-12, 
        func2 = 9.28451759918403e-13, func3 = 4.74162376029597e-13, 
        func4 = 2.55795384873636e-13, func5 = 4.72008716834171e-13, 
        func6 = 9.69085922619684e-14, func7 = 8.71525074330748e-15, 
        func8 = -8.27116153345742e-15), iter = 9L, estim.precis = 8.37650647147717e-13, 
        geemodel_time = c(0.996091574641593, 4.71641299998279, 
        -11.2144655006311, 4.08179782427283, 1.73565580294893, 
        4.90917415145747, 6.18133574744485, 8.41332023484947, 
        8.66028541177885), geemodel = 1.05784723800309), bootse = c(0.0551193814119327, 
    0.0711126180070352, 0.114111659279367, 0.0658928791977772, 
    0.08668087186126, 0.0764457691057042, 0.107681624992548, 
    0.121250123970729, 0.175049416848149)), list(modest = list(
        root = c(1.02401479399817, 2.04527222778737, 0.673559994748572, 
        2.05274692835595, 3.93016199357459, 5.87944336487564, 
        8.65035918898963, 10.7354972242944, 11.2054785271736), 
        f.root = c(zi = 1.6350966691725e-08, func1 = 2.71753883840375e-08, 
        func2 = 2.16078099857242e-10, func3 = 3.74384517831672e-09, 
        func4 = 1.60828664830248e-08, func5 = 6.88912424329224e-09, 
        func6 = 2.34290961631523e-10, func7 = -4.76303371743647e-12, 
        func8 = -2.89037088534172e-12), iter = 7L, estim.precis = 7.85557927183198e-09, 
        geemodel_time = c(1.07334646716882, 1.20837678603578, 
        2.58059190347816, 2.10734924297151, 6.57311044210897, 
        7.57433446414054, 10.0428996743681, 11.6572258877295, 
        12.2249317354792), geemodel = 1.06312641603953), bootse = c(0.0500588213312048, 
    0.0807885451644769, 0.133483270321927, 0.0809598888531595, 
    0.0904490411051752, 0.0910141262945501, 0.130195753912758, 
    0.139557374490576, 0.147309361066532)), list(modest = list(
        root = c(0.96795044072518, 1.99276160111211, 0.646272660988539, 
        2.0848588168792, 3.82963497141916, 5.92057984573954, 
        8.59294989282836, 10.4699163498361, 11.7154931351374), 
        f.root = c(zi = 4.15644835216611e-09, func1 = 6.29537666441138e-09, 
        func2 = 6.23296856835931e-11, func3 = 1.08328628055723e-09, 
        func4 = 3.76346904031391e-09, func5 = 1.28786964426197e-09, 
        func6 = 4.80179507267309e-11, func7 = 7.58339571693689e-12, 
        func8 = 3.75650899275826e-12), iter = 9L, estim.precis = 1.85645972475896e-09, 
        geemodel_time = c(0.965905810734447, 1.4585215408864, 
        2.24246752177903, 1.50613875941159, 7.52480355615687, 
        6.57471092660212, 10.3404917523589, 11.0408078361846, 
        12.0285689329424), geemodel = 0.851308681822267), bootse = c(0.0566830818496887, 
    0.0748653766614996, 0.108093972631643, 0.0783103793964227, 
    0.0962110925157194, 0.0799996357334355, 0.119796234447596, 
    0.127354635011787, 0.163860208226694)), list(modest = list(
        root = c(1.09198307165839, 1.93963521999296, 0.706803908991943, 
        1.99163559019371, 3.91329770634089, 5.80238248173771, 
        8.5927496678776, 10.2469534860533, 11.7542091305507), 
        f.root = c(zi = 3.04785641169758e-11, func1 = 4.84582374227216e-11, 
        func2 = 1.13406853352593e-12, func3 = 8.67698968232133e-12, 
        func4 = 2.88388618541191e-11, func5 = 1.05059849708766e-11, 
        func6 = -2.13190576303646e-13, func7 = -1.47768949854132e-13, 
        func8 = -4.61852778244065e-14), iter = 8L, estim.precis = 1.4277761264947e-11, 
        geemodel_time = c(1.04965753032398, 3.80872668743325, 
        -5.89888443972442, 3.44802233065527, 2.78334030966105, 
        5.72356039978079, 6.66189114513095, 9.22564256862152, 
        9.37499632134785), geemodel = 0.988943295472228), bootse = c(0.0491967530951387, 
    0.0717323514831766, 0.10349631792093, 0.07862441367668, 0.0945923543592087, 
    0.0677044966789801, 0.131095755607658, 0.150876946454094, 
    0.179798802825446)), list(modest = list(root = c(1.00296690103174, 
    2.02281713230264, 0.651892177690166, 2.07181686538019, 3.86902963131178, 
    5.81943472097961, 8.55387261649288, 10.3330216159785, 11.8226508641503
    ), f.root = c(zi = 7.40851824332367e-13, func1 = 1.43252076867384e-12, 
    func2 = 7.22460286040061e-14, func3 = 2.11223291461671e-13, 
    func4 = 6.84202694500868e-13, func5 = 4.37622160731621e-13, 
    func6 = 1.34336985979644e-13, func7 = 5.45397060847108e-14, 
    func8 = 1.45101649880113e-14), iter = 8L, estim.precis = 4.20228180595193e-13, 
        geemodel_time = c(1.1485195708603, 3.87231149829554, 
        -6.18395858522, 3.19674941874888, 2.6808712597833, 5.50307164294935, 
        6.77649571613844, 9.22226836333945, 9.29690819971673), 
        geemodel = 0.869258175527407), bootse = c(0.0505678396329671, 
    0.0740078721401956, 0.113362727998982, 0.0658961646510105, 
    0.0919568524221907, 0.0818563782845028, 0.125749404124562, 
    0.150392613463926, 0.166640369063752)), list(modest = list(
        root = c(1.06934361380571, 2.01718665805495, 0.668377438508013, 
        2.23124285826776, 3.89606005311493, 6.20822566980119, 
        8.54772636821199, 10.7158424162472, 11.6082018874966), 
        f.root = c(zi = 6.54143406109142e-13, func1 = 8.85402862138562e-13, 
        func2 = 5.83699755196676e-14, func3 = 5.98965321785272e-14, 
        func4 = 1.52504660240254e-13, func5 = 2.65429171697473e-13, 
        func6 = 1.62994617802781e-13, func7 = 7.26710358556204e-14, 
        func8 = 3.3285874057043e-14), iter = 9L, estim.precis = 2.60522015066563e-13, 
        geemodel_time = c(1.06112040264676, 4.13909296338339, 
        -7.36750649714938, 3.9937423350173, 2.79961917748485, 
        5.25593956912799, 6.78898034710441, 8.89191855269719, 
        9.39603065123841), geemodel = 1.12379345559984), bootse = c(0.0451517263551344, 
    0.0691879232431117, 0.10675549238934, 0.0662944646250829, 
    0.088327701839445, 0.0725495025938608, 0.108795928555066, 
    0.124841366644787, 0.164925856575541)), list(modest = list(
        root = c(1.0118980078922, 2.02214180702703, 0.715183229149078, 
        2.13063282910838, 3.98415560429812, 5.8945113915276, 
        8.58271528481338, 10.5663709502438, 11.8628107789652), 
        f.root = c(zi = -7.18758386142326e-13, func1 = -8.90509888051838e-13, 
        func2 = -1.12635595295174e-13, func3 = -1.96953564568503e-13, 
        func4 = -2.29760654946176e-13, func5 = -1.59672622346285e-13, 
        func6 = -7.42114703022878e-14, func7 = -1.69447789133415e-14, 
        func8 = -1.84574577843932e-15), iter = 8L, estim.precis = 2.6681030070493e-13, 
        geemodel_time = c(1.12322988358313, 0.329791588125064, 
        3.6563954457563, 3.72688042796527, 7.26793756241221, 
        8.87688413806841, 10.2646557053887, 12.8260801886503, 
        12.8216168241468), geemodel = 1.13656111912307), bootse = c(0.0389737225144286, 
    0.0617351525446806, 0.100805292295772, 0.073501601707196, 
    0.0750527768636906, 0.0806819129163102, 0.0970289979114516, 
    0.117955770667286, 0.148354944678373)), list(modest = list(
        root = c(1.11111471175949, 1.85718596332565, 0.801626261444825, 
        2.12380337194296, 4.0632633593207, 6.13787804298534, 
        8.60817121447182, 10.7264201024387, 11.5137237715601), 
        f.root = c(zi = 1.59749213857197e-10, func1 = 2.64203769972937e-10, 
        func2 = 1.36530094521636e-10, func3 = 6.70945278773583e-11, 
        func4 = 6.49795495188954e-12, func5 = 7.57116591643126e-13, 
        func6 = -1.9542145679452e-12, func7 = -1.153632744888e-12, 
        func8 = -5.63580432322297e-13), iter = 8L, estim.precis = 7.09449006130907e-11, 
        geemodel_time = c(1.14211856551711, 4.23848470873707, 
        -9.29228068531801, 3.98115377659471, 1.44712310860721, 
        5.30111142104796, 6.65988621203283, 8.55195723055757, 
        9.26864187311259), geemodel = 1.25445325341418), bootse = c(0.0546301297588977, 
    0.0856147968321296, 0.119408550520104, 0.0639561814871408, 
    0.105493772758183, 0.0714955040226743, 0.127888393960503, 
    0.133596752953033, 0.167582595585813)), list(modest = list(
        root = c(0.978896276821705, 1.99329567182416, 0.825293076066569, 
        2.03842433909394, 4.01310926926216, 6.07878135864526, 
        8.697128224715, 10.737701182461, 11.7080613362204), f.root = c(zi = 2.20809104334307e-09, 
        func1 = 3.55317597566795e-09, func2 = 2.78328436686959e-11, 
        func3 = 6.36874021835848e-10, func4 = 2.11808066051533e-09, 
        func5 = 7.26845916787511e-10, func6 = 2.88222778976888e-11, 
        func7 = 3.98614474761416e-12, func8 = 2.79921572032826e-12
        ), iter = 11L, estim.precis = 1.03405645557601e-09, geemodel_time = c(0.96878151611563, 
        3.33700983794831, -2.9428862303485, 1.20996373576028, 
        5.78802123813882, 5.27505735989274, 8.2095400055494, 
        9.53912349816651, 10.0204550774148), geemodel = 0.992182399189474), 
        bootse = c(0.0446587201248184, 0.0719210868007117, 0.104269195530476, 
        0.0692999738257004, 0.0743503482719558, 0.0860599434368108, 
        0.109145668244417, 0.142875396384617, 0.177175706221925
        )), list(modest = list(root = c(0.95986069506304, 1.96017492611476, 
    0.82510836672434, 2.12725258008011, 4.11331761716159, 6.1724365544044, 
    8.60441952052658, 10.6721849999481, 11.7167432840605), f.root = c(zi = 6.09535288909058e-09, 
    func1 = 9.61148716172033e-09, func2 = 6.46178666130481e-11, 
    func3 = 1.68539993072869e-09, func4 = 5.74911795947486e-09, 
    func5 = 2.00425538665616e-09, func6 = 7.35869698509362e-11, 
    func7 = 1.24019405856046e-11, func8 = 7.75753896883891e-12
    ), iter = 8L, estim.precis = 2.81155307152101e-09, geemodel_time = c(1.0178509534164, 
    2.66328994030904, -1.12866414585853, 2.79280457186065, 5.2288878177991, 
    5.94806262623679, 8.49900778002459, 10.560236680807, 10.3688370382871
    ), geemodel = 0.848728880485812), bootse = c(0.046237316259639, 
    0.075590843995403, 0.101726510620918, 0.0642511346831235, 
    0.0861445510507494, 0.0792048345039532, 0.0986594879719598, 
    0.158059358338282, 0.201802586335435)), list(modest = list(
        root = c(0.940817576806038, 2.01530922167557, 0.865001990308865, 
        1.96765557522284, 3.956626776587, 5.90931572586363, 8.6347758390397, 
        10.3457882658166, 11.8925174075669), f.root = c(zi = 8.87252835646279e-08, 
        func1 = 1.44936063817269e-07, func2 = 9.44001636517429e-10, 
        func3 = 2.55962113696225e-08, func4 = 8.80683289480937e-08, 
        func5 = 2.87011491448275e-08, func6 = 1.06894659790413e-09, 
        func7 = 1.90017335199855e-10, func8 = 1.06396669252717e-10
        ), iter = 9L, estim.precis = 4.20373776759239e-08, geemodel_time = c(0.962343981257698, 
        3.87099300295974, -4.72375947918067, 1.81681591551893, 
        4.00941167616941, 5.32174033045653, 6.95461910331614, 
        9.09537141982619, 9.50263083113484), geemodel = 0.960290139854032), 
        bootse = c(0.0464513165003191, 0.06370561821612, 0.10154445647214, 
        0.0822189222101097, 0.0781814294932634, 0.0788847850937522, 
        0.115427883763959, 0.125367626970413, 0.154060790779543
        )), list(modest = list(root = c(0.985827179902134, 1.99181482180436, 
    0.738664751060065, 2.11862351904321, 3.89776199789137, 6.11267060308733, 
    8.40257659376278, 10.6063775093269, 11.4790691633735), f.root = c(zi = -3.34177130412172e-14, 
    func1 = -2.38142838782096e-13, func2 = 2.48186887708002e-14, 
    func3 = -8.57647286522933e-15, func4 = -9.08717545655691e-14, 
    func5 = -9.61800084020581e-14, func6 = -5.10147479815259e-14, 
    func7 = -1.90958360235527e-14, func8 = 9.59085241780677e-16
    ), iter = 9L, estim.precis = 6.25641272970921e-14, geemodel_time = c(0.904761231342436, 
    4.40417452630195, -8.02870830135582, 2.20739665367604, 3.13699241762108, 
    4.53769129338772, 7.21250959125166, 8.19923040617163, 9.09497367592546
    ), geemodel = 0.621881131177926), bootse = c(0.0461037368457453, 
    0.0734338161842337, 0.105520536991025, 0.0738829205521754, 
    0.0876923552651355, 0.0830618401648682, 0.125043972783414, 
    0.140605311397037, 0.158246013766244)), list(modest = list(
        root = c(1.09704313470318, 1.91420926901258, 0.706630140184807, 
        2.0015416118883, 3.87302565326636, 5.86160953262995, 
        8.60060281317758, 10.5909975043098, 11.3907138768783), 
        f.root = c(zi = -3.37285754881123e-13, func1 = -3.09197112358106e-13, 
        func2 = 4.82947015711943e-15, func3 = -4.5852210917019e-14, 
        func4 = -1.19796533804006e-13, func5 = -4.75335916461095e-14, 
        func6 = -2.69229995045454e-14, func7 = -2.8714525332138e-14, 
        func8 = -2.51881848711832e-15), iter = 10L, estim.precis = 1.02516779676365e-13, 
        geemodel_time = c(1.02763386946991, 4.22610020093484, 
        -6.96843733384443, 2.9462738874241, 3.36394988718263, 
        4.24889051197687, 7.63643470710393, 8.17599632970237, 
        9.1451885911797), geemodel = 0.748381108270552), bootse = c(0.044142838383951, 
    0.0748010997686838, 0.119260384587272, 0.0803495289346941, 
    0.0916793516085454, 0.0873533487385539, 0.10821187028441, 
    0.123796446915789, 0.205218390954261)), list(modest = list(
        root = c(1.00350746319282, 1.874509744896, 0.769771122049701, 
        2.0570898006292, 3.82959496879691, 5.77014789481295, 
        8.47725174448673, 10.767387727229, 11.525429454878), 
        f.root = c(zi = 8.14837086693387e-12, func1 = 1.6090129228985e-11, 
        func2 = 4.89414064830385e-13, func3 = 2.74941180933297e-12, 
        func4 = 8.72601990664634e-12, func5 = 3.19352877475865e-12, 
        func6 = 2.14994688718662e-13, func7 = 1.65145674912992e-14, 
        func8 = -2.69515312845137e-14), iter = 12L, estim.precis = 4.40614838210908e-12, 
        geemodel_time = c(0.835562737622913, 4.60892508827422, 
        -11.5683963150811, 3.68130357569023, 2.8153074173229, 
        4.81278819341192, 6.14816273368714, 8.52124412632119, 
        8.47570841697259), geemodel = 0.43751331589232), bootse = c(0.0550144734118331, 
    0.0868301305569221, 0.137202729164174, 0.0800575052561081, 
    0.109519775881927, 0.0843749824002694, 0.168011116664513, 
    0.221150245038216, 0.324173154417758)), list(modest = list(
        root = c(1.0483080208064, 2.01416629310126, 0.722077389855185, 
        2.08528923337748, 3.97987557835625, 5.9722313733789, 
        8.5831863926607, 10.3567005291962, 11.8657857104829), 
        f.root = c(zi = 9.88098491916389e-13, func1 = 2.89857027269136e-12, 
        func2 = 8.32341384400873e-13, func3 = 4.97837882029728e-13, 
        func4 = 2.63788990650937e-13, func5 = 2.39308572957952e-13, 
        func6 = 7.32192084740291e-14, func7 = 4.35415592470179e-15, 
        func8 = -1.54829245693228e-14), iter = 9L, estim.precis = 6.45889098179477e-13, 
        geemodel_time = c(1.05582930824923, 4.68755173554562, 
        -10.9577021831193, 3.60557424847445, 2.03015367994503, 
        4.48171172318545, 6.10811890169696, 8.34300826819162, 
        8.70298550304905), geemodel = 1.18029624427208), bootse = c(0.0469744431807375, 
    0.0739269759738416, 0.113954521274823, 0.0697996336987081, 
    0.0973023113735515, 0.0842764133439922, 0.112869082060524, 
    0.13500687625616, 0.174470989127224)), list(modest = list(
        root = c(0.91647594417172, 2.02476404828933, 0.905133740245722, 
        2.16244870449264, 4.20890288620379, 6.23493595164708, 
        8.79660366592133, 10.6697384173182, 11.7616448212414), 
        f.root = c(zi = 2.75634667645797e-07, func1 = 4.38521064016761e-07, 
        func2 = 2.90935317504015e-09, func3 = 7.4357870583075e-08, 
        func4 = 2.66082506805709e-07, func5 = 8.96442824971366e-08, 
        func6 = 3.45648584060276e-09, func7 = 6.86090824777996e-10, 
        func8 = 4.21362375546686e-10), iter = 9L, estim.precis = 1.27968187084938e-07, 
        geemodel_time = c(0.978740597995125, 2.21834934216391, 
        0.147154926826619, 3.05137284426897, 6.22586339761922, 
        6.9297072579236, 9.3208199508195, 10.4747000758991, 11.2916143640383
        ), geemodel = 1.00058732089252), bootse = c(0.0450072491710126, 
    0.0760098094383835, 0.134002605550507, 0.0656573983686288, 
    0.10274868182296, 0.0799515697628142, 0.139283354128254, 
    0.143328516610414, 0.155775636619954)), list(modest = list(
        root = c(1.05514706453127, 1.98861801498979, 0.70230758089268, 
        2.13816554464065, 3.73669118311985, 5.91189679675716, 
        8.40785161019867, 10.6018429442142, 11.5746930451097), 
        f.root = c(zi = 3.53461057089888e-08, func1 = 6.36785267849049e-08, 
        func2 = 3.23750087243392e-08, func3 = 1.54189550467809e-08, 
        func4 = 2.60549448682923e-09, func5 = 3.85822568338412e-10, 
        func6 = 3.19383022633069e-11, func7 = 1.70367886465073e-12, 
        func8 = -2.79534728697683e-12), iter = 10L, estim.precis = 1.66495945165107e-08, 
        geemodel_time = c(0.923663923871801, 5.22583146079036, 
        -14.1460347083089, 2.04546787653689, 2.25390509773727, 
        4.15653604532362, 5.58302842067725, 7.74454843306484, 
        8.33483244810524), geemodel = 0.785075469713565), bootse = c(0.0482765005666918, 
    0.0813725452376412, 0.122508784590353, 0.0679759003073215, 
    0.0859716695005108, 0.0858037429859943, 0.115798924828934, 
    0.153507155442066, 0.224985328986054)), list(modest = list(
        root = c(1.00363263972239, 1.95506358586185, 0.876892113158572, 
        2.0388795891942, 4.04245058716333, 6.10154309431081, 
        8.78505508623958, 10.5638581354195, 11.936134867589), 
        f.root = c(zi = 6.63691324120919e-12, func1 = 1.05216946266751e-11, 
        func2 = 2.49966713994354e-13, func3 = 1.5422799213953e-12, 
        func4 = 5.53569462404674e-12, func5 = 2.420563749439e-12, 
        func6 = 2.72504241394245e-13, func7 = 6.33382235548652e-14, 
        func8 = -7.06221105900573e-14), iter = 8L, estim.precis = 3.03484193914431e-12, 
        geemodel_time = c(1.15796196303645, 2.92834432196282, 
        -2.21403477361302, 2.23570021573305, 4.57906424659735, 
        5.94353988570906, 8.1067131133712, 9.83494649680396, 
        10.4460985003583), geemodel = 1.03692128255989), bootse = c(0.05339304121152, 
    0.0734798823150202, 0.123852456867322, 0.0751885144997182, 
    0.088772612090343, 0.0803622850940856, 0.120153476089968, 
    0.131754642281214, 0.148533622649653)), list(modest = list(
        root = c(0.981365168416775, 2.12222751021245, 0.727873122602471, 
        2.01938087728616, 3.95228341978656, 5.88334283663895, 
        8.51946372188883, 10.5678907435863, 11.3668961993757), 
        f.root = c(zi = 4.2448300430209e-09, func1 = 5.96457661039551e-09, 
        func2 = 3.06232395518025e-09, func3 = 1.50492612815967e-09, 
        func4 = 2.26101984357463e-10, func5 = 1.46594572418557e-11, 
        func6 = 8.66569316304577e-12, func7 = 2.40490960479178e-12, 
        func8 = -2.97040170238461e-13), iter = 12L, estim.precis = 1.66986509125486e-09, 
        geemodel_time = c(1.13760593212438, 5.36834695021196, 
        -18.0646166930819, 2.87983262654851, 1.43757927565275, 
        3.82947592926672, 5.47136608108313, 7.39813201402957, 
        7.98991812147634), geemodel = 1.17352586909738), bootse = c(0.0535926004025166, 
    0.0838863616103092, 0.126735603941745, 0.0819967439260433, 
    0.094884859092637, 0.0813944395067238, 0.132184761240725, 
    0.123862940782343, 0.156670675768053)), list(modest = list(
        root = c(0.988078549674144, 1.87211228833612, 1.01782330281337, 
        2.2108097309739, 4.1231148998205, 6.1069906671534, 8.68310851043051, 
        10.6361507238213, 11.742250008929), f.root = c(zi = 1.07501896273732e-10, 
        func1 = 1.70601088811395e-10, func2 = 9.32069560422022e-11, 
        func3 = 4.5755732536179e-11, func4 = 1.03177783210945e-12, 
        func5 = -1.03483888125311e-12, func6 = -1.30329080860747e-12, 
        func7 = -9.89541781848402e-13, func8 = -5.9329624546578e-13
        ), iter = 13L, estim.precis = 4.6890935468088e-11, geemodel_time = c(0.955160760241755, 
        5.17908031073788, -19.7332382606779, 4.10742691145907, 
        1.96948223505534, 4.20920389335805, 5.82018746541507, 
        7.68849674222584, 8.23147990174634), geemodel = 0.800086099104014), 
        bootse = c(0.0476605261657332, 0.0737702173531805, 0.126270852785615, 
        0.0757419957142667, 0.100521092081163, 0.0880655592098108, 
        0.127886688497151, 0.15378402111465, 0.185674594748037
        )), list(modest = list(root = c(1.08430301902359, 2.00663863606379, 
    0.560692368322949, 2.01135631923937, 3.76175312258906, 5.85116508833791, 
    8.5369725590842, 10.6264506724106, 11.6842542898368), f.root = c(zi = 2.24444697272119e-08, 
    func1 = 3.52650173507385e-08, func2 = 2.44144335824481e-10, 
    func3 = 5.80672036842866e-09, func4 = 2.13648980729175e-08, 
    func5 = 7.48671667716305e-09, func6 = 2.55140338977639e-10, 
    func7 = 4.13005185606607e-11, func8 = 2.24888684063895e-11
    ), iter = 7L, estim.precis = 1.03256551398032e-08, geemodel_time = c(1.02541753016915, 
    3.85126143420608, -4.39940219401807, 2.0290949336177, 3.07923635374906, 
    5.02363122166456, 7.26623839868903, 8.92620305606057, 9.42293453031846
    ), geemodel = 0.833583074247978), bootse = c(0.0476337205057985, 
    0.0771694976189405, 0.121745847521355, 0.0824555991303298, 
    0.0904003866040227, 0.100229532293126, 0.125112123954034, 
    0.154694370684336, 0.183757306978343)), list(modest = list(
        root = c(0.978782942890273, 2.21077562230483, 0.435066237243832, 
        1.97987166984687, 3.63552304018244, 5.70408237697518, 
        8.33200020046045, 10.2220877528067, 11.6005234837617), 
        f.root = c(zi = -1.02728936468566e-12, func1 = 2.05391259555654e-14, 
        func2 = 8.17117207230211e-13, func3 = -1.80438997077204e-13, 
        func4 = -3.41393580072236e-13, func5 = -4.06315606160668e-13, 
        func6 = -3.09157471216175e-13, func7 = -1.22886076314721e-13, 
        func8 = -9.95169251909525e-14), iter = 15L, estim.precis = 3.69406039322599e-13, 
        geemodel_time = c(0.931095891607543, 5.85284951860933, 
        -24.7950177002815, 6.13413904826626, 1.04261293470297, 
        3.1871932594132, 5.41533268171801, 6.93129275395508, 
        7.75810823934199), geemodel = 0.955492544552511), bootse = c(0.0501336251619348, 
    0.0819863982775538, 0.140682595375327, 0.066868888173329, 
    0.103841912953809, 0.0844585131242294, 0.124652314422542, 
    0.147861441006975, 0.135875757184329)), list(modest = list(
        root = c(1.06320462431311, 1.94786326937911, 0.823808715099923, 
        2.1453597463857, 3.99030966731153, 6.1596599944331, 8.52008042202268, 
        10.7267998029882, 11.6743781880373), f.root = c(zi = 4.30164792675214e-11, 
        func1 = 7.93912713348277e-11, func2 = 9.86877246589302e-13, 
        func3 = 1.43288853005075e-11, func4 = 4.77582804032928e-11, 
        func5 = 1.64139645885547e-11, func6 = 1.54945500874248e-13, 
        func7 = -1.55431223447522e-14, func8 = -3.34454686168328e-15
        ), iter = 9L, estim.precis = 2.24521768123749e-11, geemodel_time = c(1.18307998607521, 
        4.37832281289618, -8.47158254341585, 2.90085908576777, 
        2.60873635208025, 5.42879432745763, 6.16431330385141, 
        8.69714517867687, 8.90549485952382), geemodel = 1.18028846064469), 
        bootse = c(0.0446360244500684, 0.0928092253104164, 0.118995296124737, 
        0.0830722500041164, 0.0830803717191737, 0.103447114470047, 
        0.116194340661762, 0.172625117755437, 0.180834929319427
        )), list(modest = list(root = c(0.993928222917973, 2.11638028894416, 
    0.459880963247328, 1.76495280232602, 3.54702918601354, 5.49820553300507, 
    8.12050889082449, 10.3590334200911, 11.6112345404113), f.root = c(zi = -1.69309011255336e-13, 
    func1 = -2.76445533131664e-14, func2 = 3.08780778723872e-14, 
    func3 = -6.07239952765681e-15, func4 = 1.32116539930394e-14, 
    func5 = 5.05151476204446e-15, func6 = -1.96474780889133e-14, 
    func7 = -1.88876692064355e-14, func8 = -9.32587340685131e-15
    ), iter = 37L, estim.precis = 3.33364701584256e-14, geemodel_time = c(0.72085426485084, 
    5.97548554993276, -62.951602141674, 6.15195842777377, 1.78383342026518, 
    3.12828868166716, 5.00330172367922, 6.91831829878783, 7.45042323955123
    ), geemodel = 0.745649114831712), bootse = c(0.0493072353526808, 
    0.076758129330355, 0.122249600416697, 0.0701802498508946, 
    0.095701680995772, 0.0880186742920602, 0.122573325285666, 
    0.166642127983906, 0.174574336037636)), list(modest = list(
        root = c(1.0046579117849, 2.00673536532856, 0.785154982635628, 
        2.16279961286737, 4.06241810726275, 6.1630186992219, 
        8.59087894337323, 10.6189395353448, 11.6494661205623), 
        f.root = c(zi = 2.44328165366348e-07, func1 = 3.67885092833475e-07, 
        func2 = 2.63622710466871e-09, func3 = 5.96835026019094e-08, 
        func4 = 2.2058359142621e-07, func5 = 8.18113253808761e-08, 
        func6 = 2.27779572981035e-09, func7 = 1.09634787359703e-10, 
        func8 = 7.01972924233019e-11), iter = 7L, estim.precis = 1.08820614724787e-07, 
        geemodel_time = c(1.15775979264116, 1.85744705697981, 
        0.972546513743588, 2.53665488498255, 5.75255515416866, 
        7.17664852429828, 9.30374488511824, 10.7467923526671, 
        11.4254578813837), geemodel = 1.13466598854373), bootse = c(0.0442869369681881, 
    0.0672831038184308, 0.099067565468875, 0.074811485508019, 
    0.0860236792915605, 0.081395055594839, 0.113338333034489, 
    0.1333727855224, 0.138198831507599)), list(modest = list(
        root = c(0.967624296431497, 2.17939251075956, 0.50565209080238, 
        2.02971830213377, 3.75953720119782, 5.84183415281233, 
        8.42918839540159, 10.3909989832726, 11.4993463205845), 
        f.root = c(zi = 3.65390273593391e-10, func1 = 5.9682281339235e-10, 
        func2 = 4.15451006929857e-12, func3 = 1.05123628552084e-10, 
        func4 = 3.6842267084336e-10, func5 = 1.134649175831e-10, 
        func6 = 4.7662013225036e-12, func7 = 7.92560461704284e-13, 
        func8 = 5.82867087928207e-15), iter = 9L, estim.precis = 1.73215933832075e-10, 
        geemodel_time = c(1.08798169339574, 4.53560268826405, 
        -8.27254954783448, 3.30838712273636, 2.41556799148444, 
        5.01256146880506, 5.82842860797174, 8.51310077174818, 
        8.82051961860206), geemodel = 1.00929731727862), bootse = c(0.0528952639377319, 
    0.0827561124033174, 0.127402381402596, 0.0790036203703264, 
    0.0932825510173345, 0.086505272199116, 0.121644092662988, 
    0.134987250076722, 0.126307411255106)), list(modest = list(
        root = c(0.934816051868891, 2.14691090730562, 0.636952759582958, 
        2.06757670974679, 3.95802548997875, 5.96851696970937, 
        8.43734574366469, 10.5455004069158, 11.7747284016472), 
        f.root = c(zi = -5.89750470680883e-13, func1 = 3.40172334745148e-13, 
        func2 = 2.03272728510617e-14, func3 = 1.04638520070921e-14, 
        func4 = 8.23785484271866e-14, func5 = -2.84772205816353e-14, 
        func6 = -1.51963511219044e-13, func7 = -1.23207000157777e-13, 
        func8 = -5.57470736239907e-14), iter = 11L, estim.precis = 1.55831920477091e-13, 
        geemodel_time = c(1.05072177178261, 4.99919536534017, 
        -14.9274058229265, 3.53249424600851, 2.28889382408066, 
        4.78553614321767, 5.78563032079408, 8.0367655224318, 
        8.49252356450853), geemodel = 0.986172745908863), bootse = c(0.0471029922511337, 
    0.0779219719545455, 0.121412391216121, 0.0783654739604735, 
    0.088225026271052, 0.0908451729288455, 0.126688493401304, 
    0.148246975067164, 0.173335621140027)), list(modest = list(
        root = c(1.02970877201858, 1.96292839047942, 0.876323418192989, 
        2.04598266007546, 4.08750694834523, 5.91708250518479, 
        8.65057733411819, 10.4548414503719, 11.5845613305788), 
        f.root = c(zi = 4.54180204556565e-09, func1 = 7.50422413098306e-09, 
        func2 = 4.15318335278414e-11, func3 = 1.54081435251133e-09, 
        func4 = 4.48614742055986e-09, func5 = 1.34629674162362e-09, 
        func6 = 6.2445423831825e-11, func7 = 1.54160018084326e-11, 
        func8 = 9.5652374909605e-12), iter = 11L, estim.precis = 2.17202702087806e-09, 
        geemodel_time = c(0.973881823389244, 2.87497743612544, 
        -1.94914556382409, 4.23645358083259, 5.23113589922345, 
        6.01109796391514, 8.32642315077997, 10.2171703902378, 
        10.4029277556222), geemodel = 0.937493310252473), bootse = c(0.0409563183305897, 
    0.0691450374266368, 0.12723397601141, 0.0689824249809737, 
    0.0904259126511478, 0.0660862850287451, 0.124914955024856, 
    0.105019288204506, 0.139520741962141)), list(modest = list(
        root = c(1.06592002917059, 1.9540085039349, 0.677980941392359, 
        2.03981640427605, 3.88474798834486, 5.91887142991209, 
        8.48283725871689, 10.4685994095133, 11.700331247539), 
        f.root = c(zi = 1.34988216160536e-08, func1 = 2.43369998598197e-08, 
        func2 = 1.9057255773447e-10, func3 = 3.98893820730516e-09, 
        func4 = 1.47875335171355e-08, func5 = 5.19939183374341e-09, 
        func6 = 1.52047319179616e-10, func7 = 1.51157697469984e-11, 
        func8 = 1.13987499994472e-11), iter = 12L, estim.precis = 6.90897993674644e-09, 
        geemodel_time = c(1.00137870697303, 3.98662314705209, 
        -5.78164489892077, 1.81671636860947, 4.57066159445897, 
        5.07524018369178, 7.16015151920841, 8.54935046597118, 
        9.45594120915717), geemodel = 0.934744355062106), bootse = c(0.0471725535132189, 
    0.0818170653402337, 0.128181338280634, 0.077085379208457, 
    0.088596939123406, 0.106731451280443, 0.120725072883023, 
    0.166959153045297, 0.216719928707868)), list(modest = list(
        root = c(1.02725155926753, 2.10894650346485, 0.584250429632941, 
        1.95332736632004, 3.89761944784257, 5.8983945772049, 
        8.42721750811006, 10.2924111628262, 11.6156219536536), 
        f.root = c(zi = 2.39969377702209e-10, func1 = 4.11023215463047e-10, 
        func2 = 4.65488758649713e-12, func3 = 6.47224010497105e-11, 
        func4 = 2.41449450927647e-10, func5 = 9.45056255474697e-11, 
        func6 = 7.81516642850075e-13, func7 = -7.17426118512776e-13, 
        func8 = -3.13883034147588e-13), iter = 8L, estim.precis = 1.17570864896899e-10, 
        geemodel_time = c(0.891497572594995, 3.40625065001928, 
        -2.63761035978091, 1.61104363458317, 4.34024959097518, 
        5.99694306467894, 7.87162629429321, 9.37911805761867, 
        9.99505884327778), geemodel = 0.763873385741533), bootse = c(0.0435355685022862, 
    0.0662222013410407, 0.113712837749094, 0.0758393951864288, 
    0.0914582273488213, 0.0801707869373342, 0.126642746721833, 
    0.123156952394669, 0.168104285141332)), list(modest = list(
        root = c(1.03501507450281, 1.8955021559697, 0.858530695249244, 
        2.05515309801094, 3.8950362436829, 6.07749995374788, 
        8.61206582984059, 10.7234853185908, 11.4449708717419), 
        f.root = c(zi = -4.69069227904129e-13, func1 = -5.54445378497803e-13, 
        func2 = -4.59354776438659e-14, func3 = -9.16277687404432e-14, 
        func4 = -1.42275080605714e-13, func5 = -1.18016707517654e-13, 
        func6 = -6.97289448403637e-14, func7 = -3.59209190170517e-14, 
        func8 = -1.03526128641951e-14), iter = 8L, estim.precis = 1.70819124181247e-13, 
        geemodel_time = c(1.08997211857095, 3.45405278793567, 
        -4.21972365618048, 2.01427558633458, 3.50721336921599, 
        5.89315111808729, 6.77175087518464, 10.2396103297806, 
        9.38158093569347), geemodel = 0.756399345547214), bootse = c(0.052125989025568, 
    0.0714845566004961, 0.109356074868536, 0.0676578111522433, 
    0.0842921440413684, 0.0827026121742258, 0.120548852088639, 
    0.126767514180393, 0.198692608307088)), list(modest = list(
        root = c(0.985242564060641, 1.93209421814918, 0.939969262164443, 
        2.02761427398883, 4.18618610857386, 5.93949977302847, 
        8.68796937459304, 10.6391929383866, 11.6277923647855), 
        f.root = c(zi = 1.60748958588641e-09, func1 = 2.75675915428764e-09, 
        func2 = 1.40519719124543e-09, func3 = 7.18207791849945e-10, 
        func4 = 1.03160660569479e-10, func5 = -2.83412182611187e-12, 
        func6 = -4.05497857514092e-12, func7 = -1.85824177768336e-12, 
        func8 = -5.91582338671515e-13), iter = 13L, estim.precis = 7.33350367595168e-10, 
        geemodel_time = c(0.982606249217355, 4.97123998378412, 
        -20.1933142978386, 5.13490442775293, 1.60450884845909, 
        4.09954605273461, 5.89901404816131, 8.23813630421963, 
        8.08129974573353), geemodel = 0.883794096463596), bootse = c(0.0479842716013673, 
    0.0815402991709587, 0.129452570319156, 0.0774239673146572, 
    0.0996216859365966, 0.0938014072855439, 0.127232260975733, 
    0.153162269016485, 0.173638711964592)), list(modest = list(
        root = c(1.02088856522605, 1.99696745770327, 0.70673638971005, 
        2.07419569166289, 3.80399158035384, 5.91781013934059, 
        8.62760938152817, 10.5593133076292, 11.5189727852791), 
        f.root = c(zi = 1.86006765545699e-12, func1 = 3.29791749464903e-12, 
        func2 = 1.09886058585751e-14, func3 = 8.45129521920285e-13, 
        func4 = 1.90825133472572e-12, func5 = 5.91443560793437e-13, 
        func6 = -9.82920342340599e-14, func7 = -6.49931497509471e-14, 
        func8 = -7.77850006628e-15), iter = 12L, estim.precis = 9.64984650828369e-13, 
        geemodel_time = c(0.905014241249292, 3.8467549022742, 
        -5.60024410488132, 4.93943388584308, 3.64626977966934, 
        5.10926074139843, 7.31471347898047, 9.32786600304111, 
        9.71423962198348), geemodel = 0.846175360397803), bootse = c(0.051294436466865, 
    0.0727865441067224, 0.125484528141171, 0.0662370886607222, 
    0.0818894141070834, 0.0825998086904747, 0.115275720878167, 
    0.13074437729419, 0.149785311314807)), list(modest = list(
        root = c(0.970100850951432, 2.0637406985626, 0.760994205953473, 
        2.03288653921651, 3.92789757755283, 5.81571534264672, 
        8.35730862627288, 10.7084143158411, 11.4606445963376), 
        f.root = c(zi = 1.01757491322019e-12, func1 = 1.11599618435321e-12, 
        func2 = 1.00364161426114e-13, func3 = 1.4733006481471e-13, 
        func4 = 1.98720163588351e-13, func5 = 3.45848349958544e-13, 
        func6 = 2.10622318197462e-13, func7 = 4.78506123613442e-14, 
        func8 = 1.88599136308198e-14), iter = 8L, estim.precis = 3.55907409061193e-13, 
        geemodel_time = c(1.14029961779064, 1.65504347365507, 
        1.56579485502466, 1.64173430067747, 5.9825597079567, 
        7.44067299323111, 9.4563144701594, 11.1353733821376, 
        11.552851872552), geemodel = 1.07402834020139), bootse = c(0.0511311593500763, 
    0.0779961793282679, 0.119128194914378, 0.0724466849308149, 
    0.0862334309496203, 0.0899014455058437, 0.109482003125825, 
    0.143618639615387, 0.180635811083391)), list(modest = list(
        root = c(0.976688973123423, 2.06305781037411, 0.755298523415851, 
        1.90504536493947, 3.91308761058333, 5.75574760488179, 
        8.61716812155943, 10.5188693530139, 11.5902193950292), 
        f.root = c(zi = 1.05360165036927e-13, func1 = -7.46069872548105e-14, 
        func2 = -9.69190006028242e-15, func3 = 2.09277040141842e-14, 
        func4 = 2.51743070833754e-14, func5 = -6.98850699532017e-14, 
        func6 = -5.56221735337203e-14, func7 = 5.71070968291565e-15, 
        func8 = 1.23820224906535e-14), iter = 8L, estim.precis = 4.21512265677857e-14, 
        geemodel_time = c(0.93849804789632, 2.49796176128893, 
        -0.15344487221658, 2.52746578815998, 4.37128388905126, 
        7.23991495611146, 7.88105204631047, 11.0046628684709, 
        10.4440692251715), geemodel = 0.765262588912563), bootse = c(0.0476821954701875, 
    0.077592860185452, 0.116196701374738, 0.0769380088823475, 
    0.0840171191500403, 0.089458560163528, 0.109106918495328, 
    0.177207691463622, 0.165601266687816)), list(modest = list(
        root = c(0.943564878645173, 2.06029891330628, 0.703590957583813, 
        1.92133071561852, 3.91973564862346, 6.05956281375796, 
        8.50525983958392, 10.7164030724418, 11.6316430366039), 
        f.root = c(zi = 1.24421584146717e-11, func1 = 8.84248230192952e-12, 
        func2 = 7.34867722229637e-12, func3 = 2.918887354042e-12, 
        func4 = 7.95197241387768e-14, func5 = -6.53976872655448e-13, 
        func6 = -1.68920433196718e-13, func7 = -1.15819273659515e-13, 
        func8 = -9.32795507502249e-14), iter = 11L, estim.precis = 3.62930234970447e-12, 
        geemodel_time = c(0.974785745632371, 4.71012254755477, 
        -14.5329771325561, 2.72637615275604, 2.93606716983432, 
        3.89945660449756, 6.92149202739596, 8.0233933835371, 
        8.79948873812313), geemodel = 0.928318912221602), bootse = c(0.0447590030584895, 
    0.0737505152230567, 0.123662630003871, 0.0604169274962323, 
    0.0981158789124964, 0.0799217017794954, 0.124072398900437, 
    0.131560903483789, 0.109525304144935)), list(modest = list(
        root = c(1.01410403388159, 1.90050418149241, 0.847982126869282, 
        2.09135487499977, 4.0814209113719, 6.04864442069931, 
        8.73934437633636, 10.6651710433899, 11.6226389689979), 
        f.root = c(zi = 1.34594583700576e-07, func1 = 2.51706781861927e-07, 
        func2 = 1.75510850297655e-09, func3 = 4.36100546785667e-08, 
        func4 = 1.51856775053999e-07, func5 = 5.14247581423315e-08, 
        func6 = 1.81147841171736e-09, func7 = 3.07685099620869e-10, 
        func8 = 2.0143559736896e-10), iter = 9L, estim.precis = 7.08076290054537e-08, 
        geemodel_time = c(0.899147630104737, 2.71988956344856, 
        -0.602166123664001, 0.772999648180757, 6.30755828321156, 
        5.65704236587711, 9.16122841297523, 9.83983471574807, 
        10.8686385325672), geemodel = 0.75880722877283), bootse = c(0.0474409317296396, 
    0.0772985744567181, 0.110579628499823, 0.072252325644408, 
    0.0844160486554609, 0.087838728625219, 0.130322868527014, 
    0.161110418382774, 0.165722093864639)), list(modest = list(
        root = c(0.998930170710194, 2.10306204109627, 0.657045150717819, 
        2.00839391245537, 3.86826985614573, 5.98397292044362, 
        8.6088119182009, 10.5112002703002, 11.5639770333912), 
        f.root = c(zi = 3.81875979726942e-08, func1 = 6.07776569072627e-08, 
        func2 = 7.66999137813418e-11, func3 = 1.68449188625575e-09, 
        func4 = 2.07604524023186e-08, func5 = 3.15643180993165e-08, 
        func6 = 6.0943152035281e-09, func7 = 3.72928965486352e-10, 
        func8 = 1.78515646709343e-10), iter = 7L, estim.precis = 1.77441085552614e-08, 
        geemodel_time = c(0.942322780731932, 4.03536571583101, 
        -5.73219258107439, 2.37519883242223, 2.54613624430238, 
        5.8872903718151, 6.79484394653394, 9.09744291192338, 
        9.25740971834712), geemodel = 0.851639432320523), bootse = c(0.0451571455990924, 
    0.0756210090591006, 0.124085019844015, 0.0800538161773237, 
    0.101192867650968, 0.0781159506118453, 0.126032388229873, 
    0.137770650020292, 0.182880498762173)), list(modest = list(
        root = c(0.969737623758315, 1.98862914946793, 0.792697077667614, 
        2.15349287154586, 3.9106022346803, 5.9417045659117, 8.52624321408679, 
        10.4577328344084, 11.6341220188675), f.root = c(zi = 3.96228253540798e-08, 
        func1 = 6.30983335581092e-08, func2 = 4.83235229609136e-10, 
        func3 = 1.0660162579057e-08, func4 = 3.80252381249058e-08, 
        func5 = 1.32848455569601e-08, func6 = 3.77262594428163e-10, 
        func7 = 5.00766706747202e-11, func8 = 3.46723752139844e-11
        ), iter = 8L, estim.precis = 1.84040724492264e-08, geemodel_time = c(0.885109384484279, 
        3.24966260458333, -2.35204524974507, 2.09901139831466, 
        4.46636398744547, 5.86627970311686, 8.01230782572128, 
        9.39387034391629, 10.2778325114012), geemodel = 0.854753723559986), 
        bootse = c(0.0479338347070796, 0.0685403629038747, 0.121911425426207, 
        0.0637964089758401, 0.0913962754381229, 0.0897676923697042, 
        0.120150549907931, 0.140680657781951, 0.194602065754843
        )), list(modest = list(root = c(1.01373138525922, 1.9545960654835, 
    0.858164322560115, 2.13784253052567, 4.16001460411872, 6.09942618323048, 
    8.77552059224659, 10.5922765869311, 11.5978701452299), f.root = c(zi = 5.23103782512635e-12, 
    func1 = 6.69853061907588e-12, func2 = 5.0887072333694e-13, 
    func3 = 1.61366059403534e-12, func4 = 3.81208953292855e-12, 
    func5 = 1.87291848696702e-12, func6 = -5.61183044478497e-14, 
    func7 = -8.57092175010621e-14, func8 = -5.06816810741384e-14
    ), iter = 7L, estim.precis = 2.2144018871659e-12, geemodel_time = c(0.880334930934737, 
    2.9258235043168, -1.14309662307741, 1.77096958223836, 4.5524118785154, 
    6.06057687949353, 8.7657017296677, 9.89649846713384, 10.4466741852967
    ), geemodel = 0.616070936662404), bootse = c(0.0548364378283855, 
    0.0787296039227585, 0.11045858424031, 0.072004977573461, 
    0.101072892283175, 0.0803237271152999, 0.125107398634801, 
    0.129179426440349, 0.172639310989381)), list(modest = list(
        root = c(1.04861103649009, 1.95367924432908, 0.815862638812778, 
        1.93828429037327, 3.9028594176285, 5.86247735666136, 
        8.49571797067516, 10.7094328426569, 11.4586618313762), 
        f.root = c(zi = 1.71580669672267e-08, func1 = 3.51071653970081e-08, 
        func2 = 1.07571698938899e-09, func3 = 1.04031658895026e-08, 
        func4 = 1.89969559249992e-08, func5 = 4.21101997716278e-09, 
        func6 = 2.21585791382317e-10, func7 = 6.81770219706362e-11, 
        func8 = 4.35401714682371e-11), iter = 10L, estim.precis = 9.69837712556772e-09, 
        geemodel_time = c(1.03826264141856, 2.15418211308752, 
        -0.243050007556939, 4.41956472812588, 5.62660633833353, 
        6.63559723295379, 9.39099104040925, 10.590514835191, 
        11.0519193859628), geemodel = 0.933219688579237), bootse = c(0.0488501592473348, 
    0.0779993536942595, 0.111395087334278, 0.082055716865613, 
    0.0873691879310852, 0.0864274075085546, 0.118138817496369, 
    0.151713640408654, 0.244551745130505)), list(modest = list(
        root = c(0.984641457146745, 1.9750275833286, 0.743622035217403, 
        1.99714890232759, 3.89847450306953, 5.84118255454818, 
        8.5862657393985, 10.368468543391, 11.8360834163674), 
        f.root = c(zi = -6.51145803942654e-14, func1 = 1.96509475358653e-14, 
        func2 = -1.60054261511e-14, func3 = -4.19872470125426e-14, 
        func4 = -5.04596364692134e-14, func5 = 5.04994656524592e-14, 
        func6 = 6.39633745275203e-14, func7 = 2.1468937738689e-14, 
        func8 = -6.63358257213531e-15), iter = 9L, estim.precis = 3.73092442281989e-14, 
        geemodel_time = c(0.935428070010076, 3.2307650434449, 
        -2.61981168935487, 1.89372501030259, 4.73156463308514, 
        5.27750035342536, 7.86169497736142, 9.95358079254816, 
        10.1094057520931), geemodel = 0.672627679263099), bootse = c(0.0490787212786933, 
    0.0815794520764759, 0.117944331097766, 0.0709442662790228, 
    0.0980407175859953, 0.0773032360858219, 0.114736363590714, 
    0.165204595293832, 0.203094810143726)), list(modest = list(
        root = c(1.0336597709654, 1.92718880205855, 0.908648884588629, 
        2.19849354490851, 4.22998556882454, 6.1530483875036, 
        8.79967718264354, 10.5909473293582, 11.9476664691422), 
        f.root = c(zi = 3.46585338206751e-09, func1 = 5.76600678314776e-09, 
        func2 = 4.88609903947536e-11, func3 = 8.54681825313008e-10, 
        func4 = 3.41148462474142e-09, func5 = 1.38182818659738e-09, 
        func6 = 4.63247773474507e-11, func7 = -8.86790640919344e-15, 
        func8 = -4.07292255477643e-13), iter = 7L, estim.precis = 1.66393963664124e-09, 
        geemodel_time = c(0.939202668954535, 3.07915588024602, 
        -2.05850970850081, 2.83403933065833, 4.05246572641827, 
        6.50607871448281, 7.76320078687135, 9.98438806161129, 
        10.3427750288699), geemodel = 0.84321336774808), bootse = c(0.0494479511618133, 
    0.0775819546313928, 0.126185740671436, 0.0676127511269471, 
    0.0975957663768352, 0.0811366900045286, 0.131619691431889, 
    0.139880058702992, 0.167072853647156)), list(modest = list(
        root = c(1.01292676764419, 1.82969001080012, 0.807588631631548, 
        2.17926114448596, 4.01279208069674, 6.10550681607376, 
        8.6894973960255, 10.7096280398822, 11.7245644077144), 
        f.root = c(zi = -1.01474384450739e-13, func1 = -9.99200722162641e-14, 
        func2 = -1.78190795452338e-14, func3 = -4.50889325875892e-14, 
        func4 = 2.38784686468207e-15, func5 = 5.1236792586451e-14, 
        func6 = 8.46545056276682e-16, func7 = -3.26745737671413e-14, 
        func8 = -2.95492796897889e-14), iter = 9L, estim.precis = 4.23330563071296e-14, 
        geemodel_time = c(1.08460628728275, 3.83519776678131, 
        -5.89376429555347, 2.59757516118043, 3.21298939890065, 
        5.85934383455894, 6.90702154242524, 9.14226253158035, 
        9.23846277384689), geemodel = 0.766460602343484), bootse = c(0.0424606954410372, 
    0.0724279469874828, 0.121666813685165, 0.0723552827936548, 
    0.0952842668754486, 0.0859818393607064, 0.114548940422582, 
    0.143621100297375, 0.245355247417925)), list(modest = list(
        root = c(0.98583640359469, 1.93812600805591, 0.823894314202078, 
        2.15029270156085, 3.96504532660209, 6.15057557290406, 
        8.65825775767531, 10.6586607035676, 11.4985094079032), 
        f.root = c(zi = 1.29548594074436e-11, func1 = 2.09260386796473e-11, 
        func2 = 3.41615624677161e-13, func3 = 3.67793902972258e-12, 
        func4 = 1.14486371771694e-11, func5 = 4.33728053472748e-12, 
        func6 = 1.00752739484733e-13, func7 = -5.46507283871733e-14, 
        func8 = -7.0352408523388e-14), iter = 9L, estim.precis = 5.99023625886475e-12, 
        geemodel_time = c(0.919215223470488, 4.4449552200373, 
        -8.99368320227262, 4.44186380420845, 2.44921054012709, 
        4.60940752621635, 6.71049471716706, 8.4710788005086, 
        9.07776099481933), geemodel = 0.957932510553174), bootse = c(0.0511963227015506, 
    0.0748877278735526, 0.108132252273771, 0.0706756280969321, 
    0.0889519152887517, 0.0823634325524879, 0.111076268843864, 
    0.141479798211784, 0.174725897043069)), list(modest = list(
        root = c(0.958426593963918, 2.1681068849304, 0.528725617566394, 
        1.90626254222085, 3.6616894086314, 5.81165972867507, 
        8.29750888348692, 10.4532461555931, 11.3161876555408), 
        f.root = c(zi = 6.10689276925314e-12, func1 = 1.24422694369741e-11, 
        func2 = 2.61961059669445e-13, func3 = 2.56487886485246e-12, 
        func4 = 7.22732984570484e-12, func5 = 2.42585118659377e-12, 
        func6 = -4.94797128616775e-13, func7 = -1.45550238528358e-13, 
        func8 = -6.40043573696403e-14), iter = 10L, estim.precis = 3.52594832084028e-12, 
        geemodel_time = c(1.03407157829074, 3.82539436862719, 
        -4.92167471922656, 2.34756655177907, 4.18486643710021, 
        4.55407996961989, 7.67108368069177, 8.7390341795784, 
        9.69232523209136), geemodel = 1.05593033510626), bootse = c(0.0481892158697463, 
    0.0693654049001529, 0.119694931728236, 0.0706003542675132, 
    0.079440978750554, 0.0876590032957824, 0.121736115451499, 
    0.13337490306444, 0.158783966239664)), list(modest = list(
        root = c(1.05351998321999, 1.89599600244067, 0.766701447851929, 
        1.98184174199199, 3.97366905429451, 5.94044060350441, 
        8.72342559095559, 10.7419474478461, 11.7891614652904), 
        f.root = c(zi = 3.31956684362922e-12, func1 = 9.96724924817727e-12, 
        func2 = 3.0949558237417e-12, func3 = 1.45133171702404e-12, 
        func4 = -6.95971058561895e-13, func5 = -2.14012835231259e-14, 
        func6 = -1.0483280910023e-13, func7 = -1.06858966120171e-13, 
        func8 = -1.03084207836446e-13), iter = 21L, estim.precis = 2.09613910641268e-12, 
        geemodel_time = c(1.25978634778838, 5.32799134351929, 
        -33.2417481028297, 4.47314870633378, 1.42524097062766, 
        3.50366362839792, 5.54824887491375, 7.4324061593059, 
        7.95800182666101), geemodel = 1.23249092633546), bootse = c(0.0419010230582091, 
    0.0653247481486317, 0.0863264844328397, 0.0775248073941304, 
    0.0737587097232477, 0.0788298804112849, 0.112196907582241, 
    0.131736156224237, 0.144353136536289)), list(modest = list(
        root = c(1.09176268799148, 1.92446638763334, 0.722420645635359, 
        2.14165406117734, 4.16335011149827, 6.07896657284644, 
        8.66449428521959, 10.4786680035353, 11.7858479648186), 
        f.root = c(zi = 1.07960507200744e-08, func1 = 2.0400996225689e-08, 
        func2 = 9.04831765069503e-12, func3 = 2.13503593521043e-10, 
        func4 = 5.63649399376587e-09, func5 = 1.17662795895423e-08, 
        func6 = 2.55786845523853e-09, func7 = 1.62412666648848e-10, 
        func8 = 7.70181800280323e-11), iter = 7L, estim.precis = 5.73551908246209e-09, 
        geemodel_time = c(0.895719422141579, 3.49455066793574, 
        -3.69605701330515, 2.606694994818, 3.35995907514715, 
        6.3385937127168, 7.28817611699153, 9.6627962551347, 9.9503133329044
        ), geemodel = 0.873981236599254), bootse = c(0.0597483647813798, 
    0.0812192702960366, 0.113925226432092, 0.0775300143081592, 
    0.0794524580160462, 0.0980993354415325, 0.110599289273664, 
    0.147257151604748, 0.119995919409314)), list(modest = list(
        root = c(0.921993518087423, 2.03166985726406, 0.681982099797224, 
        2.13124849372601, 3.86895643822162, 5.87753296213128, 
        8.56581266502482, 10.4570868123247, 11.7149774242353), 
        f.root = c(zi = 2.89102075612391e-13, func1 = 4.48530101948563e-13, 
        func2 = 4.41036096532343e-14, func3 = 1.17843235170056e-13, 
        func4 = 1.46460968353246e-13, func5 = 1.8757218001042e-13, 
        func6 = 7.80486786311485e-14, func7 = -4.44089209850063e-16, 
        func8 = -1.45179278755042e-14), iter = 10L, estim.precis = 1.47402540718268e-13, 
        geemodel_time = c(0.826898531119196, 4.84801656827321, 
        -9.64510969458836, 4.16142884604904, 2.06861144371955, 
        4.71216034915406, 6.01962943280938, 8.57568480727901, 
        8.38771867821042), geemodel = 0.807909065881577), bootse = c(0.0486238645973778, 
    0.0792986247637711, 0.127202340049846, 0.0763276052418997, 
    0.0971226988322656, 0.0958310738610152, 0.117146187131724, 
    0.164052524579797, 0.145532120612009)), list(modest = list(
        root = c(1.05362926308646, 1.95292782944894, 0.681189463639748, 
        2.22155488515082, 3.99998016287475, 5.89421173491315, 
        8.67930814237839, 10.3961451812676, 11.8898133338141), 
        f.root = c(zi = 8.8232150585732e-08, func1 = 1.48017353818197e-07, 
        func2 = 3.82365250573002e-11, func3 = 2.452756559055e-09, 
        func4 = 4.72439869447783e-08, func5 = 8.11675141543233e-08, 
        func6 = 1.54174356579995e-08, func7 = 1.14803372580977e-09, 
        func8 = 5.10181313861935e-10), iter = 8L, estim.precis = 4.2691961031646e-08, 
        geemodel_time = c(1.036444119313, 1.90547620371475, 0.911171073027311, 
        2.30961021660112, 5.73746295715349, 7.72668176157605, 
        8.79337290927726, 10.9222209640631, 11.5781565438492), 
        geemodel = 0.810187690546353), bootse = c(0.0430059691960847, 
    0.0811052652592709, 0.12340439098141, 0.072049254451, 0.0866120208629126, 
    0.0911730842831013, 0.112197912172794, 0.165642251535316, 
    0.171212694727844)), list(modest = list(root = c(0.950604259113717, 
    2.13539180915182, 0.684148485211071, 2.08876020878501, 3.91462339290598, 
    5.84773237744419, 8.55091568642459, 10.3383254729995, 11.6851781158746
    ), f.root = c(zi = 2.08155714886971e-12, func1 = 5.22304421934905e-12, 
    func2 = 1.89182697285517e-12, func3 = 1.1232681451645e-12, 
    func4 = -7.69101392950966e-14, func5 = 1.39610545346613e-13, 
    func6 = -1.34725564038263e-13, func7 = -6.3199445676787e-14, 
    func8 = -4.77534678466895e-14), iter = 11L, estim.precis = 1.19798840538243e-12, 
        geemodel_time = c(1.06937799248012, 5.29098008552776, 
        -16.1075658535773, 3.57876359921726, 1.47048921860811, 
        3.91993715979099, 5.64309940865106, 7.62137881352627, 
        8.06617652546483), geemodel = 0.736870631555669), bootse = c(0.0488889019878019, 
    0.0934621584263672, 0.140389259894055, 0.0905160578948767, 
    0.105077621266009, 0.0984877060669863, 0.123684694146808, 
    0.155250671767397, 0.160605008784615)), list(modest = list(
        root = c(0.94665366075757, 2.06571283415195, 0.680841476473535, 
        1.93290936831758, 3.8082110955605, 5.82639624785078, 
        8.43513523911184, 10.6317592402326, 11.4671087673317), 
        f.root = c(zi = 9.51286070471902e-08, func1 = 1.52841484468702e-07, 
        func2 = 1.06959011092478e-09, func3 = 2.46337316274492e-08, 
        func4 = 9.1590598001734e-08, func5 = 3.39666861026711e-08, 
        func6 = 9.89446136134831e-10, func7 = 1.5256709784417e-10, 
        func8 = 9.9859532101676e-11), iter = 8L, estim.precis = 4.44969522360835e-08, 
        geemodel_time = c(0.962519907481178, 2.41935959497426, 
        -0.080986956154348, 1.7389562817205, 5.6528500625782, 
        6.25112402733856, 8.81485828947037, 10.4413093333016, 
        10.7766882705604), geemodel = 0.75662455507386), bootse = c(0.0460319553945228, 
    0.0746731742167697, 0.102901262097595, 0.0839777963840726, 
    0.0856407174829054, 0.0957647691956946, 0.122890006229856, 
    0.156913722310766, 0.207368927707394)), list(modest = list(
        root = c(0.965091407355733, 2.036658849108, 0.662893938646763, 
        2.06962938405015, 3.89467282768991, 5.92759992918646, 
        8.62665078716577, 10.4511696768193, 11.8633088137859), 
        f.root = c(zi = -7.76934072632685e-13, func1 = -7.69162511460308e-13, 
        func2 = -7.06535524530594e-14, func3 = -1.29507515822525e-13, 
        func4 = -1.3944401189292e-13, func5 = -1.56961249553333e-13, 
        func6 = -1.42053036000789e-13, func7 = -9.37028232783632e-14, 
        func8 = -4.98212582300539e-14), iter = 11L, estim.precis = 2.58693336813782e-13, 
        geemodel_time = c(1.04900467126187, -1.18136010108959, 
        5.6331447600895, 5.81474039370019, 9.846842112414, 10.0677902759531, 
        13.1100474114283, 13.2983914942202, 14.8855081971254), 
        geemodel = 0.956266751379817), bootse = c(0.0461482474404033, 
    0.0897059525012095, 0.115870028438855, 0.0771473203254222, 
    0.0948272930046686, 0.0988462570035005, 0.120463043546319, 
    0.160830459939939, 0.151190305784708)), list(modest = list(
        root = c(1.10813631096997, 2.04145138475718, 0.565601244322599, 
        1.92376818951401, 3.85201129011853, 5.77940348892065, 
        8.40054804874971, 10.2719670577749, 11.490322752981), 
        f.root = c(zi = 2.01653185150086e-07, func1 = 3.36673694811829e-07, 
        func2 = 2.35515035869761e-09, func3 = 5.64094094490653e-08, 
        func4 = 1.99737276496137e-07, func5 = 7.43430246530341e-08, 
        func6 = 2.34503827467591e-09, func7 = 3.55605295210282e-10, 
        func8 = 3.11030531191525e-10), iter = 12L, estim.precis = 9.71314905577696e-08, 
        geemodel_time = c(1.03313217815021, 3.72326442481511, 
        -4.52806927207553, 2.0371849289804, 5.09562898055106, 
        4.96071602997442, 7.48058324379646, 8.9869979807012, 
        9.58832300760342), geemodel = 0.804510779915874), bootse = c(0.0541959440284603, 
    0.0739633569534257, 0.121765145440182, 0.0724810551181777, 
    0.0947093009732834, 0.0822133704310246, 0.112571102807956, 
    0.156887274122225, 0.225270887732682)), list(modest = list(
        root = c(1.02373218315765, 2.08714346881775, 0.614729067791583, 
        1.97700145653056, 3.89186863617587, 5.90655378624465, 
        8.5569534763972, 10.4306171518367, 11.685061397471), 
        f.root = c(zi = 2.48647769041099e-11, func1 = 3.7099878724689e-11, 
        func2 = 5.9999227808305e-13, func3 = 6.5650991587507e-12, 
        func4 = 2.11770323499394e-11, func5 = 7.86128107055362e-12, 
        func6 = 1.0757974372444e-13, func7 = 1.13315606897757e-13, 
        func8 = -8.17672752423393e-15), iter = 7L, estim.precis = 1.09330147293636e-11, 
        geemodel_time = c(0.975631528829425, 3.31307672426887, 
        -3.11775646700096, 2.17997731772093, 3.80632072808125, 
        5.46725403442157, 8.28737614672826, 9.38054752052014, 
        10.0252812671323), geemodel = 0.824680930284475), bootse = c(0.0525156217557184, 
    0.0598174438037908, 0.10063361732878, 0.0697045027411862, 
    0.0852040668873087, 0.0672506812426957, 0.124554040967669, 
    0.145365304950806, 0.157420704410902)), list(modest = list(
        root = c(0.986360125675226, 1.95020477841856, 0.842847508796294, 
        2.10748626304387, 4.03485925466431, 5.97438504454655, 
        8.47806234831436, 10.5491773018776, 11.8170134530061), 
        f.root = c(zi = 5.74269307995756e-07, func1 = 8.79672727771563e-07, 
        func2 = 6.14895979619834e-09, func3 = 1.42896961977633e-07, 
        func4 = 5.37629245432017e-07, func5 = 1.82600289768352e-07, 
        func6 = 6.07873531371927e-09, func7 = 1.12720294209723e-09, 
        func8 = 5.58029067398991e-10), iter = 9L, estim.precis = 2.58997940007193e-07, 
        geemodel_time = c(1.09226009887952, 1.99278357951617, 
        0.57082276440546, 2.34728630786409, 6.4821259273803, 
        6.54784304392216, 9.44515924761252, 10.7840559772455, 
        11.449290114691), geemodel = 1.10415265495084), bootse = c(0.0472489667538973, 
    0.0720267775229773, 0.128123875335144, 0.0743400097888257, 
    0.0959919528069558, 0.075610905492171, 0.107896030819907, 
    0.119062399666971, 0.175214216870446)), list(modest = list(
        root = c(0.984610254406091, 2.10907082966266, 0.710659327694998, 
        2.06193438812367, 3.96382304952657, 6.06856719489234, 
        8.4186248267158, 10.5319432899701, 11.5100993162119), 
        f.root = c(zi = 2.2408330746515e-10, func1 = 3.55092621973085e-10, 
        func2 = 4.09424577574313e-12, func3 = 6.07302732408277e-11, 
        func4 = 2.12334681358884e-10, func5 = 7.28761495594199e-11, 
        func6 = 1.14286358154914e-12, func7 = -1.93345339738471e-13, 
        func8 = -1.11601266422623e-14), iter = 9L, estim.precis = 1.03395405380116e-10, 
        geemodel_time = c(0.970703653565236, 4.04161949897266, 
        -5.17338550022384, 2.10314169206942, 4.02337337900919, 
        4.71152512750567, 7.31837492915997, 8.74793760326691, 
        9.42078701138285), geemodel = 0.927060026142947), bootse = c(0.0488042905339272, 
    0.0726245315137945, 0.137888751736472, 0.0764148286245361, 
    0.0959525626135608, 0.0848098441356946, 0.125450898379256, 
    0.151753272255335, 0.203893176274942)), list(modest = list(
        root = c(1.09749208623265, 1.86587481874281, 0.815543976123759, 
        2.10524011995362, 4.08363842887487, 6.15832658585813, 
        8.71052632880194, 10.8734430178606, 11.659605710412), 
        f.root = c(zi = 1.60538249360798e-13, func1 = 3.40394379350073e-13, 
        func2 = 4.29170587956662e-13, func3 = 3.33594263324244e-13, 
        func4 = 7.08599845467006e-14, func5 = 3.19585287053559e-13, 
        func6 = 8.85125306382406e-14, func7 = 2.19824158875781e-14, 
        func8 = -2.99760216648792e-15), iter = 13L, estim.precis = 1.96403922253816e-13, 
        geemodel_time = c(1.02478855018194, 5.1826366744231, 
        -18.6584617358564, 2.5990417622593, 2.88144584981132, 
        4.00934469466695, 5.86308958983881, 7.86847588881734, 
        7.96963763147515), geemodel = 0.801077650358659), bootse = c(0.0410423106404106, 
    0.0840463992970459, 0.126659258596723, 0.0789044138984327, 
    0.103301443731167, 0.0894819917011692, 0.132279525389098, 
    0.144618552858036, 0.163843176416139)), list(modest = list(
        root = c(1.01363652738092, 1.99626427411774, 0.663361889936909, 
        2.1092926893247, 3.92545368111074, 5.99315920281991, 
        8.66811778868798, 10.5627456185209, 11.5277564968093), 
        f.root = c(zi = 8.84868958550555e-07, func1 = 1.50018290845377e-06, 
        func2 = 1.05710930564662e-08, func3 = 2.6094414756761e-07, 
        func4 = 9.01170153853881e-07, func5 = 3.10816951940235e-07, 
        func6 = 1.01900511015329e-08, func7 = 1.87222287673094e-09, 
        func8 = 1.10010500709024e-09), iter = 11L, estim.precis = 4.31301843600875e-07, 
        geemodel_time = c(1.10166176482888, 4.65195577066681, 
        -9.50334656635262, 1.0636131926776, 4.20255785918956, 
        3.4078354293277, 7.22636575576712, 7.69003364058358, 
        8.91943783541573), geemodel = 0.971898422783559), bootse = c(0.0524942816721241, 
    0.0726135182272969, 0.120547114476196, 0.069430722335909, 
    0.0990276818887427, 0.0797302849814396, 0.122694077846107, 
    0.129530586030521, 0.235414514480054)), list(modest = list(
        root = c(1.07723476383894, 1.92335736370158, 0.701669112823347, 
        2.18826476216172, 3.96381635174158, 5.98041206253859, 
        8.50475127218082, 10.5503585342152, 11.6555075008452), 
        f.root = c(zi = 5.8919535916857e-13, func1 = 2.19546603119625e-12, 
        func2 = 1.09565134742695e-14, func3 = 7.3258066279891e-13, 
        func4 = 1.3333500969992e-12, func5 = 2.96707103331073e-13, 
        func6 = 4.32986979603811e-15, func7 = 1.8623991238087e-14, 
        func8 = 7.65381681644417e-15), iter = 9L, estim.precis = 5.76540382757648e-13, 
        geemodel_time = c(1.00972558577501, 3.39168014660243, 
        -3.67069522234629, 3.72230602780604, 3.8659850202031, 
        5.53116122334581, 7.58866519191544, 9.46501848241752, 
        9.92645808496344), geemodel = 1.08584626296989), bootse = c(0.0492449550860297, 
    0.0898022221959377, 0.133125820755463, 0.0773415339134887, 
    0.106602643360436, 0.0953286848434452, 0.131469884258306, 
    0.150438880925458, 0.159787144831758)), list(modest = list(
        root = c(0.985689396256598, 1.96895559690601, 0.842652732846562, 
        2.13190509573827, 4.01496091048203, 5.86270081680562, 
        8.70650204496971, 10.5814858557529, 11.7643129943122), 
        f.root = c(zi = 2.53774778968818e-12, func1 = 3.03079783492421e-12, 
        func2 = 4.05231403988182e-14, func3 = 6.32220838181485e-13, 
        func4 = 1.90580884407154e-12, func5 = 6.39599484486553e-13, 
        func6 = -1.19758369887535e-13, func7 = -7.29416527178728e-14, 
        func8 = -4.61401750140311e-14), iter = 9L, estim.precis = 1.00283756993003e-12, 
        geemodel_time = c(0.96815107079151, 4.4523302640053, 
        -9.52073198162151, 4.8179186734988, 2.21664659358729, 
        4.68326381551473, 6.39458106023219, 8.68688695558789, 
        8.82841698612351), geemodel = 0.867116334458082), bootse = c(0.0429152736310273, 
    0.0814278396727461, 0.12204625246209, 0.0729930352268559, 
    0.0879268314244822, 0.0857021872719226, 0.127457775624456, 
    0.152729587985733, 0.168297700711125)), list(modest = list(
        root = c(1.01124581698783, 2.03946731915064, 0.782554339546457, 
        2.02052204385328, 3.87430270150952, 5.88956144611739, 
        8.49389168821803, 10.604159949991, 11.8741832733363), 
        f.root = c(zi = 9.5876084849067e-12, func1 = 1.53291823679069e-11, 
        func2 = 6.46704911844154e-15, func3 = 2.76501044282895e-13, 
        func4 = 3.79446474241263e-12, func5 = 8.97087959472742e-12, 
        func6 = 2.16432427535551e-12, func7 = 1.22746864755774e-14, 
        func8 = 6.30606677987089e-14), iter = 7L, estim.precis = 4.46719587922053e-12, 
        geemodel_time = c(1.00634070733595, 3.04517214439219, 
        -2.04464399279167, 2.26118059685602, 3.3602036848866, 
        6.42413389297253, 7.69346752721326, 9.83498296923355, 
        10.6159201597118), geemodel = 0.900235385723644), bootse = c(0.0451771930599694, 
    0.0823314429923261, 0.129697824117816, 0.0787675722155014, 
    0.0966008736978563, 0.0826882088364664, 0.120710768943801, 
    0.116444372536034, 0.139640904826718)), list(modest = list(
        root = c(0.983341599024495, 2.00827605601415, 0.970452717874619, 
        2.11678759189557, 4.03365750541352, 5.96977163564634, 
        8.5000375024121, 10.553760819388, 11.8385253461944), 
        f.root = c(zi = -2.89102075612391e-13, func1 = -2.43915998510147e-13, 
        func2 = -2.70200528618147e-14, func3 = -4.54081217071689e-14, 
        func4 = -8.07270916780567e-14, func5 = -1.31006316905768e-14, 
        func6 = -4.8315518252906e-14, func7 = -2.20154311142797e-14, 
        func8 = -9.04831765069503e-15), iter = 9L, estim.precis = 8.65170265642262e-14, 
        geemodel_time = c(0.836373127619992, 2.32732270799605, 
        0.801885963291226, 1.19410017094717, 6.54350687029408, 
        6.15334467115946, 9.14465204838105, 10.7477141446719, 
        11.2608899266093), geemodel = 0.650624433628137), bootse = c(0.0412348050954192, 
    0.0745230495580542, 0.120488602801235, 0.0728810316442512, 
    0.0889405510339562, 0.0784423559093365, 0.121120771940258, 
    0.142946852211543, 0.136880194190031)), list(modest = list(
        root = c(0.874376636552019, 2.11897256277455, 0.635692695272707, 
        2.27465581800991, 3.77067526379432, 6.03279272609735, 
        8.33448033377985, 10.5634581153695, 11.4818503420417), 
        f.root = c(zi = 4.24581925173584e-10, func1 = 7.15625336766834e-10, 
        func2 = 3.61300611259462e-10, func3 = 1.78694071255025e-10, 
        func4 = 3.1628304305014e-11, func5 = 6.38671233954557e-12, 
        func6 = 1.95396476776466e-12, func7 = 3.64042129774589e-13, 
        func8 = 6.17284001691587e-14), iter = 13L, estim.precis = 1.91177410710797e-10, 
        geemodel_time = c(0.719929175767141, 6.04791484818536, 
        -20.8954596415922, 3.51664044253041, 0.968037460422619, 
        3.84728614031037, 4.82055979428388, 7.26126999620166, 
        7.39346893462381), geemodel = 0.609299803453243), bootse = c(0.0477253597315947, 
    0.0717562821980968, 0.121902766281483, 0.0941861185615362, 
    0.0846725167950741, 0.0820072075821923, 0.129021816232675, 
    0.157214725599868, 0.135258563778141)), list(modest = list(
        root = c(0.967166159791492, 2.0113851271342, 0.760772887250802, 
        2.13676702532934, 3.96399721703305, 6.11937919452402, 
        8.59460713464831, 10.7429962063034, 11.4816628076035), 
        f.root = c(zi = 1.1039773384347e-07, func1 = 1.75874523278274e-07, 
        func2 = 1.43724809831269e-09, func3 = 3.11314003742513e-08, 
        func4 = 1.01540215347029e-07, func5 = 3.94294915606608e-08, 
        func6 = 1.52155256276376e-09, func7 = 2.0814261425528e-10, 
        func8 = 1.12297143806117e-10), iter = 9L, estim.precis = 5.12947338692026e-08, 
        geemodel_time = c(0.897006731528389, 3.03573307785384, 
        -1.75233888617981, 2.19931215121825, 5.16234898935359, 
        6.42062020937758, 8.01559120173316, 10.0731642522561, 
        10.2945055485656), geemodel = 0.778102258645655), bootse = c(0.0524159668168139, 
    0.0711807912740962, 0.106305245307206, 0.0723071934010159, 
    0.0892495397768435, 0.0673619028985948, 0.124225389266828, 
    0.122020800891699, 0.19837984648721)), list(modest = list(
        root = c(1.01071609506411, 2.11739565622884, 0.606911401110161, 
        2.03843045818507, 3.92067522404328, 5.89593615002617, 
        8.50020032774704, 10.3337450774552, 11.7178114609143), 
        f.root = c(zi = 1.65921720807205e-11, func1 = 2.62203592171772e-11, 
        func2 = 6.77888301048313e-13, func3 = 4.88780207714284e-12, 
        func4 = 1.46130607614481e-11, func5 = 5.55600010443413e-12, 
        func6 = -3.20583837254418e-13, func7 = -1.66783253874314e-13, 
        func8 = -4.46579317308401e-14), iter = 9L, estim.precis = 7.67547861831452e-12, 
        geemodel_time = c(1.01713440041425, 0.21874750414871, 
        4.73559545641869, 1.81292078486644, 9.04684996561907, 
        8.34924436365671, 11.1910174216355, 12.3795349751278, 
        13.4830061218086), geemodel = 0.770533036942543), bootse = c(0.049011757680931, 
    0.0801551949415453, 0.122259318738092, 0.070658553628729, 
    0.0851117745387653, 0.0859856571741976, 0.109291153848703, 
    0.142606575688184, 0.143886341503586)), list(modest = list(
        root = c(1.00217495016469, 2.0137049391297, 0.705844817124459, 
        2.05505668324961, 3.86868925672715, 5.76165830212421, 
        8.54426316195098, 10.5343894581271, 11.3284978412839), 
        f.root = c(zi = 2.56284871102963e-08, func1 = 4.50773747218136e-08, 
        func2 = 2.28744932440073e-08, func3 = 1.17342490290467e-08, 
        func4 = 1.67850601473507e-09, func5 = 1.21124255959994e-10, 
        func6 = 2.55384901594324e-11, func7 = 1.01174346678334e-11, 
        func8 = 4.52793358363124e-12), iter = 14L, estim.precis = 1.19060464704744e-08, 
        geemodel_time = c(0.972012194617912, 5.34298769273762, 
        -21.398157696654, 1.41971312006636, 4.1635155236116, 
        2.52079182114212, 6.53979527526923, 7.32068023554618, 
        7.75881404048837), geemodel = 0.796509894964202), bootse = c(0.0450255346555934, 
    15.5525447784963, 21.1400638314037, 27.0272722042676, 12.2832746937512, 
    39.0259263936543, 66.2614401063052, 39.8651936588705, 31.3335914400598
    )), list(modest = list(root = c(1.01198712234153, 1.9997099747433, 
    0.669205880569954, 2.06949779260351, 3.90833124449923, 6.06068246653196, 
    8.67497835245364, 10.6287903160234, 11.341047225206), f.root = c(zi = 2.31217137436346e-07, 
    func1 = 3.71764339535119e-07, func2 = 5.60566014546574e-08, 
    func3 = 1.8996641394653e-07, func4 = 1.12782690631086e-07, 
    func5 = 4.75303552072148e-09, func6 = 1.50090088794907e-10, 
    func7 = 6.44478359568268e-11, func8 = 3.46993497303549e-11
    ), iter = 16L, estim.precis = 1.07421050644327e-07, geemodel_time = c(0.981137444184614, 
    3.51687274293404, -4.4177882988357, 5.93990291600776, 4.37491034190771, 
    5.70839878305549, 7.41218004460157, 9.52743198192031, 9.79090152285426
    ), geemodel = 0.826908605934764), bootse = c(0.0448298602164073, 
    0.0740708111869935, 0.103169527155318, 0.0871811928219602, 
    0.0891968520986314, 0.0962132385918958, 0.109238930728371, 
    0.140367652064166, 0.163076121003572)), list(modest = list(
        root = c(1.14534495753756, 1.75892062482803, 0.964000832215843, 
        2.13103816655329, 4.11128006681349, 6.21364622440115, 
        8.78672197394876, 10.6598316404459, 12.0570484758849), 
        f.root = c(zi = 3.27682325718115e-12, func1 = 7.22222281979157e-12, 
        func2 = 8.58479953791402e-14, func3 = 1.37412303757856e-12, 
        func4 = 4.75101902264186e-12, func5 = 1.17632639740073e-12, 
        func6 = -3.50830475781549e-13, func7 = -2.62678767626312e-13, 
        func8 = -9.70543090339504e-14), iter = 8L, estim.precis = 2.06632512026831e-12, 
        geemodel_time = c(0.968892466174011, 1.96650319869384, 
        0.905640113703343, 2.22654546230187, 5.88084574850608, 
        7.13972269011794, 9.00813948271131, 10.992185894829, 
        11.4721068158405), geemodel = 0.773601222986372), bootse = c(0.0543039978450802, 
    0.0824056626649078, 0.109215917567221, 0.07807836066656, 
    0.0952494983199129, 0.0912557186034817, 0.112018230455509, 
    0.131924654852732, 0.148418057488376)), list(modest = list(
        root = c(1.00932767147919, 1.96678796898423, 0.690639084690093, 
        2.01256537817678, 3.80774297407873, 5.90619722072623, 
        8.61181582914716, 10.5189235170438, 11.7174436402762), 
        f.root = c(zi = -3.0142555118573e-13, func1 = -1.29563026973756e-13, 
        func2 = -4.30766533554561e-14, func3 = -6.28976037919671e-14, 
        func4 = -9.55017315229512e-14, func5 = -1.02418074021671e-14, 
        func6 = 1.92623694772465e-14, func7 = 2.43000064514831e-14, 
        func8 = 2.26537538727811e-14), iter = 7L, estim.precis = 7.87691671148375e-14, 
        geemodel_time = c(1.07386502285584, 2.1583551150877, 
        0.485029123992661, 1.64210921287822, 4.89241191753201, 
        6.35649269202392, 9.2078131787478, 10.5319402145352, 
        11.3606432652284), geemodel = 1.16996849504859), bootse = c(0.0496048702099709, 
    0.0803741649661661, 0.11273366297872, 0.065962453338095, 
    0.114058639233577, 0.0877581373763422, 0.124904499909062, 
    0.134432325770447, 0.154610177018136)), list(modest = list(
        root = c(0.978356698415807, 2.015171303086, 0.761088511550857, 
        1.95444634181107, 3.93367229674289, 5.70577590200766, 
        8.41051013192495, 10.4941543604214, 11.6289435774975), 
        f.root = c(zi = 3.7558844923069e-13, func1 = 1.39022127143562e-12, 
        func2 = 5.44771899710058e-14, func3 = 7.08808012284123e-14, 
        func4 = 2.70394817647457e-13, func5 = 3.30582783369948e-13, 
        func6 = 1.53178685013966e-13, func7 = 7.92699239582362e-14, 
        func8 = 1.95399252334028e-14), iter = 9L, estim.precis = 3.04903760787638e-13, 
        geemodel_time = c(0.950799429840435, 3.32161962076602, 
        -3.68406480954584, 3.30442645233928, 4.00471947073022, 
        5.93723258430325, 7.77496498581879, 9.5672569217949, 
        9.9284531412366), geemodel = 0.661839889458165), bootse = c(0.048098552040251, 
    0.068814149235654, 0.133465135308547, 0.0726114431785159, 
    0.086644276300282, 0.0859530943658502, 0.122655803068626, 
    0.177465905030293, 0.202136537721249)), list(modest = list(
        root = c(0.974240730407997, 1.92584170000899, 0.778183635300605, 
        2.14976086591756, 4.11549089827652, 5.99886845863417, 
        8.69409714153468, 10.8796406052552, 11.5250975366968), 
        f.root = c(zi = 4.02678779209964e-10, func1 = 6.27101703898347e-10, 
        func2 = 4.6734838221596e-13, func3 = 5.12600378810291e-12, 
        func4 = 1.41786006546685e-10, func5 = 3.78085784902282e-10, 
        func6 = 9.49102740843699e-11, func7 = 5.29322245756969e-12, 
        func8 = 1.38801036636549e-12), iter = 8L, estim.precis = 1.84093014848434e-10, 
        geemodel_time = c(0.846092674707199, 0.75944035782542, 
        3.85352735329309, 2.00706975595342, 7.00899969408139, 
        9.01361403864362, 9.74764316986803, 12.9419413224711, 
        12.2519150977262), geemodel = 0.74000886238315), bootse = c(0.0424523360988042, 
    0.0771166025925139, 0.115698992556835, 0.0755106402032465, 
    0.090213579777963, 0.0833755879154435, 0.115615304678135, 
    0.173991192470624, 0.222347174429896)), list(modest = list(
        root = c(0.919410922900245, 1.95100972323489, 0.827698520943955, 
        2.17476098040276, 4.07016861536735, 6.10317682898446, 
        8.79245358214364, 10.6262905763159, 11.7585354241363), 
        f.root = c(zi = 1.26775918096733e-08, func1 = 1.89518687410128e-08, 
        func2 = 1.67446778664981e-10, func3 = 2.40470876544663e-09, 
        func4 = 1.07230974863426e-08, func5 = 5.30073984705837e-09, 
        func6 = 2.47656728458168e-10, func7 = 3.88916156224273e-12, 
        func8 = 6.54698517621455e-13), iter = 7L, estim.precis = 5.60862822408186e-09, 
        geemodel_time = c(0.882848923681614, 2.41227368878319, 
        0.116117197622916, 1.83826470286534, 5.1454415234659, 
        6.7954816568938, 8.70288482061318, 10.5466530689074, 
        10.951786208936), geemodel = 0.724738289694159), bootse = c(0.049906052909107, 
    0.0742575575648657, 0.121997289136183, 0.0692488149296193, 
    0.0867096149800735, 0.0844603144319234, 0.113128075638789, 
    0.166210569958964, 0.168267744826792)), list(modest = list(
        root = c(0.99740753119106, 1.96125324096835, 0.940642205476268, 
        2.13882149229371, 4.01606926330468, 5.94545459242397, 
        8.57116480033726, 10.6749785152294, 11.5868056165464), 
        f.root = c(zi = 7.7928774544489e-12, func1 = 1.16842091557601e-11, 
        func2 = 2.33220560919012e-13, func3 = 2.24718334218554e-12, 
        func4 = 6.61122924390826e-12, func5 = 2.66686672745209e-12, 
        func6 = 1.6636692024008e-13, func7 = 2.72420974667398e-14, 
        func8 = -1.22939852742476e-14), iter = 8L, estim.precis = 3.49349883196166e-12, 
        geemodel_time = c(0.919580940009631, 3.78399390614168, 
        -4.99685944253716, 3.80885231008392, 2.90042543846423, 
        5.86353301025887, 6.94850886190812, 9.37370439397011, 
        9.50689756464487), geemodel = 0.923855716991013), bootse = c(0.0527503836179254, 
    0.0702751122962551, 0.117928140177958, 0.0695143512253775, 
    0.0864318201204779, 0.0866630535335553, 0.108767365536617, 
    0.161838771591525, 0.167812790362128)), list(modest = list(
        root = c(1.05429706479868, 1.98180743233552, 0.6900300190114, 
        2.03122005140822, 3.88795080656284, 5.89496314504506, 
        8.53376237935625, 10.5550654465092, 11.4118338951644), 
        f.root = c(zi = 3.20752135962721e-09, func1 = 5.50050238690147e-09, 
        func2 = 2.70755565363878e-09, func3 = 1.33033695171036e-09, 
        func4 = 1.70387259856852e-10, func5 = 6.81911992150841e-12, 
        func6 = 2.71557082376361e-12, func7 = 7.957311025375e-13, 
        func8 = 5.05151476204446e-13), iter = 10L, estim.precis = 1.43634879833986e-09, 
        geemodel_time = c(0.938905197931167, 4.78523475766087, 
        -13.9664749028, 4.67720610965812, 0.659436017290816, 
        5.00011336692002, 5.78469822698826, 8.45930010803686, 
        8.57198483114758), geemodel = 1.05965770156161), bootse = c(0.04670290938966, 
    0.0769618884631545, 0.115783840577212, 0.0760048182337124, 
    0.0886866732280045, 0.0896697476897785, 0.120832617946417, 
    0.126396792838951, 0.141954140536535)), list(modest = list(
        root = c(1.00348631569106, 2.13997281581986, 0.464813834251792, 
        1.97367520389421, 3.79833537941106, 5.85501052833783, 
        8.44577311428728, 10.5229073495867, 11.4392873612858), 
        f.root = c(zi = -2.22932783344731e-13, func1 = -3.53161944133262e-13, 
        func2 = -3.18356452311264e-14, func3 = -1.01312719742426e-13, 
        func4 = -1.06470388061553e-13, func5 = -1.0350054147068e-13, 
        func6 = -3.31228100503012e-14, func7 = -2.11324013843495e-14, 
        func8 = -1.39194211712379e-14), iter = 21L, estim.precis = 1.09709850509963e-13, 
        geemodel_time = c(0.897109148832007, 5.44820401030502, 
        -34.0396747964495, 5.82651271665929, 1.11913181015551, 
        3.72989568412486, 5.92880910727149, 7.21767946379293, 
        8.25954322485246), geemodel = 0.723298720958968), bootse = c(0.0458304843122379, 
    0.0772928602658825, 0.116058021030314, 0.0685245292753455, 
    0.0993684250828398, 0.0836095419500134, 0.128291357969018, 
    0.12871099535025, 0.171930807129525)), list(modest = list(
        root = c(0.96760572900726, 2.0503013737634, 0.601627053641506, 
        2.07948138012053, 3.92007284413516, 5.94464069408566, 
        8.5379118753567, 10.4791446185528, 11.758615800364), 
        f.root = c(zi = 2.54796184151473e-13, func1 = 4.0645264931527e-13, 
        func2 = 8.35980478539339e-15, func3 = 8.78463968234655e-15, 
        func4 = 8.57092175010621e-14, func5 = 6.34076124939043e-14, 
        func6 = 3.21756510324178e-14, func7 = 1.66533453693773e-16, 
        func8 = -1.06858966120171e-14), iter = 7L, estim.precis = 9.67264654475087e-14, 
        geemodel_time = c(0.782067550047897, 3.67444746365023, 
        -3.79478326895949, 2.30996352623921, 3.29166565057242, 
        5.24581862772165, 7.97089978317636, 9.0902304329241, 
        9.947148645711), geemodel = 0.521540694360136), bootse = c(0.0421551970305398, 
    0.0628306328136689, 0.101964932757444, 0.0676238736916757, 
    0.0798678778579585, 0.0903946406493168, 0.110487366085545, 
    0.141421437485485, 0.148745904800088)), list(modest = list(
        root = c(0.976773027180761, 1.84336335712374, 0.908893639992733, 
        2.37599697337299, 4.11902233688469, 6.27814778867424, 
        8.79839839204353, 10.7357725160927, 11.7952556925812), 
        f.root = c(zi = 4.56523707725864e-13, func1 = 2.35134134385362e-12, 
        func2 = 1.2891376965518e-13, func3 = 4.12336831345783e-13, 
        func4 = 1.77757808472734e-12, func5 = 4.45705972129673e-13, 
        func6 = -2.09728068245596e-13, func7 = -8.58757509547559e-14, 
        func8 = -6.16260514840761e-14), iter = 8L, estim.precis = 6.58847731124654e-13, 
        geemodel_time = c(0.959040784009818, 1.32276746218846, 
        2.27008490304722, 2.44125872653041, 6.72764907136142, 
        7.65100106446893, 10.2995319451027, 11.3017190355187, 
        11.8603850860627), geemodel = 0.816814911625104), bootse = c(0.048900095559144, 
    0.0808147363202266, 0.13187541385714, 0.0694349815281692, 
    0.09536461355686, 0.0929255895691538, 0.135349159941692, 
    0.154845335878418, 0.169209595375938)), list(modest = list(
        root = c(1.03479248109299, 1.94672241268266, 0.761265639215635, 
        1.94942795480862, 3.86448799955613, 5.78860293135667, 
        8.55509965846396, 10.7157248072443, 11.4957113340509), 
        f.root = c(zi = 4.75281813905326e-09, func1 = 8.07517841483474e-09, 
        func2 = 4.18912036743296e-09, func3 = 2.07850310834229e-09, 
        func4 = 2.65615363037597e-10, func5 = 1.08307529611551e-11, 
        func6 = -1.85995663315452e-12, func7 = -1.54581902833684e-12, 
        func8 = -2.65359956230782e-12), iter = 15L, estim.precis = 2.1531250578762e-09, 
        geemodel_time = c(1.11498359650944, 5.05493452694728, 
        -23.2344938971559, 3.45272437593913, 2.10246909076931, 
        3.73317467777579, 6.40870406805844, 7.12202328476096, 
        8.65648460167752), geemodel = 0.980005189888588), bootse = c(0.0422883811575442, 
    0.0882378967718668, 0.122928583167966, 0.0752945288133859, 
    0.0965336044081787, 0.0822200551017635, 0.140646803598742, 
    0.136122971408206, 0.165315792996185)), list(modest = list(
        root = c(1.03490716467485, 1.83777706170756, 0.998610788203605, 
        2.21745669716218, 4.20835455315764, 6.12464677480432, 
        8.8650776326241, 10.9499978169494, 11.6071773644021), 
        f.root = c(zi = 6.55951497230411e-07, func1 = 1.09300171546867e-06, 
        func2 = 7.54254233256788e-09, func3 = 1.85676310909821e-07, 
        func4 = 6.6222201738908e-07, func5 = 2.26419427696439e-07, 
        func6 = 7.12369555011527e-09, func7 = 8.86758735885174e-10, 
        func8 = 4.66971399049054e-10), iter = 8L, estim.precis = 3.15476770745782e-07, 
        geemodel_time = c(1.05895613643364, 1.78620606871451, 
        1.29338081418806, 2.04602585749035, 6.55375460004888, 
        7.08689855075919, 9.36092932820999, 11.5159056682268, 
        11.1273554682903), geemodel = 0.938189817673881), bootse = c(0.0519980266689091, 
    0.0802015232768333, 0.11905611331968, 0.0742824149128495, 
    0.0965329136516156, 0.0793835373607982, 0.0959106623077106, 
    0.160978895797356, 0.150224370628828)), list(modest = list(
        root = c(0.93755276408314, 1.95012229430857, 0.881273235817988, 
        2.09787383312765, 4.24195774375987, 6.20083918835284, 
        8.84766690996495, 10.6189806013764, 11.8610582841881), 
        f.root = c(zi = 1.17825005307992e-09, func1 = 2.11043038600423e-09, 
        func2 = 1.6389806178907e-11, func3 = 3.85040888062349e-10, 
        func4 = 1.25753155919727e-09, func5 = 4.17037515632046e-10, 
        func6 = 1.1782491649015e-11, func7 = 7.50823014872282e-13, 
        func8 = 9.84823333993745e-13), iter = 9L, estim.precis = 5.97577594016956e-10, 
        geemodel_time = c(0.858343271212618, 3.41141564596771, 
        -2.73662832239447, 1.8693787605397, 4.81193927616776, 
        6.14368725171782, 7.63079606554691, 9.68629453132334, 
        9.99529537494446), geemodel = 0.847108737727529), bootse = c(0.0428036019055341, 
    0.0795286600601485, 0.127721042390165, 0.088075968946432, 
    0.10669373538364, 0.0995222424533962, 0.114081761664616, 
    0.147632568917646, 0.171330674244208)), list(modest = list(
        root = c(1.00691054588227, 2.02170459886915, 0.727907795069378, 
        2.02700128486681, 4.07841162671442, 6.03234660151143, 
        8.69867908617693, 10.4974246842981, 11.818958687713), 
        f.root = c(zi = 7.04769576032049e-13, func1 = 1.15873977080128e-12, 
        func2 = 4.65565086482655e-14, func3 = 2.40224506953268e-13, 
        func4 = 9.05386876581815e-13, func5 = 3.07254222065012e-13, 
        func6 = -1.72917236085368e-13, func7 = -1.39374622953881e-13, 
        func8 = -6.61037251412783e-14), iter = 9L, estim.precis = 4.15703005029135e-13, 
        geemodel_time = c(0.841461397752663, 3.39892600689211, 
        -2.89142151358227, 2.76707064596304, 4.52549636952064, 
        5.91801839589965, 8.18039571477398, 9.22569516097746, 
        10.4044874955748), geemodel = 0.738746863539612), bootse = c(0.0443184926415413, 
    0.0784098088841189, 0.109656103460376, 0.0761370770488589, 
    0.103886607644594, 0.0857873327180416, 0.119335455831466, 
    0.142576046711559, 0.182691222601059)), list(modest = list(
        root = c(1.06262531916805, 1.93462485506113, 0.815311833231184, 
        2.01119477107777, 4.11021861020733, 5.95350957300706, 
        8.71852715433321, 10.6531919430745, 11.6860269978346), 
        f.root = c(zi = 3.68594044175552e-14, func1 = -1.50213175231784e-13, 
        func2 = -5.5424415057459e-16, func3 = -6.57668364212327e-14, 
        func4 = -1.09412479076809e-13, func5 = -4.04121180963557e-14, 
        func6 = 7.40813660415895e-15, func7 = 3.85004528258293e-14, 
        func8 = 2.22044604925031e-14), iter = 10L, estim.precis = 5.23701452574225e-14, 
        geemodel_time = c(0.971859120487826, 4.36558076112246, 
        -7.55905036359938, 1.66621152348765, 3.65847436897934, 
        4.85697511471656, 7.11168819382556, 8.12260873328928, 
        9.34563597474051), geemodel = 0.76491537102917), bootse = c(0.0429772003606244, 
    0.0719757864217424, 0.113090272922227, 0.0662840935418304, 
    0.0912788287459136, 0.0809094617945326, 0.118429719555728, 
    0.169419590628851, 0.158099575323411)), list(modest = list(
        root = c(1.08365661147194, 1.83932118098412, 0.923462036275361, 
        2.19894456729328, 4.15078607985844, 6.21906346486328, 
        8.70555863186485, 10.8358417267109, 11.6667186563913), 
        f.root = c(zi = 1.24162902181979e-11, func1 = 1.77380332644361e-11, 
        func2 = 3.91233052898787e-13, func3 = 2.9807423890249e-12, 
        func4 = 1.0551809426218e-11, func5 = 3.83528625524931e-12, 
        func6 = 8.97615315409439e-14, func7 = -6.7390537594747e-14, 
        func8 = -5.78079251134511e-14), iter = 9L, estim.precis = 5.34759495558602e-12, 
        geemodel_time = c(1.02969711350758, 3.88081914033178, 
        -5.36989802110019, 2.24505156586457, 4.09800610323777, 
        4.6307332733622, 7.76098392012812, 8.62308887439391, 
        9.73809554329678), geemodel = 0.9944869152098), bootse = c(0.0494529721897641, 
    0.0727592097247678, 0.101759116383395, 0.0696850811882407, 
    0.0830162878634741, 0.0869532559261348, 0.0999324205253632, 
    0.149844698612145, 0.100373282699601)), list(modest = list(
        root = c(1.04349684456946, 1.88989121471782, 0.893781961166858, 
        2.3604469199703, 4.23502153351299, 6.30008103771172, 
        8.91894989440653, 10.5838845939737, 11.794577869871), 
        f.root = c(zi = 1.29584454278131e-10, func1 = 1.96681337882865e-10, 
        func2 = -9.3240692944363e-13, func3 = 3.55597148948839e-11, 
        func4 = 1.2438635191292e-10, func5 = 4.19548857460983e-11, 
        func6 = 7.76295694393525e-13, func7 = -9.85878045867139e-14, 
        func8 = -1.29007915461443e-13), iter = 11L, estim.precis = 5.89003381176425e-11, 
        geemodel_time = c(0.795116677728994, 5.23017794139313, 
        -13.061420695579, 3.22790569878446, 2.89015203112325, 
        4.08991019102076, 6.08490859692581, 7.77730190996554, 
        8.30106076089666), geemodel = 0.833303291459972), bootse = c(0.0453410598348556, 
    0.0838956608609117, 0.120579640944834, 0.0761392069779292, 
    0.109123246990893, 0.0817514259375822, 0.118988631087924, 
    0.146864825665356, 0.154776666975565)), list(modest = list(
        root = c(0.988174227735208, 1.95289157461844, 0.890928280788537, 
        2.11514678670327, 4.00459663722364, 6.13804434930828, 
        8.42667499575909, 10.8242906515175, 11.7896223200488), 
        f.root = c(zi = 4.30090746128542e-07, func1 = 6.38407989583811e-07, 
        func2 = 6.95976340187726e-09, func3 = 1.03929787595436e-07, 
        func4 = 3.76987497936786e-07, func5 = 1.42918724054374e-07, 
        func6 = 3.97123703257778e-09, func7 = 2.49906810523282e-10, 
        func8 = 1.66213987018438e-10), iter = 7L, estim.precis = 1.89297985170105e-07, 
        geemodel_time = c(0.80397846324395, 4.30079683298786, 
        -6.7882601187192, 3.27005461258319, 2.24820267627472, 
        5.51657850267389, 6.63073642713536, 8.93851836014152, 
        8.97040892339735), geemodel = 0.622881353319133), bootse = c(0.0487256893178628, 
    0.0761177922506811, 0.121530401943928, 0.0627788809613354, 
    0.0914108276033043, 0.0811990947692423, 0.106325659521093, 
    0.16856364560316, 0.222576093637397)), list(modest = list(
        root = c(0.975059671870965, 2.00243956338536, 0.917687253860178, 
        2.10985468262224, 4.26819001863971, 6.17511432015079, 
        8.7914649894575, 10.9007471923984, 11.6799948311705), 
        f.root = c(zi = 1.68937641653599e-11, func1 = 2.8181901257085e-11, 
        func2 = 4.45921077840694e-13, func3 = 2.85893531071224e-12, 
        func4 = 1.57685114965389e-11, func5 = 8.47655279301307e-12, 
        func6 = 7.32219840315906e-13, func7 = -7.8720667137655e-14, 
        func8 = -3.87190279838023e-14), iter = 7L, estim.precis = 8.16391618177635e-12, 
        geemodel_time = c(1.01359126574729, 3.39587228929653, 
        -3.05970723061896, 2.68802846644002, 3.52286074277957, 
        6.18161115820354, 7.6714217473022, 9.83542676773089, 
        9.81825599873345), geemodel = 0.82317624876279), bootse = c(0.047675739835058, 
    0.0680005265480946, 0.114023614410673, 0.068108337568714, 
    0.0835347131364707, 0.0745608464795974, 0.104725086782855, 
    0.119967012212188, 0.158388750147085)), list(modest = list(
        root = c(1.10616193048668, 1.90510529837853, 0.744399397410064, 
        2.11995070728987, 4.02702657654399, 5.95819619302194, 
        8.67130562845524, 10.591642020665, 11.6345182634104), 
        f.root = c(zi = 1.08050235425594e-11, func1 = 1.68319802540395e-11, 
        func2 = 6.34648583686115e-13, func3 = 2.71662706199038e-12, 
        func4 = 8.53400163036699e-12, func5 = 3.52947185366936e-12, 
        func6 = 1.92429405743155e-13, func7 = 3.66928709638614e-14, 
        func8 = -3.36952687973735e-14), iter = 10L, estim.precis = 4.81273005242402e-12, 
        geemodel_time = c(0.943614012850144, 3.97577643440324, 
        -6.29633522733735, 1.82970911437064, 4.37659390410862, 
        4.67589219573625, 7.42468411486544, 8.82074963061693, 
        9.4670571551732), geemodel = 0.880722207450715), bootse = c(0.0429758035585871, 
    0.0655115150656092, 0.100690377300442, 0.062474028061692, 
    0.0708253940054873, 0.0793526192726237, 0.105221859024966, 
    0.135815092301677, 0.134819899363718)), list(modest = list(
        root = c(1.02679019524404, 1.87607015115925, 1.10138534958439, 
        2.21417473399891, 4.37501428854161, 6.17206061961021, 
        8.83183959575308, 10.708907739625, 11.5753252205918), 
        f.root = c(zi = 9.52924080754869e-08, func1 = 1.56444546095535e-07, 
        func2 = 1.00965311773064e-09, func3 = 2.95361425595164e-08, 
        func4 = 9.31266917886253e-08, func5 = 3.0992236638161e-08, 
        func6 = 1.27213842932017e-09, func7 = 1.96627544975236e-10, 
        func8 = 1.17077389449882e-10), iter = 8L, estim.precis = 4.53319468487557e-08, 
        geemodel_time = c(0.825598863902512, 3.24603359049097, 
        -2.06055238840578, 1.79051423058518, 5.21382286088518, 
        5.5634759637592, 8.57227849081143, 9.33721146629688, 
        10.2116573642998), geemodel = 0.507093332685239), bootse = c(0.0440903165493022, 
    0.067587237119944, 0.107382324968676, 0.0656671331463812, 
    0.0821561203174322, 0.079404873392246, 0.111342752643895, 
    0.132744913587335, 0.174956928202952)), list(modest = list(
        root = c(0.959645596258068, 1.9067740019376, 0.962059474714888, 
        2.23704014519119, 4.15630020600363, 6.13368822776188, 
        8.8746167120413, 10.6719197037146, 11.9318956364935), 
        f.root = c(zi = 4.20441459425547e-13, func1 = 4.7617465526173e-13, 
        func2 = 7.70876418254574e-14, func3 = 1.27786670134356e-13, 
        func4 = 2.05085948223882e-13, func5 = 1.46318721028216e-13, 
        func6 = 1.01030295240889e-14, func7 = -1.16573417585641e-14, 
        func8 = -1.54980195343768e-14), iter = 14L, estim.precis = 1.65572609635135e-13, 
        geemodel_time = c(1.05645938788026, 4.86130680346281, 
        -12.8314697317662, 4.20105394713971, 3.37719141051121, 
        3.77841423889512, 6.32873815185025, 7.89808681121339, 
        8.51786672158386), geemodel = 0.765679420638766), bootse = c(0.0455760234498588, 
    0.0613480050344079, 0.104512153785784, 0.0688433347841566, 
    0.0790201067763, 0.0738620714653693, 0.105810669035303, 0.145265198763207, 
    0.147396918865737)), list(modest = list(root = c(1.05214378756135, 
    1.95297834129037, 0.784646556246299, 2.19829339680057, 4.10295091824853, 
    6.03955703711719, 8.62981851349188, 10.7446003832909, 11.5872722554805
    ), f.root = c(zi = 4.4155124001577e-11, func1 = 7.09684533362065e-11, 
    func2 = 1.05460778998534e-12, func3 = 1.16998077892561e-11, 
    func4 = 4.18998724605046e-11, func5 = 1.47166254876874e-11, 
    func6 = 7.24587057021608e-13, func7 = 2.28650431921551e-13, 
    func8 = -1.70610053862319e-14), iter = 8L, estim.precis = 2.06071988177274e-11, 
        geemodel_time = c(1.1295754258802, 3.85674140277446, 
        -5.58272794861708, 2.32537062938164, 3.65678379344889, 
        4.69468477032717, 7.55047231622976, 8.89365695436742, 
        9.35722914271593), geemodel = 1.20473353243614), bootse = c(0.0539018438924435, 
    0.0701709026097119, 0.100016660721618, 0.0737357228886677, 
    0.071336768092167, 0.0749141585877671, 0.103393721351359, 
    0.133469264810476, 0.157596518564642)), list(modest = list(
        root = c(0.991289230335983, 2.02674154268724, 0.764390030085314, 
        2.21377360400722, 4.02454556904162, 6.07097911176818, 
        8.74930826037659, 10.4959592493752, 11.4583657223751), 
        f.root = c(zi = 7.09987624247788e-13, func1 = 9.28479515494018e-13, 
        func2 = -4.81108208827408e-14, func3 = 1.24523438435609e-13, 
        func4 = 9.9685537602312e-13, func5 = 2.14897544204007e-13, 
        func6 = -2.81767664755961e-13, func7 = -1.24124668876568e-13, 
        func8 = -3.30441643778725e-14), iter = 9L, estim.precis = 3.84643424144187e-13, 
        geemodel_time = c(0.946707142334643, 2.32671450849663, 
        0.391594001021952, 1.92773580582369, 6.15728096091578, 
        6.53007829431902, 8.95754693807617, 10.4841731548015, 
        10.9159312767668), geemodel = 0.752733051589685), bootse = c(0.0553408648302172, 
    0.0862239484044241, 0.138388056256698, 0.0796605690978944, 
    0.0972918029245994, 0.0948503262896904, 0.141369880435567, 
    0.144060080020395, 0.163379156765518)), list(modest = list(
        root = c(1.11128476340956, 1.95053049594937, 0.618616527569194, 
        2.17086584419882, 3.9669830741113, 6.12597991146017, 
        8.65925386781142, 10.3300034658672, 11.9088193032097), 
        f.root = c(zi = 1.12456710610331e-11, func1 = 1.95369276312363e-11, 
        func2 = 1.21578594453904e-11, func3 = 5.56834439668918e-12, 
        func4 = -2.68729483110519e-13, func5 = -1.07945596905523e-12, 
        func6 = -7.9042328238188e-13, func7 = -4.72594186007314e-13, 
        func8 = -2.32570039615521e-13), iter = 8L, estim.precis = 5.70584172161327e-12, 
        geemodel_time = c(0.814123748838521, 4.71100462391302, 
        -9.46569164531569, 3.41563897376148, 1.94297249672048, 
        4.38573558850816, 6.56135270342781, 8.42967199275233, 
        8.62774296955818), geemodel = 0.79019099208), bootse = c(0.0431795599436778, 
    0.0640171460404205, 0.103184032583437, 0.0767221856913125, 
    0.0817246448836446, 0.085878891602627, 0.103057793805303, 
    0.142232093976763, 0.15268113633474)), list(modest = list(
        root = c(0.988618980705246, 1.94168268774429, 0.852234874061109, 
        2.27807050031209, 4.02934989426153, 6.24341279098732, 
        8.61552381621737, 10.7822380779358, 11.7757275045361), 
        f.root = c(zi = 6.42819131257966e-14, func1 = 1.46549439250521e-12, 
        func2 = -5.81427267443146e-14, func3 = 1.72764580419482e-13, 
        func4 = 7.36589608751892e-13, func5 = 4.9706072591249e-13, 
        func6 = 4.35762537165374e-14, func7 = -5.80854808696074e-14, 
        func8 = -8.48260264113554e-14), iter = 10L, estim.precis = 3.53424634272965e-13, 
        geemodel_time = c(1.03952063755062, 4.20663539795448, 
        -8.52898539661007, 3.79487118695021, 3.10810038999793, 
        5.19151622834292, 6.835361057658, 8.94247950127762, 9.28972440839216
        ), geemodel = 1.01903714395957), bootse = c(0.0507114288399747, 
    0.0685706619336067, 0.118279694930235, 0.0643666779194198, 
    0.0793640885244819, 0.0837519288494042, 0.100956829414901, 
    0.131361340784241, 0.141456663412755)), list(modest = list(
        root = c(1.06150480330394, 1.96612463130363, 0.841518063144512, 
        1.94968074747804, 3.91434775033771, 5.85219658009706, 
        8.41191662306403, 10.6365748700141, 11.6982283569234), 
        f.root = c(zi = 1.4299672557172e-13, func1 = 2.22488694134881e-13, 
        func2 = -2.61457522299224e-14, func3 = 1.31006316905768e-14, 
        func4 = 1.26981758441502e-13, func5 = 1.69228216223569e-13, 
        func6 = 3.96627175547337e-14, func7 = 9.99200722162641e-15, 
        func8 = -2.99239799605999e-15), iter = 12L, estim.precis = 8.3732100118288e-14, 
        geemodel_time = c(1.05144154549499, 4.45166814908181, 
        -10.4636188205125, 3.34675003450849, 3.22802449839644, 
        4.88403406287403, 6.49941575913004, 8.58556540499282, 
        8.75616087124142), geemodel = 1.00485094388619), bootse = c(0.0422362684694532, 
    0.0710648014377089, 0.107259780785412, 0.0709236597219846, 
    0.0879507599073834, 0.0753342047841364, 0.114322377317641, 
    0.141227646569968, 0.190521716144339)), list(modest = list(
        root = c(0.871812139339689, 2.03292335639516, 0.848449415816097, 
        2.11073641683229, 4.07173486380989, 6.08688016291248, 
        8.88417212515207, 10.5137419522872, 11.9967397776209), 
        f.root = c(zi = -1.59483537487404e-13, func1 = -1.53099755095809e-13, 
        func2 = -1.97064586870965e-14, func3 = -4.67403893367191e-14, 
        func4 = -6.78849337854004e-14, func5 = 3.35933855568954e-14, 
        func6 = 1.54442973167301e-14, func7 = -2.22460938559266e-14, 
        func8 = -1.72292735634016e-14), iter = 8L, estim.precis = 5.94920138539314e-14, 
        geemodel_time = c(0.99067095814191, 3.45074161701455, 
        -2.83001899996328, 2.08640078143771, 4.09817959637657, 
        5.25246222481142, 8.11375634596672, 9.00253368351795, 
        10.3633911656228), geemodel = 0.665889255569121), bootse = c(0.0391642308046572, 
    0.0696930504947449, 0.110346198220823, 0.0720123322703271, 
    0.0858028499287856, 0.0820330480866174, 0.100624142303787, 
    0.142971871679828, 0.170547099222594)), list(modest = list(
        root = c(1.04477543001594, 1.9716618247092, 0.799112258085142, 
        2.03868681022114, 3.77312510946229, 5.74452543120005, 
        8.3385392790926, 10.7110396477594, 11.3996347744308), 
        f.root = c(zi = 7.20645765284189e-13, func1 = 9.68336522078062e-13, 
        func2 = 1.18728648874217e-13, func3 = 1.88377091703273e-13, 
        func4 = 2.78166378819833e-13, func5 = 2.20434781539325e-13, 
        func6 = 6.60860255408124e-14, func7 = 6.11229816760428e-14, 
        func8 = 1.95664881866286e-14), iter = 9L, estim.precis = 2.93496075966931e-13, 
        geemodel_time = c(1.02740340701478, 3.32552306780498, 
        -3.0675195996713, 1.52101616814155, 4.59080043311068, 
        5.07903082558907, 8.0678709585384, 9.25645870688585, 
        10.1755992984464), geemodel = 0.990189983093318), bootse = c(0.0420726188517688, 
    0.0645893531008469, 0.128805720638899, 0.0741558135014782, 
    0.084080612869121, 0.082330358224477, 0.112029839478842, 
    0.13885401744344, 0.150571426691149)), list(modest = list(
        root = c(0.927042268651657, 1.96341620008753, 0.90793955829843, 
        1.98657721299943, 4.02383440177462, 5.96617634929293, 
        8.78119381240333, 10.5804544794757, 11.6367696139796), 
        f.root = c(zi = 7.43438533179486e-07, func1 = 1.20911679679647e-06, 
        func2 = 9.61150944944755e-09, func3 = 2.04648499591009e-07, 
        func4 = 7.27065282063455e-07, func5 = 2.52231761437634e-07, 
        func6 = 9.31476256023356e-09, func7 = 1.53490889442942e-09, 
        func8 = 8.67498156642554e-10), iter = 9L, estim.precis = 3.50869950236534e-07, 
        geemodel_time = c(0.847693511769493, 4.32509050223901, 
        -7.45847927940493, 1.81443246453291, 3.46063947334641, 
        5.12485416044708, 6.99237490416219, 8.50267331035822, 
        9.13374299906867), geemodel = 0.765090086387977), bootse = c(0.0436554329103143, 
    0.0747922161205105, 0.129269494661064, 0.0819277090056309, 
    0.103693597410383, 0.0865209307935635, 0.105927919294182, 
    0.135921205504501, 0.126369985680342)), list(modest = list(
        root = c(0.959858450029926, 1.95878495649053, 0.773175281194697, 
        2.16954625975952, 4.08924304945283, 6.05892272606487, 
        8.66746171359396, 10.6262508536651, 11.653885232064), 
        f.root = c(zi = 2.64073496403228e-09, func1 = 4.28858470957749e-09, 
        func2 = 3.8576218608366e-11, func3 = 6.65016273643303e-10, 
        func4 = 2.5454514607226e-09, func5 = 1.00687047588366e-09, 
        func6 = 3.11249706563821e-11, func7 = 1.25431783015717e-12, 
        func8 = 3.20674042875169e-13), iter = 7L, estim.precis = 1.24643711833301e-09, 
        geemodel_time = c(0.937034353935773, 3.38495438241345, 
        -2.66074863210538, 2.25300970099589, 3.74830672617004, 
        5.85243374210199, 7.91706079789013, 9.3285159071387, 
        9.97833219489786), geemodel = 0.947589619769783), bootse = c(0.053865009024351, 
    0.0776349627698384, 0.125221209053076, 0.0746931098730151, 
    0.0966382163816303, 0.0921027834837987, 0.113390923289341, 
    0.157248488473451, 0.156747275436915)), list(modest = list(
        root = c(1.00923672191079, 2.08494127364397, 0.75063367260421, 
        1.97192587935218, 3.90462946689877, 5.81545068551131, 
        8.40372945625406, 10.6416659716843, 11.466391973982), 
        f.root = c(zi = 5.05296193775706e-09, func1 = 7.94801124914812e-09, 
        func2 = 3.68273413153819e-09, func3 = 1.73126271652002e-09, 
        func4 = 6.21422129032378e-10, func5 = 1.9194077295441e-10, 
        func6 = 1.10598891156499e-11, func7 = 1.50168766310799e-12, 
        func8 = 1.29951605032375e-13), iter = 12L, estim.precis = 2.13789160725933e-09, 
        geemodel_time = c(1.17689742152854, 4.88218871623125, 
        -18.510079085356, 5.03487203811722, 2.26602445215091, 
        4.64162667632293, 5.44590543987169, 8.29763806002758, 
        8.23373392442265), geemodel = 1.04109343541106), bootse = c(0.0547975330806994, 
    0.089869944656549, 0.122941708040287, 0.0759080345866227, 
    0.086491207074364, 0.107180250040632, 0.115146441043737, 
    0.169384496813022, 0.142901551044758)), list(modest = list(
        root = c(0.983906849754965, 1.98767081693012, 0.751884843651389, 
        2.15445967449057, 3.98799976101333, 6.03085201471932, 
        8.72702265785487, 10.6271724406571, 11.7776010187214), 
        f.root = c(zi = 5.65536506513808e-12, func1 = 9.06363872843485e-12, 
        func2 = -2.2351565043266e-13, func3 = 1.08710956903124e-12, 
        func4 = 5.30045451974104e-12, func5 = 2.08155714886971e-12, 
        func6 = -1.4407919302073e-13, func7 = -6.44536507499183e-14, 
        func8 = -2.79776202205539e-14), iter = 9L, estim.precis = 2.62757234951542e-12, 
        geemodel_time = c(1.11127822992362, 3.52219469442798, 
        -4.52128967077973, 2.62880410953175, 4.20908238912894, 
        5.07523751165524, 7.99997398534586, 8.89752249807332, 
        10.0569683171483), geemodel = 1.01917527560766), bootse = c(0.0479026779963493, 
    0.0651168578046413, 0.106382927737816, 0.0713814034930588, 
    0.0855020216546121, 0.0711006963299785, 0.118157541420708, 
    0.130450595931636, 0.126046319453242)), list(modest = list(
        root = c(0.997881659686016, 1.96849226329095, 0.725702484517247, 
        2.16224995644787, 3.89125986609358, 5.96299230032798, 
        8.61176868512651, 10.5530515201036, 11.642467412823), 
        f.root = c(zi = 8.04245559038463e-13, func1 = 3.44169137633799e-13, 
        func2 = 4.78797557157407e-13, func3 = 2.71671574125776e-13, 
        func4 = 2.45747866500778e-13, func5 = -7.37582737941889e-14, 
        func6 = 9.30505672513959e-15, func7 = -4.0835905620526e-14, 
        func8 = -3.24098387016747e-14), iter = 10L, estim.precis = 2.55660085477528e-13, 
        geemodel_time = c(1.02206695976922, 4.45697220140609, 
        -12.5989611611321, 4.29233832842275, 2.34593981423341, 
        4.84621627565327, 6.42789131873152, 8.63321906668201, 
        8.72149296880325), geemodel = 0.575769363207188), bootse = c(0.0411345498625356, 
    0.0674094318524119, 0.104169871543883, 0.0706001923439046, 
    0.0840719187320083, 0.0837782164996796, 0.105316087514926, 
    0.157369279858767, 0.149544796657734)), list(modest = list(
        root = c(1.05598259229226, 1.91052063999842, 0.789362538981567, 
        2.12565810770662, 3.99518290038767, 6.15436738832992, 
        8.55262800605131, 10.8529516292702, 11.8011186984615), 
        f.root = c(zi = 1.77604486673033e-10, func1 = 2.91227597593036e-10, 
        func2 = 4.74170702702281e-12, func3 = 5.01294283861142e-11, 
        func4 = 1.72845975488119e-10, func5 = 6.36504500094084e-11, 
        func6 = 2.48537301850149e-13, func7 = -5.2398363425965e-13, 
        func8 = 3.52495810318487e-14), iter = 9L, estim.precis = 8.45563795215416e-11, 
        geemodel_time = c(0.909995084522424, 4.68343936106695, 
        -11.2212705521124, 4.93928528187516, 2.01936471945362, 
        4.62200230245923, 6.59603079043696, 8.36244966666392, 
        8.8243620351043), geemodel = 0.8073941133209), bootse = c(0.0486726505119716, 
    0.0648697629314209, 0.0993353327728441, 0.073069582704763, 
    0.078136755149263, 0.0883988177938286, 0.115555396790259, 
    0.153532256213472, 0.124379247238643)), list(modest = list(
        root = c(1.02608526184595, 1.9517298707808, 0.809230307827631, 
        2.08674792070025, 3.97811742107391, 6.09336605334116, 
        8.65421582742018, 10.6001500301043, 11.7167645671328), 
        f.root = c(zi = -6.64024391028306e-13, func1 = -7.38298311375729e-13, 
        func2 = -1.04971586978309e-13, func3 = -1.04644591603087e-13, 
        func4 = -1.57349827611952e-13, func5 = -1.74915637529693e-13, 
        func6 = -8.77908856722343e-14, func7 = 1.55734800055818e-15, 
        func8 = -7.0082828429463e-16), iter = 8L, estim.precis = 2.26028156453796e-13, 
        geemodel_time = c(0.925089700099495, 2.23107484236048, 
        0.476288357810782, 2.2858668363518, 5.32080097972975, 
        7.26726766589409, 8.27155911741617, 11.2134600902552, 
        11.0729404824357), geemodel = 0.724838198191182), bootse = c(0.0509408259374003, 
    0.0768096268812871, 0.11796402492613, 0.0723057279148582, 
    0.101449113741903, 0.0781456111130659, 0.117856540100523, 
    0.130613893243794, 0.171818896571207)), list(modest = list(
        root = c(1.03947541193216, 2.05198299454908, 0.46901336553804, 
        2.03633598771233, 3.88415240379905, 5.90302868963205, 
        8.66384237663476, 10.4040639787159, 11.6343830578729), 
        f.root = c(zi = 2.06723527185204e-13, func1 = 1.4432899320127e-14, 
        func2 = 1.18742255611481e-13, func3 = 4.61410728689552e-14, 
        func4 = -3.3056890558214e-14, func5 = 6.58084697846562e-14, 
        func6 = -2.62290189567693e-15, func7 = 5.52861792804671e-15, 
        func8 = -2.15799600411515e-15), iter = 12L, estim.precis = 5.50238479062752e-14, 
        geemodel_time = c(0.995190862919482, 5.42724249650949, 
        -18.3589639715054, 5.66625154570481, 1.68503542707476, 
        3.66681317453206, 5.6014170091013, 7.56788186137014, 
        7.8691538360684), geemodel = 0.751436218868334), bootse = c(0.0473719964036736, 
    0.0767848559444347, 0.118205202208406, 0.0695252315678299, 
    0.083625689717298, 0.0747580167204157, 0.112537262512678, 
    0.11869285786596, 0.117966336916456)), list(modest = list(
        root = c(0.97681011917985, 1.97924525206255, 0.723854138692255, 
        2.21732061247301, 3.95074284159723, 6.0224433598695, 
        8.50581492596238, 10.47139886302, 11.6611509527788), 
        f.root = c(zi = 2.81485525999159e-08, func1 = 4.53115724941e-08, 
        func2 = 3.23924439354917e-10, func3 = 7.750272312812e-09, 
        func4 = 2.7418503384391e-08, func5 = 9.2965921072441e-09, 
        func6 = 2.91612733960278e-10, func7 = 4.91010149206161e-11, 
        func8 = 3.79486281808228e-11), iter = 8L, estim.precis = 1.31808977460977e-08, 
        geemodel_time = c(1.16825859447048, 3.93025964226355, 
        -6.35226461164894, 2.88980836307622, 3.17720542353827, 
        4.9915825847747, 7.238462034978, 8.60758958051346, 9.35227195078585
        ), geemodel = 1.02639229463773), bootse = c(0.0472137268324854, 
    0.0776098041218446, 0.110118125292767, 0.0810958615043874, 
    0.0836648935235665, 0.086984724599004, 0.123061061221693, 
    0.15500620369145, 0.143706910803908)), list(modest = list(
        root = c(0.960977236286648, 2.01576985459658, 0.710660944588011, 
        2.10344850161249, 3.94650809445731, 5.84635918598561, 
        8.52103295416107, 10.5426993649417, 11.4378075261682), 
        f.root = c(zi = 4.8450966072533e-07, func1 = 7.41578828344913e-07, 
        func2 = 5.01873379660234e-09, func3 = 1.2343982139229e-07, 
        func4 = 4.53503133490685e-07, func5 = 1.51188566555049e-07, 
        func6 = 5.02269550739032e-09, func7 = 8.24196544346734e-10, 
        func8 = 5.66212438046776e-10), iter = 8L, estim.precis = 2.18405760977184e-07, 
        geemodel_time = c(0.897259541110266, 3.4468805507788, 
        -3.47737579632582, 2.41246314555124, 4.25832457204262, 
        5.45081439330313, 7.96291685421309, 9.2151421871816, 
        10.3523933256591), geemodel = 0.691654692562979), bootse = c(0.0465133591699419, 
    0.0678095780271828, 0.10380819124785, 0.0741115135963573, 
    0.0830408711678785, 0.0771013798015071, 0.139541575245285, 
    0.145671851615527, 0.194588233224249)), list(modest = list(
        root = c(0.975767713833665, 2.08695672199047, 0.705819485357159, 
        2.066983737562, 3.85189945992982, 5.76231496023476, 8.54233293202462, 
        10.3600242711722, 12.0937115146532), f.root = c(zi = 1.19034213597047e-08, 
        func1 = 1.98153280450697e-08, func2 = 1.51784390611809e-10, 
        func3 = 3.24825960573705e-09, func4 = 1.19498629116976e-08, 
        func5 = 4.2529190308338e-09, func6 = 1.24791066369312e-10, 
        func7 = 1.90626611717981e-11, func8 = 1.36572975151239e-11
        ), iter = 11L, estim.precis = 5.71989848541232e-09, geemodel_time = c(1.05472862686318, 
        2.2943639527542, 0.177809858444586, 1.70143425378523, 
        6.55950272682654, 6.84332074594321, 8.67486299286941, 
        10.6065099057364, 10.9929242618891), geemodel = 0.727502279226651), 
        bootse = c(0.0471940471296368, 0.069825067220223, 0.116909130921744, 
        0.0715972279266351, 0.0975524985876414, 0.0727111971024419, 
        0.130710757955773, 0.12374173606055, 0.188406368941897
        )), list(modest = list(root = c(0.923975670365385, 1.94271854769621, 
    0.919309092297867, 2.12054928101516, 4.03298062525099, 6.04201738249959, 
    8.77530419238044, 10.731728854592, 11.8079898258247), f.root = c(zi = 1.8601878370994e-09, 
    func1 = 2.82803447326785e-09, func2 = 2.53164988972543e-11, 
    func3 = 4.1560938024432e-10, func4 = 1.71930384274162e-09, 
    func5 = 6.65104027408603e-10, func6 = 1.77811654289428e-11, 
    func7 = -1.17806459032366e-12, func8 = -8.19747048019792e-13
    ), iter = 8L, estim.precis = 8.37037226302926e-10, geemodel_time = c(0.919413236442394, 
    2.80331477070996, -1.27629400792771, 2.96103903523404, 4.4421034776579, 
    7.02607483415619, 7.51169880433928, 10.6491372654682, 10.3572552540576
    ), geemodel = 0.865190180441543), bootse = c(0.0458968874275112, 
    0.0746191298868459, 0.108125647494141, 0.0778167738455639, 
    0.0833896532464636, 0.0833823540166897, 0.112730353919031, 
    0.137199781144245, 0.147222018442185)), list(modest = list(
        root = c(0.978940191148702, 2.04289663418405, 0.761257018675982, 
        2.08005841053531, 3.99835301047051, 6.09213031401214, 
        8.67692701059348, 10.6832031988375, 11.8771120041844), 
        f.root = c(zi = -3.60600438398251e-13, func1 = -4.31987778881648e-13, 
        func2 = -7.5914968755697e-14, func3 = -7.36077865326479e-14, 
        func4 = -6.48370246381091e-14, func5 = -1.09766362665908e-13, 
        func6 = -5.00571806227867e-14, func7 = -2.52660305871677e-14, 
        func8 = 2.55351295663786e-15), iter = 10L, estim.precis = 1.32732342670984e-13, 
        geemodel_time = c(0.891682718099209, 3.46683201594432, 
        -3.58289104936792, 4.31834193635961, 4.03083304033905, 
        5.19386277810977, 8.3349017191241, 9.42386265353122, 
        9.838234034976), geemodel = 0.838316615637917), bootse = c(0.0524420591843527, 
    0.0791904914284254, 0.120834329496827, 0.0714034874970027, 
    0.0930155193725383, 0.0870241659217752, 0.127269041640026, 
    0.118371213059203, 0.146023428547686)), list(modest = list(
        root = c(1.05800368163748, 1.9910690037374, 0.707042457123888, 
        2.27716349200587, 4.02378818307088, 6.22203425647128, 
        8.5992969582316, 10.7578750555993, 11.5188567950626), 
        f.root = c(zi = 4.53481696638391e-12, func1 = 7.21633863776105e-12, 
        func2 = 4.87908324853237e-13, func3 = 1.56509180615494e-12, 
        func4 = 3.94567711836658e-12, func5 = 1.49854434416952e-12, 
        func6 = -1.83950077392581e-13, func7 = -7.5994766035592e-14, 
        func8 = -3.34109909877478e-14), iter = 9L, estim.precis = 2.17130367023391e-12, 
        geemodel_time = c(0.950446608274793, 4.10939572106264, 
        -6.80455145270021, 3.05115465941479, 3.36717715308448, 
        5.48550446863994, 6.77142993357012, 9.00729234199759, 
        9.09227755794714), geemodel = 0.818358786727599), bootse = c(0.0478019835905247, 
    0.0823678987346998, 0.118701023405443, 0.088574348850755, 
    0.105444085571782, 0.0981938728662387, 0.133058639931175, 
    0.146219662404983, 0.165302879979078)), list(modest = list(
        root = c(1.0498721988679, 1.98299117167855, 0.814571334297414, 
        2.16469778996866, 3.9652512536437, 6.01131676060823, 
        8.70088170489274, 10.5614625318636, 11.517633878723), 
        f.root = c(zi = -9.43689570931383e-15, func1 = -5.06261699229071e-14, 
        func2 = 1.87905246917808e-14, func3 = -3.33066907387547e-15, 
        func4 = -6.55369855606658e-14, func5 = -7.09432512735475e-14, 
        func6 = -2.47024622979097e-15, func7 = 4.55815940547666e-14, 
        func8 = 2.41473507855972e-14), iter = 11L, estim.precis = 3.23181874780272e-14, 
        geemodel_time = c(1.04773462078211, 3.74474656115315, 
        -5.04523320399029, 2.59526474528124, 4.2709392786893, 
        5.68632294557199, 7.34496773215396, 9.25397535271044, 
        9.5077378163386), geemodel = 1.03683448986293), bootse = c(0.0466103708228314, 
    0.0900467354364674, 0.136526291742008, 0.077679037035648, 
    0.096172620435389, 0.093331202444291, 0.122517149192145, 
    0.144424008659474, 0.167461822526345)), list(modest = list(
        root = c(0.972682744244687, 2.03587650946257, 0.765651439907721, 
        2.20673719495759, 3.94275518111754, 5.96610401881143, 
        8.69019901114915, 10.6178565080957, 11.6666282339017), 
        f.root = c(zi = 8.01037893460865e-07, func1 = 1.2553753064859e-06, 
        func2 = 7.4058416066336e-09, func3 = 2.17486956735624e-07, 
        func4 = 7.71792474428632e-07, func5 = 2.45335106660582e-07, 
        func6 = 8.45606923371989e-09, func7 = 1.62936386605139e-09, 
        func8 = 9.83904158667614e-10), iter = 10L, estim.precis = 3.67722546292964e-07, 
        geemodel_time = c(0.798434509640058, 2.32083704121872, 
        0.0761425038442368, 3.45139249409202, 6.38250923306643, 
        6.18361281885817, 9.3591164970394, 10.5705123610251, 
        11.2833488932848), geemodel = 0.913101698059261), bootse = c(0.0467353165636868, 
    0.080886636356928, 0.122310301001017, 0.0806060376316018, 
    0.0899013876919868, 0.104978282580485, 0.130796971649691, 
    0.158432780150042, 0.179656562426849)), list(modest = list(
        root = c(0.957611511339094, 1.988725587093, 0.807780575577661, 
        2.07856984993544, 4.0316025142047, 6.0199962647387, 8.62821673994377, 
        10.6380260373258, 11.4298955285736), f.root = c(zi = 2.39542181645902e-08, 
        func1 = 4.14451667429816e-08, func2 = 1.81765436035874e-11, 
        func3 = 2.73635447634035e-10, func4 = 1.00328216567913e-08, 
        func5 = 2.45097840356756e-08, func6 = 6.04017946770341e-09, 
        func7 = 3.84661306279677e-10, func8 = 1.68593763949509e-10
        ), iter = 7L, estim.precis = 1.18696930143565e-08, geemodel_time = c(0.863891486567237, 
        2.01201518917328, 1.16321097819999, 1.85753188641965, 
        5.35584067782471, 7.46841785354281, 9.02593389296304, 
        11.2005715266957, 11.1078187246496), geemodel = 0.765974438973503), 
        bootse = c(0.0536179271408573, 0.0864728345848865, 0.106814096891589, 
        0.078888539357427, 0.101197712428748, 0.08399238055212, 
        0.129891142831378, 0.140742588518542, 0.230824143910213
        )), list(modest = list(root = c(1.07411144156222, 1.97228990200448, 
    0.543023913621845, 2.14014339867988, 4.01591437421395, 5.88663123083223, 
    8.59032774661393, 10.5045981005476, 11.6447116408575), f.root = c(zi = 4.9846376204421e-07, 
    func1 = 7.89886830609987e-07, func2 = 2.79845047135296e-09, 
    func3 = 5.00569396610223e-08, func4 = 3.55883633562648e-07, 
    func5 = 3.33728819745804e-07, func6 = 4.18609297906693e-08, 
    func7 = 2.81893127590527e-09, func8 = 1.28588396874907e-09
    ), iter = 8L, estim.precis = 2.30753797903372e-07, geemodel_time = c(1.07709256527359, 
    1.55768282859175, 1.70169342568601, 2.20936148750157, 6.41304839948391, 
    7.88348567395824, 9.31138914012382, 11.1446247347444, 11.7391673000558
    ), geemodel = 1.05706800174799), bootse = c(0.046451025476612, 
    0.0809155374385571, 0.124706918805571, 0.0697895627158435, 
    0.0935048207758496, 0.0878362531196286, 0.127325847496945, 
    0.158549439834097, 0.149374601059713)), list(modest = list(
        root = c(0.942961908124171, 2.05306646563245, 0.690171436556414, 
        2.03248845260481, 3.79201599870134, 6.02230267779176, 
        8.474268603901, 10.479923020736, 11.8564859828781), f.root = c(zi = 1.19050291624845e-07, 
        func1 = 2.19680458157789e-07, func2 = 1.62402956344456e-09, 
        func3 = 3.72664553755994e-08, func4 = 1.32909740602205e-07, 
        func5 = 4.54195589749684e-08, func6 = 1.51829363317924e-09, 
        func7 = 2.4104814276343e-10, func8 = 1.42854632177524e-10
        ), iter = 9L, estim.precis = 6.19836367452191e-08, geemodel_time = c(0.960041013670721, 
        3.76325181199314, -4.4318111969516, 1.89904302544495, 
        3.95052669220157, 5.84479942747698, 7.32402227056533, 
        9.26157360836355, 9.64974506635281), geemodel = 0.882839946973877), 
        bootse = c(0.0389599646279357, 0.0877256488823129, 0.129760751789108, 
        0.0813302881609308, 0.0997846686606844, 0.107377789590111, 
        0.13666495189867, 0.186224337500502, 0.171090015373693
        )), list(modest = list(root = c(0.969210975312075, 1.97674777477602, 
    0.788886211259828, 2.08199375412676, 3.92592935950977, 6.10735724366457, 
    8.45783089164501, 10.6118406525734, 11.6261134554812), f.root = c(zi = -8.09796674161589e-13, 
    func1 = -9.02833363625177e-13, func2 = -7.67946103538383e-14, 
    func3 = -1.5512591211575e-13, func4 = -1.99895655583759e-13, 
    func5 = -2.11539119554516e-13, func6 = -1.41705082767286e-13, 
    func7 = -7.02493618831568e-14, func8 = -1.57651669496772e-14
    ), iter = 17L, estim.precis = 2.87078327443861e-13, geemodel_time = c(1.10688215594164, 
    0.794185098674127, 3.42992384655213, 1.20269462084728, 10.0584737181549, 
    7.6258408012906, 9.93297281293878, 12.4058359930104, 12.4262455488038
    ), geemodel = 0.978116373814171), bootse = c(0.0479184663273668, 
    0.0904875252268518, 0.145804811691313, 0.0839434681694137, 
    0.116942863551796, 0.102107374647337, 0.123213748411369, 
    0.144246814911944, 0.163108828214465)), list(modest = list(
        root = c(0.994446799452188, 1.91507116152955, 0.878528897393868, 
        2.16895847313268, 4.13320789024337, 6.08333591771903, 
        8.70350735666982, 10.7280332749039, 11.3815217422401), 
        f.root = c(zi = 7.22020626620079e-08, func1 = 1.19729921310707e-07, 
        func2 = 9.22113930450472e-10, func3 = 1.94480548696557e-08, 
        func4 = 7.19760344155412e-08, func5 = 2.59982977368622e-08, 
        func6 = 8.28095703120368e-10, func7 = 1.31042628137568e-10, 
        func8 = 7.82123948939173e-11), iter = 9L, estim.precis = 3.45904261834863e-08, 
        geemodel_time = c(0.866440397437256, 3.55559044568465, 
        -3.47444362127999, 1.97084625242071, 4.51626941996058, 
        6.054671640752, 7.52991290391654, 9.43757424832314, 9.86879867697565
        ), geemodel = 0.772092790225016), bootse = c(0.0531500222205257, 
    0.0840632562622072, 0.127528666019404, 0.068306829830756, 
    0.105608652178486, 0.0828099449714334, 0.130358967032841, 
    0.136689584356365, 0.175413595516752)), list(modest = list(
        root = c(0.944280912792304, 2.02034824768112, 0.784316826110418, 
        2.19670413812477, 3.93901815756873, 6.03729453136212, 
        8.56650880430813, 10.7216533263516, 11.7136806002922), 
        f.root = c(zi = 3.1792346533166e-12, func1 = 4.30211422042248e-12, 
        func2 = 5.07371922253697e-14, func3 = 6.60818622044701e-13, 
        func4 = 2.96637714392034e-12, func5 = 1.26015864410078e-12, 
        func6 = -1.60658595801944e-13, func7 = -8.50925233053523e-14, 
        func8 = -4.29433778034033e-14), iter = 8L, estim.precis = 1.41201499699344e-12, 
        geemodel_time = c(1.01293063724561, 4.0796977548876, 
        -6.72955454135152, 2.51687277414258, 2.9655758686171, 
        5.17529598928936, 7.01429190420019, 8.74768738455083, 
        9.32709303044422), geemodel = 0.854071177264717), bootse = c(0.0499711889080736, 
    0.073809254368301, 0.134129971361008, 0.0935500091156238, 
    0.102002490392982, 0.0927121178336548, 0.139904103040156, 
    0.157144756994886, 0.145967144486531)), list(modest = list(
        root = c(1.10878352363642, 1.90411314690688, 0.819959470527009, 
        2.30618300441421, 4.03269663248418, 6.30377002864027, 
        8.71982801527883, 10.8409262661854, 11.866643736737), 
        f.root = c(zi = 2.05402750363959e-10, func1 = 3.32201821606759e-10, 
        func2 = 3.40422134925689e-12, func3 = 5.66503233212501e-11, 
        func4 = 1.91672001512676e-10, func5 = 6.94157786806926e-11, 
        func6 = 2.46208609055998e-12, func7 = 2.81774603649865e-13, 
        func8 = -1.06329875459998e-13), iter = 9L, estim.precis = 9.57330097115848e-11, 
        geemodel_time = c(1.05646648498589, 3.19955144064422, 
        -2.68874902061711, 2.68828661261812, 4.82136514512839, 
        5.71269853096506, 8.10401010822609, 9.55166599443989, 
        10.2946399538254), geemodel = 1.04300279073811), bootse = c(0.0473342229738557, 
    0.0781517221669881, 0.127010864171072, 0.0670874724072564, 
    0.100194065366576, 0.0871123289573715, 0.135867962365444, 
    0.162244279184408, 0.216117665812407)), list(modest = list(
        root = c(1.00035897361773, 1.94625340438291, 0.756916333106848, 
        2.22695292811018, 3.9505404107815, 6.06071882363747, 
        8.65347475628639, 10.8488456144709, 11.625093781763), 
        f.root = c(zi = 2.45825964029223e-08, func1 = 4.01709351338653e-08, 
        func2 = 3.00033489372686e-10, func3 = 7.05089031605155e-09, 
        func4 = 2.42035003952104e-08, func5 = 8.10676432580482e-09, 
        func6 = 3.1627200858253e-10, func7 = 4.91702095706259e-11, 
        func8 = 1.97703520221637e-11), iter = 11L, estim.precis = 1.16444369592669e-08, 
        geemodel_time = c(1.0751809377728, 4.51496790434701, 
        -11.365691971377, 2.65871957475279, 3.41721454168059, 
        4.54677876461648, 7.03093470658276, 8.18232083114172, 
        8.94846867255518), geemodel = 1.25917698876728), bootse = c(0.0471090129561238, 
    0.0877708859229658, 0.148394057967118, 0.0755558512037598, 
    0.103445645119509, 0.090043721594878, 0.115808808436569, 
    0.146017734920105, 0.18322092359801)), list(modest = list(
        root = c(1.11939949121791, 2.02830470751409, 0.565167909194149, 
        2.04566354952146, 3.89724158203057, 5.891143308453, 8.52911134095496, 
        10.4545303779679, 11.5503045088771), f.root = c(zi = 1.47504954473021e-07, 
        func1 = 2.4215650495929e-07, func2 = 2.06818173698053e-09, 
        func3 = 3.69474633110656e-08, func4 = 1.45820326022394e-07, 
        func5 = 5.46267990792024e-08, func6 = 1.64476016140114e-09, 
        func7 = 6.05262506780946e-11, func8 = 2.84254841886877e-11
        ), iter = 7L, estim.precis = 7.00953268309136e-08, geemodel_time = c(1.06942862550659, 
        4.34893149926425, -6.82431856438068, 2.34822452092562, 
        2.32410072780913, 5.18793941821014, 6.16527275741073, 
        8.51524145466293, 9.17897217878832), geemodel = 0.880258970959563), 
        bootse = c(0.0508824823157959, 0.0900950141242322, 0.135607720100479, 
        0.087468327509694, 0.100865366665997, 0.095523949667464, 
        0.132735666484621, 0.135036804956933, 0.136952954366523
        )), list(modest = list(root = c(0.954492559937062, 1.9859628670726, 
    0.91033218660901, 1.95807035582959, 3.99319488494202, 5.88871507554364, 
    8.59175003836784, 10.8510364129791, 11.7381370445017), f.root = c(zi = 1.28674848554056e-13, 
    func1 = 2.99760216648792e-15, func2 = 7.47839290493602e-15, 
    func3 = 3.21964677141295e-15, func4 = 3.7246681433567e-14, 
    func5 = 7.30804305959509e-14, func6 = -3.58046925441613e-14, 
    func7 = -5.10251563223818e-14, func8 = -2.84603747903803e-14
    ), iter = 14L, estim.precis = 4.08875362314815e-14, geemodel_time = c(0.849526980199553, 
    3.8312040444707, -3.87609512429267, 0.693546064820582, 5.44672435129979, 
    5.51799254942634, 6.9730939233052, 9.33678899871537, 9.86220755345602
    ), geemodel = 1.08686613992437), bootse = c(0.0558041125419752, 
    0.0732875524924382, 0.123952679606351, 0.0689986307732172, 
    0.0781819264928332, 0.0683850480318966, 0.115464884047194, 
    0.126108167238614, 0.217740079147622)), list(modest = list(
        root = c(0.954670444856397, 2.01466837069768, 0.921029822010793, 
        2.0628933738624, 3.95095086375214, 6.07136699315924, 
        8.63427690985105, 10.6458531131972, 11.7874470813483), 
        f.root = c(zi = 9.49112827219878e-09, func1 = 1.65122573392296e-08, 
        func2 = 8.59720677504408e-09, func3 = 4.1767553990088e-09, 
        func4 = 5.2846028854997e-10, func5 = 3.52776696743717e-11, 
        func6 = 4.5326520314859e-12, func7 = -1.54341817104608e-13, 
        func8 = -1.31805677483499e-12), iter = 10L, estim.precis = 4.37189897714767e-09, 
        geemodel_time = c(0.938414342477157, 5.15066194008491, 
        -14.5242114980762, 4.0289575560115, 1.60851170943665, 
        3.94244689707838, 6.52824096173929, 7.35757400436378, 
        8.5281253586011), geemodel = 0.859634943758037), bootse = c(0.0456502814796434, 
    0.0636932517704086, 0.0961844141849575, 0.0661702071117223, 
    0.083191561009842, 0.0764624666787551, 0.125932517904849, 
    0.164317635570191, 0.217994762213018)), list(modest = list(
        root = c(0.970054505870706, 1.99418241968849, 0.85402802228351, 
        2.16045587629789, 3.96430525442528, 6.01756127193336, 
        8.52501311552926, 10.6663829188156, 11.5647271795246), 
        f.root = c(zi = 6.74171440895321e-09, func1 = 1.02969428539268e-08, 
        func2 = 5.30024921174821e-09, func3 = 2.65370936336495e-09, 
        func4 = 3.17472197836066e-10, func5 = -4.48585309523186e-12, 
        func6 = -8.21914758475373e-12, func7 = -5.59480933803869e-12, 
        func8 = -2.88200604874056e-12), iter = 11L, estim.precis = 2.81458553909956e-09, 
        geemodel_time = c(1.0936530025387, 5.16781826060853, 
        -16.2608271879369, 3.1429606703249, 2.02141192845157, 
        3.7855182796057, 6.25753457168865, 7.5232542761803, 8.20201791191931
        ), geemodel = 0.877791258595669), bootse = c(0.0449434520903358, 
    0.0672758117178112, 0.11029774796566, 0.0756705591832905, 
    0.0930160081156956, 0.076672924865688, 0.116672231887253, 
    0.13515942085123, 0.156385709768862)), list(modest = list(
        root = c(1.06183894488348, 1.91773845715939, 0.768016460341727, 
        2.18961464638614, 3.91359361056295, 6.18122091678848, 
        8.610632947923, 10.6932273210689, 11.9855606959113), 
        f.root = c(zi = 6.55031584528842e-15, func1 = -1.16573417585641e-13, 
        func2 = 4.17921448316039e-14, func3 = 4.54081217071689e-14, 
        func4 = -6.9631800325709e-15, func5 = -7.38437089253807e-14, 
        func6 = -8.1823436914874e-14, func7 = -2.31620278512423e-14, 
        func8 = -8.35269353682833e-15), iter = 9L, estim.precis = 4.49410052478443e-14, 
        geemodel_time = c(1.10054195465129, 3.71763284684749, 
        -4.9099419182181, 1.89411349367598, 4.09987811536266, 
        4.77934693979374, 7.71556754304333, 9.05050447475934, 
        9.77151325083502), geemodel = 0.922804396303207), bootse = c(0.0472012928941845, 
    0.0664245792101311, 0.110688293243481, 0.0694527019386705, 
    0.0917734793477002, 0.0875133528395375, 0.108771624340647, 
    0.133904175834212, 0.141825223930259)), list(modest = list(
        root = c(1.02456985576956, 1.90990321805394, 0.912262967014445, 
        2.11303085911831, 4.07065577552491, 5.99632222179482, 
        8.71082897494504, 10.6250078439218, 11.8612018504968), 
        f.root = c(zi = 1.87420723385401e-09, func1 = 2.74525091548128e-09, 
        func2 = 2.7376323430417e-11, func3 = 4.5138426330027e-10, 
        func4 = 1.6213762355291e-09, func5 = 6.07199374114131e-10, 
        func6 = 1.73737690900566e-11, func7 = 1.06985253989222e-12, 
        func8 = 1.69447789133415e-14), iter = 8L, estim.precis = 8.16139434679786e-10, 
        geemodel_time = c(0.931373891386506, 2.46215029193277, 
        0.130738513619218, 1.40458718701463, 5.71105926118232, 
        6.53667375451384, 8.9556919495121, 10.5590109760492, 
        10.906278761954), geemodel = 0.580854260217598), bootse = c(0.0443236862781191, 
    0.0763493218373566, 0.129037240977397, 0.0690582443437239, 
    0.097611061393253, 0.081098229898203, 0.140299629385211, 
    0.154336846320583, 0.187826618490883)), list(modest = list(
        root = c(0.9936342865169, 1.92354275417732, 0.898889924361487, 
        2.18573074531426, 4.09843501306169, 6.1487397259797, 
        8.69360113165969, 10.7100590787727, 11.822032185933), 
        f.root = c(zi = 9.5581320636029e-12, func1 = 1.42036382655419e-11, 
        func2 = 9.3793028899114e-14, func3 = 3.34282664999928e-12, 
        func4 = 7.85393115560612e-12, func5 = 2.60791388484449e-12, 
        func6 = 1.16351372980716e-13, func7 = 2.43589870496663e-14, 
        func8 = -1.4363510381088e-15), iter = 10L, estim.precis = 4.20026463995137e-12, 
        geemodel_time = c(1.0234891924851, 3.83700823526965, 
        -5.61003326095199, 4.57728678311391, 3.3416619342537, 
        5.61712332842014, 7.13394894815345, 9.31372835203504, 
        9.3471357652124), geemodel = 0.965652937494632), bootse = c(0.0510067368538827, 
    0.0734809711911997, 0.11118467043806, 0.0643627455639866, 
    0.0922415220911686, 0.0774119079868842, 0.13261723018374, 
    0.173364665963897, 0.27294521798298)), list(modest = list(
        root = c(1.06425343877924, 1.95935272628331, 0.727173680204843, 
        2.06403754922313, 3.91558393056216, 5.93687271203862, 
        8.4154078479958, 10.7580441749777, 11.6410776803511), 
        f.root = c(zi = 4.67657404135124e-07, func1 = 7.78138653290128e-07, 
        func2 = 5.81173707075999e-09, func3 = 1.07927420528453e-07, 
        func4 = 4.57946350895799e-07, func5 = 1.97540713120503e-07, 
        func6 = 6.06497621569169e-09, func7 = -6.09715056221205e-12, 
        func8 = -4.5133063952818e-12), iter = 7L, estim.precis = 2.24566429523713e-07, 
        geemodel_time = c(1.14488682039462, 3.66542351705802, 
        -4.9026054781665, 2.2608394211351, 3.1710338651627, 5.61390350268223, 
        7.12520905447838, 9.50740754785986, 9.49738376792412), 
        geemodel = 1.06320139564096), bootse = c(0.0566391224657419, 
    0.0732846583486931, 0.11602588223452, 0.0701793525877341, 
    0.0974544971283252, 0.0782477647528046, 0.106855111061616, 
    0.146982551551328, 0.128798048021279)), list(modest = list(
        root = c(1.00402104537184, 2.13544322735827, 0.597475776887295, 
        2.06469378444587, 4.02580071595608, 6.07655817734922, 
        8.71311437558134, 10.3717310151249, 11.7660979998993), 
        f.root = c(zi = 2.14726414426991e-09, func1 = 3.48926043614028e-09, 
        func2 = 3.0668387968058e-11, func3 = 6.06266391256494e-10, 
        func4 = 2.07460455411979e-09, func5 = 7.3743823547634e-10, 
        func6 = 2.12659057030606e-11, func7 = 2.0856372184852e-12, 
        func8 = 2.01700461888166e-12), iter = 7L, estim.precis = 1.01231896630792e-09, 
        geemodel_time = c(0.835330368434944, 3.09259659017368, 
        -1.39806132818701, 2.00803413884626, 4.69663764891336, 
        5.75595562662286, 8.58420037685099, 9.74919395127069, 
        10.5457843794077), geemodel = 0.837775695079048), bootse = c(0.0497275910280127, 
    0.0698939370269991, 0.101166924892151, 0.0621624523295728, 
    0.0812722383027389, 0.0785432242516617, 0.113499327898717, 
    0.147702312778576, 0.161674320521797)), list(modest = list(
        root = c(1.00403952390165, 2.10902285151804, 0.608249840003163, 
        2.13315239281812, 3.8948467496288, 5.92920461854775, 
        8.70266051963888, 10.2718516036092, 11.8459400469548), 
        f.root = c(zi = 9.82486092482304e-10, func1 = 1.59023083590171e-09, 
        func2 = 1.28917015951302e-11, func3 = 2.52360487975473e-10, 
        func4 = 9.58814583285061e-10, func5 = 3.52809892412154e-10, 
        func6 = 1.08581754698633e-11, func7 = 1.27103882974211e-12, 
        func8 = 2.45914399954472e-13), iter = 7L, estim.precis = 4.62440969150154e-10, 
        geemodel_time = c(1.20695663949106, 2.64692508899138, 
        -1.21308189719591, 1.7981607607704, 4.86967101177147, 
        5.79405300415024, 8.8194466001956, 9.80378413748156, 
        10.8998622893414), geemodel = 1.00956132921528), bootse = c(0.0515672386170678, 
    0.074885002285471, 0.133585813100188, 0.0731091934825314, 
    0.103106839634937, 0.0753200690718873, 0.129304576772934, 
    0.148970636709587, 0.17170336726797)), list(modest = list(
        root = c(0.955216891162335, 2.00211578169485, 0.82426836711498, 
        2.0104805827588, 3.96872143252265, 5.95332465708351, 
        8.59693896604371, 10.3783672745401, 11.626850420865), 
        f.root = c(zi = 6.09038908194748e-09, func1 = 9.67626268000288e-09, 
        func2 = 7.31650851015786e-11, func3 = 1.62533368014417e-09, 
        func4 = 5.87517930833448e-09, func5 = 2.00259930860369e-09, 
        func6 = 7.50781103953102e-11, func7 = 1.34887257613459e-11, 
        func8 = 5.64748248166325e-12), iter = 10L, estim.precis = 2.8263492736414e-09, 
        geemodel_time = c(1.06880109327272, 4.2299341634253, 
        -6.83987093751027, 1.70293222529765, 4.09431025995168, 
        3.98846431952553, 7.36317446620384, 8.14641922735379, 
        9.40857838167157), geemodel = 0.861621505181185), bootse = c(0.0435373978769648, 
    0.0659512122653313, 0.113451547313684, 0.0725356761588283, 
    0.0903540987718956, 0.0852509953492883, 0.120270007243454, 
    0.142953569758321, 0.131882195142771)), list(modest = list(
        root = c(1.0918763947308, 1.84018204895603, 0.847189556489749, 
        2.41919544245397, 4.00401094375827, 6.25495879996774, 
        8.70249226343308, 10.8913257180179, 12.0333319753357), 
        f.root = c(zi = 6.76687043510427e-07, func1 = 1.06530183452413e-06, 
        func2 = 7.08898367871719e-09, func3 = 1.8465772982923e-07, 
        func4 = 6.41333624928908e-07, func5 = 2.17386063637928e-07, 
        func6 = 9.38071309519728e-09, func7 = 1.91059423837459e-09, 
        func8 = 1.14811644913448e-09), iter = 10L, estim.precis = 3.11654967099117e-07, 
        geemodel_time = c(1.21363401083466, 3.80972239169888, 
        -6.45919090131272, 4.1535833455422, 3.60287421434367, 
        5.36910903743216, 6.96037559613192, 9.04207573364095, 
        9.63680054277685), geemodel = 1.10368928079972), bootse = c(0.0435026977982117, 
    0.0666916561950662, 0.10466137632872, 0.0732535817819944, 
    0.0835196940474104, 0.0807786043146517, 0.102967707854601, 
    0.125014876333817, 0.162200131990852)), list(modest = list(
        root = c(0.979655392766261, 2.07719623335084, 0.63462383230425, 
        2.11054409273813, 3.9920856271992, 5.99596937771878, 
        8.53508382502097, 10.5721460934077, 11.5900881286568), 
        f.root = c(zi = 4.81450435074748e-11, func1 = 7.62536700449346e-11, 
        func2 = 7.67753915997815e-13, func3 = 1.72129400576732e-11, 
        func4 = 4.50730008871858e-11, func5 = 1.25700005959573e-11, 
        func6 = 4.48530101948563e-14, func7 = 6.14946868383523e-14, 
        func8 = 5.24025267623074e-14), iter = 8L, estim.precis = 2.2242351025891e-11, 
        geemodel_time = c(0.89392741506039, 3.7923479625177, 
        -4.53892489356153, 3.63990625408096, 3.17603893128904, 
        5.74872618007515, 7.04149007955784, 9.58206704945144, 
        9.2635768467051), geemodel = 0.777685798577624), bootse = c(0.0558459529400026, 
    0.0782121786599894, 0.137212550500372, 0.0773298854903363, 
    0.105194111316214, 0.0863606559778773, 0.122619270868116, 
    0.146935009369312, 0.162730304432407)), list(modest = list(
        root = c(0.975611405273056, 1.99738958609138, 0.732683605373925, 
        2.17008240111555, 3.93806671158111, 6.02394526005069, 
        8.56638328472338, 10.5878547087646, 11.4563207939564), 
        f.root = c(zi = 5.17234699515257e-10, func1 = 8.79668671238676e-10, 
        func2 = 7.32683369270709e-12, func3 = 1.62901827444051e-10, 
        func4 = 5.23047438694135e-10, func5 = 1.70078645611582e-10, 
        func6 = 5.1093018704762e-12, func7 = 9.89541781848402e-13, 
        func8 = 1.09296946493309e-12), iter = 13L, estim.precis = 2.51938881034852e-10, 
        geemodel_time = c(0.831430844141994, 2.18311352650467, 
        -0.201835868251735, 4.97795723972049, 6.30692793036135, 
        6.99240822287595, 8.92210608061175, 11.241065765826, 
        10.8297564373728), geemodel = 0.699296620473732), bootse = c(0.0523664406390196, 
    0.0758608877790888, 0.128979626673489, 0.0774373581227495, 
    0.0839573072954307, 0.0885874050226688, 0.117355136784946, 
    0.156528259880815, 0.156418953161355)), list(modest = list(
        root = c(1.03966896980301, 2.00875181702671, 0.722085739294193, 
        2.10044485124511, 4.0488700351392, 5.93381313936312, 
        8.6502045173323, 10.5203152276731, 11.5990900537753), 
        f.root = c(zi = 5.48396883459645e-11, func1 = 9.11137831849373e-11, 
        func2 = 1.27098770960968e-12, func3 = 1.5336062931734e-11, 
        func4 = 5.4003457955476e-11, func5 = 2.07132089258266e-11, 
        func6 = 2.78138623244217e-13, func7 = -1.63299929134553e-13, 
        func8 = -5.38719240827867e-14), iter = 8L, estim.precis = 2.64191666144455e-11, 
        geemodel_time = c(0.737845497569813, 4.16417059072116, 
        -4.35841594768606, 2.03751606962312, 3.38702604772839, 
        5.31722494160985, 7.23748160270866, 9.07619316016654, 
        9.05951962308044), geemodel = 0.562349413574128), bootse = c(0.0459363547608896, 
    0.0742755385726491, 0.127439109587446, 0.0732809406124013, 
    0.101254929695453, 0.0829338117159191, 0.133565956954378, 
    0.156991839105646, 0.187563605693364)), list(modest = list(
        root = c(0.886438141785946, 2.2068303091521, 0.400106401809063, 
        1.95812023163912, 3.77108862552145, 5.79613133139078, 
        8.40488891309866, 10.4581231815473, 11.5217222936376), 
        f.root = c(zi = 3.27426974422451e-12, func1 = 6.64290844554216e-12, 
        func2 = -2.49707540547219e-14, func3 = 9.45937772556249e-13, 
        func4 = 3.88555854158312e-12, func5 = 1.39943612254001e-12, 
        func6 = -1.66227708681133e-13, func7 = -9.37028232783632e-14, 
        func8 = -4.413136522885e-14), iter = 11L, estim.precis = 1.83079369752101e-12, 
        geemodel_time = c(1.10519114005565, 2.39775426176996, 
        -0.428259418141485, 2.06266587099354, 6.52442543632537, 
        5.64164067276679, 9.82003299303762, 9.57601207134388, 
        11.2360079098588), geemodel = 0.841549506422475), bootse = c(0.0557269780776094, 
    0.0999432366799716, 0.129516774135668, 0.0832484855344468, 
    0.100065732306661, 0.0859026629508551, 0.122317714521684, 
    0.144492770280531, 0.148619698470746)), list(modest = list(
        root = c(1.00023176452457, 1.93451257917123, 0.985465967868158, 
        2.3699236931355, 4.30216164674074, 6.30022809959921, 
        8.85339630387716, 10.7044120781482, 11.8447288400119), 
        f.root = c(zi = 6.34042818248304e-11, func1 = 1.11123776846966e-10, 
        func2 = -1.05385318527329e-13, func3 = 5.95280769122297e-13, 
        func4 = 2.57405902148733e-11, func5 = 6.40658637252045e-11, 
        func6 = 1.74267232588843e-11, func7 = 1.78320745256578e-12, 
        func8 = 6.25534346543333e-13), iter = 8L, estim.precis = 3.16522937508353e-11, 
        geemodel_time = c(1.18335568289654, -1.33902587195728, 
        7.01821332938288, 3.60979244005176, 9.70558285072463, 
        10.907129802228, 11.95373899999, 14.3385004060301, 14.6721885160527
        ), geemodel = 1.07646184881125), bootse = c(0.0503560306017761, 
    0.0730731967578465, 0.119565211413078, 0.0758106636943444, 
    0.0880197222793589, 0.0955600146080765, 0.134024684993402, 
    0.151720486126224, 0.171561979478345)), list(modest = list(
        root = c(1.01236421682221, 2.03321469182089, 0.566252267811853, 
        2.12963593412086, 3.83473327427328, 5.90027684856157, 
        8.6712328229856, 10.3523658752831, 11.5552265489202), 
        f.root = c(zi = -3.02646796512818e-13, func1 = -4.02011757216769e-13, 
        func2 = -4.52415882534751e-15, func3 = -2.48134846003722e-14, 
        func4 = -1.15907283770866e-13, func5 = -1.58181302258031e-13, 
        func6 = -1.3493373085538e-13, func7 = -6.3504757008559e-14, 
        func8 = -2.85882428840978e-14), iter = 9L, estim.precis = 1.37234612659138e-13, 
        geemodel_time = c(1.03457441128898, 3.87956451708869, 
        -5.5415223536373, 2.21712615378938, 3.59726643210138, 
        5.19584182502561, 7.36802020716839, 8.96338440457449, 
        9.41344224010796), geemodel = 0.899863728196422), bootse = c(0.04311841141213, 
    0.0722050147335234, 0.109036124977232, 0.077538476098921, 
    0.0781956001507869, 0.08778743025739, 0.131956142153171, 
    0.152738047056468, 0.136358206441054)), list(modest = list(
        root = c(1.02527312194664, 1.98618068414881, 0.737598255120264, 
        2.04639680088945, 3.9451712733405, 5.994949606265, 8.56424919403294, 
        10.3685959770732, 11.9943814896521), f.root = c(zi = 2.08782243715788e-08, 
        func1 = 3.90663863480967e-08, func2 = 2.60564417264852e-11, 
        func3 = 9.07952768525178e-10, func4 = 1.29995526287896e-08, 
        func5 = 2.06450676428459e-08, func6 = 4.06449707224255e-09, 
        func7 = 3.04541475371067e-10, func8 = 1.40578068391801e-10
        ), iter = 7L, estim.precis = 1.10036507575076e-08, geemodel_time = c(0.961190449699773, 
        0.500058155139133, 4.54265553322361, 1.52803529223737, 
        7.52044851096965, 8.5204256615785, 10.627674320318, 12.3087346545012, 
        13.0850551403894), geemodel = 0.969501356917216), bootse = c(0.0429967563303219, 
    0.0730304091578921, 0.10087007444462, 0.0695934837409386, 
    0.0918822966951206, 0.0877789812937054, 0.126597527603669, 
    0.139491554429761, 0.1300760702258)), list(modest = list(
        root = c(1.08045264949802, 1.96862079939623, 0.709249209380183, 
        2.11096476347647, 4.09393313782603, 6.12098963724589, 
        8.54063366553033, 10.5759201031077, 11.7904250624995), 
        f.root = c(zi = -3.09641201567956e-13, func1 = -3.63931107472126e-13, 
        func2 = -4.75524567639107e-14, func3 = -1.28286270495437e-13, 
        func4 = -1.42652382961739e-13, func5 = 6.66133814775094e-15, 
        func6 = 4.32986979603811e-15, func7 = -1.85962356624714e-14, 
        func8 = -1.68075189183048e-14), iter = 9L, estim.precis = 1.15384264642859e-13, 
        geemodel_time = c(0.942540701305425, 2.61655170966161, 
        -0.310933411797635, 1.56071465021213, 5.96348803436184, 
        6.19738047661906, 8.98306223171795, 10.344997189032, 
        10.7855868729175), geemodel = 0.780649006377475), bootse = c(0.052624288562994, 
    0.0887409316684517, 0.131508873630894, 0.0696986483810957, 
    0.0948944523440414, 0.0893225976931938, 0.119616080638013, 
    0.131676782100357, 0.165318235778516)), list(modest = list(
        root = c(0.987758961764038, 2.04659108971533, 0.766946187864155, 
        2.12119174190257, 4.08627341014534, 6.13118166896109, 
        8.76444509821932, 10.5555752727366, 11.5214202154284), 
        f.root = c(zi = 4.70871119873095e-11, func1 = 7.39912575653534e-11, 
        func2 = 3.47077217430192e-11, func3 = 1.9778421955774e-11, 
        func4 = 5.10151616046547e-12, func5 = 9.38239069769864e-13, 
        func6 = 3.6828873284378e-13, func7 = 1.82798221004532e-13, 
        func8 = -6.57529586334249e-14), iter = 12L, estim.precis = 2.02467898215748e-11, 
        geemodel_time = c(0.911382171553491, 5.50924779596388, 
        -17.6222935029527, 3.50598302327078, 1.4924779541673, 
        3.96425033521101, 5.9923957763553, 7.48832033799958, 
        7.93587192446416), geemodel = 0.633769656530939), bootse = c(0.0475477642350081, 
    0.0814379139452207, 0.11803886714218, 0.0699985399706015, 
    0.102441600516176, 0.0847080985446289, 0.119163294200209, 
    0.153936150963502, 0.189127401868033)), list(modest = list(
        root = c(1.03505083727881, 1.93051314976138, 0.970586495676461, 
        2.17685145474387, 4.2851672905811, 6.05722295091867, 
        9.09557491358499, 10.3577884444463, 11.8039371675547), 
        f.root = c(zi = 2.5808062575905e-08, func1 = 4.31517743759713e-08, 
        func2 = 2.17979873318175e-08, func3 = 1.08294278960974e-08, 
        func4 = 1.60242330515814e-09, func5 = 1.11624230691998e-10, 
        func6 = 1.57286967746866e-11, func7 = -8.01618754014966e-13, 
        func8 = -3.89965837399586e-14), iter = 12L, estim.precis = 1.1479763225306e-08, 
        geemodel_time = c(0.957306371132857, 5.20648466612822, 
        -17.5507307963279, 1.75717960766839, 3.78467728744665, 
        3.79837157633118, 6.33634345423492, 7.52636463473214, 
        8.13012375827315), geemodel = 0.994016087411591), bootse = c(0.0514786869253954, 
    5.40778434543352, 15.4070976039644, 0.582935063124138, 0.500363862896367, 
    767.48641180778, 1638.63491132583, 8629.65507648302, 495.808829140289
    )), list(modest = list(root = c(0.955852679183539, 2.08895910742911, 
    0.740302644524617, 1.88861286646181, 3.79535880282898, 5.77692518598607, 
    8.55570664289932, 10.1946494937646, 11.8883733825211), f.root = c(zi = 1.16170384423242e-08, 
    func1 = 2.02062759857569e-08, func2 = 1.37162203470154e-10, 
    func3 = 3.67676462925279e-09, func4 = 1.20056708955075e-08, 
    func5 = 4.14549014560173e-09, func6 = 1.35170451220912e-10, 
    func7 = 2.04099168121807e-11, func8 = 1.3962664358047e-11
    ), iter = 11L, estim.precis = 5.77310503714492e-09, geemodel_time = c(0.931155202162521, 
    4.43082302064256, -10.8190686815133, 2.53802495108062, 3.36313971018922, 
    5.09636105410038, 6.19853954629032, 8.60396091879962, 8.81707086231579
    ), geemodel = 0.940339460301474), bootse = c(0.041804749232043, 
    0.0636296326982803, 0.110139793458713, 0.0708142688288023, 
    0.0812796694944513, 0.081526713789379, 0.112777684725826, 
    0.135991658000469, 0.190493635192709)), list(modest = list(
        root = c(1.0617367820103, 1.88783216341055, 0.806610586690899, 
        2.01458834035819, 3.89492803961986, 5.83427919251724, 
        8.6122321948978, 10.3983177239402, 11.7631170012528), 
        f.root = c(zi = 2.98920721508722e-09, func1 = 4.53778259412729e-09, 
        func2 = 3.7112590778321e-11, func3 = 6.99881031601679e-10, 
        func4 = 2.71249682914573e-09, func5 = 1.03505758829072e-09, 
        func6 = 2.83351137692067e-11, func7 = 5.36515276650107e-14, 
        func8 = -2.22044604925031e-16), iter = 9L, estim.precis = 1.33776964848583e-09, 
        geemodel_time = c(1.03643392485317, 1.94384088535599, 
        1.08946168690687, 1.50678348835328, 6.26078999445392, 
        7.21820889463497, 9.14999558683112, 10.8348842544691, 
        11.6027673055524), geemodel = 0.658695275208755), bootse = c(0.0494753495812443, 
    0.0877871954972334, 0.119956313353739, 0.0757377603677673, 
    0.0958598839140122, 0.0945196253232686, 0.128644181607383, 
    0.172423700014645, 0.169632597920662)), list(modest = list(
        root = c(1.00920784140387, 2.0665004885179, 0.642626376396796, 
        2.01284942482383, 3.86818630593059, 5.89037892682719, 
        8.26904604239367, 10.6644927057228, 11.3993757887844), 
        f.root = c(zi = 1.31339383813156e-13, func1 = 3.08642000845794e-14, 
        func2 = 1.52308721190764e-14, func3 = -1.49324996812084e-14, 
        func4 = -3.61377594515488e-14, func5 = 2.27743171543615e-14, 
        func6 = 3.12571149518881e-14, func7 = 8.97719398817998e-15, 
        func8 = 1.03389519168218e-14), iter = 9L, estim.precis = 3.35391436845356e-14, 
        geemodel_time = c(0.833711782611263, 3.49672916664559, 
        -2.96298503347736, 1.89774147054496, 4.53386253307864, 
        5.39274591322613, 7.93586796121115, 9.48114717162571, 
        9.95891917680451), geemodel = 0.653654117505804), bootse = c(0.0469827770821455, 
    0.0827044134751372, 0.131853380936727, 0.077379380610951, 
    0.0983408844441315, 0.0920703130931478, 0.124771627003671, 
    0.163573896383295, 0.221068048257042)), list(modest = list(
        root = c(0.994843416903903, 1.9444787800347, 0.899609077180578, 
        2.09818404559616, 3.90834845356132, 5.78720398514823, 
        8.51759277285751, 10.545103233199, 11.6382920805563), 
        f.root = c(zi = -5.30686605770825e-13, func1 = -4.42756942220512e-13, 
        func2 = -8.19344592173366e-14, func3 = -1.20181642415673e-13, 
        func4 = -1.47447158649339e-13, func5 = -1.25566224085105e-13, 
        func6 = -2.65343302885412e-14, func7 = 1.27437123353946e-14, 
        func8 = 1.41275879883551e-14), iter = 9L, estim.precis = 1.66886518107898e-13, 
        geemodel_time = c(1.03407870683402, 2.37266398739138, 
        -0.140653132639295, 2.04404968878791, 5.10232227235148, 
        7.21941110141409, 8.28979563543216, 10.7417361724901, 
        10.7043503809974), geemodel = 1.15492129573382), bootse = c(0.044496151036722, 
    0.070560406680688, 0.101994946298767, 0.0645026254121387, 
    0.0711035776277683, 0.0711090458214227, 0.11145518207187, 
    0.124422211640775, 0.129280000692717)), list(modest = list(
        root = c(0.997467459154072, 1.92112846124597, 0.875454254252398, 
        2.20581150471195, 3.86746394563768, 5.86042376562102, 
        8.4027154119991, 10.538329719929, 11.551593581627), f.root = c(zi = 3.37508015979537e-08, 
        func1 = 5.38111668557661e-08, func2 = 3.36918353676177e-10, 
        func3 = 8.75328122137975e-09, func4 = 3.29760412773848e-08, 
        func5 = 1.11097717137021e-08, func6 = 3.46139839013659e-10, 
        func7 = 4.76074422939288e-11, func8 = 2.96097313334798e-11
        ), iter = 11L, estim.precis = 1.56845931147226e-08, geemodel_time = c(0.715237911403698, 
        5.15037651012961, -12.8256206605877, 3.71524137261066, 
        2.55397383783629, 3.79902048374351, 6.71491678112177, 
        7.22998937901322, 8.51346302452102), geemodel = 0.617985893887069), 
        bootse = c(0.0545975428916668, 0.0881060148428661, 0.11479404008743, 
        0.0834567028323787, 0.0994292170343501, 0.0862266773720012, 
        0.110308175822453, 0.137827217743429, 0.127701635302689
        )), list(modest = list(root = c(0.95303128669847, 2.17396630392286, 
    0.72340326423382, 1.9467633303539, 3.71025798864464, 5.78571661554427, 
    8.44329301988955, 10.4934056974831, 11.5705330938294), f.root = c(zi = 4.63262761485339e-12, 
    func1 = 7.11108949502659e-12, func2 = 3.98368837917218e-13, 
    func3 = 1.17378329278495e-12, func4 = 4.65039118324739e-12, 
    func5 = 1.77834396514198e-12, func6 = -3.05664781680148e-14, 
    func7 = 2.58985541345957e-14, func8 = -1.57512891618694e-15
    ), iter = 10L, estim.precis = 2.20029383891004e-12, geemodel_time = c(0.921527606279006, 
    4.0620806811084, -4.57965063286478, 1.38425935219794, 4.01961278743208, 
    5.25285155135932, 6.6814907680647, 9.1099378458417, 9.33108768165086
    ), geemodel = 0.919526927419788), bootse = c(0.0411461846406119, 
    0.0904083393983138, 0.163673312918716, 0.0758616147051111, 
    0.123836418711377, 0.0938398462074707, 0.141996603874909, 
    0.171180856899421, 0.173366647891027)), list(modest = list(
        root = c(1.01440586802175, 1.91832388480565, 0.792624851138778, 
        2.17862130607518, 3.81891287627993, 5.83065290909657, 
        8.36962248732012, 10.473414175213, 11.5521022597349), 
        f.root = c(zi = 1.023341744677e-08, func1 = 1.45069696255717e-08, 
        func2 = 8.6053710110414e-11, func3 = 2.32802195576642e-09, 
        func4 = 8.92001332519765e-09, func5 = 3.01621450038425e-09, 
        func6 = 1.0709966247191e-10, func7 = 2.0589918658942e-11, 
        func8 = 1.13731307357923e-11), iter = 9L, estim.precis = 4.35886147507412e-09, 
        geemodel_time = c(0.989245974803433, 4.25478560265976, 
        -7.19115921236999, 1.93996596385515, 3.50539836623759, 
        4.12647932533454, 7.01981127768244, 8.26858924987138, 
        9.18550664903157), geemodel = 0.738711650691207), bootse = c(0.0499002807631992, 
    0.066809133224238, 0.111972684671767, 0.071513161095848, 
    0.0838169313079329, 0.0741722354128198, 0.11897079682039, 
    0.14698137312541, 0.154451192313088)), list(modest = list(
        root = c(0.960099725875283, 1.9698071448932, 0.816016726808603, 
        2.01447499882576, 4.06343955735477, 5.93574515865046, 
        8.78790687459526, 10.3516706341156, 11.8310010937544), 
        f.root = c(zi = 1.28499799689763e-09, func1 = 2.11651929316048e-09, 
        func2 = 1.08508252383288e-09, func3 = 5.63087380542338e-10, 
        func4 = 8.18042023009724e-11, func5 = -7.30124294356926e-12, 
        func6 = -3.19755333322291e-12, func7 = -1.99490424179771e-12, 
        func8 = -1.49521887926607e-12), iter = 13L, estim.precis = 5.71720035125795e-10, 
        geemodel_time = c(0.846157785953872, 5.21627616944902, 
        -20.3268539295908, 4.6940563027772, 2.23163789461805, 
        4.16608207449161, 5.81634832129281, 7.59024805451041, 
        8.3966143158446), geemodel = 0.87956140361405), bootse = c(0.044048438552755, 
    0.082934577451034, 0.138779868772283, 0.0862390951085601, 
    0.113054353975004, 0.0932494292648929, 0.134307693415782, 
    0.137341964606715, 0.184414427852353)), list(modest = list(
        root = c(0.871557427475684, 2.06924825661987, 0.724389510760697, 
        2.14531400518566, 4.03445988187335, 6.20807654899402, 
        8.66136002298406, 10.5747932968037, 11.708844944162), 
        f.root = c(zi = 8.47934782388649e-08, func1 = 1.40406645088298e-07, 
        func2 = 9.06271897375926e-10, func3 = 2.47934836689057e-08, 
        func4 = 8.52770345866061e-08, func5 = 2.77659841785294e-08, 
        func6 = 1.06055175752573e-09, func7 = 1.83466899658646e-10, 
        func8 = 1.02231513185447e-10), iter = 9L, estim.precis = 4.05876830921055e-08, 
        geemodel_time = c(0.86826296868788, 2.9686287459651, 
        -1.67465533659669, 2.46797231679648, 5.37015494637105, 
        6.10859965017343, 8.3835046219518, 9.91921386436615, 
        10.5636178374159), geemodel = 0.842864112420145), bootse = c(0.0504817393770924, 
    0.0656572105666316, 0.106921081806761, 0.0732612604949662, 
    0.0839059534856878, 0.0834972484491562, 0.106966598475585, 
    0.117341124759158, 0.142000542081097)), list(modest = list(
        root = c(1.03307619516673, 2.00605508597068, 0.811518702890059, 
        1.96608121475828, 3.90306046210133, 6.01152645238595, 
        8.60181829353359, 10.4097557847988, 11.6699824458261), 
        f.root = c(zi = 1.12965775178608e-07, func1 = 1.93109723212181e-07, 
        func2 = 1.2909455171517e-09, func3 = 3.32711243139494e-08, 
        func4 = 1.17411820614501e-07, func5 = 3.92564424300801e-08, 
        func6 = 1.32075883563232e-09, func7 = 1.93286525673741e-10, 
        func8 = 1.1966438430433e-10), iter = 10L, estim.precis = 5.54377267791203e-08, 
        geemodel_time = c(1.16255870389058, 4.16890968895271, 
        -6.55932389747483, 2.18265498532249, 3.78284712824417, 
        4.66546274560486, 7.24185270876774, 8.34016787300532, 
        9.39113869397246), geemodel = 1.13534869927693), bootse = c(0.0450232470580524, 
    0.0770802410673201, 0.12214825356149, 0.0793367797424392, 
    0.0851266366028387, 0.0775876838377512, 0.106658095751493, 
    0.135971430222746, 0.12555287884937)), list(modest = list(
        root = c(1.02755335813604, 1.93692429025499, 0.823992827136264, 
        2.16992017312315, 4.05639072980053, 6.18163094928277, 
        8.62923025202841, 10.7193844237388, 11.6654979339485), 
        f.root = c(zi = 8.00896016173169e-11, func1 = 1.29319110975246e-10, 
        func2 = 1.59011692701938e-12, func3 = 2.00701677499637e-11, 
        func4 = 7.88284160169184e-11, func5 = 2.78525119634665e-11, 
        func6 = 1.51539891746211e-12, func7 = 5.37857952620513e-13, 
        func8 = 3.96815555674807e-14), iter = 8L, estim.precis = 3.77603181861756e-11, 
        geemodel_time = c(0.998985430485334, 2.84166444142014, 
        -1.15985615114042, 1.62309418976726, 5.06532866290199, 
        6.25040698817789, 8.19364819814307, 10.1713075274434, 
        10.6160509100878), geemodel = 1.1158829416538), bootse = c(0.0461645210946945, 
    0.0656405042349139, 0.0946715672070225, 0.0726885497867065, 
    0.0717394577339216, 0.0849671332397451, 0.108999480603985, 
    0.125324192092821, 0.157685251153508)), list(modest = list(
        root = c(1.00129606666879, 1.94847460862807, 0.824082462845409, 
        2.1983485211727, 4.01688628628931, 6.00563374223905, 
        8.62870081223492, 10.7670472992588, 11.6835993123471), 
        f.root = c(zi = 1.31428201655126e-12, func1 = 1.90070181815827e-12, 
        func2 = 9.31477117660506e-14, func3 = 4.00721122950642e-13, 
        func4 = 7.9864587165801e-13, func5 = 4.64486088480598e-13, 
        func6 = 7.54561343963012e-14, func7 = 2.40918396343659e-14, 
        func8 = -1.33781874467331e-14), iter = 10L, estim.precis = 5.64990087893581e-13, 
        geemodel_time = c(0.986980086144967, 4.75215515572361, 
        -12.2904213420536, 2.98720551607701, 2.8636682797612, 
        3.98649628750593, 6.40139954840541, 8.26569904440298, 
        8.65528555593304), geemodel = 0.961315729530497), bootse = c(0.0543004422434381, 
    0.0805063385126022, 0.116254661098049, 0.0689959154820277, 
    0.0895837123622268, 0.0915095409775926, 0.103834104109067, 
    0.152927135900852, 0.120411035017955)), list(modest = list(
        root = c(0.999548940938391, 2.05446682730012, 0.578463012169953, 
        1.98755131187507, 3.86502964899556, 5.82404252017012, 
        8.62283676584607, 10.5576936604689, 11.8790056901842), 
        f.root = c(zi = 4.55679938227149e-12, func1 = 7.5914829977819e-12, 
        func2 = -3.425731920359e-14, func3 = -4.59077220682502e-14, 
        func4 = 1.91731353016422e-12, func5 = 4.29195567974716e-12, 
        func6 = 1.29124488879029e-12, func7 = 1.82308161622569e-13, 
        func8 = 5.57158486014231e-14), iter = 8L, estim.precis = 2.21855394780565e-12, 
        geemodel_time = c(0.91777636327373, 4.16703527251368, 
        -6.30019181192949, 2.70207874013809, 2.34178182981628, 
        5.84865191450316, 6.63570315587683, 9.01163715803317, 
        9.0314101027811), geemodel = 0.819308886768935), bootse = c(0.0427736772996199, 
    0.0827444799378636, 0.12105729779975, 0.0764204237845564, 
    0.0906782595173959, 0.097892266504303, 0.134226555516191, 
    0.169826547754401, 0.163813298920181)), list(modest = list(
        root = c(1.07636061319862, 1.85871940426928, 0.963912274519572, 
        2.18395352228271, 4.19855873405642, 6.26590490223847, 
        8.65986460755068, 10.9184036855448, 11.7982318633407), 
        f.root = c(zi = 1.34053642075749e-07, func1 = 2.3235816459799e-07, 
        func2 = 1.87319515107531e-09, func3 = 3.17579945943378e-08, 
        func4 = 1.32261522746077e-07, func5 = 6.23668403032518e-08, 
        func6 = 3.09560393985109e-09, func7 = 5.74780500972594e-11, 
        func8 = 2.2222307327624e-11), iter = 7L, estim.precis = 6.64274070850841e-08, 
        geemodel_time = c(0.949192746596916, 3.1039939216298, 
        -1.92643953356942, 2.14024183981076, 4.25206354710465, 
        6.49845584513078, 7.69855728098953, 10.1267804628872, 
        10.1782037812546), geemodel = 0.712222043289351), bootse = c(0.0507621570171964, 
    0.0886638500923213, 0.136233485060534, 0.0755601456296076, 
    0.108805582604289, 0.0875204995679733, 0.116263507262589, 
    0.13653873061098, 0.143818577430541)), list(modest = list(
        root = c(0.968450499719995, 1.98778076820083, 0.888059561930383, 
        2.19906477203447, 4.14564984322399, 6.16916399066636, 
        8.90218783576518, 10.3131404329365, 12.0709742482938), 
        f.root = c(zi = 6.08064043561285e-10, func1 = 9.524052657639e-10, 
        func2 = 6.49272302588599e-12, func3 = 1.59928632579372e-10, 
        func4 = 5.72410972787818e-10, func5 = 1.99070426809556e-10, 
        func6 = 6.88099577317303e-12, func7 = 1.54245453215518e-12, 
        func8 = 7.84289300170826e-13), iter = 8L, estim.precis = 2.78619978237035e-10, 
        geemodel_time = c(0.901359758851211, 3.68127361407968, 
        -4.53101575678472, 3.22422185688762, 3.81664738475794, 
        5.28469574751046, 7.9691835552223, 9.23943149696121, 
        9.82525717599154), geemodel = 0.987420120427711), bootse = c(0.0498395747872129, 
    0.0919677209413225, 0.126456336007989, 0.087777168494297, 
    0.0946599748769316, 0.096803967054249, 0.131722676700854, 
    0.131743822455417, 0.166204668824578)), list(modest = list(
        root = c(0.932356472981302, 2.0451890391284, 0.634592547795946, 
        2.16465871612288, 3.89169744353006, 5.99552059454193, 
        8.52314770389615, 10.4889457913387, 11.6392509765688), 
        f.root = c(zi = 6.61026788861818e-13, func1 = 9.01279051390702e-13, 
        func2 = 8.97060203897126e-14, func3 = 1.14328170411696e-13, 
        func4 = 1.41497924488476e-13, func5 = 2.5685009674703e-13, 
        func6 = 1.78013853657788e-13, func7 = 5.27702881392145e-14, 
        func8 = 8.89566198480907e-15), iter = 11L, estim.precis = 2.67151984007916e-13, 
        geemodel_time = c(0.780684367640439, 2.20838753276715, 
        0.378472959233139, 2.99945234772379, 6.58784940332825, 
        6.61493297890491, 9.40050839931415, 10.2886769452908, 
        11.5561720105842), geemodel = 0.786740530891952), bootse = c(0.050805062785758, 
    0.0824592115488749, 0.124676463214678, 0.0765610988252994, 
    0.0863229722925415, 0.0919550505298068, 0.120882912894292, 
    0.167355838681759, 0.133955582343092)), list(modest = list(
        root = c(1.03739702124874, 1.91121460900687, 0.857583617803536, 
        2.21695397609844, 4.04261069558759, 6.10308828024623, 
        8.86092785272442, 10.639242511356, 11.5086374797675), 
        f.root = c(zi = 3.20810030873808e-07, func1 = 5.33130019908512e-07, 
        func2 = 3.5344326632103e-09, func3 = 8.45165595698798e-08, 
        func4 = 3.2789830740898e-07, func5 = 1.10707855105474e-07, 
        func6 = 4.32015542783937e-09, func7 = 9.30282850752917e-10, 
        func8 = 5.03471958568369e-10), iter = 10L, estim.precis = 1.54039012863003e-07, 
        geemodel_time = c(0.856370795775148, 3.06562344325699, 
        -1.89436766866951, 2.6078494891979, 5.53806176225305, 
        5.68957718807929, 8.58495489282429, 9.77135363816454, 
        10.3673988713397), geemodel = 0.793122770305736), bootse = c(0.0452640081624728, 
    0.069892919100341, 0.111327844178091, 0.0608703339805545, 
    0.0877056452538955, 0.0726007468459705, 0.120177471588246, 
    0.124492883290814, 0.149543452721146)), list(modest = list(
        root = c(1.00075715853906, 2.10285459983614, 0.574375338264456, 
        2.00659578353725, 3.86957554980279, 5.82020612424298, 
        8.53853276288127, 10.3640767682925, 11.7440754192943), 
        f.root = c(zi = 1.7175953992421e-09, func1 = 2.93561686071087e-09, 
        func2 = 1.52249124465071e-09, func3 = 7.08529996826246e-10, 
        func4 = 9.28721249210396e-11, func5 = 1.1731726701214e-12, 
        func6 = -9.1265883739311e-13, func7 = -6.98906210683248e-13, 
        func8 = -1.10607952918257e-12), iter = 12L, estim.precis = 7.75666271510927e-10, 
        geemodel_time = c(1.07522849662353, 4.76123616186044, 
        -17.5386317142701, 4.67654303444461, 2.73068100430169, 
        4.3995186451893, 6.05566754942683, 7.90022477214503, 
        8.77265515792748), geemodel = 1.09052245846888), bootse = c(0.0444116404160175, 
    0.0771686617957239, 0.122755276003838, 0.0767495181494295, 
    0.0903244270623713, 0.0914596064390368, 0.124809091468448, 
    0.119627278824222, 0.140017336757544)), list(modest = list(
        root = c(1.01750686714922, 2.00621108013372, 0.727822994784379, 
        1.9388839545368, 3.85838609070735, 5.93018053807001, 
        8.514223403501, 10.6184866457031, 11.6358105209595), 
        f.root = c(zi = 3.21255022583955e-10, func1 = 5.69395530725103e-10, 
        func2 = 6.95732360611601e-12, func3 = 1.00590584473093e-10, 
        func4 = 3.31309249349335e-10, func5 = 1.17367143781522e-10, 
        func6 = 3.10135250813914e-12, func7 = 4.14807077575574e-13, 
        func8 = 1.41386902186014e-13), iter = 11L, estim.precis = 1.61170266778558e-10, 
        geemodel_time = c(0.914063863018317, 3.30820844169431, 
        -2.36332012473011, 0.989159377258958, 5.77831392357272, 
        5.1456684885487, 8.5168313440345, 9.11233642697736, 10.2759093852278
        ), geemodel = 0.882849795933505), bootse = c(0.0401213166668606, 
    0.0675202545385269, 0.122871736135663, 0.0582458211463624, 
    0.0980429705219599, 0.0850063263408787, 0.118746875257241, 
    0.141967285882754, 0.151694640725298)), list(modest = list(
        root = c(1.0355030710703, 2.00672315128194, 0.613875813539071, 
        2.00114825995116, 3.85428771198331, 5.96037263958175, 
        8.46559376665713, 10.6319280129453, 11.6384512963454), 
        f.root = c(zi = 4.38216130049796e-12, func1 = 1.79419812340598e-11, 
        func2 = 9.27009684292823e-12, func3 = 3.79668518846188e-12, 
        func4 = 7.68593522160188e-13, func5 = -4.40480985020031e-13, 
        func6 = -2.39669395440956e-13, func7 = -1.26037201508833e-13, 
        func8 = -7.42600425596152e-14), iter = 12L, estim.precis = 4.11555174584861e-12, 
        geemodel_time = c(1.04656658957589, 5.16799091414703, 
        -17.2455600006813, 3.59650247998308, 1.6891107609542, 
        4.16347091144262, 5.77633274293675, 8.03712549109762, 
        7.91649233012799), geemodel = 0.748783398166064), bootse = c(0.0583058448596454, 
    0.0782916439595957, 0.119873472593026, 0.0736091101654283, 
    0.0989129193085015, 0.0775759970353711, 0.134651215866886, 
    0.13760148968776, 0.238408427201703)), list(modest = list(
        root = c(0.90234190248076, 1.99827062964457, 0.798877574244858, 
        2.20357876151368, 4.0829951058505, 5.92966343859976, 
        8.75527539969038, 10.65212367931, 11.8198207860408), 
        f.root = c(zi = 1.71574454643775e-09, func1 = 2.76179934477483e-09, 
        func2 = 2.69784194983913e-11, func3 = 4.6607644133001e-10, 
        func4 = 1.66520258693126e-09, func5 = 5.83378095830867e-10, 
        func6 = 2.03608732081233e-11, func7 = 3.2297602092779e-12, 
        func8 = 1.75995806470097e-12), iter = 8L, estim.precis = 8.04947780698356e-10, 
        geemodel_time = c(1.09537434541122, 2.65434737131247, 
        -1.09360868208429, 1.40966072059483, 5.54074956972055, 
        5.7588971447979, 8.56882362051443, 9.85877184196424, 
        10.8260819206958), geemodel = 0.860971231765423), bootse = c(0.0442408632444455, 
    0.064233332664519, 0.107694746695621, 0.0667441752972793, 
    0.0843558063776403, 0.0743227994404769, 0.103288517868599, 
    0.147067065412046, 0.153036209761715)), list(modest = list(
        root = c(0.990636381832812, 1.9409515755509, 0.691353934377781, 
        2.05665116962123, 3.76004313999649, 5.80632886807746, 
        8.69350704495464, 10.4330893634227, 12.0390964829514), 
        f.root = c(zi = 3.37023742247311e-11, func1 = 5.47193401700952e-11, 
        func2 = 5.48949774525909e-13, func3 = 9.03081776026937e-12, 
        func4 = 3.26209181195081e-11, func5 = 1.17089671292092e-11, 
        func6 = 5.3808346667239e-13, func7 = -5.04457586814056e-14, 
        func8 = -3.97668009632923e-14), iter = 10L, estim.precis = 1.58844070227395e-11, 
        geemodel_time = c(0.767540456161476, 3.41707830974405, 
        -3.02308487319596, 3.19716524128184, 4.34211733831512, 
        5.54670520328119, 8.12529284709097, 9.26676134843701, 
        10.1601687506718), geemodel = 0.795266129349628), bootse = c(0.0502181436231167, 
    0.079021967996361, 0.108447554089678, 0.0777163711048342, 
    0.0874890976423992, 0.0858864752190921, 0.125721374418696, 
    0.139432149468593, 0.203618702534299)), list(modest = list(
        root = c(0.919917437066955, 2.08065994468633, 0.739315983104463, 
        2.10518913162989, 4.06246751876274, 6.04726388202807, 
        8.88990262439204, 10.4328047684662, 11.9722165722142), 
        f.root = c(zi = 1.35297852921212e-08, func1 = 2.00058261068392e-08, 
        func2 = 1.46083434953738e-10, func3 = 3.25000060197311e-09, 
        func4 = 1.23340393662352e-08, func5 = 4.08903395830175e-09, 
        func6 = 1.26659386104344e-10, func7 = 2.66444089014328e-11, 
        func8 = 1.19234622175668e-11), iter = 11L, estim.precis = 5.94666622418307e-09, 
        geemodel_time = c(0.994662603183252, 3.43116196521413, 
        -3.2772818554456, 1.24858237773818, 5.51824710986792, 
        5.70741355494371, 7.72817404786236, 9.53910106786874, 
        10.1337992124812), geemodel = 0.874508495839491), bootse = c(0.0449811590633278, 
    0.0646101419053089, 0.109994053283051, 0.0693893615824332, 
    0.072925022309983, 0.080173934887615, 0.0925089968283389, 
    0.115435883519612, 0.157895739756663)), list(modest = list(
        root = c(0.988757997707016, 1.95524762082902, 0.899035742777515, 
        2.14339551476602, 3.97504173930253, 5.89056419336415, 
        8.4417017321228, 10.5552254016113, 11.8508016762277), 
        f.root = c(zi = 3.96994155438257e-07, func1 = 6.89740129455885e-07, 
        func2 = 3.4842912181827e-07, func3 = 1.68536164746325e-07, 
        func4 = 2.37880772857579e-08, func5 = 1.47255136383195e-09, 
        func6 = 2.80528683616055e-10, func7 = 7.25293713976782e-11, 
        func8 = 4.27206880981856e-11), iter = 12L, estim.precis = 1.81039553205715e-07, 
        geemodel_time = c(0.951891844074018, 5.11372549809386, 
        -18.3033192152061, 2.62984378900026, 2.94530424724592, 
        3.61927233718159, 6.31261485611188, 7.69563392674197, 
        8.1357268662214), geemodel = 0.840714790346763), bootse = c(0.0502933297488993, 
    0.0695854008526872, 0.111979313367138, 0.0722591187112204, 
    0.0756380403514215, 0.0915953711396485, 0.116203047473455, 
    0.173979952795049, 0.132700698429849)), list(modest = list(
        root = c(1.02030864131707, 2.02229936908588, 0.838259077741805, 
        1.98704250502485, 4.12534341340796, 5.9514692566468, 
        8.72467098688209, 10.5221035300976, 12.0006943260465), 
        f.root = c(zi = 1.64341060759909e-08, func1 = 2.62936920014667e-08, 
        func2 = 1.30029075180726e-10, func3 = 5.29238398938592e-09, 
        func4 = 1.59140478572795e-08, func5 = 4.64951595974261e-09, 
        func6 = 2.00694982402144e-10, func7 = 4.86742293063884e-11, 
        func8 = 2.63126790321644e-11), iter = 8L, estim.precis = 7.6654952055319e-09, 
        geemodel_time = c(1.17209902912996, 3.8892484886758, 
        -6.5768313248611, 4.1162556347844, 2.78206310792978, 
        5.60359646345495, 7.03138128592083, 8.64985139413252, 
        9.61765591864988), geemodel = 1.21006414904022), bootse = c(0.0454226202978951, 
    0.0744655834410088, 0.112107752025206, 0.0801625091667101, 
    0.0944625384332571, 0.078095693845441, 0.110656315274377, 
    0.133430387263505, 0.148444372577786)), list(modest = list(
        root = c(0.896556749697287, 2.15086229449909, 0.577112945319615, 
        2.0493772058209, 3.74122516488497, 5.76099653189466, 
        8.6673330237376, 10.1693557641892, 11.9750284320153), 
        f.root = c(zi = 5.61856428049623e-09, func1 = 8.46967784795538e-09, 
        func2 = 6.01193421120249e-11, func3 = 1.44313189549477e-09, 
        func4 = 5.18102879131996e-09, func5 = 1.70195406379303e-09, 
        func6 = 4.5243475632617e-11, func7 = 5.69300162567288e-12, 
        func8 = 3.10745873477458e-12), iter = 9L, estim.precis = 2.50316890635161e-09, 
        geemodel_time = c(0.853938218633531, 4.38647062359222, 
        -7.66948539119412, 2.34262477344071, 3.24378708909027, 
        4.50866617721314, 6.98937183822823, 8.5685199816502, 
        9.03645702386486), geemodel = 0.858994952569505), bootse = c(0.0564064834553863, 
    0.076704623639404, 0.125587752085687, 0.0772653809514986, 
    0.0857047732081736, 0.102251992447419, 0.116007390445389, 
    0.16006154861955, 0.171398762327209)), list(modest = list(
        root = c(1.00948786885263, 2.06726522914293, 0.614294019866778, 
        2.04175284410783, 3.80999990905733, 5.93947590975923, 
        8.3523955531957, 10.7552408841943, 11.6632756507604), 
        f.root = c(zi = 2.9126701051041e-12, func1 = 4.32209823486573e-12, 
        func2 = 2.48839143734969e-13, func3 = 7.35888346786728e-13, 
        func4 = 2.27360491544815e-12, func5 = 8.13960010503934e-13, 
        func6 = -2.82551759767102e-14, func7 = -6.70470623465036e-15, 
        func8 = -3.10940509451463e-14), iter = 11L, estim.precis = 1.26367940995557e-12, 
        geemodel_time = c(0.99946232465025, 3.70678076461976, 
        -4.4384020299529, 2.40988785243349, 4.4019791295625, 
        5.66430622908091, 7.05578228123083, 9.31871915693005, 
        9.54850372791854), geemodel = 1.05472589055584), bootse = c(0.0457543753153363, 
    0.0815235085451889, 0.12450270874591, 0.0939395595459677, 
    0.0940403329511138, 0.0941635850918342, 0.127160501972998, 
    0.158585856921205, 0.174512723669805)), list(modest = list(
        root = c(0.978830534409107, 2.05967225629568, 0.684509178008203, 
        2.06469860263309, 4.01743861898529, 6.02347971605412, 
        8.58908426777281, 10.6166188745949, 11.5209537260615), 
        f.root = c(zi = 2.28238979604889e-07, func1 = 3.59160098994948e-07, 
        func2 = 1.79869081434747e-09, func3 = 3.29188863390506e-08, 
        func4 = 1.77249483236663e-07, func5 = 1.31491485033663e-07, 
        func6 = 1.38435419794192e-08, func7 = 6.93874119186283e-10, 
        func8 = 3.30853178187596e-10), iter = 7L, estim.precis = 1.05080654811151e-07, 
        geemodel_time = c(0.995122881670542, 3.01367323320644, 
        -1.88152001823147, 2.49912185568183, 4.15572048143691, 
        6.55318899309182, 8.00662812143456, 10.136685328657, 
        10.2242063585138), geemodel = 0.827445246512295), bootse = c(0.0464631922807211, 
    0.0678355635628354, 0.110071703912073, 0.0653939896505948, 
    0.0922271983614537, 0.0800824934310422, 0.131341057648276, 
    0.158861803153032, 0.186543167052611)), list(modest = list(
        root = c(1.07199955831248, 1.98112262183225, 0.722589039599937, 
        2.18753005115952, 4.0948660817393, 6.10267138231284, 
        8.70037258596366, 10.4503743502117, 11.9041812563951), 
        f.root = c(zi = 3.90909526970518e-12, func1 = 6.45272724142387e-12, 
        func2 = 2.49772424965045e-13, func3 = 1.23290266884624e-12, 
        func4 = 3.21450109369223e-12, func5 = 1.31873678643757e-12, 
        func6 = 6.43929354282591e-14, func7 = 1.76941794549634e-14, 
        func8 = -6.17908502142939e-15), iter = 10L, estim.precis = 1.82955574277498e-12, 
        geemodel_time = c(0.887160393075482, 2.72617491513782, 
        -0.583333599748714, 2.16873949386807, 5.87204471238217, 
        6.66291659854509, 8.55694427719647, 10.3451885938405, 
        10.6317720312534), geemodel = 0.711815525834626), bootse = c(0.0502324389844872, 
    0.0816101832499106, 0.120243580411852, 0.0869235319021721, 
    0.0879341168008687, 0.0937693294582242, 0.118505289736338, 
    0.144086214399335, 0.214539755912194)), list(modest = list(
        root = c(0.974034094826556, 1.86110536723631, 1.03169772111456, 
        2.09227521732966, 3.99533610483206, 6.10294856954059, 
        8.50341922872294, 10.7534778288541, 11.8009106743072), 
        f.root = c(zi = 4.59743354497277e-13, func1 = 4.78284079008517e-13, 
        func2 = 8.10462807976364e-14, func3 = 1.1102924135642e-13, 
        func4 = 1.23512311489549e-13, func5 = 7.61890550649014e-14, 
        func6 = 2.97999472320676e-14, func7 = 2.55576809715663e-14, 
        func8 = 1.15307069448178e-14), iter = 9L, estim.precis = 1.55188073040306e-13, 
        geemodel_time = c(0.924577289535379, 1.97584857030942, 
        1.24675034347273, 1.4095865895054, 6.35810810197016, 
        6.9423074173239, 9.18617063523386, 10.873986832269, 11.4611982268011
        ), geemodel = 0.862991737395157), bootse = c(0.0535317328654055, 
    0.0807791946658581, 0.116994547634596, 0.0753320481159155, 
    0.0889883529025122, 0.0771200844151166, 0.116514956450073, 
    0.133455242305159, 0.180606102135644)), list(modest = list(
        root = c(1.04566297430233, 1.9595107650897, 0.646105689871471, 
        2.02414739328483, 3.91785155593434, 5.92923482163318, 
        8.58013500633257, 10.5629746541963, 11.5170932425014), 
        f.root = c(zi = 1.10763581639972e-09, func1 = 1.78943615480875e-09, 
        func2 = 1.42239072083161e-11, func3 = 2.9019363100664e-10, 
        func4 = 1.06562633717111e-09, func5 = 3.88866217004846e-10, 
        func6 = 1.16105181025006e-11, func7 = 1.70321525980177e-12, 
        func8 = 8.53206394424433e-13), iter = 9L, estim.precis = 5.18905444817346e-10, 
        geemodel_time = c(1.05027053176788, 1.05791680099436, 
        2.97410927812456, 1.25671415599455, 7.92008585748134, 
        7.45819670756623, 10.6510863480865, 11.3207389619421, 
        12.5311123386515), geemodel = 0.825177413720818), bootse = c(0.0453857435151299, 
    0.0658692681882215, 0.128280888323614, 0.0695940973670962, 
    0.101207295441062, 0.0868774600236155, 0.116872068610012, 
    0.173153136645326, 0.232683845740178)), list(modest = list(
        root = c(1.07002761715491, 1.92017246095418, 0.69948286768719, 
        2.14126494937168, 3.87739286100191, 5.9288969426681, 
        8.63629706260372, 10.3107051944728, 11.7590609388764), 
        f.root = c(zi = 6.9203085484304e-09, func1 = 1.17892123840946e-08, 
        func2 = 9.68968794090586e-11, func3 = 1.86502285837165e-09, 
        func4 = 7.15022436398316e-09, func5 = 2.56948564508752e-09, 
        func6 = 6.23340092972038e-11, func7 = 2.3347990207867e-12, 
        func8 = 1.04893871366585e-12), iter = 9L, estim.precis = 3.38409649182311e-09, 
        geemodel_time = c(0.96371988718949, 1.32139989342058, 
        2.69002415633928, 1.16310438828126, 7.56172199413679, 
        7.38817238163823, 10.3041072876981, 11.0678978638155, 
        12.4361268523907), geemodel = 0.602747025639824), bootse = c(0.0557075127023344, 
    0.0836933518479591, 0.130083623698705, 0.0785614341635023, 
    0.0984198942986121, 0.104909806981954, 0.125157017888716, 
    0.157261781005746, 0.131051590665404)), list(modest = list(
        root = c(1.04117614962614, 1.90507549897377, 0.925507546633465, 
        2.11767081447313, 4.11790065756587, 5.82165925147377, 
        8.86510528880043, 10.3228251458356, 12.0115840035048), 
        f.root = c(zi = -5.41566791412151e-13, func1 = -4.41868763800812e-14, 
        func2 = -8.34055047249649e-14, func3 = 5.7670881958849e-14, 
        func4 = 3.53109468748114e-13, func5 = 8.44879721739744e-14, 
        func6 = -1.27176047470812e-13, func7 = -3.21149357107586e-14, 
        func8 = -3.71703023816005e-14), iter = 8L, estim.precis = 1.51209864551256e-13, 
        geemodel_time = c(0.982052410789482, 1.88799667655527, 
        1.36200461887309, 1.56665330169897, 6.24351926454452, 
        6.82203969207347, 9.79296590052782, 10.3581995911664, 
        11.9151620342593), geemodel = 0.834985125211761), bootse = c(0.0464028734625044, 
    0.086646031387811, 0.128899877528365, 0.0723604060841468, 
    0.0991487276109596, 0.0902506922766202, 0.127574688274731, 
    0.165885933348576, 0.17973863898178)), list(modest = list(
        root = c(1.04897285705121, 1.89141668304142, 0.912937106604391, 
        2.1768615998288, 4.14712865753287, 6.0030562962317, 8.81987416705082, 
        10.4030228481639, 11.7370220149347), f.root = c(zi = 2.24310414687068e-08, 
        func1 = 3.37430368091418e-08, func2 = 2.67604161052759e-10, 
        func3 = 5.27798514962652e-09, func4 = 1.95308167971753e-08, 
        func5 = 8.25256063485824e-09, func6 = 3.02703279109195e-10, 
        func7 = -1.11745335207303e-12, func8 = -2.55926294154447e-12
        ), iter = 7L, estim.precis = 9.9788250017738e-09, geemodel_time = c(0.820594487733449, 
        3.48765234577215, -3.56454634292202, 2.49522144215853, 
        3.61752102253241, 6.06083527757788, 7.43781552870462, 
        9.50580957047332, 9.94391008333037), geemodel = 0.599398202769831), 
        bootse = c(0.050414506002872, 0.0736633209217671, 0.106320739177827, 
        0.0727019900950332, 0.0766607019143467, 0.0761004160943251, 
        0.117182163254002, 0.130777465510064, 0.147352028086421
        )), list(modest = list(root = c(0.945100537311416, 2.15812368334982, 
    0.644553643353678, 2.0811478975213, 3.93379788382349, 5.90383680120613, 
    8.55272166217626, 10.5505770580262, 11.5258307271334), f.root = c(zi = 8.15902900797028e-13, 
    func1 = 1.88249416055442e-12, func2 = 1.61204383175573e-13, 
    func3 = 2.84768736369401e-13, func4 = 5.21804821573824e-13, 
    func5 = 4.43423076035288e-13, func6 = 7.6140482807574e-14, 
    func7 = 2.53021616245658e-14, func8 = 5.75494513155306e-16
    ), iter = 9L, estim.precis = 4.67957357494536e-13, geemodel_time = c(0.950178838478293, 
    3.89479738388726, -4.86732579404934, 2.02140733430522, 4.2276759812593, 
    4.55596507540816, 7.68415219598171, 8.7980082447378, 9.51769176249009
    ), geemodel = 0.790665368406535), bootse = c(0.0453234950204073, 
    0.0821061677310245, 0.127301672317479, 0.0779262820445753, 
    0.0935743770833826, 0.0922811833479222, 0.141243933246292, 
    0.141272748049241, 0.214448550770297)), list(modest = list(
        root = c(1.03217228838874, 1.99163830638916, 0.84009187755983, 
        2.11011610949675, 4.02405484964893, 6.12982884174621, 
        8.71226030221707, 10.6571844224827, 11.7036070143245), 
        f.root = c(zi = 5.87612958291572e-09, func1 = 9.11733888386834e-09, 
        func2 = 8.81018382163298e-11, func3 = 1.49939004268074e-09, 
        func4 = 5.43426084687049e-09, func5 = 2.02762612255825e-09, 
        func6 = 6.32708746506339e-11, func7 = 3.38767989355171e-12, 
        func8 = 9.90207915663177e-13), iter = 7L, estim.precis = 2.67894400884108e-09, 
        geemodel_time = c(0.872108903295057, 3.82004011308673, 
        -3.91323852602498, 1.79374323983381, 3.42440350219644, 
        5.5741794129936, 7.37013138381926, 9.18801111542821, 
        9.91199310505102), geemodel = 0.789756779103373), bootse = c(0.0467435884954071, 
    0.0912785273027562, 0.135714899721903, 0.0763569684394478, 
    0.108014996211651, 0.0913852636694943, 0.124148307709824, 
    0.151051231131068, 0.162994872756329)), list(modest = list(
        root = c(1.0551818142824, 1.97382656422854, 0.73844314106971, 
        1.95800595907563, 4.01854980347653, 5.90583885373809, 
        8.75524341391499, 10.4981406623504, 11.9034966219159), 
        f.root = c(zi = 2.42832420838113e-11, func1 = 4.04974942469494e-11, 
        func2 = 8.94451179789257e-13, func3 = 7.02524149964745e-12, 
        func4 = 2.51987315562363e-11, func5 = 8.5680559869239e-12, 
        func6 = 1.54487533876591e-13, func7 = -9.35362898246694e-15, 
        func8 = -3.51767226458577e-14), iter = 11L, estim.precis = 1.18518038265403e-11, 
        geemodel_time = c(1.01245712409546, 4.48247056366112, 
        -10.3073928035272, 3.33057414395687, 3.30520234269456, 
        4.57679530204371, 6.76644938059571, 8.45553000295056, 
        8.8726247226058), geemodel = 0.811965481016833), bootse = c(0.0479195488578554, 
    0.0736353099562621, 0.116379864200277, 0.0679447368968009, 
    0.0983718413305956, 0.0781118157233771, 0.135284589356568, 
    0.144545888197569, 0.139397478260108)), list(modest = list(
        root = c(1.01574812275237, 1.91763881330807, 0.974808916150566, 
        2.27027531369871, 4.27635065748476, 6.18283057769888, 
        8.93930570822069, 10.5909343082932, 11.6392826769557), 
        f.root = c(zi = 1.22187494566717e-07, func1 = 1.83347471982565e-07, 
        func2 = 1.27402446925551e-09, func3 = 2.94443348175522e-08, 
        func4 = 1.11151056997327e-07, func5 = 3.91207859613829e-08, 
        func6 = 1.45968780118633e-09, func7 = 3.41230016465133e-10, 
        func8 = 2.29791005668112e-10), iter = 14L, estim.precis = 5.42839864020132e-08, 
        geemodel_time = c(0.891093726765681, 3.68092625906707, 
        -4.19058930636995, 3.71570582187474, 5.33978163214992, 
        5.46833891736117, 7.84964817540018, 9.23850753772021, 
        9.59576104353923), geemodel = 0.608675766108639), bootse = c(0.0489248111419256, 
    58.1811907771515, 61.1285478885679, 61.8478162733128, 47.3602635057389, 
    72.2720354725398, 3537.18520824086, 78220.4777457527, 3446.7695714729
    )), list(modest = list(root = c(1.05349665307962, 1.89110808645512, 
    0.995216382896786, 2.11196739736944, 4.18786405251798, 6.1426937377024, 
    8.67553169537466, 10.6418776644842, 11.8867179357537), f.root = c(zi = 6.13254620418502e-08, 
    func1 = 9.15394052780627e-08, func2 = 4.77051521965977e-08, 
    func3 = 2.39879415636635e-08, func4 = 3.34726678319353e-09, 
    func5 = 1.51225920674847e-10, func6 = 2.37909691946925e-11, 
    func7 = 2.64652189052583e-12, func8 = -2.39475106411646e-13
    ), iter = 13L, estim.precis = 2.53425700833593e-08, geemodel_time = c(0.943380975819582, 
    5.57381129629055, -20.6186473693738, 4.19969092597354, 1.35600863250154, 
    4.02262784687836, 5.21797750950685, 7.61407305907978, 7.71691823939067
    ), geemodel = 0.780454805041363), bootse = c(0.0590035685303154, 
    0.088840429899482, 0.12185473103617, 0.0871226091992607, 
    0.098620551554358, 0.0797852227349037, 0.128864652936362, 
    0.139898076477129, 0.185872372581856)), list(modest = list(
        root = c(0.997503384103378, 1.91352645144761, 0.893419074616745, 
        2.12207830383419, 4.13400657024842, 5.98398312858565, 
        8.76148595890665, 10.5809501977134, 11.8112617674807), 
        f.root = c(zi = 5.3357318563485e-13, func1 = 3.33066907387547e-13, 
        func2 = 1.56930024530766e-13, func3 = 2.11729939136873e-13, 
        func4 = 1.36751721058204e-13, func5 = -1.78468351208494e-14, 
        func6 = -8.62643290133747e-14, func7 = -3.73034936274053e-14, 
        func8 = -1.14699916231586e-14), iter = 11L, estim.precis = 1.69437380792559e-13, 
        geemodel_time = c(0.953128103984109, 4.98574636669795, 
        -15.2502731450883, 4.51347682500091, 1.87510734944433, 
        4.69263231981254, 5.90806961502763, 7.95874233303789, 
        8.2754984908776), geemodel = 0.650249286293135), bootse = c(0.0490098304802898, 
    0.078014686374064, 0.121893821733781, 0.0725107517666102, 
    0.107525435917787, 0.0887389079911208, 0.144237684319274, 
    0.164855654042544, 0.222457777308374)), list(modest = list(
        root = c(1.01399001757456, 1.9451330741887, 0.848801448649423, 
        2.02894076346534, 3.98962250456152, 5.88957189999185, 
        8.71603208807894, 10.4575834661359, 11.7122336288939), 
        f.root = c(zi = 9.57889323416339e-12, func1 = 1.40962796990607e-11, 
        func2 = 6.71962485654376e-13, func3 = 2.81483863995291e-12, 
        func4 = 7.9845019484992e-12, func5 = 2.72226685638088e-12, 
        func6 = -2.47590251252483e-13, func7 = -5.96744875736022e-14, 
        func8 = -3.14540060664115e-14), iter = 9L, estim.precis = 4.2452735120671e-12, 
        geemodel_time = c(0.954521418060753, 4.49640391217945, 
        -7.97247148163187, 2.10947146794779, 2.87448111921278, 
        4.86165445640372, 6.57643613689604, 8.48320622332599, 
        8.62662629523921), geemodel = 0.657970930784632), bootse = c(0.046614185353709, 
    0.075554914006431, 0.108361959241863, 0.0779826690457828, 
    0.0953075058172416, 0.0831267025167511, 0.123821139102161, 
    0.151225924247562, 0.205254203484837)), list(modest = list(
        root = c(0.846861014338392, 1.90351710522984, 1.03124365113305, 
        2.10318955448801, 4.22320952279464, 6.19817793910726, 
        8.87858696905317, 10.4751993988381, 11.8472072688875), 
        f.root = c(zi = 2.96962454626737e-12, func1 = 3.63487018262276e-12, 
        func2 = 2.28376345612347e-13, func3 = 5.45952172359421e-13, 
        func4 = 1.38153377626793e-12, func5 = 8.1618652808535e-13, 
        func6 = 1.98951966012828e-13, func7 = 6.8889338677991e-14, 
        func8 = -5.30825383648903e-15), iter = 10L, estim.precis = 1.09441034552694e-12, 
        geemodel_time = c(0.908810978089947, 4.44354483881809, 
        -9.04696814072566, 2.04266103095179, 3.57731061310405, 
        4.53116593885252, 6.91110347628687, 8.31745653472141, 
        9.0975862261765), geemodel = 0.707360482907167), bootse = c(0.0489785722167879, 
    0.0782775543024437, 0.122631360856669, 0.081055988140559, 
    0.0975759946035839, 0.086892970492694, 0.135133485006857, 
    0.149255505225398, 0.169207769990199)), list(modest = list(
        root = c(0.964401040688566, 1.97888217457228, 0.774403877456846, 
        2.16325418958961, 3.95632898625983, 6.05067979568111, 
        8.63733648013953, 10.7398498628672, 12.0379423295766), 
        f.root = c(zi = -2.42916797787984e-13, func1 = -1.00142116821189e-13, 
        func2 = 9.70196145644309e-14, func3 = 1.15401855823108e-13, 
        func4 = 3.86121690176822e-13, func5 = -2.75890421619351e-14, 
        func6 = -1.56638590986802e-13, func7 = -9.28471709238377e-14, 
        func8 = -2.19269047363468e-14), iter = 11L, estim.precis = 1.37844864886939e-13, 
        geemodel_time = c(0.929873911970668, 4.54682276261646, 
        -8.80164265911886, 2.1812129890167, 3.40539229508575, 
        4.92392097587157, 6.44196105794763, 8.62366913606639, 
        8.80411312546711), geemodel = 0.907325418214957), bootse = c(0.0559094914425412, 
    0.0819998592343071, 0.134460591607755, 0.0770773844444002, 
    0.0947440623271527, 0.0946077412626925, 0.125141685292859, 
    0.176306797363649, 0.178688085822734)), list(modest = list(
        root = c(1.05576290517943, 1.92781698060618, 0.787851757685826, 
        2.11342195484155, 4.0079845345693, 6.07851581023618, 
        8.64563910539793, 10.5711460480327, 11.8722052580459), 
        f.root = c(zi = 9.75109650802608e-08, func1 = 1.5650054296934e-07, 
        func2 = 1.12476439273479e-09, func3 = 2.74137772864058e-08, 
        func4 = 9.35271185527461e-08, func5 = 3.23941920232773e-08, 
        func6 = 1.29634164514059e-09, func7 = 2.18584456090909e-10, 
        func8 = 1.49279594545068e-10), iter = 14L, estim.precis = 4.55706184445046e-08, 
        geemodel_time = c(0.81408475132184, 3.59852783610841, 
        -3.91714756570563, 2.58557504808593, 5.69551528220233, 
        5.10557402951254, 8.10961755935897, 9.22666238440291, 
        10.083626858567), geemodel = 0.660802238238146), bootse = c(0.0523194103042693, 
    0.0695056473321711, 0.112467356681085, 0.0720337721063713, 
    0.0741234440367659, 0.0995294032322359, 0.100422570568675, 
    0.155251475278146, 0.141454917513955)), list(modest = list(
        root = c(1.0104868775862, 2.01999539291075, 0.664108768371135, 
        1.96154601385497, 3.8162198393683, 5.77923534234574, 
        8.58357151333105, 10.4764835493388, 11.5585562368941), 
        f.root = c(zi = 4.51466419804092e-10, func1 = 6.63168964187832e-10, 
        func2 = 5.66690444570028e-12, func3 = 8.70690602949864e-11, 
        func4 = 3.88388134153761e-10, func5 = 2.00206407008352e-10, 
        func6 = 9.04179509042535e-12, func7 = -2.6414113951656e-13, 
        func8 = -2.93549906604795e-13), iter = 7L, estim.precis = 2.00618375114586e-10, 
        geemodel_time = c(0.987361379832574, 2.25765447334039, 
        0.265726241087117, 1.94406491109706, 5.03103575524418, 
        6.57531866813213, 8.93494145502172, 10.4919054920997, 
        11.143912524399), geemodel = 0.865368139982661), bootse = c(0.0560006129641565, 
    0.086000555596981, 0.125830502826351, 0.0838304583590881, 
    0.0913834438549267, 0.085451050262504, 0.108679493101633, 
    0.162347329376612, 0.167229846716736)), list(modest = list(
        root = c(0.986083799400634, 2.17110998843013, 0.461936067974423, 
        1.89995244799842, 3.70357145091518, 5.84319958566252, 
        8.47806486449859, 10.3176753693336, 11.4824452483855), 
        f.root = c(zi = 9.69890834312537e-13, func1 = 2.65221178352704e-12, 
        func2 = 2.38008397712708e-13, func3 = 4.57529847341931e-13, 
        func4 = 1.35609579121621e-12, func5 = 6.75987044118642e-13, 
        func6 = 1.31401833858291e-13, func7 = -3.91419210411803e-14, 
        func8 = -1.97064586870965e-14), iter = 8L, estim.precis = 7.26663767979514e-13, 
        geemodel_time = c(0.818066448947915, 4.30446778191669, 
        -6.62207299972093, 2.37268719677846, 2.51679646168833, 
        5.60510236768507, 6.48337999698336, 9.1937881846415, 
        8.76438202863359), geemodel = 0.821650176011868), bootse = c(0.0434050541990544, 
    0.0633727528676249, 0.116154158410035, 0.0730126730233764, 
    0.0874775469116193, 0.0899131464080979, 0.120480271167391, 
    0.171813629051874, 0.242090973534873)), list(modest = list(
        root = c(0.980728055833953, 1.92603051050111, 0.777552325414704, 
        2.33086530867764, 3.97136605425771, 6.13760360190021, 
        8.79004752188971, 10.6112207873869, 11.7269637608996), 
        f.root = c(zi = 3.60489416095788e-13, func1 = 4.08340028457133e-13, 
        func2 = 3.44516082328994e-14, func3 = 1.65145674912992e-13, 
        func4 = 1.5620837956476e-13, func5 = -1.54737334057131e-15, 
        func6 = 2.36061170610924e-14, func7 = -2.25383947616287e-15, 
        func8 = -4.38538094726937e-15), iter = 10L, estim.precis = 1.2849197978763e-13, 
        geemodel_time = c(0.984752723948314, 3.65842666302557, 
        -4.7259886411268, 5.19926135587569, 2.79150112322875, 
        5.7403162378838, 7.67738245138705, 8.67344120538855, 
        10.2673722774749), geemodel = 0.834107076072088), bootse = c(0.0408443943367466, 
    0.0701852460174686, 0.116694454359424, 0.0767008537532377, 
    0.0903877013753826, 0.0821397275437257, 0.141677012815912, 
    0.135072650663537, 0.159317308732327)), list(modest = list(
        root = c(0.963759478189094, 2.0736633879534, 0.679247179709223, 
        1.97962905107949, 3.89250446448639, 5.78653187138589, 
        8.51516141044977, 10.4988999560494, 11.6441734269608), 
        f.root = c(zi = 3.8702374638433e-13, func1 = 3.14415160573844e-13, 
        func2 = 6.2082283758258e-14, func3 = 7.28861415666415e-14, 
        func4 = 5.36723443467224e-14, func5 = 8.40993941153556e-14, 
        func6 = 3.98431287962353e-14, func7 = 7.72580784069721e-15, 
        func8 = -8.74300631892311e-15), iter = 8L, estim.precis = 1.14499001522334e-13, 
        geemodel_time = c(0.878626393815018, 3.29910205738542, 
        -2.61810007561064, 3.20969556595296, 3.6321215687785, 
        6.27954802814653, 7.31750689103636, 9.90479346552613, 
        10.1344050713395), geemodel = 0.826549674737575), bootse = c(0.0490425771486008, 
    0.0849992216031246, 0.130723626018488, 0.0828861131799319, 
    0.0940974887677264, 0.0898874822759381, 0.131499657964288, 
    0.132129849551821, 0.160001411294423)), list(modest = list(
        root = c(1.05007121103013, 1.98041558511715, 0.85520597545357, 
        1.95106705021647, 3.95934497484982, 5.93009166948366, 
        8.5618784325786, 10.4768704989246, 11.4943853199909), 
        f.root = c(zi = 2.07356554149385e-09, func1 = 3.112590407639e-09, 
        func2 = 1.94757959759428e-11, func3 = 5.4936419996432e-10, 
        func4 = 1.8587043796453e-09, func5 = 6.54060250404598e-10, 
        func6 = 2.09166295395136e-11, func7 = 1.25512100712655e-12, 
        func8 = 1.50388438143504e-12), iter = 9L, estim.precis = 9.21270690005677e-10,
[truncated: 634,772 more chars]
