# Supplementary material for: Intercept Estimation of Semi‐Parametric Joint Models in the Context of Longitudinal Data Subject to Irregular Observations
Source: Biom J. 2025 Nov 6;67(6):e70088. doi: 10.1002/bimj.70088 (PMC12592789; doi:10.1002/bimj.70088)
Supplement: Supplementary file 2 — Supporting file 2: bimj70088‐sup‐0002‐DataCode.zip [file BIMJ-67-e70088-s002.zip › Code and Data/bootstrap/sims/testsims.log.n350.1.Robject]

list(list(modest = list(root = c(1.10865923300877, 1.74048109702389, 
1.17117506004503, 2.31203366805587, 4.27236560888822, 6.1146330170861, 
9.01712579443609, 10.7178997471549, 11.9268361297397), f.root = c(zi = 3.8270265623197e-08, 
func1 = 5.73116515356631e-08, func2 = 2.20110115680891e-10, func3 = 4.14973877482794e-09, 
func4 = 2.8541273594529e-08, func5 = 2.17554081971549e-08, func6 = 2.33718827570475e-09, 
func7 = 1.53373213326695e-10, func8 = 6.66415672645471e-11), 
    iter = 8L, estim.precis = 1.6978405655261e-08, geemodel_time = c(1.19273535457248, 
    0.192584969961628, 3.73672717060215, 3.78608707997738, 7.53227024939104, 
    9.38591115960794, 10.0234102480036, 12.9814054053716, 12.8874246866952
    ), geemodel = 0.892043266524098), bootse = c(0.0539095360821948, 
0.0769972447539528, 0.1251431673968, 0.0846076429033352, 0.0994352682577536, 
0.0919750304051215, 0.142151446638598, 0.143721412162158, 0.181063920778493
)), list(modest = list(root = c(1.0196289928022, 1.98794017316566, 
0.80316139756458, 2.17055979611982, 4.18949520133799, 6.15887418025153, 
8.88842634085348, 10.5536715831068, 11.4425564206227), f.root = c(zi = 6.13342709954168e-13, 
func1 = 6.25732798908984e-12, func2 = 5.68822766666699e-13, func3 = 2.83124196830131e-12, 
func4 = 2.97800673010329e-12, func5 = 6.91169343980391e-13, func6 = 1.28924648734596e-13, 
func7 = 1.49531428905725e-13, func8 = 2.41815248380739e-13), 
    iter = 7L, estim.precis = 1.60668698156853e-12, geemodel_time = c(0.881920483360071, 
    3.71147547731794, -3.85048210064796, 3.57337988850282, 2.38608942039039, 
    6.09076736112186, 7.54246204733127, 9.38940360010895, 9.72014206080925
    ), geemodel = 0.789795842247353), bootse = c(0.055156815092163, 
0.0868253152859972, 0.151703962826727, 0.0883448630241905, 0.116376511346155, 
0.0979956084884528, 0.133721843832988, 0.144412943661206, 0.16278126209718
)), list(modest = list(root = c(1.10910673276868, 1.8037059197417, 
0.859986822561257, 2.00304720653233, 4.00328245188431, 6.02317460215599, 
8.79542416079628, 10.5843030418476, 12.0591081735741), f.root = c(zi = 5.02162085469493e-07, 
func1 = 8.2966825543096e-07, func2 = 5.10361372260681e-09, func3 = 1.5061667175964e-07, 
func4 = 4.97330662919265e-07, func5 = 1.67055954625184e-07, func6 = 6.02304511820861e-09, 
func7 = 1.07187630993266e-09, func8 = 7.73483707638967e-10), 
    iter = 11L, estim.precis = 2.39978405451437e-07, geemodel_time = c(0.903775369680472, 
    4.29257873461943, -8.52849515124976, 2.29160925036248, 4.09872641440672, 
    4.22044529156625, 7.4837341194275, 8.27383909012926, 9.35373405428928
    ), geemodel = 0.820155248501744), bootse = c(0.0681880553907609, 
0.0991557404426956, 0.120495379470652, 0.0813410927550268, 0.112970629624616, 
0.0892862329581716, 0.162902537056043, 0.167940769805173, 0.219059382343611
)), list(modest = list(root = c(1.05877526281605, 1.90827293541521, 
0.836301043037132, 2.24061180313213, 4.16028993889186, 6.25774195938738, 
8.6678030530388, 10.6713018216247, 11.9282974701107), f.root = c(zi = 5.01521801865579e-09, 
func1 = 8.53749260176784e-09, func2 = 7.63886454091534e-11, func3 = 1.36600287244798e-09, 
func4 = 5.26789737122202e-09, func5 = 1.73462898211962e-09, func6 = 5.09075004373472e-11, 
func7 = 7.67952368363467e-12, func8 = 4.44677974997809e-12), 
    iter = 8L, estim.precis = 2.45118469949926e-09, geemodel_time = c(0.866298716261336, 
    4.5631607550025, -8.59698533777444, 2.71678091091768, 2.92943955921826, 
    4.45176782257139, 7.08639313137149, 7.9210530167184, 9.30635022903223
    ), geemodel = 0.797328099597775), bootse = c(0.0599946793524733, 
0.0712647419771908, 0.137676690100213, 0.0909242438520815, 0.0991611752364403, 
0.0949092593889999, 0.150862410283731, 0.143367551652794, 0.221532621284464
)), list(modest = list(root = c(1.042843513904, 1.87307207562308, 
0.812581831900235, 2.08306206429102, 3.86518763480895, 6.1777655811114, 
8.43424160127806, 10.9611283749447, 11.5515094521022), f.root = c(zi = -1.67976743625786e-13, 
func1 = -8.09352584951739e-14, func2 = 2.91433543964104e-15, 
func3 = 9.15933995315754e-15, func4 = 2.35436670159572e-14, func5 = -4.14392234719327e-14, 
func6 = -5.90638649100583e-14, func7 = -3.47846751402869e-14, 
func8 = -2.24489480823986e-14), iter = 8L, estim.precis = 4.91406729038214e-14, 
    geemodel_time = c(1.00529502714725, 3.18272285504201, -3.094057082494, 
    1.99699864089092, 4.09321866607877, 5.93845059361563, 7.71700247800045, 
    9.74920725033175, 10.0371198300065), geemodel = 1.19010775881996), 
    bootse = c(0.0595657755585583, 0.0730613667493501, 0.117271544647367, 
    0.0798515114776779, 0.0936852897337537, 0.0946575943607615, 
    0.141941823096307, 0.170240616502325, 0.219453449683761)), 
    list(modest = list(root = c(1.07296949944069, 1.96495948171529, 
    0.738282743721395, 2.05599168587917, 4.10373764198591, 5.93954915074272, 
    8.68779173631149, 10.4256389001739, 11.6371779755593), f.root = c(zi = 2.93328792366765e-08, 
    func1 = 4.18537304813782e-08, func2 = 3.18447018754497e-10, 
    func3 = 6.842668697285e-09, func4 = 2.52566220175412e-08, 
    func5 = 8.95218504881612e-09, func6 = 3.05875630379759e-10, 
    func7 = 4.2296569024991e-11, func8 = 2.31020758079126e-11
    ), iter = 11L, estim.precis = 1.25475340861849e-08, geemodel_time = c(1.1345465770868, 
    4.79619220248167, -12.5640384143583, 3.27344995743927, 3.01501783885618, 
    4.24695784037867, 6.7380281964826, 7.37473463293387, 8.94744854572952
    ), geemodel = 0.908523798571506), bootse = c(0.0584342338703008, 
    0.107397634492619, 0.13661010589212, 0.0883132863321166, 
    0.124399518995339, 0.114967443367176, 0.136654205876369, 
    0.170719608644052, 0.165524986458397)), list(modest = list(
        root = c(1.05241627155578, 1.97994540557558, 0.763308397990693, 
        2.17792397882675, 3.93866501044114, 5.9308287451676, 
        8.51334629593984, 10.3711359036951, 11.6006572866787), 
        f.root = c(zi = 1.38113964709419e-11, func1 = 2.22005747119169e-11, 
        func2 = 6.7568173278687e-13, func3 = 3.87500869836771e-12, 
        func4 = 1.24643351195886e-11, func5 = 4.38238334510288e-12, 
        func6 = -3.06796255067354e-13, func7 = -1.55653268052447e-13, 
        func8 = -3.93296506473462e-14), iter = 13L, estim.precis = 6.43457325027466e-12, 
        geemodel_time = c(1.19438513297574, 3.74756671180222, 
        -7.2406771532005, 3.50324481300219, 4.30112087324316, 
        5.67821630786835, 6.5908397649946, 9.06508156229818, 
        9.58202882196792), geemodel = 1.16245723433872), bootse = c(0.0564713533995956, 
    0.081788504087903, 0.117540767131624, 0.0895204142148004, 
    0.109397797946091, 0.0822315274817724, 0.130140040732128, 
    0.154332455014113, 0.154746097171603)), list(modest = list(
        root = c(0.979883572733612, 2.11627887277974, 0.59240506258909, 
        1.82078335911501, 3.68944723154488, 5.64979609694666, 
        8.36010551993425, 10.1730544670826, 11.6966897921138), 
        f.root = c(zi = -4.44644321362375e-13, func1 = -5.37681010825963e-13, 
        func2 = -7.86176679312689e-14, func3 = -1.23606108529996e-13, 
        func4 = -1.31922250901084e-13, func5 = -1.07337316118672e-13, 
        func6 = -6.26998453157057e-14, func7 = -2.35367281220533e-14, 
        func8 = -3.10862446895044e-15), iter = 15L, estim.precis = 1.68128208175119e-13, 
        geemodel_time = c(0.844982546915607, 5.68411493145693, 
        -22.4718372139896, 5.0761965430734, -0.14554633283667, 
        3.84454844153032, 5.38764471405815, 7.10455927486218, 
        7.78093006825994), geemodel = 0.701891925318394), bootse = c(0.057569897299141, 
    0.102676650567757, 0.153042796556904, 0.086253954754918, 
    0.115257033392688, 0.0973417975126053, 0.152891748801097, 
    0.149717778633168, 0.208587521046102)), list(modest = list(
        root = c(0.974011334094947, 2.10375772511783, 0.45428092407443, 
        2.18490473976022, 3.90262361490066, 5.78663865202142, 
        8.69794876699282, 10.1844530772141, 11.8947205518518), 
        f.root = c(zi = 1.42597045282855e-11, func1 = 2.06922257106612e-11, 
        func2 = 3.60558805034827e-13, func3 = 3.13133546869793e-12, 
        func4 = 1.26622601293036e-11, func5 = 4.49273951375062e-12, 
        func6 = 2.18110252081516e-13, func7 = -3.59141969635823e-14, 
        func8 = -4.04815070353948e-14), iter = 7L, estim.precis = 6.2103700124238e-12, 
        geemodel_time = c(1.12704608877193, 2.50321479411162, 
        -0.663136516089418, 1.80076520789976, 4.86390003921491, 
        6.1009723017151, 8.56278754999478, 10.2311297625588, 
        10.8835104354422), geemodel = 0.693268683196154), bootse = c(0.060127759664747, 
    0.079685150710212, 0.138561987737869, 0.0848934870293412, 
    0.097924356315283, 0.0868176613545258, 0.129535894778006, 
    0.186729374450235, 0.234023808082366)), list(modest = list(
        root = c(1.0728501614369, 1.80365672110817, 1.05723200143393, 
        2.26059557774363, 4.12875679702871, 6.3221409475666, 
        8.6227454053056, 10.8657553793102, 11.6690367250149), 
        f.root = c(zi = 4.02464320758966e-08, func1 = 7.20182602442776e-08, 
        func2 = 6.64506047409752e-10, func3 = 1.69705929309316e-08, 
        func4 = 4.19323490097323e-08, func5 = 1.14822242568472e-08, 
        func6 = 6.87158344114813e-10, func7 = 1.71578768825165e-10, 
        func8 = 1.06839703750694e-10), iter = 12L, estim.precis = 2.04755490424206e-08, 
        geemodel_time = c(1.04795366223911, -1.42472844152609, 
        5.30660319989854, 7.52297476041022, 10.0974601681996, 
        10.1580613199995, 13.0123564412045, 13.9959557771641, 
        14.811277485092), geemodel = 0.850221146862776), bootse = c(0.0644900934758878, 
    0.0906981306436893, 0.144224902688973, 0.0846471341166905, 
    0.116502068377973, 0.0870717968119667, 0.180338974004039, 
    0.201797787172037, 0.369086096492874)), list(modest = list(
        root = c(1.05815929882909, 1.95434863768777, 0.611556510997949, 
        2.19381409185406, 3.95218314483871, 6.14097745214745, 
        8.69939117062121, 10.7857379926984, 11.5134134992585), 
        f.root = c(zi = 3.47774142817059e-10, func1 = 5.82392245540575e-10, 
        func2 = 6.77164400941788e-12, func3 = 1.0855143520172e-10, 
        func4 = 3.39853930935225e-10, func5 = 1.19816673943562e-10, 
        func6 = 4.98590058128912e-12, func7 = 7.3702155489741e-13, 
        func8 = 3.46819795105091e-13), iter = 9L, estim.precis = 1.67914423819872e-10, 
        geemodel_time = c(0.975797349295298, 1.08498309166296, 
        3.08998525470283, 1.76481769760894, 8.02880270225758, 
        7.57697027701119, 10.3649385461947, 11.8142639225658, 
        11.8159658988951), geemodel = 0.725885849632354), bootse = c(0.060056572688704, 
    0.11602361367434, 0.170031403073096, 0.0918903043028974, 
    0.145253853366429, 0.109444074991407, 0.1602847722178, 0.166038531750174, 
    0.228589071739464)), list(modest = list(root = c(1.0702926052092, 
    2.01035278322706, 0.725795885521924, 1.98455115051427, 3.84014246330618, 
    5.94385258068353, 8.70474890825957, 10.5264958519128, 11.7240193772294
    ), f.root = c(zi = 2.57277920079346e-08, func1 = 4.50645248895043e-08, 
    func2 = 2.41578828122369e-10, func3 = 3.91022235283253e-09, 
    func4 = 2.18671782348245e-08, func5 = 1.67845414511536e-08, 
    func6 = 1.95843696121356e-09, func7 = 1.06200610805463e-10, 
    func8 = 5.05804079176109e-11), iter = 7L, estim.precis = 1.28567839715898e-08, 
        geemodel_time = c(1.00185879045981, 2.54499239623309, 
        -0.352105787170862, 1.89467370757801, 4.77214547611393, 
        6.68318063593794, 8.79583858164592, 10.1404642536799, 
        10.7882710306315), geemodel = 1.01623807589792), bootse = c(0.0625782678418425, 
    0.103853361483952, 0.148570152160109, 0.100857705121232, 
    0.124776784118479, 0.0975866055275954, 0.156711484995, 0.188197094485831, 
    0.225580280677644)), list(modest = list(root = c(1.07827848728188, 
    1.96490339312432, 0.573783719293027, 2.11644629107552, 4.0570334642822, 
    6.29350523490776, 8.69672555426942, 10.4929942917065, 11.8805172033031
    ), f.root = c(zi = 5.31019672678212e-13, func1 = 1.0698109065288e-12, 
    func2 = 1.16823217766182e-13, func3 = 2.37095065802606e-13, 
    func4 = 4.35665392650719e-13, func5 = 9.62008250837698e-14, 
    func6 = -7.8013984161629e-14, func7 = -3.12076753328228e-14, 
    func8 = -7.55168497179604e-15), iter = 11L, estim.precis = 2.89265380552949e-13, 
        geemodel_time = c(1.06435608877144, 1.3321686133372, 
        1.57393944139815, 4.27901640386689, 7.12797179124946, 
        8.15467508511877, 9.47713796462214, 11.8718007807542, 
        12.0976621971097), geemodel = 0.92749144338255), bootse = c(0.0718248895855793, 
    0.109011195976044, 0.147703812558836, 0.0986327885827875, 
    0.122587060641524, 0.110108468360443, 0.147892734019868, 
    0.176477436373655, 0.163306654807672)), list(modest = list(
        root = c(0.993715059609355, 2.00894826741282, 0.639387010158958, 
        1.98691482348409, 3.9188351568111, 5.76206212197834, 
        8.50831681751182, 10.420608481011, 11.732345298718), 
        f.root = c(zi = 8.16002265757731e-10, func1 = 1.34027255960234e-09, 
        func2 = 1.13436759985319e-11, func3 = 2.27618590642464e-10, 
        func4 = 8.03709598873326e-10, func5 = 2.80412415509801e-10, 
        func6 = 7.97853449974184e-12, func7 = 6.38183950130156e-13, 
        func8 = 5.9539179142476e-13), iter = 11L, estim.precis = 3.87619024069499e-10, 
        geemodel_time = c(0.806555038283988, 4.67193550140227, 
        -13.2544416613125, 3.03961555489886, 3.40831713659982, 
        3.9580712003221, 7.06284304736645, 7.84692373884861, 
        8.95937695832527), geemodel = 0.746757481628884), bootse = c(0.0634997838383732, 
    0.0762837674782651, 0.117220271488676, 0.0771246067859936, 
    0.098824489963201, 0.101765175732367, 0.1326655922428, 0.201281990441288, 
    0.221444045118703)), list(modest = list(root = c(1.05089925199548, 
    2.03847310782887, 0.665915348974276, 2.17464692961151, 4.09977421329979, 
    6.08089774387506, 8.62495441897188, 10.5822715918274, 11.5642482927843
    ), f.root = c(zi = 1.36504130221482e-09, func1 = 2.07154160491996e-09, 
    func2 = 1.05717496562407e-09, func3 = 5.25145538166072e-10, 
    func4 = 7.58379470333637e-11, func5 = 3.078675118659e-12, 
    func6 = 5.93535637305465e-14, func7 = 2.9126701051041e-13, 
    func8 = -5.27085319834697e-13), iter = 13L, estim.precis = 5.6652197099678e-10, 
        geemodel_time = c(1.03768141324496, 5.3932362498271, 
        -20.8632473394651, 4.86998334392719, 2.06508967464149, 
        4.09302399814888, 5.80077247335545, 7.29011848369969, 
        8.31948052134012), geemodel = 0.69989943977944), bootse = c(0.0605912874860802, 
    0.119864121002031, 0.192492671223823, 0.10908176416071, 0.137930270166796, 
    0.117621572916098, 0.164938451453593, 0.190609952767878, 
    0.218475688318338)), list(modest = list(root = c(1.01029449754447, 
    1.83617453591508, 0.964917844892393, 2.05222408428838, 3.99908620382737, 
    6.0572361435973, 8.56420694618182, 10.865634757718, 11.6315831270433
    ), f.root = c(zi = 5.56221735337203e-14, func1 = 1.50501833218186e-12, 
    func2 = 7.7083673645506e-13, func3 = 3.60489416095788e-13, 
    func4 = -2.22044604925031e-16, func5 = -2.02615701994091e-14, 
    func6 = -2.56239871788487e-14, func7 = -2.15660822533437e-14, 
    func8 = -1.53413252153983e-14), iter = 13L, estim.precis = 3.08331296413151e-13, 
        geemodel_time = c(1.14079776741586, 4.85761500654085, 
        -17.9330647047822, 2.58474845302674, 2.71629183542539, 
        4.43312984544873, 5.5671507077511, 8.21625201926654, 
        8.34405688342417), geemodel = 0.935098628793963), bootse = c(0.0495901260393702, 
    0.0757484998919343, 0.137600652541734, 0.0815933850551926, 
    0.104940251002842, 0.10320251248482, 0.128454022646799, 0.183059740257685, 
    0.181288039293704)), list(modest = list(root = c(0.976812167748547, 
    1.99891549673109, 0.894521365312051, 1.85023610891682, 3.89883765503511, 
    5.91545578838114, 8.44125656506248, 10.5737669443564, 11.5121171128206
    ), f.root = c(zi = 1.07797935522402e-07, func1 = 1.77541363721723e-07, 
    func2 = 1.02380826039195e-10, func3 = 1.06750594735389e-09, 
    func4 = 3.92781935865116e-08, func5 = 1.08105816853943e-07, 
    func6 = 2.72066539366844e-08, func7 = 1.30729382874506e-09, 
    func8 = 4.77603068205212e-10), iter = 7L, estim.precis = 5.14316385879564e-08, 
        geemodel_time = c(1.03873486890879, 2.11281737480018, 
        0.666589423975423, 1.63731390404255, 5.13231222409189, 
        6.99594121396281, 9.48643041579204, 10.1278373132632, 
        11.5031192958551), geemodel = 0.720525871130161), bootse = c(0.0565793440124728, 
    0.0958875434304361, 0.155222830194838, 0.0845942072800734, 
    0.110570033168173, 0.0882640739890516, 0.146600930659021, 
    0.198048863937159, 0.174943286638925)), list(modest = list(
        root = c(0.981231964558011, 1.93009059907743, 0.804623301046169, 
        2.37545916717397, 4.28476032622208, 6.24777813756986, 
        8.80526175299268, 10.7061212742367, 11.742533503278), 
        f.root = c(zi = 1.02599595486197e-10, func1 = 1.60336410814921e-10, 
        func2 = 1.71452435582253e-12, func3 = 2.47578624268385e-11, 
        func4 = 9.05975572340623e-11, func5 = 3.83923778185524e-11, 
        func6 = 1.50609733018392e-12, func7 = -1.81243908770057e-14, 
        func8 = -1.33004718350094e-13), iter = 8L, estim.precis = 4.66728393973116e-11, 
        geemodel_time = c(0.991955877025215, 2.54756002652617, 
        -0.574533955263798, 2.59167638998417, 5.25549731958868, 
        7.0540244997502, 8.544471278321, 10.2821748050934, 10.8571959887178
        ), geemodel = 0.717618467579495), bootse = c(0.0574930567975239, 
    0.106934038392192, 0.140719035876844, 0.103312494545029, 
    0.116993623250753, 0.108125331733475, 0.143714480026158, 
    0.176273104340693, 0.2305685407449)), list(modest = list(
        root = c(1.00513564806769, 2.08210963664073, 0.699291758209284, 
        2.17348430904624, 4.03781670251305, 6.12711496766197, 
        8.4040860451538, 10.7317446700201, 11.5563335273179), 
        f.root = c(zi = 8.32843971565467e-09, func1 = 1.25122886496243e-08, 
        func2 = 4.6119090213459e-09, func3 = 2.42757247637115e-09, 
        func4 = 2.45422914629811e-09, func5 = 9.44029580635802e-10, 
        func6 = 2.99246807888842e-11, func7 = 2.97084579159446e-12, 
        func8 = 2.36299868561218e-12), iter = 8L, estim.precis = 3.47930301279956e-09, 
        geemodel_time = c(0.731608727883132, 4.85334012309426, 
        -9.83039656554283, 3.33507936958409, 2.344901798917, 
        4.6380464986445, 6.28377827564987, 8.62865644512449, 
        8.35958621414865), geemodel = 0.584882774303466), bootse = c(0.0526602412331013, 
    0.0884027383097659, 0.131053662727303, 0.0709884212739555, 
    0.113000991680017, 0.0876374142830387, 0.144754925811284, 
    0.174023866770374, 0.257082955225884)), list(modest = list(
        root = c(1.03010649563163, 2.02856563431587, 0.584055744183149, 
        1.89256838603916, 3.66951349574031, 5.55069950118688, 
        8.60383994027354, 10.0777625650891, 11.7937267212942), 
        f.root = c(zi = 7.94508903112501e-12, func1 = 1.39005473798193e-11, 
        func2 = 2.11733408583825e-13, func3 = 1.98419058961008e-12, 
        func4 = 8.2082673991124e-12, func5 = 3.51202400494799e-12, 
        func6 = 2.77191897907203e-13, func7 = -1.21236354289067e-13, 
        func8 = -7.43294314986542e-14), iter = 9L, estim.precis = 4.02606772187706e-12, 
        geemodel_time = c(0.852803210222109, -1.19679258331114, 
        7.66245587794828, 2.13345492958853, 10.3641217468961, 
        9.86628408822225, 12.485657173739, 14.0973653557416, 
        14.7169620357263), geemodel = 0.903604816578521), bootse = c(0.0507930619395218, 
    0.089444922251686, 0.135862287749589, 0.0938535122459028, 
    0.103544697397662, 0.108198454072501, 0.173452394967289, 
    0.182689860271364, 0.168203687350528)), list(modest = list(
        root = c(1.02283023869169, 1.97264785846369, 0.793425779719135, 
        2.00151675808389, 3.93527821674311, 5.833495256556, 8.6350409249473, 
        10.5035349645936, 12.0549173604907), f.root = c(zi = -1.11022302462516e-13, 
        func1 = -1.20570220474292e-13, func2 = 8.19136425356248e-15, 
        func3 = -6.66133814775094e-16, func4 = -6.90836277073004e-14, 
        func5 = -8.51037990079462e-14, func6 = 2.77555756156289e-15, 
        func7 = 1.37806432931598e-14, func8 = 5.26662047306559e-15
        ), iter = 8L, estim.precis = 4.62733632275756e-14, geemodel_time = c(0.984338173557342, 
        2.77933411131504, -1.06185180037145, 1.6703308345145, 
        4.52172659494405, 6.53333325619068, 8.37193493911053, 
        10.1490411527276, 10.5436358245939), geemodel = 0.91397495793464), 
        bootse = c(0.0616339516998163, 0.0952018147905012, 0.130168768206917, 
        0.0864998811399753, 0.108828428594091, 0.101337713106924, 
        0.154368626729372, 0.182390678157596, 0.188557440758403
        )), list(modest = list(root = c(0.989230896712885, 2.08084744214352, 
    0.710766778191517, 2.06623522069326, 3.91578828263722, 6.05810931369611, 
    8.47564775881879, 10.6341749642802, 11.4416161510562), f.root = c(zi = 5.3001527877683e-07, 
    func1 = 8.54323875532081e-07, func2 = 6.37239556955382e-09, 
    func3 = 1.41393122460309e-07, func4 = 5.23810011199277e-07, 
    func5 = 1.72682723250287e-07, func6 = 5.83266596132503e-09, 
    func7 = 9.60246795272957e-10, func8 = 5.11468090103051e-10
    ), iter = 10L, estim.precis = 2.48433531959449e-07, geemodel_time = c(0.954345011285678, 
    4.07352480482475, -6.3560856381146, 1.52388993557489, 4.31691717914017, 
    5.2644308479117, 6.97390794075224, 8.67799339820896, 9.52412030655531
    ), geemodel = 0.87693021297253), bootse = c(0.0550361124853954, 
    0.123309458228007, 0.171415263157606, 0.116782909952454, 
    0.143239291149572, 0.129556753933723, 0.176012492089022, 
    0.168110467361829, 0.197363474533218)), list(modest = list(
        root = c(1.02343149560685, 2.089222866597, 0.697935556845855, 
        2.12279210690895, 3.96504141743373, 6.00952177100569, 
        8.65148166628776, 10.4839705640398, 11.7070650212565), 
        f.root = c(zi = 1.24283839220141e-07, func1 = 2.06143977998785e-07, 
        func2 = 9.99321014827359e-10, func3 = 4.17960602589395e-08, 
        func4 = 1.25541472717483e-07, func5 = 3.50135631599358e-08, 
        func6 = 1.91161463047873e-09, func7 = 4.95261985099211e-10, 
        func8 = 2.75997551202334e-10), iter = 10L, estim.precis = 5.96067898374324e-08, 
        geemodel_time = c(1.10779593640295, 3.49981449407808, 
        -4.11692884180535, 4.03629609828022, 4.16691111868763, 
        5.66301890812321, 7.83421479693534, 9.48192224639048, 
        9.67083356113206), geemodel = 0.985569943822593), bootse = c(0.0559198498783484, 
    0.0943927757319365, 0.124853638892279, 0.0958663667918127, 
    0.113974839457136, 0.0934669756264074, 0.149681716706995, 
    0.178898580841212, 0.242107026285553)), list(modest = list(
        root = c(1.06416459632151, 1.96001673937222, 0.795986193477538, 
        2.22821285347646, 4.11992687100269, 6.07977971546208, 
        8.66113741736475, 10.5713983942953, 11.7743351643079), 
        f.root = c(zi = 1.82631687550838e-12, func1 = 4.66238159191334e-12, 
        func2 = 1.91768823043503e-12, func3 = 9.41850764046848e-13, 
        func4 = -1.80868774818377e-13, func5 = 2.79748446629924e-13, 
        func6 = 4.72625411029881e-15, func7 = -2.89768209427166e-14, 
        func8 = -3.8746783559418e-14), iter = 14L, estim.precis = 1.09792272688493e-12, 
        geemodel_time = c(1.05976265303399, 5.09354635455629, 
        -22.1231724612737, 6.15407229103772, 1.71357381375094, 
        4.46912657729911, 5.75497459386776, 7.83125091844107, 
        8.24536480728177), geemodel = 0.905207634706098), bootse = c(0.0515379863283765, 
    0.0753973709890369, 0.145368433269671, 0.0726603043765302, 
    0.106282051742284, 0.0933303821374803, 0.156965170274774, 
    0.169888638493733, 0.195806165288743)), list(modest = list(
        root = c(1.11228067468485, 1.8156250092099, 0.833203999220752, 
        1.96445844649315, 3.8855055890042, 5.85780602455474, 
        8.62612219935114, 10.5349622975159, 11.584657338441), 
        f.root = c(zi = 1.76401004914339e-10, func1 = 3.07869618687562e-10, 
        func2 = 3.45533028589925e-12, func3 = 5.2273429020696e-11, 
        func4 = 1.77392302236346e-10, func5 = 6.76711418292567e-11, 
        func6 = 3.65320447504036e-12, func7 = 5.16475751055623e-13, 
        func8 = 1.62536650805123e-13), iter = 11L, estim.precis = 8.77105604278889e-11, 
        geemodel_time = c(0.915573261827064, 2.2304097433214, 
        0.745689564480651, 1.13508495485922, 6.96955058235497, 
        6.20766058546703, 9.06333013954509, 10.5668203880122, 
        11.1061475125272), geemodel = 0.820219978747849), bootse = c(0.0617206207900351, 
    0.0863012491221313, 0.1381654565179, 0.0738099099593701, 
    0.107313505095295, 0.0784763365419588, 0.153878872998377, 
    0.235080398063263, 0.258447088812958)), list(modest = list(
        root = c(1.0612630536525, 1.98989255177267, 0.962337525869321, 
        1.93798272480871, 4.1052536257986, 5.8845615039508, 8.71670625058588, 
        10.5662404653911, 11.4693830519779), f.root = c(zi = 6.8473691272608e-08, 
        func1 = 1.03571710874384e-07, func2 = 7.35323161735191e-10, 
        func3 = 1.84279119949671e-08, func4 = 6.27790629481595e-08, 
        func5 = 2.04473360396196e-08, func6 = 7.68863391356622e-10, 
        func7 = 1.23623666858919e-10, func8 = 7.9103334884971e-11
        ), iter = 8L, estim.precis = 3.0600736298286e-08, geemodel_time = c(0.921980312683304, 
        4.0541115654358, -5.92436034569575, 2.490512664429, 3.44637100172319, 
        5.08834873970787, 6.85901527340564, 9.29900733510275, 
        9.29651468099837), geemodel = 0.659119540500107), bootse = c(0.0566470419814762, 
    0.0931821280354577, 0.166722363659032, 0.0841167072097037, 
    0.124270651485782, 0.113741052755171, 0.154635601095388, 
    0.180258085246554, 0.251075932390863)), list(modest = list(
        root = c(1.09755235855432, 1.93371796249786, 0.58245306355209, 
        2.15840516639085, 3.96211606843236, 5.97623977634526, 
        8.57223154740934, 10.7868201417224, 11.3353562184056), 
        f.root = c(zi = 7.53257876073832e-08, func1 = 1.29401184434386e-07, 
        func2 = 9.99408930613122e-10, func3 = 2.22999820831404e-08, 
        func4 = 7.67456809352973e-08, func5 = 2.77422018092263e-08, 
        func6 = 1.00662018824582e-09, func7 = 1.71619607414186e-10, 
        func8 = 9.32003849096752e-11), iter = 11L, estim.precis = 3.70872984422906e-08, 
        geemodel_time = c(0.879809868895192, 2.01126076506107, 
        1.4213486718565, 0.82834540979476, 7.78346660418757, 
        6.58862349188933, 9.82626152837059, 10.8040446090016, 
        11.386702156091), geemodel = 0.927206660775751), bootse = c(0.0695010421272656, 
    0.0956584461225979, 0.146828295603979, 0.0932182178493629, 
    0.12460254544312, 0.0905244046853632, 0.156309375009081, 
    0.15124029744737, 0.180324972081338)), list(modest = list(
        root = c(1.01666447763908, 1.84737761803467, 0.940453850344759, 
        2.38340398159921, 4.14436968308865, 6.28530065801763, 
        8.62313582374648, 10.7184081549107, 11.7166531707115), 
        f.root = c(zi = 3.57132639572377e-07, func1 = 5.1908005782586e-07, 
        func2 = 2.9753667622149e-09, func3 = 5.14783066877036e-08, 
        func4 = 2.80504901550328e-07, func5 = 1.70450650038845e-07, 
        func6 = 1.15334901906738e-08, func7 = 5.74775248229908e-10, 
        func8 = 2.36587806637378e-10), iter = 7L, estim.precis = 1.54885197298097e-07, 
        geemodel_time = c(1.00141197301888, 3.68444523472295, 
        -5.1350901116929, 3.0460427170285, 3.10509231468028, 
        6.08884097375105, 7.27457568995768, 9.27217790489474, 
        9.50156422799881), geemodel = 0.944032870323079), bootse = c(0.0637755117761473, 
    0.0853046823605531, 0.114053228037268, 0.0919447816717118, 
    0.0850376104669116, 0.108138946287268, 0.137829908902902, 
    0.181447375888681, 0.174905636073018)), list(modest = list(
        root = c(1.02591881705088, 1.98215519226919, 0.731296105182071, 
        1.93357963574137, 4.16900494755272, 5.9987580331453, 
        8.63193603717258, 10.4500763795618, 11.9770869091389), 
        f.root = c(zi = 3.01092484278342e-13, func1 = 3.86357612569554e-13, 
        func2 = 7.51152612332717e-14, func3 = 1.17739151761498e-13, 
        func4 = 1.19487753025282e-13, func5 = 5.61842239399368e-14, 
        func6 = 4.49085213460876e-14, func7 = 1.32671651442706e-14, 
        func8 = 6.15826833971767e-16), iter = 11L, estim.precis = 1.23863111125802e-13, 
        geemodel_time = c(0.939907004252196, 4.82884837899105, 
        -14.8898466753666, 4.41821426817866, 1.78244361438651, 
        4.5336397190402, 6.37084640455643, 7.82995841351196, 
        8.68297250322048), geemodel = 0.897772995974154), bootse = c(0.059843477568671, 
    0.111423137052207, 0.166281878517279, 0.0987186735815877, 
    0.133859143519661, 0.109263008263918, 0.165344262065224, 
    0.174365957577619, 0.18067701002204)), list(modest = list(
        root = c(1.0007492336898, 2.04559351232467, 0.701263839450624, 
        2.04870122838224, 3.85573126615536, 5.73167172560639, 
        8.35860850486196, 10.6230709483615, 11.8096044803713), 
        f.root = c(zi = 1.01474384450739e-13, func1 = 1.10467190950203e-13, 
        func2 = -1.55014889813287e-14, func3 = -4.96269692007445e-14, 
        func4 = 1.07663877813025e-13, func5 = 1.27294672741009e-13, 
        func6 = 2.9920510513648e-14, func7 = -2.74780198594726e-14, 
        func8 = -8.39606162372775e-15), iter = 9L, estim.precis = 6.42025751259886e-14, 
        geemodel_time = c(1.1412504667229, -0.296346444972139, 
        5.71150212258575, 1.54972070658734, 9.15227909747983, 
        9.2495175891965, 11.0160115303335, 13.2068544267097, 
        13.2407585194119), geemodel = 0.974328457031169), bootse = c(0.0567123530362583, 
    0.0856727198190601, 0.135040535496482, 0.0800198741474998, 
    0.103537259939026, 0.0915851299775317, 0.161687790423223, 
    0.208977573972666, 0.207164630764079)), list(modest = list(
        root = c(1.03724953002613, 1.99568888663403, 0.644731526855218, 
        2.07034638895986, 3.87565725804393, 5.90381560428636, 
        8.54252667976999, 10.2692493854838, 11.8469126165178), 
        f.root = c(zi = 3.60944341082359e-09, func1 = 5.80309589270911e-09, 
        func2 = 4.73174900516446e-11, func3 = 1.01855640588511e-09, 
        func4 = 3.46495965253268e-09, func5 = 1.2088304870983e-09, 
        func6 = 3.96472273956651e-11, func7 = 6.37867536568137e-12, 
        func8 = 3.38271728336781e-12), iter = 12L, estim.precis = 1.68906799546057e-09, 
        geemodel_time = c(0.908699769777331, 4.9796715380953, 
        -14.7254701441288, 2.66227650197636, 3.31273206725639, 
        3.82412602878448, 6.60574809961946, 7.49213733067851, 
        8.61845253837054), geemodel = 0.941072308475352), bootse = c(0.0510244683794406, 
    0.0922842294934468, 0.152425528928126, 0.0946200187837166, 
    0.120037313506115, 0.101393001162771, 0.145196662606961, 
    0.179791948384602, 0.245419022064444)), list(modest = list(
        root = c(0.949160918984237, 2.05067118183947, 0.768982543698094, 
        1.95475893381887, 4.1424984359027, 5.94888690365967, 
        8.7112603885029, 10.4276560089251, 11.8566729648367), 
        f.root = c(zi = 9.68778390841862e-10, func1 = 1.48343626271696e-09, 
        func2 = 7.78384301458601e-10, func3 = 3.78359198138778e-10, 
        func4 = 4.80654405166092e-11, func5 = 3.20986293100844e-13, 
        func6 = -1.54929801626791e-12, func7 = -1.39402378529496e-12, 
        func8 = -1.98068905027382e-12), iter = 9L, estim.precis = 4.06918732313084e-10, 
        geemodel_time = c(0.917540552063404, 5.29955618086037, 
        -12.8430498095644, 4.22216729388056, -0.111188612045023, 
        4.96990955877236, 5.237975802221, 7.77850029199685, 8.27035155382443
        ), geemodel = 0.920939077706735), bootse = c(0.0591842945800055, 
    0.0844568057692058, 0.128857261286138, 0.084751279194185, 
    0.116203396065933, 0.103273320958786, 0.146109802012251, 
    0.159931269608747, 0.144868193061667)), list(modest = list(
        root = c(1.05609330229287, 1.92959845708698, 0.777618291494686, 
        2.14670425798275, 4.03441738947406, 6.08383911706163, 
        8.61801466122658, 10.6664223672553, 11.8120351162708), 
        f.root = c(zi = 2.14411055576846e-09, func1 = 3.77227193926188e-09, 
        func2 = 2.57153120412218e-11, func3 = 6.24206929200621e-10, 
        func4 = 2.31081320745119e-09, func5 = 7.66188584799821e-10, 
        func6 = 2.85463971254687e-11, func7 = 5.94846394363913e-12, 
        func8 = 3.48011203188392e-12), iter = 9L, estim.precis = 1.07569794462491e-09, 
        geemodel_time = c(1.13152446666894, -0.90366128783535, 
        5.65282957695468, 4.97554105829919, 9.31303960231954, 
        9.8985666852065, 11.9657737359422, 13.6500609258957, 
        14.1699817207013), geemodel = 1.03611854354363), bootse = c(0.0550666280699842, 
    0.0887273002968784, 0.144445906648935, 0.0835306964329668, 
    0.0837236799391323, 0.098936376026131, 0.131785594081557, 
    0.166615703402408, 0.169874536098783)), list(modest = list(
        root = c(1.02736720763175, 1.98814389362031, 0.760725864733067, 
        2.00119650662733, 4.01273115319077, 6.01793737423151, 
        8.7279346625658, 10.578025708013, 11.7854171871069), 
        f.root = c(zi = 1.9510315585336e-10, func1 = 3.11346282089175e-10, 
        func2 = 5.44751743714045e-12, func3 = 4.99168484324741e-11, 
        func4 = 1.80149006823171e-10, func5 = 6.79850654938807e-11, 
        func6 = 3.43597372776117e-12, func7 = 8.95061802452801e-13, 
        func8 = 9.34842481203901e-14), iter = 13L, estim.precis = 9.04858217675041e-11, 
        geemodel_time = c(1.18727352213979, 3.78294836681063, 
        -4.93347624861504, 0.726490853363882, 5.83620717661114, 
        4.09839130260307, 8.01436581492532, 8.66998882906833, 
        9.66803955429024), geemodel = 1.12023691562424), bootse = c(0.0580957809989631, 
    0.0792583173691906, 0.133519008727081, 0.0847168544014638, 
    0.113616990078161, 0.112525704094651, 0.154377579875059, 
    0.188264807124712, 0.210889172260524)), list(modest = list(
        root = c(1.05436562406827, 2.09986659739786, 0.675799092020571, 
        1.94495315707498, 4.07390548346791, 5.93379610685645, 
        8.55609584525546, 10.5416240023553, 11.473903620994), 
        f.root = c(zi = 5.04374320087209e-13, func1 = 6.79678535675521e-13, 
        func2 = 1.05956909912663e-14, func3 = 8.24201817906101e-14, 
        func4 = 1.65265370832834e-13, func5 = 1.69392277982183e-13, 
        func6 = 1.24733556816636e-13, func7 = 6.21308560155853e-14, 
        func8 = 2.3104575300496e-14), iter = 7L, estim.precis = 2.02410596165816e-13, 
        geemodel_time = c(1.00658050226421, 3.56682968142859, 
        -4.24843452784276, 2.97106383070133, 2.16076791595856, 
        6.28238439920042, 7.45748693254511, 9.60622123728338, 
        9.829602977457), geemodel = 0.905391322747728), bootse = c(0.062341284378471, 
    0.0883976840892758, 0.139262941924305, 0.0812199638993289, 
    0.125602302454126, 0.0873832027430273, 0.155615781845693, 
    0.144691937549811, 0.172636698495851)), list(modest = list(
        root = c(0.943321793048694, 2.05715632916382, 0.61548658088681, 
        2.15276326908733, 3.7701252125043, 6.00509588505389, 
        8.31856743717871, 10.6020239727046, 11.5783936838496), 
        f.root = c(zi = 4.65183447317941e-14, func1 = 5.32907051820075e-14, 
        func2 = 1.41830991395864e-13, func3 = 2.55351295663786e-14, 
        func4 = -5.11257702839885e-14, func5 = -7.57371595994094e-14, 
        func6 = -3.36258798583344e-14, func7 = -7.34134975033385e-15, 
        func8 = -1.08506953422349e-15), iter = 21L, estim.precis = 4.84544888780371e-14, 
        geemodel_time = c(0.766288903441325, 5.68842334399159, 
        -34.0522278659756, 5.14128689203855, 0.876165129188076, 
        3.58697261090336, 5.58678584742624, 7.48740704345195, 
        7.52043007835882), geemodel = 0.27705983698542), bootse = c(0.0546298891621686, 
    0.0918639171278026, 0.153738360620698, 0.0882139412744521, 
    0.118839360895015, 0.108795391266318, 0.14381242263617, 0.185427790505057, 
    0.208438924529468)), list(modest = list(root = c(1.02808874306911, 
    1.89703334696897, 1.09013498685305, 2.29156483455158, 4.51983307586183, 
    6.2214112461078, 9.05019804286771, 10.7395638425277, 11.782559997775
    ), f.root = c(zi = 7.75173668032814e-07, func1 = 1.52930561081455e-06, 
    func2 = 1.90252516796274e-08, func3 = 6.13899999776096e-08, 
    func4 = 3.64571167199568e-07, func5 = 8.50581445614035e-07, 
    func6 = 2.12107665348293e-07, func7 = 1.03590056602099e-08, 
    func8 = 3.234819339476e-09), iter = 6L, estim.precis = 4.25083181518464e-07, 
        geemodel_time = c(0.925416604630126, 3.04210656053783, 
        -1.77271787282367, 3.09241763535206, 3.84456384719546, 
        6.43454586620975, 8.41013655969653, 9.7885518597694, 
        10.5540200302195), geemodel = 0.786985852387134), bootse = c(0.0599834486892483, 
    0.08795635249669, 0.132015137208401, 0.0809016162197635, 
    0.104082314109292, 0.101158531684029, 0.137825957257615, 
    0.202548354725307, 0.200926763923128)), list(modest = list(
        root = c(1.07640710753326, 1.93898554118675, 0.775651469462698, 
        2.00524785628806, 4.02931978214193, 5.94885569606032, 
        8.59533774349915, 10.5971853265133, 11.4064953137016), 
        f.root = c(zi = 3.60156349188401e-13, func1 = 3.44835271448574e-13, 
        func2 = 3.35115778443001e-14, func3 = 5.29021271233887e-14, 
        func4 = 5.91193760612896e-14, func5 = 8.30863156053852e-14, 
        func6 = 2.04697370165263e-15, func7 = -3.41393580072236e-15, 
        func8 = 1.05540576278429e-14), iter = 12L, estim.precis = 1.0551399826684e-13, 
        geemodel_time = c(1.08558795077911, 2.21291378943777, 
        -0.427474897761891, 3.87838048523389, 6.43705721674304, 
        6.07450611160664, 9.61913481133632, 10.1261569686212, 
        11.21988746264), geemodel = 0.891411891207348), bootse = c(0.0544482114671726, 
    0.0936285137791087, 0.138049200641559, 0.0877454158823012, 
    0.110928629426134, 0.100823236673593, 0.164203209011434, 
    0.150214646236444, 0.201333057675425)), list(modest = list(
        root = c(1.01617732057288, 1.97603425923158, 0.711443803536985, 
        2.11186477412198, 3.95501902098867, 6.13483347499969, 
        8.5912963007667, 10.6743107714118, 11.5998630858898), 
        f.root = c(zi = 4.04859479274933e-12, func1 = 6.89315271529267e-12, 
        func2 = 3.04808955853275e-12, func3 = 2.01389599441271e-12, 
        func4 = 6.26177874742812e-13, func5 = 2.15053344056193e-13, 
        func6 = 3.17558479512314e-14, func7 = 2.59237076249974e-14, 
        func8 = -5.68989300120393e-15), iter = 51L, estim.precis = 1.87870374759599e-12, 
        geemodel_time = c(1.26445866921069, 5.82201964041663, 
        -86.0657662448625, 8.0653773356428, 0.898850060966892, 
        2.85025454997901, 5.59489249551105, 6.66042619196633, 
        7.49208210292711), geemodel = 1.10569280130585), bootse = c(0.0942682909745564, 
    10.7386704475666, 52.8677263645685, 36.0292229633827, 282.654730914246, 
    1029.6462059282, 1053.79162858726, 797.428039090065, 322.081268715989
    )), list(modest = list(root = c(1.00972086387612, 2.00487982365084, 
    0.897530878000937, 2.17003690261751, 4.25293008718188, 6.18759307914587, 
    8.79587442430772, 10.376138193654, 11.5520467099644), f.root = c(zi = 3.85674015723758e-07, 
    func1 = 6.15598615194557e-07, func2 = 4.79255946039814e-09, 
    func3 = 1.34659632861078e-07, func4 = 3.60968775849069e-07, 
    func5 = 1.07583392385674e-07, func6 = 5.32809779629773e-09, 
    func7 = 1.35982147764224e-09, func8 = 7.6141812299646e-10
    ), iter = 7L, estim.precis = 1.79636258763497e-07, geemodel_time = c(0.868198564238933, 
    1.80859188005152, 1.2651898806977, 3.69005678763428, 6.07086268269606, 
    7.02910507274516, 10.0792799244234, 10.5985893123521, 11.9405859354498
    ), geemodel = 0.823341492931731), bootse = c(0.0711046253450388, 
    0.0953188018547663, 0.118336520846864, 0.0896575424165925, 
    0.107694678911257, 0.0952612206896992, 0.135923876753419, 
    0.182014014172543, 0.155641830385341)), list(modest = list(
        root = c(1.00834860316535, 1.96791323858859, 0.747789417961088, 
        2.27575723662507, 3.97634695790001, 6.19300686055952, 
        8.48943638846602, 10.5202995926917, 11.585703130407), 
        f.root = c(zi = 7.2313721677375e-10, func1 = 1.08233288997894e-09, 
        func2 = 8.81343132155821e-12, func3 = 1.91078328202023e-10, 
        func4 = 6.36983854551687e-10, func5 = 2.33421226791819e-10, 
        func6 = 6.53990750443256e-12, func7 = 5.62916900592736e-13, 
        func8 = 2.96443425362725e-13), iter = 13L, estim.precis = 3.20351801716685e-10, 
        geemodel_time = c(0.826520763245055, 4.02470290886942, 
        -6.05190530683973, 3.53156160318868, 4.64712332764748, 
        4.9716596786128, 7.72309422883496, 8.99863439984462, 
        9.09063040530749), geemodel = 0.748242664051423), bootse = c(0.0578735818856549, 
    0.0838296114415786, 0.126294731718639, 0.0917193410074583, 
    0.095761691475171, 0.0916851996502657, 0.14166592348352, 
    0.169778471714721, 0.203044952037438)), list(modest = list(
        root = c(1.02202291578704, 2.0417508641348, 0.574981135386759, 
        1.99554108425758, 3.74308506555349, 5.97054794280203, 
        8.49925506429245, 10.8311396417853, 11.5561713311319), 
        f.root = c(zi = 1.00404018432698e-10, func1 = 1.6404955172078e-10, 
        func2 = 1.40782950076336e-12, func3 = 3.04929415051447e-11, 
        func4 = 9.71028812912778e-11, func5 = 3.11181670709093e-11, 
        func6 = 7.38520355980654e-13, func7 = -2.03975725199257e-13, 
        func8 = 1.63272173558937e-14), iter = 8L, estim.precis = 4.72815792022343e-11, 
        geemodel_time = c(1.05331285639247, 2.51500706913899, 
        -0.430329928210097, 1.50691800867235, 5.47389343267736, 
        5.93967617163698, 8.24403042742252, 10.6827705941176, 
        10.6009211448741), geemodel = 0.812366905759584), bootse = c(0.0544408389651998, 
    0.0759893394804714, 0.134343830416165, 0.0807697040499677, 
    0.102658556723993, 0.0924165803445519, 0.139161009454143, 
    0.183662636545949, 0.258796082863404)), list(modest = list(
        root = c(1.02184606352662, 2.05317772119503, 0.608483109733986, 
        1.97722738126195, 3.89591340237495, 5.84204128562596, 
        8.45087183394393, 10.3230292507785, 11.7592124738845), 
        f.root = c(zi = 1.89836682040756e-07, func1 = 3.18917039776601e-07, 
        func2 = 8.74365441161373e-11, func3 = 2.04149758209482e-09, 
        func4 = 7.68913318432984e-08, func5 = 1.87747577963526e-07, 
        func6 = 4.75122212129087e-08, func7 = 3.09194891912057e-09, 
        func8 = 1.21331052149731e-09), iter = 8L, estim.precis = 9.19265607115465e-08, 
        geemodel_time = c(1.05662487165156, -1.93895816465316, 
        8.98980820493761, 1.92377351718887, 11.4714087088332, 
        10.5455597637073, 13.7402015014892, 14.5482513168122, 
        15.4186590021364), geemodel = 0.835335627727701), bootse = c(0.0599276969929774, 
    0.0932499786174332, 0.142579427189213, 0.0886844530545044, 
    0.0963758973911688, 0.100024035482153, 0.132119219988799, 
    0.204522010053101, 0.289849707502188)), list(modest = list(
        root = c(0.920241504975485, 2.03587974193676, 0.637394444108846, 
        2.13426374432126, 3.95876996532046, 5.98245983988219, 
        8.57801558810509, 10.4443096031781, 11.9164098284855), 
        f.root = c(zi = 4.70014693831899e-10, func1 = 6.94085122709964e-10, 
        func2 = 5.68937952305504e-12, func3 = 1.24629917497288e-10, 
        func4 = 4.21224260332975e-10, func5 = 1.4452247872835e-10, 
        func6 = 5.28747878814073e-12, func7 = 6.01574345893141e-13, 
        func8 = 6.1853300259429e-14), iter = 9L, estim.precis = 2.0734630656198e-10, 
        geemodel_time = c(1.00552203952281, 3.54322370513243, 
        -4.26568920174464, 3.16070734568585, 3.94673700632394, 
        5.69997476673145, 7.50369080530021, 9.17442866540746, 
        10.0295744956588), geemodel = 0.928854580497087), bootse = c(0.0483624591616163, 
    0.0829738889250728, 0.137295091700501, 0.0863483336173254, 
    0.100918865058244, 0.0851670770400825, 0.141370817847785, 
    0.125940644988589, 0.162245214978248)), list(modest = list(
        root = c(1.11425203366179, 1.82943648730226, 0.910306101510858, 
        2.10350705589256, 4.06175031640386, 6.0604425291077, 
        8.75261613412508, 10.5130099160465, 11.6883224421064), 
        f.root = c(zi = 1.26997043992105e-08, func1 = 2.01661228826922e-08, 
        func2 = 1.41715162947143e-10, func3 = 3.48962316681911e-09, 
        func4 = 1.21031509814351e-08, func5 = 4.15041348511558e-09, 
        func6 = 1.69864150523225e-10, func7 = 3.66979779897747e-11, 
        func8 = 4.3089869969674e-11), iter = 9L, estim.precis = 5.88893134185581e-09, 
        geemodel_time = c(0.970894946875572, 2.08213056317241, 
        0.364448657973661, 3.49073224493218, 6.10306981157699, 
        6.42139091554918, 9.71264366513753, 10.2551931203617, 
        11.2752854318826), geemodel = 0.954134464137374), bootse = c(0.0662384815492916, 
    0.0866312212009049, 0.119240894142941, 0.0867581877504221, 
    0.108421042600322, 0.0874517838165012, 0.141400979979662, 
    0.178332116155979, 0.240025517037973)), list(modest = list(
        root = c(0.976364136611347, 2.00535738051679, 0.756168365434476, 
        1.92478385474467, 3.88388717549006, 5.55897595126395, 
        8.70470830968466, 10.2336295751094, 11.7600708296555), 
        f.root = c(zi = 7.15538739370913e-13, func1 = 7.68829444552921e-13, 
        func2 = 5.55666623824891e-14, func3 = 8.74716965526545e-14, 
        func4 = 1.64946181713255e-13, func5 = 2.30648833365876e-13, 
        func6 = 8.8928864272475e-14, func7 = 4.18692858161762e-14, 
        func8 = 2.86028120442783e-14), iter = 9L, estim.precis = 2.42489168896782e-13, 
        geemodel_time = c(0.917297636020751, 3.35255413893341, 
        -2.57455701514814, 1.62889122694303, 4.56884213038353, 
        5.306133680366, 8.35223141526699, 8.87327546599282, 10.61143777594
        ), geemodel = 0.81162217100243), bootse = c(0.0558372469480587, 
    0.0801539882732649, 0.129140176524326, 0.0830844015675928, 
    0.0941654041041913, 0.0979604473395033, 0.130099810750849, 
    0.1774884832193, 0.193947046877588)), list(modest = list(
        root = c(0.97064226337149, 2.006599943163, 0.698366359678067, 
        1.96368264813119, 3.93015386294171, 5.93045984038882, 
        8.60433276988369, 10.4987892539914, 11.5882621787022), 
        f.root = c(zi = 1.65500946280872e-12, func1 = 2.78310707813034e-12, 
        func2 = 1.7874590696465e-13, func3 = 5.17474951777785e-13, 
        func4 = 1.45122802663877e-12, func5 = 5.24379151212173e-13, 
        func6 = 1.45265743878298e-14, func7 = 4.75892484870077e-14, 
        func8 = -1.06329875459998e-14), iter = 10L, estim.precis = 7.9807704310592e-13, 
        geemodel_time = c(0.845595062591182, 4.48946074401054, 
        -7.31775048588827, 1.66896789637331, 3.53547942755924, 
        4.5040847613777, 7.42382242734437, 8.04771728345676, 
        9.18517687267887), geemodel = 0.684893332057341), bootse = c(0.0552563481461694, 
    0.0951930026338311, 0.15333083999276, 0.0998828120896458, 
    0.111566532019727, 0.119711544236743, 0.149881360377534, 
    0.163052355415675, 0.159092068481606)), list(modest = list(
        root = c(1.05115653946209, 2.06735725026726, 0.648453544565235, 
        1.9014803128848, 3.93454032164682, 5.8402288670253, 8.58426304175323, 
        10.6446237796804, 11.5960995078215), f.root = c(zi = -2.77555756156289e-15, 
        func1 = 6.28719298845226e-13, func2 = 2.5205532105943e-14, 
        func3 = 3.14843637272411e-14, func4 = 2.26318963569838e-13, 
        func5 = 1.30950805754537e-13, func6 = -2.13822015648901e-14, 
        func7 = 1.20181642415673e-14, func8 = -8.7061434450586e-16
        ), iter = 16L, estim.precis = 1.1996950019059e-13, geemodel_time = c(0.818331246549411, 
        4.40398400835259, -7.455039078988, 1.02433060411701, 
        5.18223119776577, 4.90046979994001, 6.48523512723743, 
        9.07207253480233, 8.85768606769317), geemodel = 0.620015528847557), 
        bootse = c(0.0602978377780367, 1.82220862840445, 13.8495579846569, 
        0.571572095729407, 2.28105959119985, 4.1946547189305, 
        0.712556162148003, 106.49871024898, 169.468318567281)), 
    list(modest = list(root = c(1.00204775550998, 2.05781427627884, 
    0.51051031146829, 1.99574715699702, 3.69423337113729, 5.7445515850941, 
    8.42573507002864, 10.3208983136807, 11.7945144090528), f.root = c(zi = 6.62250254634955e-11, 
    func1 = 9.40005850935677e-11, func2 = 5.18407539118471e-11, 
    func3 = 2.70629987603882e-11, func4 = 7.25072779594882e-13, 
    func5 = -2.39697151016571e-13, func6 = -4.27075041997682e-13, 
    func7 = -2.44378302316495e-13, func8 = -1.2763401446847e-13
    ), iter = 11L, estim.precis = 2.67659133909658e-11, geemodel_time = c(0.893240954209379, 
    4.96050746666206, -15.9195319503244, 4.2927487389257, 1.98227903885482, 
    3.83906846444469, 5.94410200607644, 8.27157080811761, 8.34475677338379
    ), geemodel = 0.643338111953497), bootse = c(0.0693958620176702, 
    0.109185711180437, 0.159745060090448, 0.0880341641467654, 
    0.121793319693871, 0.100976208428115, 0.19746505864898, 0.17451637027713, 
    0.207206135082226)), list(modest = list(root = c(0.992237681350651, 
    2.09513111800825, 0.67664836077535, 2.15452705287459, 3.97617284621722, 
    6.02242190524787, 8.70123227622583, 10.4108020968626, 11.6837470367822
    ), f.root = c(zi = 3.8142600189417e-11, func1 = 5.3570703428818e-11, 
    func2 = 2.59858037865435e-11, func3 = 1.35097488751512e-11, 
    func4 = 1.37279076994901e-13, func5 = -9.67021601683271e-14, 
    func6 = 1.95815585968262e-13, func7 = 4.93459439976363e-14, 
    func8 = -3.3431590829025e-14), iter = 12L, estim.precis = 1.46357145153209e-11, 
        geemodel_time = c(1.05340451808601, 4.74374381778128, 
        -16.6312682439633, 3.76650983448075, 2.61027701671009, 
        3.93898462169084, 6.7344667215236, 7.90162108799412, 
        8.51101410431701), geemodel = 0.938279432010731), bootse = c(0.0495033870233502, 
    0.460421484349302, 15.1561434187859, 1.34439673168054, 0.399840130522869, 
    138.858835490199, 180.669282384195, 133.044417845837, 49.4412680704399
    )), list(modest = list(root = c(1.01220916832514, 1.94172729148341, 
    1.00137669796594, 2.12827407514394, 4.24701383379215, 6.15697449128949, 
    8.66613465582887, 10.8191636607731, 11.6253507676436), f.root = c(zi = 7.98415794922569e-07, 
    func1 = 1.1598915643507e-06, func2 = 8.7403289328325e-09, 
    func3 = 1.99577368464876e-07, func4 = 6.86758992188286e-07, 
    func5 = 2.5040733364623e-07, func6 = 8.40851452355018e-09, 
    func7 = 1.3934755458897e-09, func8 = 1.02569824161902e-09
    ), iter = 9L, estim.precis = 3.46068785646284e-07, geemodel_time = c(1.08950488307243, 
    2.75320617362741, -1.09637352936291, 1.34284956112776, 6.05811523578806, 
    6.1648227601555, 8.22892258869047, 10.0738922518575, 10.551547800707
    ), geemodel = 0.848042186516052), bootse = c(0.0473756195107376, 
    0.0691354701842026, 0.112302462580474, 0.0729737193566724, 
    0.0974969393517911, 0.0711977019296469, 0.129680645331528, 
    0.181598558421719, 0.160617785276568)), list(modest = list(
        root = c(1.12854471828772, 1.82151202906889, 1.03187025162245, 
        2.09771595035699, 4.26017669092443, 6.0671660618762, 
        8.76937119433437, 10.651162345967, 12.1552113914347), 
        f.root = c(zi = 5.35232969056665e-11, func1 = 8.70183924917001e-11, 
        func2 = 4.90399387764739e-13, func3 = 1.31018780893943e-11, 
        func4 = 5.20198745190825e-11, func5 = 1.96136440422379e-11, 
        func6 = 7.92309794162005e-13, func7 = 1.17572618307804e-13, 
        func8 = 1.47056845867244e-14), iter = 8L, estim.precis = 2.51880081703225e-11, 
        geemodel_time = c(0.926490925061535, 4.04342635947142, 
        -6.31914399647499, 2.97411983862072, 3.13697702520683, 
        5.41415604775034, 6.85834271687535, 9.10864222302985, 
        9.52678237035476), geemodel = 0.985407484741025), bootse = c(0.0522276057757391, 
    0.0737069550811166, 0.122674743425216, 0.0719564661614508, 
    0.0885049474985672, 0.072212648251876, 0.140085567039769, 
    0.168108250122333, 0.245962158208139)), list(modest = list(
        root = c(0.979622956196387, 1.94804413454846, 0.82262800148792, 
        1.96242048042736, 3.82801526734284, 5.85346940770001, 
        8.56743144946008, 10.4060655177985, 11.80558834685), 
        f.root = c(zi = 3.17676041361459e-07, func1 = 4.62504837983602e-07, 
        func2 = 2.63674575923245e-09, func3 = 7.63562460481815e-08, 
        func4 = 2.83769308495607e-07, func5 = 9.49227569433005e-08, 
        func6 = 3.23335189178486e-09, func7 = 5.64675306513607e-10, 
        func8 = 3.55956097930488e-10), iter = 10L, estim.precis = 1.38002213320846e-07, 
        geemodel_time = c(0.849387884646207, 4.29365400580946, 
        -5.94087094505545, 1.71220009208532, 4.07371558348791, 
        3.87590147966036, 7.27772650603122, 8.52880936040625, 
        9.1906050879323), geemodel = 0.665140334483657), bootse = c(0.0660339090359881, 
    0.0924774942032626, 0.131510306182585, 0.0823123054386605, 
    0.125366727624308, 0.111217876239707, 0.187926609978252, 
    0.206877579081085, 0.211682760492517)), list(modest = list(
        root = c(1.03516359146146, 2.05622874642308, 0.679242429884249, 
        2.08901535523656, 3.88836206528109, 5.8149714922235, 
        8.71403367121364, 10.2645443369129, 11.6442845185888), 
        f.root = c(zi = -2.34257058195908e-14, func1 = 2.65898414397725e-13, 
        func2 = 4.58452720231151e-14, func3 = 5.56325818745762e-14, 
        func4 = 2.05946371067967e-13, func5 = 5.83977310952832e-14, 
        func6 = -4.57620052962682e-14, func7 = -5.72875080706581e-14, 
        func8 = -2.782409719293e-14), iter = 9L, estim.precis = 8.73355207597903e-14, 
        geemodel_time = c(1.0087455911056, 3.57526353265647, 
        -3.70252928809135, 1.77527722634999, 3.98944076250316, 
        6.17560709779344, 7.18946350779072, 9.59286602460807, 
        9.48354333863191), geemodel = 1.02883497778394), bootse = c(0.0548063069583345, 
    0.0894102430232538, 0.143972676036881, 0.086901719331678, 
    0.110313103201097, 0.0974720146944431, 0.152062901953738, 
    0.195293446237245, 0.252732733428273)), list(modest = list(
        root = c(0.980111876692178, 1.90873644773165, 0.871453839000589, 
        2.21724500323964, 4.00624210155739, 6.07998057616469, 
        8.62141175169299, 10.782621666305, 11.7000020779052), 
        f.root = c(zi = 3.63688201776569e-09, func1 = 6.24032980844902e-09, 
        func2 = 4.69427101357223e-11, func3 = 1.08114474317578e-09, 
        func4 = 3.72050729113838e-09, func5 = 1.30732191738758e-09, 
        func6 = 4.93302520143332e-11, func7 = 8.41502562076712e-12, 
        func8 = 4.52766088306794e-12), iter = 20L, estim.precis = 1.78837793628559e-09, 
        geemodel_time = c(0.774903095766284, 4.80113856977558, 
        -8.00207168202054, 1.99137284817238, 5.12274889500396, 
        3.6478554976754, 6.91012845154513, 8.19282813459353, 
        8.62591259583744), geemodel = 0.779141585140498), bootse = c(0.0596218755530666, 
    35.6717190649724, 39.2185136753207, 34.5675687306607, 20.3990257396249, 
    163.243254913994, 160.096674090757, 41.8333567318406, 85.4946773321278
    )), list(modest = list(root = c(1.00500254715942, 1.99977176215154, 
    0.901207989948121, 1.99724114854181, 4.06501301107143, 5.9570514544925, 
    8.65822071782028, 10.4617961606583, 11.710862487935), f.root = c(zi = 1.15255804900016e-10, 
    func1 = 2.0837886971492e-10, func2 = 1.08102582441205e-10, 
    func3 = 5.35303719753633e-11, func4 = 4.19110224498566e-12, 
    func5 = 9.38304989261951e-13, func6 = -1.79134485023269e-12, 
    func7 = -8.75660655097477e-13, func8 = -4.12656345726015e-13
    ), iter = 9L, estim.precis = 5.4830744235201e-11, geemodel_time = c(0.839458936524118, 
    4.71873131307526, -12.6245233721246, 7.03466562972056, -0.356538286536683, 
    5.39433062836082, 6.11220859833856, 8.71127140459729, 8.51419033682209
    ), geemodel = 0.746816154802053), bootse = c(0.0504207882780054, 
    0.0897994145445462, 0.143889624117078, 0.0931925627120967, 
    0.113105919421101, 0.105873705751308, 0.117895644932881, 
    0.172962764115641, 0.135329275854415)), list(modest = list(
        root = c(1.05954835344, 1.84064798171655, 0.599521425811343, 
        2.08837290351358, 3.91618539466628, 5.83956337340675, 
        8.53204368410204, 10.3128486853114, 12.1478345305905), 
        f.root = c(zi = 1.46548227997201e-08, func1 = 2.21546566647746e-08, 
        func2 = 1.14402270573466e-08, func3 = 5.42571168549166e-09, 
        func4 = 7.04195465828228e-10, func5 = 5.1384805048113e-11, 
        func6 = 1.61809263904411e-11, func7 = 4.42890168983467e-12, 
        func8 = 9.23219833914857e-13), iter = 13L, estim.precis = 6.05028128068038e-09, 
        geemodel_time = c(0.917400095186784, 5.29859887021636, 
        -20.3456027327564, 3.56149249526243, 1.39064461322916, 
        4.93310503047278, 5.17808458361154, 7.59437912115946, 
        8.0350742852326), geemodel = 0.687640259064003), bootse = c(0.060626424045339, 
    0.114028939200234, 0.137767951199206, 0.075932747475957, 
    0.143888708746197, 0.112897042283127, 0.180363579606597, 
    0.182438748465418, 0.256016661621712)), list(modest = list(
        root = c(0.944390215993001, 2.08051536326388, 1.0151929898841, 
        2.14795165963875, 4.10463468501042, 6.02803927931183, 
        8.67545757160505, 10.7153425632429, 11.6520636745554), 
        f.root = c(zi = 3.73068242964791e-12, func1 = 5.79380987630884e-12, 
        func2 = 1.91208160416068e-13, func3 = 9.74165192957344e-13, 
        func4 = 3.06293879148711e-12, func5 = 1.30044933155382e-12, 
        func6 = 9.12325770485722e-14, func7 = -3.75949271713694e-14, 
        func8 = -4.47419878923938e-14), iter = 9L, estim.precis = 1.69186925272038e-12, 
        geemodel_time = c(0.89124148320318, 3.46700681867223, 
        -2.59146015229838, 1.31168693392786, 4.68563040705837, 
        6.36343902534466, 7.2474445476658, 9.5568871936066, 10.2633185762259
        ), geemodel = 0.855180289693388), bootse = c(0.0527018827274011, 
    0.0951888685661487, 0.166067824691725, 0.0962052657203519, 
    0.124772489315213, 0.094718368618759, 0.127477650522207, 
    0.177962731364569, 0.190162099263153)), list(modest = list(
        root = c(1.0187760906701, 1.83213560583689, 0.8177886293923, 
        2.22105868614673, 3.87320345506162, 5.87899995486307, 
        8.56817733566398, 10.5995528127624, 11.7041673967084), 
        f.root = c(zi = 5.38081067480434e-08, func1 = 8.6381042541106e-08, 
        func2 = 5.90012778217686e-10, func3 = 1.37269381417227e-08, 
        func4 = 5.37692807778267e-08, func5 = 1.71532904277112e-08, 
        func6 = 5.93981829000167e-10, func7 = 1.33889274667176e-10, 
        func8 = 9.53574580409011e-11), iter = 17L, estim.precis = 2.51390999973707e-08, 
        geemodel_time = c(0.937453750745041, 3.05753903916847, 
        -2.40133245368059, 2.46515104493706, 6.32072978718993, 
        5.48915481086134, 7.94686226980039, 9.558615748272, 10.1408333637535
        ), geemodel = 0.84221166175297), bootse = c(0.269529462903038, 
    5220231.0923888, 5220406.211821, 5219131.62911073, 5219851.74646508, 
    5219158.82612036, 5220142.68696447, 5218306.80896798, 5220192.10969419
    )), list(modest = list(root = c(1.13367869308928, 1.89735739917529, 
    0.729317665621323, 2.09873758755134, 3.91546959820829, 6.13443974661875, 
    8.47782409771109, 10.6260334947119, 11.3732444217748), f.root = c(zi = 1.01164006749421e-06, 
    func1 = 1.65936702489766e-06, func2 = 1.13489706573405e-08, 
    func3 = 2.69644005457259e-07, func4 = 1.01420085396597e-06, 
    func5 = 3.46421746802005e-07, func6 = 1.06913100594852e-08, 
    func7 = 1.20968654537812e-09, func8 = 6.64359608992804e-10
    ), iter = 7L, estim.precis = 4.80576447276479e-07, geemodel_time = c(1.05410526329215, 
    -0.562313034227101, 6.4592850588636, 1.751710579025, 9.45063430679186, 
    8.57918032989468, 12.5464816627261, 12.7917831337788, 14.108399905973
    ), geemodel = 1.06740196989697), bootse = c(0.0569566322740879, 
    0.101499719116695, 0.149118310963275, 0.105037035687716, 
    0.117044704142153, 0.106523467201591, 0.135831006331412, 
    0.177332988905654, 0.185761081714373)), list(modest = list(
        root = c(1.04773008051568, 1.88830960551538, 0.895771310289251, 
        2.24402152847186, 4.09906837413565, 6.17282437680048, 
        8.71105150872983, 10.6207107967368, 11.5562602818154), 
        f.root = c(zi = 1.00674296910075e-06, func1 = 1.58810514450103e-06, 
        func2 = 1.18869588963677e-08, func3 = 2.80188262327674e-07, 
        func4 = 9.43063037078806e-07, func5 = 3.3648424363486e-07, 
        func6 = 1.04822870175547e-08, func7 = 1.03490834424316e-09, 
        func8 = 6.72925833111737e-10), iter = 7L, estim.precis = 4.64295637414933e-07, 
        geemodel_time = c(1.09640623621796, 2.84571508937717, 
        -1.6403289617632, 2.65496019496766, 4.42409429309025, 
        6.37453103894656, 8.26446091423406, 10.2679480669299, 
        10.2280960519289), geemodel = 0.850634213324281), bootse = c(0.0762780261178204, 
    0.101452996448103, 0.135151028428177, 0.0931652604841243, 
    0.0875735613260482, 0.0955333173483426, 0.115997444763845, 
    0.192115658228901, 0.195353922033649)), list(modest = list(
        root = c(1.00175721950091, 1.99251692244045, 0.75303065110625, 
        2.17155896180582, 3.93974614474231, 6.01925751903002, 
        8.67942042985024, 10.7385738509235, 11.4517056309185), 
        f.root = c(zi = 2.03385086550156e-11, func1 = 5.34743360702805e-11, 
        func2 = 5.1611492857262e-12, func3 = -1.94944570468952e-12, 
        func4 = -1.54817825226417e-12, func5 = 2.50943710256024e-12, 
        func6 = 2.52702719860665e-12, func7 = 1.60565602170923e-12, 
        func8 = 1.15979448267467e-12), iter = 9L, estim.precis = 1.00303925303919e-11, 
        geemodel_time = c(1.01279316423136, -2.90154800241239, 
        10.2044375824723, 3.04188627415951, 11.3964633473234, 
        12.0996219617654, 14.1589661852074, 15.64808697077, 16.3257530874926
        ), geemodel = 0.892925451098498), bootse = c(0.0527424289525488, 
    0.0944160670897588, 0.157799683128845, 0.082885666926569, 
    0.109686231196838, 0.1075803302539, 0.139321882454101, 0.192549461048428, 
    0.152813988935099)), list(modest = list(root = c(1.11251861316031, 
    1.93764957686882, 0.51811910806878, 2.02620659549198, 3.85350363452903, 
    5.70491851382554, 8.54024299299531, 10.2458339271074, 12.0076775817738
    ), f.root = c(zi = 6.27924691132264e-08, func1 = 9.98582710964868e-08, 
    func2 = 5.29133518413754e-10, func3 = 7.3881697842948e-09, 
    func4 = 4.55266409016275e-08, func5 = 4.13335009032123e-08, 
    func6 = 4.51950728283643e-09, func7 = 2.3322740700521e-10, 
    func8 = 1.10738561549806e-10), iter = 7L, estim.precis = 2.91435176187392e-08, 
        geemodel_time = c(0.953013661809192, 3.82535825585971, 
        -5.17257029442589, 2.11427435953622, 2.96289996595775, 
        5.40094055453677, 7.36441136735473, 8.81880184869016, 
        9.57744242092062), geemodel = 0.448956188465694), bootse = c(0.0507651768709009, 
    0.0820727710412242, 0.137750688522138, 0.0937677874363114, 
    0.111917711286575, 0.104785484316611, 0.134728986803367, 
    0.198207808976813, 0.209698748105527)), list(modest = list(
        root = c(1.06798143418592, 1.90076969605923, 0.711400470131894, 
        1.94411198663342, 3.85896771777234, 6.09392626835269, 
        8.69685628546424, 10.5960972121899, 11.7431907861772), 
        f.root = c(zi = 8.2092138642409e-10, func1 = 1.3048520042247e-09, 
        func2 = 7.97472157754164e-12, func3 = 2.4237581386366e-10, 
        func4 = 7.97640787621179e-10, func5 = 2.45922976427337e-10, 
        func6 = 7.04503122506139e-12, func7 = 1.90070181815827e-13, 
        func8 = 1.76100453663786e-14), iter = 11L, estim.precis = 3.80771155732306e-10, 
        geemodel_time = c(0.981089812762447, 4.60665202261451, 
        -10.8837935966845, 3.33207607384748, 2.6876620517009, 
        5.03520753958401, 6.04997317487027, 8.05446714502551, 
        9.01124217938322), geemodel = 0.95055840921002), bootse = c(0.072805958967623, 
    0.115017677148736, 0.136837773359836, 0.0747151241495416, 
    0.105243364245597, 0.124186566459749, 0.138374226075078, 
    0.162010643963308, 0.183319289511166)), list(modest = list(
        root = c(1.07038906712132, 1.95876898305298, 0.651112925262704, 
        2.12060324561758, 4.10688434484071, 6.03195677847521, 
        8.65155215740179, 10.7927957301985, 11.5147247646765), 
        f.root = c(zi = -6.63913368725844e-14, func1 = -1.17017506795491e-13, 
        func2 = -9.54705065003836e-15, func3 = -2.37310171513627e-14, 
        func4 = -1.9817480989559e-14, func5 = -3.38340466754516e-14, 
        func6 = -9.15933995315754e-16, func7 = 2.43138842392909e-14, 
        func8 = 2.00048311249645e-14), iter = 7L, estim.precis = 3.50636764993399e-14, 
        geemodel_time = c(1.06092236325277, 3.7391131681744, 
        -5.02285394681562, 3.00010878033562, 2.61783483948758, 
        5.66942558813647, 7.01071003474758, 9.42058210738763, 
        9.40006430904522), geemodel = 0.826195945003733), bootse = c(0.0606692250518403, 
    0.102717867920467, 0.144409255075493, 0.074221564093067, 
    0.116635254728146, 0.094102107025633, 0.150576309094454, 
    0.184409940583905, 0.243742628631262)), list(modest = list(
        root = c(1.03892895796443, 1.95316940027719, 0.749306650105343, 
        2.32872861827584, 4.19820095565142, 6.33542842337629, 
        8.70938144666532, 11.0172472430586, 11.6594148831017), 
        f.root = c(zi = 3.94018151439468e-12, func1 = 7.80153719404098e-12, 
        func2 = 2.42368625169576e-13, func3 = 1.47665760912366e-12, 
        func4 = 4.26098045736012e-12, func5 = 1.55997437190081e-12, 
        func6 = -4.35693148226335e-14, func7 = -4.6823656063566e-14, 
        func8 = -7.50510764646606e-14), iter = 10L, estim.precis = 2.16079375770452e-12, 
        geemodel_time = c(1.00818726923222, 4.70697084585999, 
        -11.9431348070437, 2.97703131078167, 3.10788894763768, 
        4.64037178156602, 6.3557803264237, 8.24977530830193, 
        8.78337433674016), geemodel = 0.830868763972684), bootse = c(0.0632660964200341, 
    0.0971384080992509, 0.163517160818149, 0.0824604814346413, 
    0.111309455019269, 0.113709129936204, 0.136190555938721, 
    0.17112944226911, 0.204519064489678)), list(modest = list(
        root = c(1.11577654686863, 2.01352956670067, 0.618570762912484, 
        1.8882612289156, 3.76653559238497, 5.63476522098718, 
        8.48259329795121, 10.3013137018918, 11.4327171359376), 
        f.root = c(zi = 3.58013788614997e-08, func1 = 6.96060026283973e-08, 
        func2 = 5.84786552515482e-10, func3 = 7.95529078246107e-09, 
        func4 = 3.86544479688555e-08, func5 = 2.05613479575817e-08, 
        func6 = 1.45885953317659e-09, func7 = 1.16140025764946e-10, 
        func8 = 5.20937182280079e-11), iter = 7L, estim.precis = 1.94211497809423e-08, 
        geemodel_time = c(0.80298832526634, 2.88234191610732, 
        -0.863281285109476, 1.6360771958224, 4.51557202911207, 
        6.12921672766866, 8.49295131331459, 9.75856743040525, 
        10.6313074456896), geemodel = 0.65015747556474), bootse = c(0.0724663598745511, 
    0.08840286964703, 0.132909354285827, 0.0764037146058827, 
    0.0975468422129103, 0.0920047577531997, 0.130468024356605, 
    0.171710554439932, 0.171486909710058)), list(modest = list(
        root = c(1.00675460242446, 2.03269144323552, 0.647419168293537, 
        2.25473151400602, 4.0911638920121, 6.05938539731604, 
        8.56006097328835, 10.4939362991765, 11.5661253623537), 
        f.root = c(zi = 5.74429392941056e-13, func1 = 4.00346422679831e-13, 
        func2 = 6.82370826510237e-14, func3 = 9.87682158282155e-14, 
        func4 = 9.23879028835728e-14, func5 = 9.72867619797313e-14, 
        func6 = 2.30232499731642e-14, func7 = -2.4980018054066e-15, 
        func8 = 1.13242748511766e-14), iter = 8L, estim.precis = 1.52033478399242e-13, 
        geemodel_time = c(0.834268417001174, 4.95880105827648, 
        -9.34753074635852, 3.31764158572045, 0.699001501284779, 
        5.19806704519234, 5.96320612327377, 8.04977254076592, 
        8.50923681391943), geemodel = 0.83985115375921), bootse = c(0.0531426912696386, 
    0.0755885103343548, 0.130218397142577, 0.0888546899867995, 
    0.0993956587352401, 0.0922305865409065, 0.138364771143388, 
    0.151585571874532, 0.145089563539688)), list(modest = list(
        root = c(1.01366592603127, 1.88485757766239, 1.10628791425745, 
        2.02838977070831, 4.1673481326524, 5.8389023723168, 8.67004734757854, 
        10.4608148426771, 11.7514284939543), f.root = c(zi = 4.7484658316499e-08, 
        func1 = 7.28385838311141e-08, func2 = 5.22855786444509e-10, 
        func3 = 1.17925917919592e-08, func4 = 4.50937867046974e-08, 
        func5 = 1.46717698545906e-08, func6 = 4.37367225769592e-10, 
        func7 = 6.35383412550539e-11, func8 = 3.9559577835746e-11
        ), iter = 7L, estim.precis = 2.14383012700184e-08, geemodel_time = c(1.11194203504617, 
        3.10872147032849, -2.42874188052758, 1.97900659290914, 
        4.26688818949555, 5.33431528066271, 8.19036769281585, 
        9.68418018835801, 10.0430331352518), geemodel = 1.12447768689469), 
        bootse = c(0.0570221453775616, 0.0974100714111964, 0.16193578173574, 
        0.100818050929686, 0.108405102166323, 0.126625457979761, 
        0.134957775204743, 0.199873529182698, 0.174043097010926
        )), list(modest = list(root = c(1.00033111319451, 1.96902044053622, 
    0.606106845055686, 2.04763920067694, 3.92939416030442, 5.71807143384832, 
    8.80677335134956, 10.1738309239639, 11.6952753559634), f.root = c(zi = 1.0957346141538e-12, 
    func1 = 1.33504318711175e-12, func2 = 1.03545644281056e-13, 
    func3 = 1.91846538655227e-13, func4 = 5.48339151862365e-13, 
    func5 = 3.54456047846341e-13, func6 = 8.10896488845358e-14, 
    func7 = 1.70297803636643e-14, func8 = -5.21999977964871e-15
    ), iter = 8L, estim.precis = 4.1470051254871e-13, geemodel_time = c(0.887080578342899, 
    3.89140573682747, -5.71683084038381, 2.60263213134508, 2.87930047500092, 
    5.75280607677404, 6.97905745253593, 9.10395771263596, 9.29224689202786
    ), geemodel = 0.740912482592572), bootse = c(0.0675337283265662, 
    0.0978252639763424, 0.1665126492942, 0.0946748100372565, 
    0.116848471986576, 0.115500561491418, 0.154056749497618, 
    0.196404605976062, 0.183801014553288)), list(modest = list(
        root = c(0.963416923978621, 2.06034840998133, 0.839793714284822, 
        2.07231173767461, 3.98571443498226, 5.98863044416665, 
        8.63931046723686, 10.4128726782194, 11.7351483874955), 
        f.root = c(zi = 3.63827315275067e-07, func1 = 5.90325171412331e-07, 
        func2 = 3.37102884669094e-11, func3 = 5.36611713744528e-09, 
        func4 = 1.69403039707028e-07, func5 = 3.32852523432514e-07, 
        func6 = 7.47966926867294e-08, func7 = 5.64354083783117e-09, 
        func8 = 2.14754448252252e-09), iter = 8L, estim.precis = 1.71599517251104e-07, 
        geemodel_time = c(0.878500096773751, 0.536096874520834, 
        4.57620536554712, 1.69259896163898, 7.87670283745198, 
        9.07797169069207, 10.419602232286, 12.5289691313934, 
        12.9557372430339), geemodel = 1.07688105287232), bootse = c(0.0487475163561817, 
    0.102820304652087, 0.1954217735651, 0.0942938620610625, 0.142486782279818, 
    0.102950437314566, 0.180660960737617, 0.164053536814136, 
    0.164426105157912)), list(modest = list(root = c(1.04946305040386, 
    2.02788129860915, 0.513829026463905, 1.90101243086905, 3.67161366965567, 
    5.66705286382065, 8.4628553698196, 10.2221324965828, 11.5311813987717
    ), f.root = c(zi = 3.56762175357517e-10, func1 = 5.8569449290502e-10, 
    func2 = 2.6596086444286e-12, func3 = 9.64766877498135e-11, 
    func4 = 3.56482551810977e-10, func5 = 1.29097205148199e-10, 
    func6 = 1.4372461554224e-12, func7 = -1.09019542525457e-12, 
    func8 = -3.49227591289747e-13), iter = 10L, estim.precis = 1.70005487865325e-10, 
        geemodel_time = c(1.06970256786489, 1.61964498003912, 
        1.77265975610745, 1.06250814483844, 7.03550038030962, 
        7.48523638627813, 8.81264231840887, 11.4218005969326, 
        11.4040718814676), geemodel = 1.14410921850328), bootse = c(0.0506632890337611, 
    0.0796587459384831, 0.147600387152783, 0.0882935383595452, 
    0.101078612636303, 0.0797078338689077, 0.127289603870635, 
    0.149619877591161, 0.225645898274438)), list(modest = list(
        root = c(0.946430558919745, 2.10764877707787, 0.420427615286432, 
        1.9616882755669, 3.80666935237936, 5.74735655328208, 
        8.35430221547821, 10.6749979803813, 11.5001216183249), 
        f.root = c(zi = 1.87244064697722e-09, func1 = 3.02742864111138e-09, 
        func2 = 3.08111082220758e-11, func3 = 4.50486987990661e-10, 
        func4 = 1.73500985800601e-09, func5 = 7.73480571258922e-10, 
        func6 = 3.07442166343208e-11, func7 = -4.75647299325033e-13, 
        func8 = -2.47630908833951e-13), iter = 8L, estim.precis = 8.8012503426764e-10, 
        geemodel_time = c(0.871072268370636, 3.09992665490542, 
        -2.1377305876006, 2.42262791996097, 4.28167410964288, 
        6.43755980143607, 7.78595700401842, 10.0714688417973, 
        10.4159978572676), geemodel = 0.609402084616868), bootse = c(0.0628343419463576, 
    0.0812148390842727, 0.133710865565447, 0.0895907301152524, 
    0.111189939052942, 0.0883834546610238, 0.146606591078061, 
    0.18450390370526, 0.137179350418455)), list(modest = list(
        root = c(0.987451541056886, 2.00639682388907, 0.63124438075198, 
        2.07232844781962, 3.8074756658929, 5.92221191234772, 
        8.47566227224325, 10.6130664769651, 11.5352180195029), 
        f.root = c(zi = -7.63833440942108e-14, func1 = -1.4210854715202e-13, 
        func2 = -1.66620189867572e-15, func3 = 9.32587340685131e-15, 
        func4 = 6.32827124036339e-15, func5 = -5.16253706450698e-14, 
        func6 = -6.38309934422598e-14, func7 = -2.69367861349679e-14, 
        func8 = -1.30102227819187e-14), iter = 11L, estim.precis = 4.3468401199593e-14, 
        geemodel_time = c(1.11887120890494, 3.32997935984042, 
        -3.27021043907857, 1.64478708179533, 4.79366290534984, 
        6.28910212509436, 7.17464114945708, 9.583384810773, 9.55782831095336
        ), geemodel = 0.891720083302368), bootse = c(0.0494873490612315, 
    0.112047299644316, 0.166134277623175, 0.102364732849822, 
    0.137858035933032, 0.110228145401036, 0.164774761296467, 
    0.203409023293405, 0.26275863131984)), list(modest = list(
        root = c(0.972442997233923, 1.9390387236128, 0.985034080203483, 
        1.99726479739957, 4.12172337970698, 5.96290176734192, 
        8.67404713556739, 10.4721865612771, 11.8821608001503), 
        f.root = c(zi = 6.57706578088835e-09, func1 = 9.99819149694048e-09, 
        func2 = 5.11970019156927e-09, func3 = 2.4895797645641e-09, 
        func4 = 3.26417531892886e-10, func5 = 1.4522803098993e-11, 
        func6 = -1.08506259532959e-12, func7 = -1.79523063081888e-12, 
        func8 = -2.53261647764624e-12), iter = 19L, estim.precis = 2.72565449762865e-09, 
        geemodel_time = c(0.710614232732458, 5.69177198158243, 
        -30.5580044248071, 3.13070628176437, 2.61967332070066, 
        3.35992006695479, 5.69219834375441, 7.19929158994215, 
        7.77871057363797), geemodel = 0.415157308038037), bootse = c(0.0573820837230711, 
    15.0463840491765, 30.488375749602, 3.39583554970909, 0.746496038521823, 
    123.848485365965, 132.293978786535, 176.025754866012, 93.6143307390077
    )), list(modest = list(root = c(0.982977115686235, 2.05055615954626, 
    0.800362289193725, 2.03522767395537, 4.10203717922986, 5.96233629646883, 
    8.8644041451079, 10.4592963524755, 11.5105175407422), f.root = c(zi = 8.6692653056275e-11, 
    func1 = 1.42535427904988e-10, func2 = 1.10730261765335e-12, 
    func3 = 2.39671824053822e-11, func4 = 8.63245031013093e-11, 
    func5 = 2.93314261767819e-11, func6 = 9.20263865111792e-13, 
    func7 = 1.8308791982502e-13, func8 = -4.0016601143833e-14
    ), iter = 10L, estim.precis = 4.12335404053857e-11, geemodel_time = c(0.867746164874239, 
    4.86873534734559, -10.0707583954782, 4.90036532173502, 2.30894773845825, 
    4.58419316335075, 6.34899803265724, 7.96313808548568, 8.73866905230374
    ), geemodel = 1.09883283194144), bootse = c(0.0544943394137639, 
    0.102105842677109, 0.166607064127442, 0.0988824378151813, 
    0.125691562634427, 0.10128887784893, 0.143756131423287, 0.158844284115763, 
    0.202011725817336)), list(modest = list(root = c(0.990375174684261, 
    2.01211664396188, 0.867465716658038, 2.15197710631869, 4.02013809830913, 
    5.940588288603, 8.73165985895329, 10.4185944378546, 12.0406810319992
    ), f.root = c(zi = 5.67779490090459e-10, func1 = 9.9750008253352e-10, 
    func2 = 5.16986634058192e-10, func3 = 2.59345822595236e-10, 
    func4 = 3.83385545532633e-11, func5 = -8.11017919488677e-13, 
    func6 = -4.97185626002761e-13, func7 = -6.8728958071626e-13, 
    func8 = -5.28170823049789e-13), iter = 11L, estim.precis = 2.64719360864436e-10, 
        geemodel_time = c(1.04550360686877, 4.81216959109163, 
        -17.069436879568, 8.27466595210983, 0.609598167836944, 
        4.9547631073035, 5.8529877663282, 8.28412487742735, 8.63811693443884
        ), geemodel = 0.780374771614587), bootse = c(0.0533797994726894, 
    0.0821143298965601, 0.135170156130829, 0.0872428048411267, 
    0.109581181247501, 0.0959347795314723, 0.131588425445156, 
    0.145903238690158, 0.177478254386479)), list(modest = list(
        root = c(1.07666692924315, 1.85585931499179, 0.823129817087904, 
        2.23604369076295, 4.12662203875991, 6.24487552602936, 
        8.67844768566911, 10.7693278120358, 11.9681653073489), 
        f.root = c(zi = 9.42452187291387e-07, func1 = 1.44702513238393e-06, 
        func2 = 1.00262606619883e-08, func3 = 2.60995138624473e-07, 
        func4 = 8.7030582668346e-07, func5 = 2.86683294853374e-07, 
        func6 = 1.17133739235831e-08, func7 = 2.19763964079585e-09, 
        func8 = 1.6007197824186e-09), iter = 11L, estim.precis = 4.25888841538379e-07, 
        geemodel_time = c(0.951064852922581, 0.373994212146825, 
        3.836619434701, 3.69799046801605, 9.06640495036726, 8.31698048039408, 
        11.1557246854307, 12.4999235147401, 13.410695038243), 
        geemodel = 0.688946178422579), bootse = c(0.0660506427973641, 
    0.0847692196566354, 0.124603907140685, 0.0793668920890414, 
    0.103654810793048, 0.110587078704699, 0.130602114585533, 
    0.18791359672514, 0.13857145021333)), list(modest = list(
        root = c(0.997813351466549, 1.99186090428951, 0.822188100761424, 
        2.05990464555857, 3.89158418963169, 5.93884634968063, 
        8.491636976461, 10.5667181570159, 11.7700335731947), 
        f.root = c(zi = 1.95804183977799e-09, func1 = 3.0174928111748e-09, 
        func2 = 3.76628048138952e-11, func3 = 5.07445391262351e-10, 
        func4 = 1.81320525260986e-09, func5 = 6.23374099735508e-10, 
        func6 = 1.92913734032435e-11, func7 = 9.10660435948785e-13, 
        func8 = 1.77358128183869e-12), iter = 11L, estim.precis = 8.86577534943938e-10, 
        geemodel_time = c(0.743575244972384, 4.98249273350749, 
        -14.6621812776603, 3.11303031172626, 2.71898323573301, 
        4.64368501538456, 6.08641526777054, 8.2868354657219, 
        8.14780417769662), geemodel = 0.593498794144473), bootse = c(0.0590021491269936, 
    0.0756683631230675, 0.142870503812297, 0.0877730104793774, 
    0.100702813206054, 0.101419592409969, 0.131992153982568, 
    0.138844623311755, 0.154796373116325)), list(modest = list(
        root = c(0.968728601049838, 1.86367170503615, 0.980687290281514, 
        2.13348770462726, 4.18941863036784, 6.19309163165611, 
        8.71384808862827, 10.7267104105434, 11.8713731080656), 
        f.root = c(zi = 1.95136804381768e-07, func1 = 3.24574291665769e-07, 
        func2 = 2.33707958888218e-09, func3 = 5.90177823833749e-08, 
        func4 = 1.95226710991703e-07, func5 = 6.39911252389713e-08, 
        func6 = 2.43775169495031e-09, func7 = 4.27975530824084e-10, 
        func8 = 3.06576236619449e-10), iter = 13L, estim.precis = 9.3717344190318e-08, 
        geemodel_time = c(0.641479881311958, 4.99064231665186, 
        -10.641014245271, 3.66773382108686, 3.38761942578977, 
        4.22623059545802, 6.67819217738505, 8.08275819825656, 
        8.46100191218928), geemodel = 0.496084948172852), bootse = c(0.063118346651839, 
    0.0917761815975581, 0.132320387074224, 0.0965524501949434, 
    0.113878334404652, 0.107577746324105, 0.140031805808369, 
    0.197640202486944, 0.243283514850039)), list(modest = list(
        root = c(1.03721760720916, 2.03148088812492, 0.558227892764278, 
        2.03645629144081, 3.84306575154017, 5.8981784282239, 
        8.57262484945847, 10.4863669557638, 11.3099223133813), 
        f.root = c(zi = 3.4889002797911e-09, func1 = 5.27761356838852e-09, 
        func2 = 6.36615760107873e-13, func3 = 3.67753778818258e-11, 
        func4 = 1.29349828070779e-09, func5 = 3.10189725924836e-09, 
        func6 = 7.80957342793719e-10, func7 = 4.52383824844915e-11, 
        func8 = 1.8139822977048e-11), iter = 7L, estim.precis = 1.56040632555922e-09, 
        geemodel_time = c(1.04953046349208, 2.86754622444525, 
        -1.44978229610433, 1.96894336297634, 3.83864024787782, 
        6.80225893464762, 7.33161186451332, 10.2514279468618, 
        10.400550212587), geemodel = 1.13399470511074), bootse = c(0.0645023606755246, 
    0.103390897441123, 0.131039608105327, 0.0903442359107207, 
    0.111988359586984, 0.0970937427808651, 0.134308176988119, 
    0.138691908673086, 0.166529702900166)), list(modest = list(
        root = c(1.01378091260005, 2.07479840330266, 0.608478753725111, 
        1.8371188944677, 3.9716397402749, 5.66372139275209, 8.70182767908816, 
        10.4355026803895, 11.6347746983822), f.root = c(zi = -1.01030295240889e-13, 
        func1 = -2.85660384236053e-13, func2 = -3.55444840227648e-14, 
        func3 = -7.21367410250195e-14, func4 = -8.64764328396307e-14, 
        func5 = -4.87110352054287e-14, func6 = -7.105427357601e-15, 
        func7 = 7.81666398275149e-15, func8 = -1.33643096589253e-14
        ), iter = 9L, estim.precis = 7.30939748410071e-14, geemodel_time = c(0.9967855676344, 
        4.09858288135797, -6.48853081875817, 1.83398111705917, 
        3.72597450302713, 4.319975972238, 7.57031252163503, 8.5210914225234, 
        9.24749316148473), geemodel = 0.871916441263332), bootse = c(0.0583487022615383, 
    0.101395680330042, 0.153830640552074, 0.0867885651191215, 
    0.112027148392302, 0.105471796249111, 0.146628941659631, 
    0.185166739460564, 0.199495096592407)), list(modest = list(
        root = c(0.915418375076087, 2.07016156457017, 0.698690637401599, 
        2.15552269584069, 3.86549624871216, 5.81480704824347, 
        8.50712913915538, 10.5725522757217, 11.4166365561224), 
        f.root = c(zi = 3.1848882420249e-09, func1 = 4.5168138118612e-09, 
        func2 = 2.32184824686989e-09, func3 = 1.13858097255948e-09, 
        func4 = 1.44984850005954e-10, func5 = -7.22596982249968e-12, 
        func6 = 2.85660384236053e-13, func7 = -1.06611941497192e-12, 
        func8 = -1.04382453201823e-12), iter = 12L, estim.precis = 1.25741529971946e-09, 
        geemodel_time = c(0.922547716742679, 5.4678316674558, 
        -18.7268638907418, 4.19199363105596, 1.74354843994072, 
        3.42032808552642, 5.97930624758407, 7.16999478719719, 
        8.10147045462331), geemodel = 0.859951695894754), bootse = c(0.0663805955870817, 
    0.0899171628850326, 0.142869102343584, 0.0853476073887105, 
    0.114134352024056, 0.101228147738474, 0.1533186674272, 0.202974918727553, 
    0.237343656596365)), list(modest = list(root = c(0.999379031028195, 
    2.04541071248946, 0.830584929810012, 1.96275485137206, 4.00714345685069, 
    5.85658053509501, 8.5083990967177, 10.5014037761664, 11.582112140404
    ), f.root = c(zi = 5.89637306758206e-08, func1 = 9.39257368548496e-08, 
    func2 = 7.37373865858035e-10, func3 = 1.59732029517308e-08, 
    func4 = 5.69188342569582e-08, func5 = 1.92483315675229e-08, 
    func6 = 5.71835662155351e-10, func7 = 7.36315453053749e-11, 
    func8 = 4.31115143584293e-11), iter = 7L, estim.precis = 2.73839765438399e-08, 
        geemodel_time = c(1.11943448951468, 1.47692618631983, 
        2.31872695887873, 1.16838656573438, 6.77199704888396, 
        6.79917297055554, 9.6047695014908, 11.3900961527188, 
        11.6696537803589), geemodel = 0.843861881783205), bootse = c(0.0485062194588775, 
    0.0813821160986337, 0.117724295174163, 0.0873029598857682, 
    0.0739824206343019, 0.0952942923206232, 0.125499299840476, 
    0.160956797341061, 0.203298593590329)), list(modest = list(
        root = c(1.03711440045278, 2.00928021232376, 0.728035198631971, 
        1.94316896967214, 3.82976272118025, 5.75584358187581, 
        8.32980571008784, 10.4009401534342, 11.7314763307795), 
        f.root = c(zi = 1.04889617213999e-07, func1 = 1.70561276546799e-07, 
        func2 = 1.04517180175324e-09, func3 = 2.96815276523699e-08, 
        func4 = 1.02541135527101e-07, func5 = 3.53107564993183e-08, 
        func6 = 1.2557662201762e-09, func7 = 2.12946910105316e-10, 
        func8 = 1.1521502848999e-10), iter = 7L, estim.precis = 4.95126014889013e-08, 
        geemodel_time = c(1.10341384524871, 2.78832028772913, 
        -1.42188511777225, 2.04033425485991, 4.58597775747871, 
        5.58010110796929, 8.53525883682534, 9.36279541699069, 
        10.9547589696653), geemodel = 0.771767666270998), bootse = c(0.0597688180004214, 
    0.0711999427409775, 0.133905695793372, 0.079306901070509, 
    0.0996827414370692, 0.0834803419250912, 0.151488108818245, 
    0.219284035388458, 0.16857550986491)), list(modest = list(
        root = c(1.01586845044579, 1.95605085374189, 0.662698951308881, 
        2.20396022081776, 3.96650647584917, 6.06271927202633, 
        8.61605995997714, 10.5427772288887, 11.5817157617124), 
        f.root = c(zi = 1.58192115851108e-07, func1 = 2.57770180756012e-07, 
        func2 = 2.2309471804649e-09, func3 = 4.23115986067368e-08, 
        func4 = 1.52163063815713e-07, func5 = 5.82822204664435e-08, 
        func6 = 1.64576210992529e-09, func7 = 2.35128860825995e-10, 
        func8 = 1.84621238002308e-10), iter = 9L, estim.precis = 7.47795154316924e-08, 
        geemodel_time = c(0.888065142814095, 3.08985779468888, 
        -1.92940658253879, 2.16473660607532, 5.14727910687774, 
        6.14358785372582, 7.83556905439737, 10.2155943185994, 
        10.1012271469729), geemodel = 0.674526316268384), bootse = c(0.070989357474267, 
    0.108167744000656, 0.185687972759684, 0.093398804268598, 
    0.133647986181674, 0.115346021183825, 0.170040230973747, 
    0.157437595115399, 0.260522298720931)), list(modest = list(
        root = c(1.05012174497651, 1.9635142345097, 0.753486483393469, 
        2.15982458747205, 3.99110894737273, 6.00282476139487, 
        8.7746721243746, 10.533716767247, 11.8228207750431), 
        f.root = c(zi = 1.86001852475748e-07, func1 = 3.00490724525204e-07, 
        func2 = 1.57918037194792e-07, func3 = 7.05655198987229e-08, 
        func4 = 8.94667603282967e-09, func5 = 4.14388190428383e-10, 
        func6 = 7.70735975041958e-11, func7 = 1.69372519481792e-11, 
        func8 = 3.99144432783327e-12), iter = 9L, estim.precis = 8.0492800067945e-08, 
        geemodel_time = c(1.19256991636984, 4.47657054654406, 
        -11.8956598634979, 3.60339401761208, 1.51405625827673, 
        5.01519303266413, 6.10977708799957, 8.47969528849825, 
        8.92404783750643), geemodel = 1.01084513520878), bootse = c(0.0690971804184567, 
    0.0981238455527748, 0.142216500874264, 0.0821278191548962, 
    0.117962871935333, 0.0924102278895173, 0.136345755773445, 
    0.155399421793282, 0.182520244035635)), list(modest = list(
        root = c(1.07776086786923, 1.91432335456411, 0.860790572399678, 
        2.22990388844569, 4.22159276698298, 6.33334885525813, 
        8.81928642865774, 10.6245628117187, 11.8450072678949), 
        f.root = c(zi = 4.30322444344711e-13, func1 = 4.11226608321158e-13, 
        func2 = 5.15143483426073e-14, func3 = 4.90718576884319e-14, 
        func4 = 6.93889390390723e-14, func5 = 1.57743528525836e-13, 
        func6 = 8.43266428907086e-14, func7 = 1.19071419391048e-14, 
        func8 = -6.5225602696728e-15), iter = 10L, estim.precis = 1.41336007929034e-13, 
        geemodel_time = c(1.03620678659615, 3.02829887471321, 
        -2.47459754516102, 3.48467856070921, 5.02692854020746, 
        6.3098405028319, 8.35210480867247, 9.55241786020733, 
        10.668592560701), geemodel = 0.917425967830257), bootse = c(0.069545079969434, 
    0.10845100595543, 0.141927345193401, 0.0837144745035, 0.109099393074058, 
    0.11156817174344, 0.158696219477642, 0.227496720963384, 0.197342904764835
    )), list(modest = list(root = c(1.10360547704798, 1.90281829346388, 
    0.800064079018144, 2.08608739985339, 4.02482782708179, 5.93600857681423, 
    8.59778899628711, 10.2506374739107, 12.0123718999614), f.root = c(zi = 2.6229087268792e-07, 
    func1 = 4.99213091087469e-07, func2 = 8.59171539469017e-08, 
    func3 = 1.35391687861031e-08, func4 = 3.60310266345198e-09, 
    func5 = 6.83845341464817e-10, func6 = 3.26429272501372e-10, 
    func7 = 1.01576885791488e-10, func8 = 9.57313464611254e-11
    ), iter = 8L, estim.precis = 9.61967746686739e-08, geemodel_time = c(0.944170588546748, 
    -2.29734062158227, 8.89261831896292, 3.80046559314536, 11.1582125732292, 
    10.8741284852086, 13.836228811888, 14.9138136732969, 15.9987829632924
    ), geemodel = 0.935433699616927), bootse = c(0.0608404836199278, 
    0.123515522324239, 0.159702738524325, 0.0972460069825644, 
    0.133804261889324, 0.117664966494539, 0.15751347200252, 0.182200285264166, 
    0.179062897627495)), list(modest = list(root = c(1.06119301009292, 
    1.89438787364817, 0.806079855585081, 2.09596518279154, 4.15063970141641, 
    6.10667030126098, 8.64394860462006, 10.8897351415161, 11.7642645061679
    ), f.root = c(zi = 4.77730299763834e-10, func1 = 8.52723558431023e-10, 
    func2 = 4.16805479019899e-13, func3 = 5.31893973310105e-12, 
    func4 = 1.96810246919088e-10, func5 = 5.11779729706063e-10, 
    func6 = 1.29970700868398e-10, func7 = 6.95139779072207e-12, 
    func8 = 2.72034781853558e-12), iter = 8L, estim.precis = 2.42713558501087e-10, 
        geemodel_time = c(0.961953073319303, 2.28777174550489, 
        0.324529180699563, 1.69800584219824, 5.35938344026447, 
        7.3628894798259, 9.10774003138369, 10.5672356754483, 
        11.1948779343614), geemodel = 0.782127687479203), bootse = c(0.0554430054147226, 
    0.0818447693143564, 0.127321816592227, 0.0721008746886655, 
    0.115583556884471, 0.103187476926929, 0.156489032399664, 
    0.14400567540917, 0.158978824749687)), list(modest = list(
        root = c(0.987487374470065, 2.13087178325496, 0.563752082661168, 
        2.00033886455478, 3.85995724020364, 5.93372914564672, 
        8.39763191430973, 10.2836072311509, 11.7774014772566), 
        f.root = c(zi = 1.43773881688958e-11, func1 = 2.3299251417086e-11, 
        func2 = -1.90417126511022e-13, func3 = -1.10883524584438e-13, 
        func4 = 5.01538307412508e-12, func5 = 1.49284334893807e-11, 
        func6 = 3.57830431951811e-12, func7 = 9.97535387625703e-14, 
        func8 = 9.60689860995956e-14), iter = 7L, estim.precis = 6.8550981827737e-12, 
        geemodel_time = c(1.1800020303266, 3.45927588788996, 
        -3.27095058513921, 1.93106446075954, 3.03396594546725, 
        5.91620050073803, 7.43899052022935, 9.34890882851815, 
        9.93849702105291), geemodel = 1.34763588484446), bootse = c(0.0601086761706062, 
    0.129062705339765, 0.170403125101289, 0.115758133015025, 
    0.135337313446882, 0.124507292583545, 0.169468255181293, 
    0.173829167362942, 0.294995222518847)), list(modest = list(
        root = c(1.02008007092775, 2.08086820742324, 0.669873068824939, 
        2.26081725302089, 4.10863069162186, 6.07438324333696, 
        8.90211866729626, 10.4007757793762, 11.7014656467108), 
        f.root = c(zi = 5.32723252733014e-07, func1 = 8.16847341544857e-07, 
        func2 = 5.55252385389671e-09, func3 = 1.36990577564826e-07, 
        func4 = 4.94028165824029e-07, func5 = 1.69716434100797e-07, 
        func6 = 6.66634375479092e-09, func7 = 1.21199605906952e-09, 
        func8 = 8.00866064437633e-10), iter = 9L, estim.precis = 2.40504166833302e-07, 
        geemodel_time = c(1.08937964194535, 3.87423611235838, 
        -5.07182414412522, 1.992347108327, 4.3014949481564, 5.48902464983341, 
        7.16243609832688, 9.20661209318131, 9.53058541621438), 
        geemodel = 0.856580572429236), bootse = c(0.0509273877475401, 
    0.0775938822118108, 0.119355481565346, 0.0894834902603326, 
    0.0844927898219541, 0.0821955797162283, 0.121698187513118, 
    0.149332361811015, 0.151255191546071)), list(modest = list(
        root = c(0.948574432655916, 1.90032931918651, 0.855176041947677, 
        2.32037080038497, 4.11569518168764, 6.16441250448716, 
        8.90051204616724, 10.2819690687774, 12.11863903498), 
        f.root = c(zi = 3.97354605885525e-08, func1 = 6.09916821492362e-08, 
        func2 = 2.24187335362558e-11, func3 = 3.66229213621949e-10, 
        func4 = 1.3869489501328e-08, func5 = 3.70096057984021e-08, 
        func6 = 8.99639285290021e-09, func7 = 4.93449892058351e-10, 
        func8 = 2.10990815639224e-10), iter = 7L, estim.precis = 1.79661910605861e-08, 
        geemodel_time = c(1.11522126318442, 2.68944570336574, 
        -1.42114493520689, 2.16692302392009, 4.05849578568064, 
        7.03496838128316, 7.76310815841305, 10.4794875021855, 
        10.3866368557094), geemodel = 1.04225630024745), bootse = c(0.0511386052667026, 
    0.0919340713883299, 0.145384282540261, 0.102856646848488, 
    0.120358134862365, 0.0990877225222025, 0.133585888931366, 
    0.159461304362771, 0.16305256345374)), list(modest = list(
        root = c(0.98654255418873, 2.07963231802181, 0.682243601313664, 
        2.09435812036052, 3.92076660517171, 5.81763793869108, 
        8.63622004557607, 10.5311271064752, 11.9908253291824), 
        f.root = c(zi = -3.44169137633799e-15, func1 = -2.53130849614536e-14, 
        func2 = 8.29891710907305e-15, func3 = -1.94289029309402e-15, 
        func4 = 2.07273434527089e-14, func5 = -5.24025267623074e-14, 
        func6 = -4.81836792687318e-14, func7 = -2.20266513362155e-14, 
        func8 = -1.71035061113933e-14), iter = 11L, estim.precis = 2.21600322968128e-14, 
        geemodel_time = c(1.1164515903873, 4.92399578090185, 
        -13.9622191378636, 2.26120814363388, 2.92095576582908, 
        4.16600698700476, 5.77067799241078, 7.96194641350696, 
        8.4557212299118), geemodel = 0.925082787806721), bootse = c(0.057277402042525, 
    0.0994987311187106, 0.141100482937617, 0.088549720848879, 
    0.104067311578183, 0.0968224058499985, 0.138995834462131, 
    0.191985378527262, 0.209375349372938)), list(modest = list(
        root = c(1.06444528182088, 1.89496762568473, 0.803602712132254, 
        2.13840303099636, 3.81439731850131, 5.78332431290639, 
        8.46896127161317, 10.5650893012246, 12.0793813589995), 
        f.root = c(zi = 8.36523271763312e-07, func1 = 1.22269300417699e-06, 
        func2 = 8.70536412400646e-09, func3 = 1.83395938348034e-07, 
        func4 = 7.4530525032146e-07, func5 = 2.74547384687684e-07, 
        func6 = 6.5154448225524e-09, func7 = 3.92095023116212e-10, 
        func8 = 1.68913927983683e-10), iter = 6L, estim.precis = 3.64249629688349e-07, 
        geemodel_time = c(1.18103505744776, 2.49172688861716, 
        -0.609835695151383, 1.78599063157408, 4.34141015912193, 
        5.77796450399617, 8.12214641067503, 10.5884201952323, 
        10.5925268637986), geemodel = 1.26356174886314), bootse = c(0.0600694560307549, 
    0.08112176163074, 0.132491327441218, 0.0768434825314244, 
    0.0984784221171456, 0.0916111599904959, 0.12666076774348, 
    0.161781322871413, 0.173539834181268)), list(modest = list(
        root = c(0.951935047948626, 1.97022123950737, 0.92766801432504, 
        2.25323136168489, 4.08135988997091, 6.29154989406432, 
        8.67372569766947, 10.7849453676958, 11.6825372653215), 
        f.root = c(zi = 2.01727523574391e-13, func1 = 5.81090731088807e-13, 
        func2 = -4.77395900588817e-15, func3 = 1.22526988555194e-13, 
        func4 = 4.1019965202338e-13, func5 = 1.3150591726685e-13, 
        func6 = -1.0873940636813e-13, func7 = -6.8851825282823e-14, 
        func8 = -9.10382880192628e-15), iter = 7L, estim.precis = 1.82057759107488e-13, 
        geemodel_time = c(1.17263935292938, 3.41161600147373, 
        -3.66957745775313, 2.64607912534821, 3.36249599109312, 
        5.41848459712548, 7.97235256876104, 9.12109405556827, 
        10.0007629887131), geemodel = 1.4458525017033), bootse = c(0.0579043616441512, 
    0.0916694049682771, 0.129959800047904, 0.0850921326031438, 
    0.0935795576433619, 0.0928235014472584, 0.145415323091153, 
    0.153031025792773, 0.192704793414135)), list(modest = list(
        root = c(0.924068471783522, 2.07475737501917, 0.629989845814288, 
        1.99273148406295, 3.77581853553463, 5.83940986966332, 
        8.38211169647051, 10.473420642482, 11.6746113309837), 
        f.root = c(zi = -3.0098146197588e-13, func1 = -4.18776124888609e-13, 
        func2 = -2.62186106159135e-14, func3 = -3.50275364269237e-14, 
        func4 = -3.59814174982764e-14, func5 = -1.32033273203547e-13, 
        func6 = -5.93969318174459e-14, func7 = -2.08860706507608e-14, 
        func8 = -2.87825319134072e-14), iter = 8L, estim.precis = 1.17564884332307e-13, 
        geemodel_time = c(1.08954510231603, 3.79084365301985, 
        -5.60510534518718, 3.29555842638988, 2.65572209603365, 
        5.150006306667, 7.45505513409907, 8.76552247998654, 9.70825404587368
        ), geemodel = 1.08608903430372), bootse = c(0.056461737566163, 
    0.0863920500364522, 0.143853963976289, 0.0795056743328854, 
    0.108872486559394, 0.0995023086746303, 0.131641576598323, 
    0.181927530352161, 0.195533791526062)), list(modest = list(
        root = c(0.999134670569481, 2.07655166547303, 0.7768923665525, 
        2.17202057162728, 4.02976737374961, 6.13816672791903, 
        8.49507743549437, 10.6150524559477, 11.6724276614661), 
        f.root = c(zi = 1.91765492374429e-11, func1 = 3.22817328424208e-11, 
        func2 = -1.0801082250822e-13, func3 = 5.62339237675236e-12, 
        func4 = 1.97787203282118e-11, func5 = 6.05315797486128e-12, 
        func6 = 2.5535823455769e-13, func7 = 9.24997925477733e-14, 
        func8 = -3.89965837399586e-14), iter = 10L, estim.precis = 9.2676020214492e-12, 
        geemodel_time = c(1.18102684319778, 3.94343487137293, 
        -7.94161004953425, 5.77121147428025, 3.1091240814633, 
        5.0818116060589, 7.11852925643355, 8.6671860311882, 9.39504905273016
        ), geemodel = 0.969972096266708), bootse = c(0.0608150735713153, 
    0.0877030399800374, 0.130690361805568, 0.0865080955649906, 
    0.0963826463985505, 0.0982086752408845, 0.144002405109458, 
    0.161030179580335, 0.193660738598122)), list(modest = list(
        root = c(0.940428487766938, 2.09601955818619, 0.648710317455792, 
        2.02669785008958, 3.84792050896474, 6.05082857767461, 
        8.43197798009433, 10.4184045552825, 11.6877524305302), 
        f.root = c(zi = 1.40970124462569e-10, func1 = 1.82529102943363e-10, 
        func2 = 3.83351683730382e-11, func3 = 6.47989474578115e-12, 
        func4 = 1.18523524328396e-11, func5 = 1.05768171998477e-11, 
        func6 = 4.90582227619107e-12, func7 = 1.46106922133821e-12, 
        func8 = 2.00012229001345e-12), iter = 9L, estim.precis = 4.43456082161091e-11, 
        geemodel_time = c(0.941943530952781, -3.12907706129387, 
        10.7454014325022, 2.8113526766294, 13.1278679524024, 
        10.9471593005575, 15.2744992437134, 15.3660045981538, 
        16.8491780264075), geemodel = 0.709250428673746), bootse = c(0.0560196290056956, 
    0.0968576584629428, 0.148972831297073, 0.101047532231352, 
    0.112368690362798, 0.107219205389077, 0.154486000287069, 
    0.169311133912667, 0.236226263509153)), list(modest = list(
        root = c(1.07556036623143, 1.97401353029196, 0.751822560235914, 
        1.97683895857025, 3.95493438576833, 5.99383469922285, 
        8.67983601000629, 10.6586950350657, 11.7075245598707), 
        f.root = c(zi = 7.1276318180935e-14, func1 = 1.36335387423969e-13, 
        func2 = -7.95891130778159e-15, func3 = -9.57567358739198e-15, 
        func4 = -7.60502771868232e-15, func5 = 6.15341111398493e-14, 
        func6 = 5.25861092951635e-14, func7 = 1.96925808992887e-14, 
        func8 = -6.93889390390723e-17), iter = 11L, estim.precis = 4.07370564991223e-14, 
        geemodel_time = c(1.00048276796054, 4.48966754086644, 
        -8.91441651518533, 1.09711882036841, 4.11427021442023, 
        3.97209596126298, 7.1493960616877, 8.0675167790096, 8.86454130752958
        ), geemodel = 0.906261188714773), bootse = c(0.0679273733984447, 
    0.10761705544117, 0.146061738028705, 0.0824142316008469, 
    0.112971579803559, 0.12215305727595, 0.16862786080476, 0.23178395834958, 
    0.313059887462035)), list(modest = list(root = c(0.980342753416223, 
    1.97444038146838, 0.652471227546457, 2.1542563953012, 3.69377870562384, 
    5.96947981586288, 7.94713372310378, 10.6985997031964, 11.200493273539
    ), f.root = c(zi = 4.51559900582765e-11, func1 = 8.08543232366787e-11, 
    func2 = 1.74667816018118e-14, func3 = -6.59194920871187e-14, 
    func4 = 9.20319376263024e-13, func5 = 3.13118211914265e-11, 
    func6 = 3.69618086137891e-11, func7 = 9.84034468493045e-12, 
    func8 = 7.8600714397423e-13), iter = 7L, estim.precis = 2.28793333976697e-11, 
        geemodel_time = c(0.918039883718097, 3.1465169083874, 
        -2.59756878866979, 2.07298201246258, 3.55115330043314, 
        5.77668882464736, 8.42285647749848, 9.36618901150167, 
        10.3196393057423), geemodel = 0.55578126857161), bootse = c(0.0604727633744789, 
    0.0959177297968778, 0.142442721101445, 0.10166304884444, 
    0.110849218826766, 0.106440522053259, 0.135533906089468, 
    0.193969626245879, 0.182859182657215)), list(modest = list(
        root = c(0.984681716126464, 1.96029382013775, 0.83650653807551, 
        2.15231299048699, 4.04334733421146, 6.17770710533606, 
        8.88761251806715, 10.5602417992558, 11.8489098174422), 
        f.root = c(zi = 5.67390578964933e-10, func1 = 9.96272175868285e-10, 
        func2 = 1.04265762690403e-11, func3 = 2.28539409619088e-10, 
        func4 = 5.83914139262731e-10, func5 = 1.61817918439833e-10, 
        func6 = 1.02121089362583e-11, func7 = 3.50430795492684e-12, 
        func8 = 1.30501338901912e-12), iter = 11L, estim.precis = 2.8482024763379e-10, 
        geemodel_time = c(0.916171799258831, 1.85225273497673, 
        0.501435658322034, 4.90551102996855, 6.2847975105524, 
        7.47585308285941, 9.24743340656676, 11.1858479256764, 
        11.8280123893341), geemodel = 0.91635553492354), bootse = c(0.0630203296509514, 
    0.116117258991588, 0.134559084901315, 0.101462386625435, 
    0.0919007435246826, 0.116778841964952, 0.131909646097491, 
    0.148008766569386, 0.193992827969367)), list(modest = list(
        root = c(1.00424137144956, 1.98693166678259, 0.7615923021818, 
        1.99067536539485, 4.08130002211026, 5.84546259856445, 
        8.81435990880109, 10.2668851854394, 11.8761030237476), 
        f.root = c(zi = 1.49880108324396e-13, func1 = 1.86184401229639e-13, 
        func2 = 3.76272014560004e-14, func3 = 6.41327269068626e-14, 
        func4 = 9.17252385157497e-14, func5 = 2.94209101525666e-14, 
        func6 = -4.70179450928754e-14, func7 = -2.73912836856738e-14, 
        func8 = 1.81799020282369e-15), iter = 10L, estim.precis = 7.0577533951843e-14, 
        geemodel_time = c(0.920125891779738, 4.26104468524494, 
        -5.45106083362945, 1.17981387859778, 4.12747451764049, 
        4.47107965146186, 7.41391755510705, 8.17908653083258, 
        9.51278081547117), geemodel = 1.07038814300774), bootse = c(0.0536962436302464, 
    0.092434979092342, 0.138168821467609, 0.0802400133385737, 
    0.117142428712966, 0.102396439324931, 0.146707159187774, 
    0.197716334912418, 0.152043681362347)), list(modest = list(
        root = c(1.07144193732872, 1.89189398262054, 1.00345915380935, 
        2.1628563484628, 3.99685993727013, 6.13143566072672, 
        8.40426432505268, 10.5334078190519, 11.751839605927), 
        f.root = c(zi = 6.2994758298629e-09, func1 = 1.0186505194909e-08, 
        func2 = 5.30112839736141e-09, func3 = 2.6327469093701e-09, 
        func4 = 3.25208802595678e-10, func5 = 8.34403249619364e-12, 
        func6 = -1.11080866727065e-11, func7 = -7.09633740658688e-12, 
        func8 = -2.74730238558618e-12), iter = 7L, estim.precis = 2.75270676589558e-09, 
        geemodel_time = c(1.16531503527623, 3.94547581386538, 
        -7.08314535907299, 3.35151563298766, 2.13356262597042, 
        5.21538880421577, 7.11084277435913, 8.58248772454848, 
        9.38006583808804), geemodel = 0.864238252840414), bootse = c(0.0525961803863122, 
    0.0956513831875306, 0.132753535059573, 0.0894919992451672, 
    0.101399172109896, 0.0995430870813513, 0.143526912304337, 
    0.197147416073912, 0.206924468122053)), list(modest = list(
        root = c(1.00532311659599, 2.03063411757973, 0.646362270654818, 
        2.25657820413641, 3.96819442014094, 6.21550638220557, 
        8.53999814688636, 10.4312373827256, 11.542060791427), 
        f.root = c(zi = 1.93723059815909e-09, func1 = 4.01403532634959e-09, 
        func2 = 1.7135806662516e-12, func3 = 2.16522802766179e-11, 
        func4 = 8.96599280930666e-10, func5 = 2.45946608040016e-09, 
        func6 = 6.10113898801262e-10, func7 = 2.42082812129674e-11, 
        func8 = 7.99027510822725e-12), iter = 7L, estim.precis = 1.10811217798943e-09, 
        geemodel_time = c(0.789030473396483, 2.66712369982743, 
        -0.334503233419645, 2.13173241588496, 4.38186698294828, 
        7.15777455787977, 8.45043070398332, 10.2452404747127, 
        10.9296481822719), geemodel = 0.730052656345819), bootse = c(0.0540982652342157, 
    0.0914211414885524, 0.136574360906231, 0.089481794991048, 
    0.113198003903998, 0.0925069449261556, 0.139516465338813, 
    0.144821988625165, 0.189430801546892)), list(modest = list(
        root = c(1.069658943211, 1.96619376585409, 0.571040176424965, 
        1.95879430125498, 3.58103278116848, 5.53431639345994, 
        8.41450635098312, 10.3884489670854, 11.788284779671), 
        f.root = c(zi = 3.87684662150889e-10, func1 = 5.94048588098417e-10, 
        func2 = 5.87900214621406e-12, func3 = 1.03783925897716e-10, 
        func4 = 3.57343155066303e-10, func5 = 1.19779491880578e-10, 
        func6 = 3.62265141387423e-12, func7 = 7.63130661093903e-13, 
        func8 = -5.09314812546791e-14), iter = 13L, estim.precis = 1.74772837644038e-10, 
        geemodel_time = c(0.993177279595602, 5.25437631947971, 
        -18.5989294621972, 5.06506357652195, 1.76108276871113, 
        3.86531530649371, 6.14285677719124, 7.12971594315773, 
        8.21552462185796), geemodel = 0.628942911302435), bootse = c(0.0625191532913792, 
    0.104989889463217, 0.173920515381085, 0.0958668092079891, 
    0.127817234944193, 0.12733901097565, 0.178004454567382, 0.222817567489269, 
    0.28427851362881)), list(modest = list(root = c(1.13952006635594, 
    1.92846663227393, 0.509567052755987, 2.12044480287366, 3.86615438049894, 
    5.92943742153844, 8.57953733627995, 10.6229810181477, 11.5549156023211
    ), f.root = c(zi = 1.52613777726351e-07, func1 = 2.30305183590573e-07, 
    func2 = 1.09919869956121e-07, func3 = 5.05578958698294e-08, 
    func4 = 1.69595370524966e-08, func5 = 5.84738319570066e-09, 
    func6 = 3.37954164653098e-10, func7 = 7.00325908375987e-11, 
    func8 = 6.16478708359569e-11), iter = 8L, estim.precis = 6.29636980019332e-08, 
        geemodel_time = c(1.02431954653951, 4.31378453609748, 
        -9.59427098648092, 2.56479826269789, 2.80540207471581, 
        4.64781437958655, 6.88963537459771, 8.69200214437987, 
        8.93654964111501), geemodel = 0.700316551809482), bootse = c(0.059247009733858, 
    0.0881277842826266, 0.128261213759751, 0.0825425243051849, 
    0.0985955509101376, 0.0970523153044094, 0.123764026199543, 
    0.177904242898944, 0.228024767962338)), list(modest = list(
        root = c(0.906274443686082, 2.00825229541307, 0.642946843239136, 
        2.14888745460654, 3.97508571595379, 5.84511934551807, 
        8.64692086490375, 10.4457056276956, 11.6837463936878), 
        f.root = c(zi = 5.41895150973914e-09, func1 = 8.24644597052782e-09, 
        func2 = 4.20362404170104e-09, func3 = 2.04890220562861e-09, 
        func4 = 2.9302303445266e-10, func5 = 2.29636500787e-11, 
        func6 = 7.76584352379928e-12, func7 = 2.4150681454671e-12, 
        func8 = 4.35089464456695e-13), iter = 14L, estim.precis = 2.24939182369574e-09, 
        geemodel_time = c(0.932813950116117, 5.40828889410101, 
        -22.6947316644344, 4.96212766195192, 0.676286754826438, 
        4.26925405558059, 5.67762492628335, 7.32582743488368, 
        8.11004171698527), geemodel = 0.979659859776413), bootse = c(0.0622720571334209, 
    0.0993697562606595, 0.161793047628287, 0.0820480370239045, 
    0.12245549900306, 0.107396515135108, 0.155918925901397, 0.175581301511917, 
    0.228740103330507)), list(modest = list(root = c(1.0172691471771, 
    2.04156381197339, 0.576356363553879, 2.07172166501583, 3.75888015275979, 
    5.91492875996032, 8.19034458977597, 10.5224708063832, 11.3625013553294
    ), f.root = c(zi = 2.66453525910038e-15, func1 = -1.68087765928249e-13, 
    func2 = 1.32994743690107e-14, func3 = 2.20337799654996e-14, 
    func4 = -9.36750677027476e-17, func5 = -1.06969988422634e-13, 
    func6 = -7.03326286100037e-14, func7 = -3.29181126801359e-14, 
    func8 = -2.53269627492614e-15), iter = 8L, estim.precis = 4.65480729530291e-14, 
        geemodel_time = c(1.17497088834056, 3.49181791821945, 
        -4.27257851876052, 2.29451916123001, 3.11268287552597, 
        6.135022757096, 6.81324655686944, 9.49897497700053, 9.4948994385058
        ), geemodel = 0.892662813516707), bootse = c(0.056967676310734, 
    0.105751255066422, 0.162842679660484, 0.0864652821539112, 
    0.132989936234116, 0.113420196402243, 0.148191594560903, 
    0.186414574678018, 0.285185006306846)), list(modest = list(
        root = c(1.05556508463362, 1.95521983684675, 0.574635161281766, 
        2.06049519005289, 3.96264591323291, 5.94393065926305, 
        8.32626717845918, 10.4787056006812, 11.6411247206777), 
        f.root = c(zi = 4.69624339416441e-13, func1 = 5.42677014436777e-13, 
        func2 = -2.66314748031959e-14, func3 = 1.69975145070111e-13, 
        func4 = 2.74683054080072e-13, func5 = 7.65221219722889e-14, 
        func6 = 2.73669975570101e-14, func7 = 8.22605872308202e-15, 
        func8 = 4.45147391170408e-14), iter = 8L, estim.precis = 1.82246771686224e-13, 
        geemodel_time = c(1.02876549385756, -1.65138167339897, 
        7.74037587197148, 3.31532857780594, 10.2799719343246, 
        9.61196742038923, 13.3868398938689, 14.0996536753313, 
        15.1128356876546), geemodel = 0.859600865079483), bootse = c(0.065029481027002, 
    0.0974940216017443, 0.176069248787953, 0.0898128206144615, 
    0.110560172948695, 0.109320226372274, 0.140809588571245, 
    0.184254960776366, 0.162525523424439)), list(modest = list(
        root = c(0.854808268438216, 2.12585431697704, 0.898078005238501, 
        1.94134929243452, 4.09530981382242, 6.01410961688497, 
        8.47324686485892, 10.6021047134023, 11.6318521493802), 
        f.root = c(zi = 3.27898597163312e-10, func1 = 5.42202505116052e-10, 
        func2 = 2.73966786756841e-10, func3 = 1.4200352005389e-10, 
        func4 = 1.72327665917509e-11, func5 = 1.14330940548246e-12, 
        func6 = 3.6412366177796e-13, func7 = 2.7228219678932e-14, 
        func8 = -5.79314374249407e-13), iter = 19L, estim.precis = 1.45046461260337e-10, 
        geemodel_time = c(0.978761772056928, 6.03661205563934, 
        -32.1809902657586, 5.02855284242484, 1.00084911897846, 
        2.83974709104657, 5.10627952277364, 6.71126460289142, 
        7.6707474209566), geemodel = 0.887683142954587), bootse = c(0.0563648730619645, 
    0.0766260958341365, 0.154155669046168, 0.0780200122445148, 
    0.106823751337842, 0.103091415111492, 0.147768680362063, 
    0.150864829172817, 0.175563324535635)), list(modest = list(
        root = c(1.00352210225672, 1.94194345445865, 0.728715316181556, 
        2.05056880895199, 3.92922381396453, 5.90944669861032, 
        8.6518739678349, 10.6401918145724, 12.1413247188385), 
        f.root = c(zi = 2.11994755083822e-10, func1 = 2.76758393980003e-10, 
        func2 = 1.94553921584184e-12, func3 = 1.32878152925286e-11, 
        func4 = 1.10261078045681e-10, func5 = 1.31653611623594e-10, 
        func6 = 1.95312169215534e-11, func7 = 9.55201195917965e-13, 
        func8 = 6.50673959157189e-13), iter = 7L, estim.precis = 8.52264761464556e-11, 
        geemodel_time = c(1.09380032067801, 0.559895902905954, 
        4.02441591279584, 1.41746037061365, 7.22991062672673, 
        8.1549129581467, 10.2204253309102, 12.4405082654664, 
        12.5342477772221), geemodel = 0.919508013195653), bootse = c(0.0603805746827073, 
    0.0822998762563554, 0.121979763084473, 0.086726543723633, 
    0.0956864932722157, 0.103828263994525, 0.138558521785833, 
    0.163342441609976, 0.181301395132872)), list(modest = list(
        root = c(0.964088942867494, 1.9390599551214, 0.998976926192285, 
        2.14966812838266, 4.18872616258335, 6.08571006634994, 
        8.91333091671411, 10.7467098747015, 11.2540851768203), 
        f.root = c(zi = 2.88155055372386e-11, func1 = 5.6248117275004e-11, 
        func2 = 3.35677059065675e-11, func3 = 1.67316683782632e-11, 
        func4 = 2.3376300894995e-12, func5 = 2.13565276574457e-13, 
        func6 = -7.53008766452012e-13, func7 = -5.31907851097912e-13, 
        func8 = -2.85714160663808e-13), iter = 16L, estim.precis = 1.54983136934846e-11, 
        geemodel_time = c(0.919105272357557, 5.44484400366692, 
        -24.5606107297098, 3.04632853787473, 2.72764551773413, 
        3.82036876029157, 5.74363974066836, 7.82320544790634, 
        7.63564509702407), geemodel = 0.686647306273497), bootse = c(0.0561572425101757, 
    1.5974688742113, 22.2142647828478, 1.15826328495718, 2.43374818502976, 
    115.489424400625, 145.323984512308, 115.496791745688, 81.9738462529705
    )), list(modest = list(root = c(1.173814914617, 1.85327152140853, 
    0.710261255713858, 2.07440231935548, 3.79150411454882, 5.91298958485377, 
    8.35048352918908, 10.7466186815448, 11.5137132905056), f.root = c(zi = 4.32431973562686e-07, 
    func1 = 7.93673368582049e-07, func2 = 4.12004592390686e-07, 
    func3 = 1.96961703308185e-07, func4 = 2.63896349113335e-08, 
    func5 = 1.86379742195264e-09, func6 = 3.27882387907152e-10, 
    func7 = 8.1402884433146e-11, func8 = 6.08842976035362e-11
    ), iter = 14L, estim.precis = 2.07088359971871e-07, geemodel_time = c(1.0292072794231, 
    5.10266515285256, -22.8943256079249, 6.35078917499605, 1.12407274299231, 
    4.9914381873231, 5.16199098107479, 8.34853542202845, 7.94430443058905
    ), geemodel = 1.06330861517421), bootse = c(0.0695429795291327, 
    0.0825774123895662, 0.12264568130259, 0.092646086820988, 
    0.0986655019193835, 0.0984331815356614, 0.15139326696031, 
    0.179561488911764, 0.231909222791053)), list(modest = list(
        root = c(0.929799239987464, 2.10774317949619, 0.700443747485964, 
        1.96083501153381, 3.85819998051804, 5.79938709554707, 
        8.5723877489328, 10.5487089647139, 11.5963191119755), 
        f.root = c(zi = -4.20885548635397e-13, func1 = -1.02695629777827e-13, 
        func2 = 2.65343302885412e-14, func3 = 9.03860319922956e-14, 
        func4 = -6.91044443890121e-14, func5 = -9.50073353322978e-14, 
        func6 = -1.25294956701549e-13, func7 = -7.72507058321992e-14, 
        func8 = -2.42028619368284e-14), iter = 17L, estim.precis = 1.14595760542883e-13, 
        geemodel_time = c(0.956770017154225, 5.00741457440133, 
        -26.1008332858943, 2.93671094913335, 3.65940230111086, 
        4.24636343222726, 6.1587303575975, 7.91442372357066, 
        8.44528829920319), geemodel = 0.753150653127695), bootse = c(0.0609515883718513, 
    0.0813515402856641, 0.143039704820703, 0.0737156378736996, 
    0.108289848745769, 0.077972938239251, 0.156406805933547, 
    0.158683988189408, 0.154992687972634)), list(modest = list(
        root = c(1.09942886823941, 1.85996411147259, 0.967811568442738, 
        2.11410122284611, 4.05240572963899, 6.07619765275963, 
        8.74386716013289, 10.4944008343585, 11.9418088324188), 
        f.root = c(zi = 5.02497832233217e-09, func1 = 7.5561908952082e-09, 
        func2 = 5.41584832536302e-10, func3 = 3.15823249884685e-09, 
        func4 = 3.29474332538826e-09, func5 = 4.61601534773592e-10, 
        func6 = 2.54632842588975e-11, func7 = 7.75036979039356e-12, 
        func8 = 4.62632016029474e-12), iter = 7L, estim.precis = 2.23057459814389e-09, 
        geemodel_time = c(0.980995682143193, 3.80793254347241, 
        -5.43059658125769, 3.50057629173511, 2.66395528800768, 
        5.22755868082615, 7.29015966524036, 9.00631065813862, 
        9.62881277324762), geemodel = 0.992524901559274), bootse = c(0.0590106914129516, 
    0.0750174824578531, 0.111322598290648, 0.0789730533361843, 
    0.0794501082467613, 0.0848130218906828, 0.134322171080955, 
    0.15099819711459, 0.163289620815024)), list(modest = list(
        root = c(0.914471750217072, 2.12158580748708, 0.709389420447975, 
        2.1342423653186, 4.05498962781585, 5.98759052146496, 
        8.5762863865222, 10.4980200761792, 11.4560398303536), 
        f.root = c(zi = 1.06248343456627e-13, func1 = -8.53761505936745e-14, 
        func2 = -3.2682190287403e-14, func3 = -7.63052815377918e-14, 
        func4 = -8.84535500400574e-14, func5 = 1.13242748511766e-14, 
        func6 = 4.50472992241657e-14, func7 = 3.70116264025722e-14, 
        func8 = 1.48596412952173e-14), iter = 7L, estim.precis = 5.52564841876318e-14, 
        geemodel_time = c(0.961301534138197, 3.63642459690375, 
        -4.41943836579189, 2.87747535899977, 2.39698663599054, 
        5.89603858607775, 7.89511657552378, 9.03360077952273, 
        9.7280568045555), geemodel = 0.776071588673208), bootse = c(0.0446435147342188, 
    0.0712678789301945, 0.131246194786365, 0.0854732281724022, 
    0.104997504021964, 0.0924092946378686, 0.118558161096751, 
    0.164327161112264, 0.164699029750981)), list(modest = list(
        root = c(1.0090789958921, 2.04033267401292, 0.642116339032332, 
        1.92335988297997, 3.95405255947336, 5.9825275332323, 
        8.50384075140997, 10.4956343397348, 11.5866659306553), 
        f.root = c(zi = -9.41469124882133e-14, func1 = -1.68420832835636e-13, 
        func2 = -3.32928129509469e-14, func3 = -2.58126853225349e-14, 
        func4 = -1.66286255598447e-14, func5 = -2.62012633811537e-14, 
        func6 = 1.02695629777827e-14, func7 = -1.72986625024407e-14, 
        func8 = -1.74059172023538e-14), iter = 7L, estim.precis = 4.54974750245452e-14, 
        geemodel_time = c(0.958909404481674, 3.72099986514816, 
        -4.45306034015663, 2.69288806124699, 2.689273451925, 
        5.70346871615864, 7.47707877935786, 9.10500032924213, 
        9.83066345643635), geemodel = 0.869171366149517), bootse = c(0.0478067076419825, 
    0.0963955055467272, 0.147419602506455, 0.0838270145435796, 
    0.124175683888063, 0.110170716475134, 0.151948990930432, 
    0.184648252748476, 0.168910716973063)), list(modest = list(
        root = c(0.956262379274593, 1.959672911524, 0.954164624586435, 
        2.21694739414748, 3.9749816407009, 5.92721324967688, 
        8.7011391917603, 10.3820294204108, 11.8941249105565), 
        f.root = c(zi = 5.46796855571685e-08, func1 = 8.03903261736849e-08, 
        func2 = 6.79844618101111e-10, func3 = 1.33849126617361e-08, 
        func4 = 4.8314721001752e-08, func5 = 1.72010704568848e-08, 
        func6 = 5.84540138515166e-10, func7 = 9.11890337546017e-11, 
        func8 = 5.77558244285736e-11), iter = 9L, estim.precis = 2.39315606073362e-08, 
        geemodel_time = c(0.715480474042674, 4.23225537518895, 
        -6.07989290324206, 1.99432282442518, 3.72596167199979, 
        5.10253603527882, 7.14617727530393, 8.79639999998019, 
        9.37171954145541), geemodel = 0.492162807668948), bootse = c(0.05398083445405, 
    0.0921885373920416, 0.132990306066185, 0.0996014612649565, 
    0.108718518070197, 0.0989191179685857, 0.129216810753371, 
    0.177994159295849, 0.119796056404937)), list(modest = list(
        root = c(1.05742122108947, 1.96995938968544, 0.705231217907298, 
        2.06645726684721, 3.78977762551662, 5.81087957070283, 
        8.67312630492536, 10.5285226693183, 11.8403220035838), 
        f.root = c(zi = -2.83106871279415e-14, func1 = -9.17044218340379e-14, 
        func2 = 3.00454106039183e-14, func3 = 2.94347879403745e-14, 
        func4 = 1.0325074129014e-14, func5 = -3.47430417768635e-14, 
        func6 = -6.75282854807613e-14, func7 = -4.63067084677249e-14, 
        func8 = -1.4593279926492e-14), iter = 9L, estim.precis = 3.92212996985697e-14, 
        geemodel_time = c(1.05971747150184, -0.340432705667885, 
        5.92528170816341, 1.5168209003335, 9.27596778506487, 
        8.81719611360526, 12.0923401961322, 12.4112105741734, 
        14.2531600734599), geemodel = 0.662222902433972), bootse = c(0.0648796137097197, 
    0.110226067428629, 0.145183312354826, 0.102308542138757, 
    0.116257353798727, 0.120872800042438, 0.160795180839631, 
    0.191230499901263, 0.243917352900323)), list(modest = list(
        root = c(0.952649935400074, 2.0381577912562, 0.836169928498001, 
        2.19198822004437, 3.89059185946619, 5.93263460698457, 
        8.43853579357421, 10.3022356260302, 11.951376068843), 
        f.root = c(zi = 9.1926466438963e-14, func1 = 2.33146835171283e-14, 
        func2 = 2.29150032282632e-13, func3 = 8.84570194870093e-14, 
        func4 = -1.00905395150619e-13, func5 = -2.219890937738e-13, 
        func6 = -1.67324487598819e-13, func7 = -6.48101364242315e-14, 
        func8 = -2.12746487093796e-14), iter = 18L, estim.precis = 1.12127995931398e-13, 
        geemodel_time = c(0.944881540634364, 5.52602614646436, 
        -29.4652007551709, 5.24459669692123, 1.18234182218152, 
        3.90289630338751, 5.42687847450325, 7.41007378756083, 
        8.06080784199189), geemodel = 0.863403946075404), bootse = c(0.0630867344111576, 
    0.0780950164680115, 0.124219663568152, 0.105891249969566, 
    0.0994406702438917, 0.103915739575226, 0.152594293269083, 
    0.191836726045378, 0.191609263255861)), list(modest = list(
        root = c(1.04617351589051, 2.04142941334877, 0.646702211696218, 
        2.17936073060973, 3.79091689163084, 6.06649128772649, 
        8.55846828154146, 10.4168946343527, 11.5163891414208), 
        f.root = c(zi = 3.19270054838228e-10, func1 = 5.14617570779308e-10, 
        func2 = 1.03686864649788e-10, func3 = -3.63712532314153e-12, 
        func4 = -1.64793595436308e-11, func5 = -1.30847555013247e-11, 
        func6 = -6.29771929050449e-12, func7 = -2.26542940934542e-12, 
        func8 = 9.91838555730595e-13), iter = 13L, estim.precis = 1.08925635321222e-10, 
        geemodel_time = c(1.00231536271482, -7.43271824593288, 
        17.4850916732494, 4.5576745785508, 16.7178421322886, 
        15.7514553371619, 19.262615754592, 19.9860117567983, 
        20.9915316751974), geemodel = 0.843493109528835), bootse = c(0.0534861710193266, 
    0.0829797389750306, 0.124073225362902, 0.0905175869867247, 
    0.0956190675428039, 0.0957523493874569, 0.111042636497137, 
    0.144692059541702, 0.147609563661683)), list(modest = list(
        root = c(1.03418941450016, 2.1417257017159, 0.517003161843985, 
        2.21259318906951, 3.82388616401822, 5.90018235297058, 
        8.54661072194396, 10.4728433716409, 11.6418918287597), 
        f.root = c(zi = 4.27136378544635e-07, func1 = 6.68334714015728e-07, 
        func2 = 3.2903250986446e-09, func3 = 1.27696072854677e-07, 
        func4 = 4.03188457787085e-07, func5 = 1.25397827413498e-07, 
        func6 = 5.81490797180173e-09, func7 = 1.3040643287443e-09, 
        func8 = 8.38348482648521e-10), iter = 9L, estim.precis = 1.9588901072194e-07, 
        geemodel_time = c(0.87945886580743, 3.92825708901317, 
        -5.67880174786365, 4.23521473848326, 3.4271210412066, 
        5.4437690474549, 7.48583640723061, 8.95676186147382, 
        9.84836638226692), geemodel = 0.805950504254669), bootse = c(0.0522378979004382, 
    0.0785317760288495, 0.133709830137096, 0.0746113255016021, 
    0.0918269031367091, 0.0879738605898433, 0.120846988109946, 
    0.140655028248541, 0.165249563089028)), list(modest = list(
        root = c(0.923586523750156, 2.08149608713073, 0.506558226489394, 
        1.92914286368099, 4.01178515410073, 5.90990396144349, 
        8.62696661304402, 10.2897549173668, 11.7122766552349), 
        f.root = c(zi = 2.76910758767457e-07, func1 = 4.98774876178665e-07, 
        func2 = 3.19110143929928e-09, func3 = 8.63683675272897e-08, 
        func4 = 3.01731363117064e-07, func5 = 1.02611508054351e-07, 
        func6 = 3.04447657882567e-09, func7 = 4.46897420111614e-10, 
        func8 = 2.15192731689573e-10), iter = 11L, estim.precis = 1.4147717131275e-07, 
        geemodel_time = c(1.01981738759047, 3.83294280436227, 
        -5.7182449367395, 2.55879958133232, 4.64430515126993, 
        4.88073883337308, 7.22468746144791, 8.89792642375802, 
        9.52751722389313), geemodel = 0.954984082694247), bootse = c(0.0586061597643768, 
    0.0904743883645463, 0.132651579643147, 0.0959736033105431, 
    0.116098183649564, 0.104958001513036, 0.152862367378617, 
    0.166474569934167, 0.168934788939737)), list(modest = list(
        root = c(0.991602125812945, 2.05874239829655, 0.690297217510594, 
        2.18281553619892, 4.0450921649452, 6.01202302612295, 
        8.77152783870236, 10.5403825712818, 12.0289931179351), 
        f.root = c(zi = 4.31851876481204e-09, func1 = 7.27911519948776e-09, 
        func2 = 3.76791281820623e-09, func3 = 1.86522158829305e-09, 
        func4 = 2.70950706315887e-10, func5 = 1.13780582178258e-11, 
        func6 = 4.63499377767462e-12, func7 = 1.54254387041419e-12, 
        func8 = 4.87707096930023e-13), iter = 7L, estim.precis = 1.94664026445309e-09, 
        geemodel_time = c(1.08332270499435, 4.32079831146762, 
        -8.16823310159117, 4.84275771308866, 0.685925709661017, 
        5.8315048463695, 6.4410882640087, 8.66801003597071, 9.01960469012512
        ), geemodel = 0.854691168499469), bootse = c(0.0588434663734417, 
    0.0931613469582514, 0.124733117417083, 0.0919324777156491, 
    0.115005408139789, 0.0970391408452553, 0.136344151642494, 
    0.151395019808361, 0.199921394153478)), list(modest = list(
        root = c(0.979362908162928, 2.14060520516957, 0.602088910556626, 
        1.97792355672167, 3.87146068808715, 5.68833394027963, 
        8.61845798634854, 10.3078761153472, 11.5202086607109), 
        f.root = c(zi = 3.81805698168591e-13, func1 = 5.58442181386454e-13, 
        func2 = -1.03667074924374e-14, func3 = 4.07243683220315e-14, 
        func4 = 2.45470310744622e-13, func5 = 1.65700786425305e-13, 
        func6 = -5.45930488315971e-14, func7 = -2.81403860716983e-14, 
        func8 = -1.80393894266828e-14), iter = 12L, estim.precis = 1.67031430763269e-13, 
        geemodel_time = c(1.04823148033303, 2.64653207465338, 
        -0.426798921728537, 1.03371359926413, 6.86321185415533, 
        5.39822336613924, 9.12850872206146, 9.5015799928976, 
        10.6341304136825), geemodel = 0.83684420993534), bootse = c(0.065587255809949, 
    0.110606819445741, 0.169563657197277, 0.101758999346106, 
    0.123379967370748, 0.117185873955969, 0.171826756114432, 
    0.239171590708224, 0.222181602050965)), list(modest = list(
        root = c(1.0269119138758, 2.14609182537163, 0.415895341491646, 
        1.89926559316166, 3.6982165954104, 5.7294908982638, 8.44787519115579, 
        10.2974569880043, 11.6811313154601), f.root = c(zi = 3.72579509355653e-07, 
        func1 = 5.62846659390992e-07, func2 = 4.32984663401026e-09, 
        func3 = 8.77592380224557e-08, func4 = 3.35622776959088e-07, 
        func5 = 1.29657006991968e-07, func6 = 3.57750332136142e-09, 
        func7 = 2.44755236911143e-10, func8 = 1.31430620293332e-10
        ), iter = 6L, estim.precis = 1.66305414059192e-07, geemodel_time = c(1.17863438799266, 
        2.49098763477148, -0.700832585030774, 1.83124896090379, 
        4.42450852870728, 5.94805889074816, 8.4980781609723, 
        10.3231330289739, 11.0193178216473), geemodel = 0.96057197051797), 
        bootse = c(0.0665181030010242, 0.0925507805292769, 0.124353788164342, 
        0.0743739794661529, 0.0949582949889691, 0.104766712406711, 
        0.142917000621006, 0.190314643789337, 0.151506728996659
        )), list(modest = list(root = c(0.979840795260168, 2.09130448265343, 
    0.557910636732855, 2.10232451298406, 3.76433618928261, 6.00226431945863, 
    8.44524139830883, 10.6687196281199, 11.6199458413771), f.root = c(zi = 6.87547907496366e-10, 
    func1 = 1.21281951148688e-09, func2 = 2.38053878692801e-10, 
    func3 = 1.44028677873109e-11, func4 = 1.80403469940416e-11, 
    func5 = 4.85757961632416e-12, func6 = 5.98049387789956e-12, 
    func7 = 4.01523259085934e-12, func8 = 7.80484010753923e-12
    ), iter = 10L, estim.precis = 2.43724739850003e-10, geemodel_time = c(0.845704625597886, 
    -4.28451462571586, 12.9142272331548, 2.88597399767803, 14.4091515603628, 
    12.9128974279106, 15.4409192919323, 17.2998958408811, 17.7444576884453
    ), geemodel = 0.501607519983219), bootse = c(0.0547487229523235, 
    0.0814328855274671, 0.123879470759503, 0.085829523611299, 
    0.104556609699747, 0.0918793153179153, 0.13494976684232, 
    0.16502190014784, 0.111042780935002)), list(modest = list(
        root = c(1.13238988314701, 2.0134820624221, 0.622696923507076, 
        2.06922815980721, 3.79020144568894, 5.93399557198146, 
        8.27969721638955, 10.4949494008286, 11.5751262814269), 
        f.root = c(zi = 4.02953814426787e-07, func1 = 6.65269111355116e-07, 
        func2 = 4.1886761038834e-09, func3 = 1.04466404554637e-07, 
        func4 = 4.14181756558385e-07, func5 = 1.34837902015291e-07, 
        func6 = 4.72457250405567e-09, func7 = 8.62838411830325e-10, 
        func8 = 5.06202468830708e-10), iter = 10L, estim.precis = 1.92443475377646e-07, 
        geemodel_time = c(0.979366927672764, 4.32111055703946, 
        -6.42685684571268, 2.48523508929975, 3.40660942635614, 
        5.44890786657282, 6.49275669317883, 8.68577653919157, 
        9.16961814764544), geemodel = 0.770068453566947), bootse = c(0.0572323365900144, 
    0.100097396483563, 0.173259112864713, 0.104366282986867, 
    0.117778364183183, 0.113287029499597, 0.150824699282719, 
    0.147491029165314, 0.151115277749008)), list(modest = list(
        root = c(0.996147301363126, 1.91820637841764, 0.885481392299264, 
        2.17296007793229, 4.41197790804132, 6.08215598363348, 
        9.02737451311916, 10.3908635019986, 12.1412095343232), 
        f.root = c(zi = -1.88737914186277e-14, func1 = 4.44089209850063e-15, 
        func2 = 8.84015083357781e-15, func3 = 5.25413046403855e-14, 
        func4 = 6.86950496486816e-15, func5 = -5.54140067166031e-14, 
        func6 = -2.25652829755063e-14, func7 = 1.26565424807268e-14, 
        func8 = -1.16573417585641e-15), iter = 10L, estim.precis = 2.03741344782947e-14, 
        geemodel_time = c(0.953836921872152, 3.05738517728425, 
        -1.43650486267913, 0.696757664489449, 6.45609198285153, 
        4.93361301031359, 9.01306731127107, 9.51429933531317, 
        10.6298810138763), geemodel = 0.695453014522064), bootse = c(0.0570062960632575, 
    0.0785481027498544, 0.138001873190124, 0.0927953737562869, 
    0.115487925473913, 0.104202602905055, 0.133532149645368, 
    0.186853850141544, 0.187436635072089)), list(modest = list(
        root = c(1.12513963802809, 1.94917636632341, 0.686794772583157, 
        1.94484473758533, 3.73422661412436, 5.77255121695044, 
        8.44299966745415, 10.4758411423348, 11.6379490186357), 
        f.root = c(zi = 2.67563748934663e-13, func1 = 2.19602114270856e-13, 
        func2 = 1.19288259825545e-14, func3 = 1.49324996812084e-14, 
        func4 = 5.55111512312578e-15, func5 = 8.1899764747817e-14, 
        func6 = 6.99196920014042e-14, func7 = 2.12677098154757e-14, 
        func8 = 8.54871728961371e-15), iter = 8L, estim.precis = 7.79126875385242e-14, 
        geemodel_time = c(0.981206934363341, 2.08840421089151, 
        0.92687574399558, 1.2229605903539, 5.8148345955292, 6.40701834896365, 
        9.26884616390619, 10.5502494508381, 11.6018896536919), 
        geemodel = 1.12459477342415), bootse = c(0.0492980974795881, 
    0.0782561415625726, 0.114328002899629, 0.0915300802526665, 
    0.0961146648548213, 0.0979649604201865, 0.14334362246073, 
    0.15957692493193, 0.203885770588171)), list(modest = list(
        root = c(1.06203791084983, 1.9462328517939, 0.781958753282404, 
        2.05295748907955, 3.95139369644929, 5.90413920337795, 
        8.5518970100415, 10.4387412245899, 11.5756571441971), 
        f.root = c(zi = 3.05254977961411e-08, func1 = 4.65623880563371e-08, 
        func2 = 2.90987289819356e-10, func3 = 8.30929797190905e-09, 
        func4 = 2.8139421626161e-08, func5 = 9.37668620296073e-09, 
        func6 = 2.63886711093786e-10, func7 = 3.50681428340494e-11, 
        func8 = 2.58629844970826e-11), iter = 7L, estim.precis = 1.37254551979726e-08, 
        geemodel_time = c(0.946676566334354, 3.64566542335338, 
        -3.998175982441, 2.87239326979829, 3.1126733729015, 5.68328068026015, 
        7.31450531055559, 9.43716083259238, 9.68934096832828), 
        geemodel = 0.739948339059232), bootse = c(0.0631929442798573, 
    0.086576808091464, 0.13623774026042, 0.0828002006104123, 
    0.103488147648457, 0.092014833872231, 0.158202134270271, 
    0.167707954815796, 0.147613934018171)), list(modest = list(
        root = c(1.04882131970516, 1.88394195300207, 0.826494875033423, 
        2.29731015560476, 4.0709287783447, 6.28603411911442, 
        8.60071436677173, 10.728166310811, 11.7950000969521), 
        f.root = c(zi = -2.1582735598713e-13, func1 = -3.62709862145039e-13, 
        func2 = -2.69769016153498e-14, func3 = -5.08769187803487e-14, 
        func4 = 6.09143811780566e-14, func5 = -4.48530101948563e-14, 
        func6 = -1.01391117723892e-13, func7 = -3.13794129569445e-14, 
        func8 = -7.92917706320118e-15), iter = 10L, estim.precis = 1.00317570849424e-13, 
        geemodel_time = c(1.00147550187043, 2.99013716655815, 
        -1.69582154434379, 1.42052099501414, 5.91385171505349, 
        5.68717589684538, 8.77649388806968, 9.44417454678451, 
        10.6270448176488), geemodel = 1.04530534176503), bootse = c(0.0595476255829243, 
    0.116197919051316, 0.155777341297968, 0.0824950247194733, 
    0.131482304942191, 0.111056764209654, 0.1653064851582, 0.17678209032982, 
    0.266808709260774)), list(modest = list(root = c(1.01220241121655, 
    1.83919798557184, 1.07678965798077, 2.13246633476236, 4.18302520060398, 
    6.22309482157354, 8.97253387650006, 10.4746781461556, 11.908274638696
    ), f.root = c(zi = -1.00031094518727e-13, func1 = 1.12398979013051e-12, 
    func2 = -2.31000114869762e-14, func3 = 8.09352584951739e-14, 
    func4 = 9.40955646733244e-13, func5 = 3.55120880618509e-13, 
    func6 = -7.04436509124662e-14, func7 = -7.32192084740291e-14, 
    func8 = -4.50889325875892e-14), iter = 9L, estim.precis = 3.1254271932858e-13, 
        geemodel_time = c(0.96896094925558, 0.843824673366028, 
        3.59954276322792, 1.39556923779183, 8.25020537738159, 
        7.81326907409497, 10.5053167730965, 12.1435043110435, 
        12.5850693629161), geemodel = 0.686514100691396), bootse = c(0.0660535855287954, 
    0.0757119242471787, 0.110037954687943, 0.0735180708623697, 
    0.094105423805371, 0.0958652195138811, 0.138847303205067, 
    0.187095967587473, 0.315948236775537)), list(modest = list(
        root = c(0.973142306777277, 1.80219909789182, 0.944072316749618, 
        2.37836966283, 4.12593261153982, 6.33584080972573, 8.81937591176095, 
        10.8585046057735, 11.839574544817), f.root = c(zi = 1.24746084240179e-07, 
        func1 = 2.03687108402129e-07, func2 = 1.57965016761574e-09, 
        func3 = 3.33602443447489e-08, func4 = 1.22719914591451e-07, 
        func5 = 4.36632296412637e-08, func6 = 1.55046830929706e-09, 
        func7 = 2.72404959700268e-10, func8 = 1.52594561769401e-10
        ), iter = 10L, estim.precis = 5.90812999131283e-08, geemodel_time = c(1.00514207966747, 
        4.3920071787445, -9.17770264953566, 3.18803401216344, 
        3.48075957060009, 4.33209447446592, 7.25970679936947, 
        8.33927272661114, 8.9847674463311), geemodel = 0.997614901572682), 
        bootse = c(0.0649871821193102, 0.0975085771743142, 0.16260208244088, 
        0.0821421970810437, 0.114726540171779, 0.108528775883063, 
        0.154080613264759, 0.140784115567673, 0.157759704687221
        )), list(modest = list(root = c(0.989249933113334, 2.09933596375205, 
    0.678911520679486, 2.01583624411922, 3.93391166720927, 6.08376311992498, 
    8.3457555885024, 10.5141333890877, 11.3756375491666), f.root = c(zi = -3.99569266562594e-13, 
    func1 = -4.06230604710345e-13, func2 = -4.86555240541975e-14, 
    func3 = -7.37222782820623e-14, func4 = -1.46117493105002e-13, 
    func5 = -4.42632042130242e-14, func6 = -3.7247982476174e-14, 
    func7 = -3.32789351631391e-14, func8 = -2.61735078055381e-14
    ), iter = 10L, estim.precis = 1.35028755152453e-13, geemodel_time = c(0.890211973940771, 
    3.13575302338279, -2.03530645255952, 3.13734777625131, 4.86522266234219, 
    6.41018438684096, 7.80490043248378, 9.83143477911134, 10.1171359974067
    ), geemodel = 0.742670848258767), bootse = c(0.0536631849821358, 
    0.0857165153887601, 0.149399190872587, 0.0916415483463377, 
    0.111370977235493, 0.105897134729632, 0.149408857738531, 
    0.191168746536729, 0.225456450998922)), list(modest = list(
        root = c(1.00099965310929, 1.98747388832915, 0.610371343384435, 
        2.16796067851132, 3.82298915954535, 5.78291088808915, 
        8.5602464460232, 10.4497165256918, 11.7084920981768), 
        f.root = c(zi = 3.16138187184123e-07, func1 = 5.87429767495706e-07, 
        func2 = 4.093863329932e-09, func3 = 1.02243635113908e-07, 
        func4 = 3.60407219185724e-07, func5 = 1.13107945731716e-07, 
        func6 = 4.30565028075591e-09, func7 = 6.95685065110752e-10, 
        func8 = 4.22334888686583e-10), iter = 12L, estim.precis = 1.6542714314174e-07, 
        geemodel_time = c(0.614884296715318, 3.17466344123373, 
        -1.09857623411591, 0.983573182579836, 6.39688059792747, 
        5.38462175548256, 8.43870825342267, 10.0361688050098, 
        10.2410652989865), geemodel = 0.330971357941062), bootse = c(0.0620575133213616, 
    0.118001922398144, 0.18151064260616, 0.114259608638818, 0.130923579478733, 
    0.119764216743305, 0.161706501521058, 0.212159428859875, 
    0.224677681435898)), list(modest = list(root = c(0.967984530337248, 
    1.92648696681908, 0.767650700491661, 2.02218221294043, 3.99121400301643, 
    5.84258619193438, 8.5471213697995, 10.4260287082039, 11.6257713665371
    ), f.root = c(zi = 3.13971071363994e-13, func1 = 7.2508665738269e-13, 
    func2 = -2.32550090295547e-13, func3 = -1.74880075698436e-13, 
    func4 = 7.60502771868232e-15, func5 = 2.86770607260678e-13, 
    func6 = 2.57321941532496e-13, func7 = 1.09051656593806e-13, 
    func8 = 6.95381252580063e-14), iter = 11L, estim.precis = 2.41863917011593e-13, 
        geemodel_time = c(0.859480004977576, -4.87007568476631, 
        13.1196767139006, 4.39713204578088, 14.4114090746394, 
        13.1338607590432, 16.2772279193145, 17.492080462749, 
        18.4562951140628), geemodel = 0.307175960990294), bootse = c(0.0623046326677551, 
    0.0967499572152752, 0.128577436905539, 0.0733430321093878, 
    0.102646852203384, 0.101908210421411, 0.123266477565858, 
    0.139535986831523, 0.150070129335016)), list(modest = list(
        root = c(1.01889033452292, 2.15582180271087, 0.376809896992191, 
        1.96615555067852, 3.81479788566198, 5.90390873535674, 
        8.49016044555045, 10.5432684022088, 11.3223424693459), 
        f.root = c(zi = 6.73030170483813e-07, func1 = 1.18591656717015e-06, 
        func2 = 6.94695516390009e-09, func3 = 2.00070009903804e-07, 
        func4 = 7.20979359857737e-07, func5 = 2.42524221982787e-07, 
        func6 = 9.75159447635932e-09, func7 = 2.45054550263024e-09, 
        func8 = 1.54607527096866e-09), iter = 11L, estim.precis = 3.38135055534684e-07, 
        geemodel_time = c(0.937800427806402, 3.35918437709945, 
        -3.22159922636797, 3.77856144866183, 4.92708506345898, 
        5.56235095569066, 7.89587681068805, 9.99051260785991, 
        9.88554238117455), geemodel = 1.10901762200914), bootse = c(0.0612806202467829, 
    0.088709672002712, 0.137771464396019, 0.0741876990963759, 
    0.103649210166102, 0.0938596614968427, 0.161313031099933, 
    0.171124770682146, 0.132151923642244)), list(modest = list(
        root = c(0.921539645158442, 2.13647984288304, 0.788260269566133, 
        2.04535273316273, 3.85260794591311, 5.68235462130366, 
        8.44187475397333, 10.4151908904995, 11.7107365803607), 
        f.root = c(zi = 5.94968518896621e-13, func1 = 2.05280237253191e-12, 
        func2 = 8.52637405124312e-13, func3 = 1.9109496970926e-13, 
        func4 = -1.15324416682938e-14, func5 = 1.43509336358871e-14, 
        func6 = 1.27675647831893e-15, func7 = -1.99285032920216e-14, 
        func8 = -2.09832151654155e-14), iter = 11L, estim.precis = 4.17730568500227e-13, 
        geemodel_time = c(0.939508237520221, 4.81970563528935, 
        -15.3280760179026, 4.60129165782845, 1.69325531448663, 
        4.81320812895307, 6.4357639947256, 7.5985302883392, 8.88089856957496
        ), geemodel = 0.980137294623207), bootse = c(0.0551844208249028, 
    0.0721949400052689, 0.122849305876097, 0.0757395332617381, 
    0.0838728987734313, 0.0863158118792462, 0.122237965385209, 
    0.153299356027963, 0.173161251318074)), list(modest = list(
        root = c(1.09497959913562, 2.04908741414553, 0.556305033585305, 
        1.95649713894599, 3.78118432447746, 5.98244469553073, 
        8.5066052500761, 10.1646345051639, 11.5849689031214), 
        f.root = c(zi = 1.71307412699662e-13, func1 = 8.64863736182997e-14, 
        func2 = -1.61155810918245e-14, func3 = -9.90874049477952e-15, 
        func4 = 2.55351295663786e-15, func5 = 6.00075544809897e-14, 
        func6 = 2.68746613504844e-14, func7 = -1.74860126378462e-15, 
        func8 = -3.92047505570758e-16), iter = 7L, estim.precis = 4.17104983846703e-14, 
        geemodel_time = c(1.05206812552112, 1.62681532679748, 
        1.96246953143641, 1.50966337768026, 5.88290329847942, 
        7.22086118084136, 9.57593925146191, 11.3996895259521, 
        11.6928980245158), geemodel = 0.852889549364768), bootse = c(0.0598968391124754, 
    0.0948033591970006, 0.143115779141242, 0.0913138074727839, 
    0.112266745468151, 0.0998975302355261, 0.140371367786147, 
    0.183712167423826, 0.227986774745802)), list(modest = list(
        root = c(0.993866524928427, 1.92662936695367, 0.869832372640885, 
        2.05765608198794, 4.05402092614996, 5.74655991684448, 
        8.70087154727436, 10.3621335851248, 12.0578008066019), 
        f.root = c(zi = 4.50639525695351e-13, func1 = 7.105427357601e-13, 
        func2 = 5.78703751585863e-14, func3 = 1.47090672975025e-13, 
        func4 = 3.31790150909228e-13, func5 = 9.02403152203135e-14, 
        func6 = -1.45439216225896e-14, func7 = 2.41195952099815e-14, 
        func8 = 4.77395900588817e-15), iter = 9L, estim.precis = 2.03512361284118e-13, 
        geemodel_time = c(1.01038616842066, 3.75042674889221, 
        -6.47200551432437, 2.61925532997948, 3.84536082993879, 
        4.88638700583775, 7.26073533408475, 9.12929151023641, 
        9.47998993533942), geemodel = 0.841426731770988), bootse = c(0.0594485742863376, 
    0.0820113356937639, 0.117451905481896, 0.0809480169444171, 
    0.103257704877098, 0.0936948340930056, 0.156701629477598, 
    0.181025359830486, 0.203340565185956)), list(modest = list(
        root = c(1.02705174670581, 2.0839122591494, 0.520717667292521, 
        1.95568340981848, 3.56873532175493, 5.6557970622662, 
        8.18561571262433, 10.579285015995, 11.3660918582401), 
        f.root = c(zi = 6.62723489419648e-08, func1 = 1.20098563982651e-07, 
        func2 = 7.86623266524344e-10, func3 = 2.07575101968116e-08, 
        func4 = 7.30298292351758e-08, func5 = 2.42099378877647e-08, 
        func6 = 7.59575458086914e-10, func7 = 1.13705447835066e-10, 
        func8 = 9.06083680307646e-11), iter = 9L, estim.precis = 3.40131891983161e-08, 
        geemodel_time = c(0.845921851096856, 0.653675225788197, 
        4.4218298360065, 0.845468493838283, 8.7229634933602, 
        7.59986974502754, 11.3485917926136, 11.5488574298999, 
        12.9995717987366), geemodel = 0.795033983903269), bootse = c(0.0633920689283061, 
    0.0897936885160586, 0.140411874813806, 0.0901803116789692, 
    0.109952200633802, 0.0845097124113109, 0.147405933349608, 
    0.175885800280895, 0.2256633728212)), list(modest = list(
        root = c(1.03841405287095, 2.00579789592795, 0.798207741650358, 
        1.99896823926204, 3.82621203346487, 5.74478332054859, 
        8.48733518738005, 10.2443761122067, 11.7714089692934), 
        f.root = c(zi = -3.76365605347928e-14, func1 = -6.88338275267597e-15, 
        func2 = -2.64161522517403e-14, func3 = -3.04615273977182e-14, 
        func4 = 6.65301147506625e-14, func5 = 6.32827124036339e-14, 
        func6 = -6.02365379798186e-14, func7 = -4.48946435582798e-14, 
        func8 = -1.91097138113605e-14), iter = 9L, estim.precis = 3.94945939378536e-14, 
        geemodel_time = c(1.07614816458306, 3.10543935870808, 
        -2.19375199245142, 1.47342553355041, 4.69509616632308, 
        5.98977989100124, 7.84954839362205, 9.37691378367275, 
        10.3364113973212), geemodel = 0.856452827906334), bootse = c(0.0571102956283428, 
    0.0909806576170096, 0.154925045964638, 0.0921747049666772, 
    0.0974517275585851, 0.112615019614423, 0.14497349386591, 
    0.166870091741316, 0.176801313014257)), list(modest = list(
        root = c(1.05942210342294, 2.03008936276305, 0.67147503541767, 
        2.24717466088319, 3.91593606856293, 6.1480057906086, 
        8.78339530552229, 10.3371187183145, 11.7705989443371), 
        f.root = c(zi = 5.22287947335442e-08, func1 = 8.30755322311916e-08, 
        func2 = 1.35568667403163e-08, func3 = 4.3609026473268e-08, 
        func4 = 2.40784068311021e-08, func5 = 8.45250300307576e-10, 
        func6 = 1.14069864665112e-10, func7 = 3.90747434408922e-11, 
        func8 = 1.97899058251849e-11), iter = 15L, estim.precis = 2.4174090202629e-08, 
        geemodel_time = c(0.879227989851498, 2.71668271374723, 
        -2.26010085634163, 6.76821616217273, 4.43825100754891, 
        7.15740889407826, 8.44716946292212, 10.4602741138277, 
        10.8755098042437), geemodel = 0.793446633298542), bootse = c(0.0630367415240813, 
    0.0944504940034091, 0.126350069648741, 0.0846261996758291, 
    0.0830449886179339, 0.11922421898794, 0.125886387955231, 
    0.150703818396514, 0.146331888657136)), list(modest = list(
        root = c(1.08988908575416, 1.82556564377645, 0.902172490116426, 
        2.25701009747402, 4.24273565157083, 6.32558401827302, 
        8.77922071305588, 10.886516787252, 11.852622545575), 
        f.root = c(zi = 1.12433062859907e-10, func1 = 1.97525884537697e-10, 
        func2 = 9.58225651603861e-11, func3 = 4.82980607467385e-11, 
        func4 = 5.72786262864611e-12, func5 = -2.10120809640557e-12, 
        func6 = -1.52115819940235e-12, func7 = -8.24645907115951e-13, 
        func8 = -3.60045326885938e-13), iter = 16L, estim.precis = 5.16238326070205e-11, 
        geemodel_time = c(1.05090727633844, 5.9847296854527, 
        -26.5532523100529, 4.75839234912463, 0.378927321755622, 
        3.34736122624098, 5.04383528673292, 7.17468818705253, 
        7.12186911285568), geemodel = 1.08592500069603), bootse = c(0.0653303946996864, 
    0.0827353998813202, 0.143099189352008, 0.0805376081454589, 
    0.120623970641901, 0.102799100682431, 0.155130101191625, 
    0.172407766670105, 0.260491627776874)), list(modest = list(
        root = c(0.88993758410075, 2.2144137067746, 0.53189438776107, 
        1.91909214548492, 3.70255145677308, 5.8147871410815, 
        8.54989202735735, 10.6847654100203, 11.2010531139468), 
        f.root = c(zi = 4.60856242057162e-10, func1 = 7.30225990785982e-10, 
        func2 = 5.45558043185679e-12, func3 = 1.24180277172314e-10, 
        func4 = 4.40905608464076e-10, func5 = 1.49389320358573e-10, 
        func6 = 5.57295962849702e-12, func7 = 3.35953487251572e-13, 
        func8 = -2.43298436952699e-13), iter = 8L, estim.precis = 2.13018358980296e-10, 
        geemodel_time = c(0.972627799319293, 3.17599175894013, 
        -1.91498206717121, 1.08657831877408, 4.7298785786954, 
        5.68999499406618, 8.05441060384219, 9.74562430779867, 
        10.2103353723009), geemodel = 1.07670122675815), bootse = c(0.0517439458378533, 
    0.0958084641423561, 0.130480747689607, 0.0830077122184539, 
    0.106035055683638, 0.100060523078252, 0.159032031857868, 
    0.13713104508286, 0.195080298574806)), list(modest = list(
        root = c(0.964846209544515, 1.87739638746771, 0.95192534453616, 
        2.05037216594083, 4.06468735110599, 6.00583705401306, 
        8.64445801041795, 10.8129596225063, 11.5567107788067), 
        f.root = c(zi = 3.09270439036169e-07, func1 = 4.54693358298286e-07, 
        func2 = 2.3597261113173e-07, func3 = 1.16335997890626e-07, 
        func4 = 1.54303035904135e-08, func5 = 1.02448050043336e-09, 
        func6 = 2.62235289039126e-10, func7 = 6.70353876575103e-11, 
        func8 = 2.52978618955901e-11), iter = 9L, estim.precis = 1.25897973220694e-07, 
        geemodel_time = c(1.07418815527442, 4.6724619471611, 
        -12.2757703141867, 3.34580284640723, 1.44509245535735, 
        4.59420758919368, 6.1694055568391, 8.11983286958692, 
        8.77508701897933), geemodel = 0.791945923047072), bootse = c(0.055748110866921, 
    0.0667519097302447, 0.109670704307099, 0.078225470761945, 
    0.0758777356356652, 0.0844044856508447, 0.124950759412662, 
    0.142553482196349, 0.229686206419904)), list(modest = list(
        root = c(1.00176566463059, 2.01426942252638, 0.707414038116927, 
        2.21209939529826, 4.02106473071212, 6.12992510163212, 
        8.55846395348415, 10.4172030957666, 11.5306409692848), 
        f.root = c(zi = 5.63304958234312e-12, func1 = 9.70878932804453e-12, 
        func2 = 2.5478924525757e-13, func3 = 1.75266745561231e-12, 
        func4 = 5.45828660047931e-12, func5 = 2.19074758334159e-12, 
        func6 = 1.14213326296575e-13, func7 = -1.03555944201694e-14, 
        func8 = -3.57537350420545e-14), iter = 9L, estim.precis = 2.7954058278708e-12, 
        geemodel_time = c(0.99660349561433, 2.51662489668164, 
        -0.0637595411395376, 1.18557093674908, 6.31390281474733, 
        6.03966169880984, 9.14193527947852, 9.9585824626214, 
        10.9673965553898), geemodel = 0.8524465556749), bootse = c(0.0592805943297425, 
    0.086639917355525, 0.13791254987839, 0.0836461463571726, 
    0.121312702472574, 0.0923370622940964, 0.130334148826562, 
    0.187715330228898, 0.220772908023043)), list(modest = list(
        root = c(1.04163205189162, 2.00436488830909, 0.744184682222981, 
        2.23158222686668, 4.07889838371503, 6.05382544839043, 
        8.58595120779858, 10.50075476888, 12.0325684655603), 
        f.root = c(zi = 1.54953827546933e-12, func1 = 2.53608245515125e-12, 
        func2 = 4.70734562441066e-14, func3 = 1.88876692064355e-13, 
        func4 = 1.48497880658738e-12, func5 = 1.05288000540327e-12, 
        func6 = 1.44257435857886e-14, func7 = -8.03801469828613e-14, 
        func8 = -1.02695629777827e-15), iter = 7L, estim.precis = 7.72806948642901e-13, 
        geemodel_time = c(0.872664907429883, 2.95075916968477, 
        -1.41679449927441, 2.28663569471524, 4.26789971193045, 
        6.37709454823143, 8.25004266903959, 9.96224276761609, 
        10.4922466926981), geemodel = 0.747167101592587), bootse = c(0.0586773107258634, 
    0.0862511671636137, 0.159946059353112, 0.0816234601888993, 
    0.114982239189631, 0.0854627970898384, 0.132323189898804, 
    0.12824994228466, 0.15031083051231)), list(modest = list(
        root = c(0.971328788695357, 2.01903773702219, 0.754988199249981, 
        2.16824574053378, 3.75965942503037, 5.95651076942508, 
        8.44610005287755, 10.6329654848284, 11.4679180598864), 
        f.root = c(zi = 1.55573331994674e-10, func1 = 2.79636425126739e-10, 
        func2 = 1.84287030080554e-11, func3 = 4.45768560952686e-11, 
        func4 = 1.48257586762846e-10, func5 = 5.34395479256933e-11, 
        func6 = 2.48478061043444e-12, func7 = 2.76390021980433e-13, 
        func8 = 8.66667848598013e-15), iter = 8L, estim.precis = 7.80758098026863e-11, 
        geemodel_time = c(0.985389777945244, 4.32062472306377, 
        -8.58307937539261, 2.80775012870955, 2.52514701816442, 
        4.61872287902218, 6.87086619280582, 8.81889361358532, 
        8.95453914958495), geemodel = 0.78423362498794), bootse = c(0.0535763272796074, 
    0.0879419858311974, 0.136893462469985, 0.0738222830191187, 
    0.115724288626142, 0.0909309719246032, 0.135073132877877, 
    0.170580910355892, 0.18586705882996)), list(modest = list(
        root = c(1.05890463807258, 1.93256072420253, 0.819817093569386, 
        2.1567187905077, 3.97604792973756, 6.06325169787713, 
        8.56428137038095, 10.2289763934583, 11.7700154887561), 
        f.root = c(zi = 3.35051986155577e-11, func1 = 5.75594016893888e-11, 
        func2 = 1.35008670909542e-12, func3 = 9.50602216300694e-12, 
        func4 = 3.45051268890471e-11, func5 = 1.28559385359495e-11, 
        func6 = 4.57578419599258e-13, func7 = -2.1992824228434e-14, 
        func8 = -1.27467481014776e-14), iter = 9L, estim.precis = 1.66415658437749e-11, 
        geemodel_time = c(1.21941250889741, 2.69842786811703, 
        -1.58534477762772, 2.89527641721409, 5.0945634397106, 
        6.06641894519233, 8.12794285565992, 9.9787384299507, 
        10.4618845906465), geemodel = 1.03725215049583), bootse = c(0.0507494028048738, 
    0.0926454892746828, 0.144960247310101, 0.0983237977073948, 
    0.106392862028112, 0.118212266166513, 0.154972480452183, 
    0.227831361808494, 0.153998171801649)), list(modest = list(
        root = c(0.994714163139555, 1.98751002970406, 0.830774960262162, 
        2.12598490557224, 3.98340380212601, 5.93121501380865, 
        8.4671566934958, 10.4328333334627, 11.4462706742393), 
        f.root = c(zi = -2.17048601314218e-13, func1 = -4.18554080283684e-14, 
        func2 = -1.20840837336544e-14, func3 = -4.49423484538691e-14, 
        func4 = -8.90857483268337e-14, func5 = -1.33226762955019e-15, 
        func6 = 3.26405569239796e-14, func7 = 2.08097428178178e-14, 
        func8 = -1.27515185910365e-14), iter = 10L, estim.precis = 5.25055862021475e-14, 
        geemodel_time = c(1.07857824742858, 4.02666040411705, 
        -8.0565777563822, 5.47446006946449, 2.78636565281731, 
        5.01988531805305, 6.92194870453292, 8.34460291952147, 
        9.42086234312631), geemodel = 1.01488079233212), bootse = c(0.0666066596994851, 
    0.0802085768294221, 0.129446645867838, 0.0827865724174795, 
    0.107210045109747, 0.0996942748161818, 0.144800890130075, 
    0.181657564223543, 0.318752152744258)), list(modest = list(
        root = c(1.00872086527387, 1.97056817083131, 0.794264126588661, 
        2.0986092731113, 4.02370680784323, 5.87800837724493, 
        8.69861407316257, 10.2311811638635, 11.9113282844588), 
        f.root = c(zi = 6.29299569343544e-07, func1 = 9.47195937794909e-07, 
        func2 = 6.07138506136806e-09, func3 = 1.60408990363801e-07, 
        func4 = 5.63542247817097e-07, func5 = 2.04752601373759e-07, 
        func6 = 7.94843901807951e-09, func7 = 1.68721741092281e-09, 
        func8 = 1.31775080430829e-09), iter = 7L, estim.precis = 2.80247126554199e-07, 
        geemodel_time = c(0.96223220883408, 3.98459578355248, 
        -5.78814390861431, 3.00634117932453, 3.04080706343171, 
        4.63716960015164, 7.61420494846698, 8.66307944544512, 
        9.38994231396697), geemodel = 0.922821648829155), bootse = c(0.0674382204389089, 
    0.102343630411861, 0.141740482994184, 0.0817329256477348, 
    0.110714726290328, 0.0950602244591803, 0.138969802855249, 
    0.20457278031813, 0.216068693818146)), list(modest = list(
        root = c(1.06912798506646, 1.89967078192685, 0.835839099468154, 
        2.14361241086164, 4.34245181425445, 6.2552295036182, 
        9.13589255165943, 10.6790091869845, 11.6742207685632), 
        f.root = c(zi = 1.51932244563113e-10, func1 = 2.36297981182076e-10, 
        func2 = 1.94638749562159e-12, func3 = 3.94581867180221e-11, 
        func4 = 1.42483459059095e-10, func5 = 4.91605089969482e-11, 
        func6 = 1.49447121344792e-12, func7 = 2.93420019184532e-13, 
        func8 = 1.15907283770866e-13), iter = 10L, estim.precis = 6.92425073923645e-11, 
        geemodel_time = c(1.09471683761161, 3.73326038461981, 
        -5.00499042706039, 1.80697722208503, 4.96191481571404, 
        4.88224227705318, 7.96870167633573, 9.11184587413465, 
        9.7529834404039), geemodel = 1.08817586162805), bootse = c(0.0580038309669431, 
    0.0799047538577912, 0.115743876944472, 0.072505491347119, 
    0.107722736646136, 0.0984128511708637, 0.136275605614179, 
    0.172449482167181, 0.202965221328905)), list(modest = list(
        root = c(1.02929449725741, 1.8699912861949, 0.852567270212396, 
        2.09081747911724, 4.2086063408687, 6.2249087289112, 8.8154263575327, 
        10.7641086063805, 11.6093249931648), f.root = c(zi = 1.70419234279962e-13, 
        func1 = 3.6937120029279e-13, func2 = 2.692290834716e-15, 
        func3 = 4.81004125418849e-14, func4 = 8.03385136194379e-14, 
        func5 = 1.21236354289067e-13, func6 = 7.52731210695856e-14, 
        func7 = 2.74275658125738e-14, func8 = 1.21985754830689e-14
        ), iter = 11L, estim.precis = 1.00784140913676e-13, geemodel_time = c(0.966703697720289, 
        -0.730967285163217, 5.7595555379602, 4.33336383479184, 
        10.1907269338002, 9.22867150064443, 12.8615698615196, 
        13.1476914772144, 14.185210162645), geemodel = 1.00189097826879), 
        bootse = c(0.0667167070331897, 0.100368416662835, 0.140342651040943, 
        0.0814478713650682, 0.111568723483346, 0.102790377624273, 
        0.130631194661575, 0.163517130400083, 0.211488491648503
        )), list(modest = list(root = c(0.923085699966522, 2.05868115438661, 
    0.73854431245017, 2.01965905919029, 3.78335234003001, 5.70861065628077, 
    8.42754802354189, 10.3362897193659, 11.5818795811348), f.root = c(zi = 8.34327318344208e-09, 
    func1 = 1.49024567130951e-08, func2 = 1.22247323375291e-10, 
    func3 = 2.30077751344144e-09, func4 = 9.06773461872845e-09, 
    func5 = 3.25706545067916e-09, func6 = 1.01006605857101e-10, 
    func7 = 1.7462198353968e-11, func8 = 7.11242176265614e-12
    ), iter = 8L, estim.precis = 4.23545955874836e-09, geemodel_time = c(0.710046652974646, 
    2.85856448124829, -0.618154126029148, 1.79362161530061, 5.04905109903534, 
    6.09562008385087, 8.85614361081012, 9.65646236041023, 10.7926186151278
    ), geemodel = 0.585287372017249), bootse = c(0.05549421934654, 
    0.0834553027237771, 0.127789805039725, 0.0832818024997086, 
    0.0932059413658252, 0.0939815118996707, 0.15134896844171, 
    0.211514425150227, 0.270666706301207)), list(modest = list(
        root = c(1.01074378081036, 1.95412022461374, 0.965871042161565, 
        2.28129237395348, 4.29724169379943, 6.25089034517811, 
        8.89521679618789, 10.4975433408382, 11.6515583732301), 
        f.root = c(zi = 4.75873673799754e-10, func1 = 7.77478748048566e-10, 
        func2 = 6.12000727873152e-12, func3 = 1.33540893620943e-10, 
        func4 = 4.67579308605082e-10, func5 = 1.56407886642285e-10, 
        func6 = 5.4365522500488e-12, func7 = 8.45940728762002e-13, 
        func8 = 3.90021348550817e-13), iter = 11L, estim.precis = 2.24852559146969e-10, 
        geemodel_time = c(0.862327411891288, 4.74062121570485, 
        -9.13552525633135, 2.15300124231882, 3.96864491394121, 
        4.22692034603169, 6.95361961305255, 8.21320012662007, 
        8.9690843924656), geemodel = 0.964559088303395), bootse = c(0.0606323656166248, 
    0.0826400847884183, 0.122621586578913, 0.0898504636758367, 
    0.0947604482887532, 0.0946913405410031, 0.148024291685375, 
    0.194309271794586, 0.16019598089208)), list(modest = list(
        root = c(1.06213912790908, 1.87986027961128, 0.998946518427627, 
        2.17563020835705, 4.25473508054192, 6.21579061635752, 
        8.78893258859719, 10.785980429309, 11.7874242014986), 
        f.root = c(zi = 5.75557807858118e-07, func1 = 9.8187515251702e-07, 
        func2 = 5.16707260478366e-07, func3 = 2.40453859795542e-07, 
        func4 = 3.09843708329316e-08, func5 = 1.84478596644327e-09, 
        func6 = 3.86825018197645e-10, func7 = 1.21963550370197e-10, 
        func8 = 5.68619873408949e-11), iter = 17L, estim.precis = 2.60887654222703e-07, 
        geemodel_time = c(1.10454893773376, 5.27955189101453, 
        -27.8079294294642, 5.84207670625681, 1.26767367000291, 
        3.91576445270411, 5.83005462959009, 7.50454303818063, 
        8.12550296852205), geemodel = 0.918986646392631), bootse = c(0.0561848469048783, 
    0.0836018485264131, 0.122263085309829, 0.088389294073469, 
    0.104437112261194, 0.10627439156743, 0.147097540103411, 0.17697107490397, 
    0.189888088393711)), list(modest = list(root = c(0.947859769184348, 
    2.01892439977158, 0.908690067437013, 2.06626276184445, 4.18516157722217, 
    6.06152100945598, 8.83271490828978, 10.5350795312364, 11.8142185053265
    ), f.root = c(zi = 1.47692169938374e-07, func1 = 2.44181193043147e-07, 
    func2 = 1.29768947497444e-09, func3 = 4.30025527131672e-08, 
    func4 = 1.49766525722739e-07, func5 = 4.76772569757422e-08, 
    func6 = 1.70692027179342e-09, func7 = 2.29319464892935e-10, 
    func8 = 1.29334445930773e-10), iter = 10L, estim.precis = 7.06314402278623e-08, 
        geemodel_time = c(1.02862581500885, 3.02934516938511, 
        -1.82898250387692, 1.27100218852548, 5.93984030668204, 
        5.86187209925977, 8.42667586288042, 9.59815715573618, 
        10.3526174939473), geemodel = 1.0109745153818), bootse = c(0.0475873876840737, 
    0.072515041411842, 0.11548851833049, 0.0801396085565498, 
    0.0940891331134294, 0.084386629846768, 0.113981549200119, 
    0.1533962643813, 0.159570775951902)), list(modest = list(
        root = c(1.06743939141445, 1.80887518492734, 1.03738451131452, 
        2.35711474188296, 4.24545586486668, 6.23599706691728, 
        8.94003625684644, 10.6624510524501, 11.7618737725048), 
        f.root = c(zi = 7.6028144346818e-07, func1 = 1.22187506412796e-06, 
        func2 = 8.1725600731275e-09, func3 = 1.79522483036355e-07, 
        func4 = 7.21009818994978e-07, func5 = 2.97687772835009e-07, 
        func6 = 1.19529824926801e-08, func7 = 6.93098356485677e-11, 
        func8 = 1.32653246026626e-11), iter = 7L, estim.precis = 3.55620522243172e-07, 
        geemodel_time = c(1.15969088617137, 1.28242780665123, 
        2.42159115431128, 2.00242657098458, 6.70225287157549, 
        7.69829762025758, 9.7439043905834, 11.3447269329727, 
        12.2782318901464), geemodel = 1.16137848578795), bootse = c(0.0699550626763489, 
    0.0903299873679246, 0.135310483626216, 0.0872117750466357, 
    0.088108419310564, 0.100101495591316, 0.123587387393451, 
    0.148258667237057, 0.165149670502213)), list(modest = list(
        root = c(0.971498127808168, 2.13710606165884, 0.763504218633691, 
        1.81233985499895, 3.89703147281292, 5.7231157724873, 
        8.58982526894533, 10.2613892565189, 11.7250507452094), 
        f.root = c(zi = 2.29720752642493e-07, func1 = 3.19946643401181e-07, 
        func2 = 2.6097670691172e-09, func3 = 5.42149996007879e-08, 
        func4 = 1.89634984305853e-07, func5 = 6.97972188622165e-08, 
        func6 = 2.30879013130014e-09, func7 = 3.70686509265639e-10, 
        func8 = 2.9029001424874e-10), iter = 10L, estim.precis = 9.65437925040514e-08, 
        geemodel_time = c(1.20385089988925, 1.38697879764012, 
        2.17933020299979, 1.63039943227487, 7.69770280524475, 
        7.14626639102808, 10.3230605691353, 10.8815190370152, 
        12.0782779180893), geemodel = 1.14852816386503), bootse = c(0.0507385227239059, 
    0.0877863602598312, 0.13612035192314, 0.0891360274038643, 
    0.102585939978779, 0.114029537826442, 0.133930392352833, 
    0.1516671299195, 0.164873351751055)), list(modest = list(
        root = c(0.996121298507876, 1.86642616200661, 0.898957368635963, 
        2.06042325830872, 4.2386925229767, 6.14217917163712, 
        8.7700624286294, 10.8535156156855, 12.0619028809997), 
        f.root = c(zi = 4.56507702528697e-07, func1 = 7.7321664238017e-07, 
        func2 = 6.8473025027771e-09, func3 = 1.27897443573388e-07, 
        func4 = 4.65089274898078e-07, func5 = 1.65090696863102e-07, 
        func6 = 4.77749353272605e-09, func7 = 4.62806598600096e-10, 
        func8 = 3.03141507284731e-10), iter = 8L, estim.precis = 2.22243611598314e-07, 
        geemodel_time = c(0.873472089399312, 0.403689955086617, 
        4.0460778303881, 3.53924623028299, 7.94279292402303, 
        8.94659841633736, 10.3244763072137, 13.1285916418223, 
        12.6557989765814), geemodel = 0.876607973967877), bootse = c(0.0531662578092668, 
    0.0911956514399481, 0.153924619188302, 0.0866562112912924, 
    0.107516289605029, 0.110957002510032, 0.154862744324497, 
    0.215777605479152, 0.334679181947144)), list(modest = list(
        root = c(0.92593694377058, 2.14235745987286, 0.670310530324806, 
        2.08997178604974, 3.95840907709797, 5.95519670347408, 
        8.65401896128298, 10.4364269173503, 11.8100824834641), 
        f.root = c(zi = 3.77859780797962e-07, func1 = 5.95121809388033e-07, 
        func2 = 1.09353824850802e-07, func3 = 1.55672935653328e-08, 
        func4 = 3.58068374950449e-09, func5 = 5.68682737998785e-10, 
        func6 = 6.5010632294138e-11, func7 = 7.99881272328662e-11, 
        func8 = 1.25697230402011e-10), iter = 10L, estim.precis = 1.22480307897729e-07, 
        geemodel_time = c(0.834933459752656, -4.42145625132918, 
        12.4477115477805, 5.06204739344511, 14.8877840711494, 
        13.1481715772323, 16.1705252576929, 17.3086624992241, 
        17.9903825874051), geemodel = 0.770774666778482), bootse = c(0.0558223998355003, 
    0.0870532665716267, 0.129719702662547, 0.0939651363678976, 
    0.100968786114647, 0.100809865794279, 0.152381769966251, 
    0.169518936332196, 0.166117223696579)), list(modest = list(
        root = c(1.0025260154193, 1.95585572761871, 0.778778367922205, 
        2.10878687433809, 3.94243124086903, 5.94964561834373, 
        8.70568711247682, 10.578083586377, 11.8430815860369), 
        f.root = c(zi = 9.57093293507683e-11, func1 = 1.39410039068366e-10, 
        func2 = 1.65462643586523e-11, func3 = 4.67625937972116e-12, 
        func4 = 1.35334243811513e-11, func5 = 8.65778282399532e-12, 
        func6 = 6.41631192621617e-12, func7 = 3.73339206771739e-12, 
        func8 = 2.7682925396455e-12), iter = 19L, estim.precis = 3.23834550995815e-11, 
        geemodel_time = c(0.935778414291727, -13.429336547909, 
        26.6603062616967, 7.96170979208388, 23.5709791313745, 
        22.7165710735833, 24.468807564739, 26.13959338145, 27.0390746007751
        ), geemodel = 0.758525475063181), bootse = c(0.0532340815619234, 
    0.0814975107047243, 0.118738095016516, 0.0931904453522931, 
    0.0913634813475384, 0.0914148503387039, 0.142201428649524, 
    0.129703788357727, 0.150634931955535)), list(modest = list(
        root = c(0.990447404355593, 2.08431319321364, 0.578036365556967, 
        2.1082041302047, 3.6974566448354, 5.83043293797029, 8.66339994619197, 
        10.3264710652994, 11.4943034444132), f.root = c(zi = 1.70308211977499e-12, 
        func1 = 2.09865458344893e-12, func2 = 1.72556413602365e-13, 
        func3 = 3.91353616180368e-13, func4 = 1.24344978758018e-12, 
        func5 = 4.58548021602112e-13, func6 = -4.70734562441066e-14, 
        func7 = -4.77812234223052e-14, func8 = -3.33890901038636e-14
        ), iter = 10L, estim.precis = 6.88432034662135e-13, geemodel_time = c(0.761096219241733, 
        3.96529803070324, -5.44107927702823, 3.76421844948506, 
        3.47937144796061, 5.16359717676333, 7.3523222358702, 
        8.84855775371414, 9.78274967742269), geemodel = 0.724779916264359), 
        bootse = c(0.0558400219195392, 0.0987496152675273, 0.160682025797855, 
        0.0834213714041273, 0.110005821581798, 0.112148142570391, 
        0.152843050892455, 0.175204975745112, 0.21342379286951
        )), list(modest = list(root = c(0.937992911709721, 2.13524081151292, 
    0.634957795503506, 2.09598037325944, 3.9677453764326, 6.07342529566826, 
    8.42193356699891, 10.4386436710417, 11.8088023632305), f.root = c(zi = 9.57097623377479e-10, 
    func1 = 1.4523969804614e-09, func2 = 3.20781665119618e-11, 
    func3 = 2.34765623607913e-10, func4 = 8.31014569657729e-10, 
    func5 = 3.20512005824725e-10, func6 = 1.14859788347133e-11, 
    func7 = 8.76920931702774e-13, func8 = 1.48628505336479e-13
    ), iter = 7L, estim.precis = 4.26708499745885e-10, geemodel_time = c(0.863739050813597, 
    4.32060917681575, -6.34773551843461, 2.17620819346908, 2.65874509065302, 
    5.02381105053161, 6.54080638749193, 9.00058804731052, 9.08087239088027
    ), geemodel = 0.757382149751832), bootse = c(0.0574033610450746, 
    0.109104807698973, 0.178513538333002, 0.109203884465369, 
    0.136285706442601, 0.112116488333555, 0.152046705377385, 
    0.172660501122974, 0.218106066789907)), list(modest = list(
        root = c(0.986598561752865, 1.96963215814402, 0.801290660920074, 
        2.21560375962308, 4.18151841923155, 6.2317105950847, 
        8.72385916249602, 10.5465562075771, 11.6548501622284), 
        f.root = c(zi = 7.95097321315552e-11, func1 = 1.2110801250742e-10, 
        func2 = 1.4671808147744e-12, func3 = 1.85000938179858e-11, 
        func4 = 7.11040445272593e-11, func5 = 2.79910461128963e-11, 
        func6 = 7.10168035489289e-13, func7 = -4.10782519111308e-15, 
        func8 = -6.59472476627343e-14), iter = 7L, estim.precis = 3.56067036689149e-11, 
        geemodel_time = c(0.968439677179889, 3.22723869074332, 
        -2.38227916906007, 2.11410038367406, 4.09333428053065, 
        5.99072930506494, 8.20754635187737, 9.58934966648603, 
        10.4712683806365), geemodel = 1.08084494728925), bootse = c(0.0539205805826768, 
    0.0721064390376217, 0.114687941158286, 0.0840795657480535, 
    0.0988391462845504, 0.0855398222686485, 0.134171500591956, 
    0.170441532720568, 0.180170322728103)), list(modest = list(
        root = c(1.02190172984598, 1.90729831605939, 0.831875977899696, 
        2.08232521191522, 4.0252844509117, 6.0528571437185, 8.786241752278, 
        10.4664175292938, 11.9595043808116), f.root = c(zi = 2.33174918595758e-07, 
        func1 = 4.63139367967713e-07, func2 = 1.62181735263722e-08, 
        func3 = 3.43005027575449e-08, func4 = 1.51506515858654e-07, 
        func5 = 1.62209092102739e-07, func6 = 7.51512389263187e-08, 
        func7 = 1.46975574558117e-08, func8 = 1.11641013100794e-09
        ), iter = 6L, estim.precis = 1.27945975257991e-07, geemodel_time = c(0.923340068633731, 
        3.97738083415898, -5.08749379386257, 2.34419773141247, 
        2.36328984366568, 5.21322539668292, 7.5809402328874, 
        8.8101883173711, 9.35142384796805), geemodel = 0.744988285769328), 
        bootse = c(0.05936047187625, 0.0884803270048091, 0.132394538514345, 
        0.0893399425299657, 0.113713301266488, 0.107254447920415, 
        0.160451812473249, 0.153866717561187, 0.161755965276088
        )), list(modest = list(root = c(1.08257271074121, 2.02582716596727, 
    0.751858567802779, 1.89623471592733, 4.0696146089371, 5.93961419240735, 
    8.67788487330564, 10.4580461125918, 11.3553088177598), f.root = c(zi = 6.14360073925013e-08, 
    func1 = 1.05851199139195e-07, func2 = 7.02440373229196e-10, 
    func3 = 1.7910755045758e-08, func4 = 6.37496873380494e-08, 
    func5 = 2.23207821618138e-08, func6 = 7.30330379505872e-10, 
    func7 = 1.25562046870975e-10, func8 = 6.18232062765678e-11
    ), iter = 16L, estim.precis = 3.03209541203556e-08, geemodel_time = c(0.791089540861206, 
    4.27810631415185, -6.7647154033115, 4.57851579963462, 4.30944149036244, 
    5.35499402330167, 6.81114660989514, 9.16081848057662, 9.07460759183299
    ), geemodel = 0.613022361768139), bootse = c(0.0536821435217465, 
    0.109195284409063, 0.156956016102058, 0.0973406649161145, 
    0.129502206105863, 0.117258322024373, 0.169163059247026, 
    0.224819714708626, 0.250795053910521)), list(modest = list(
        root = c(0.976509756611871, 2.0246214083075, 0.784382395805165, 
        2.02620405136333, 4.0015420065045, 6.03796423376201, 
        8.44026072360799, 10.7762469493157, 11.7449796307837), 
        f.root = c(zi = 7.74935671188359e-13, func1 = 1.55475632368507e-12, 
        func2 = -9.75799302471714e-14, func3 = -1.16351372980716e-13, 
        func4 = 1.50018886202474e-13, func5 = 9.74553771015962e-13, 
        func6 = 3.78225228914175e-13, func7 = 7.28258599258513e-14, 
        func8 = 3.31111006668383e-14), iter = 9L, estim.precis = 4.61373127202958e-13, 
        geemodel_time = c(0.906229221461129, 2.56650148826572, 
        -0.513497087110502, 2.82051521679885, 4.65008193949887, 
        7.81755488839111, 7.74367026052062, 10.7811137489125, 
        10.7875772663359), geemodel = 0.959015174584787), bootse = c(0.0544968878757952, 
    0.0908255919113816, 0.136596950472744, 0.0802726491841018, 
    0.117110136388532, 0.0955102806178205, 0.144261465443758, 
    0.208885238572327, 0.295681359552573)), list(modest = list(
        root = c(0.86528805895637, 2.10201684813445, 0.620416293962452, 
        1.95068115986836, 3.79206023362039, 5.88933441238245, 
        8.53810242920309, 10.5957074869093, 11.8200323021458), 
        f.root = c(zi = 1.49139589566971e-11, func1 = 1.98970839804247e-11, 
        func2 = 5.35904653986563e-13, func3 = 2.99302249651134e-12, 
        func4 = 1.15555620627816e-11, func5 = 4.98436220682658e-12, 
        func6 = 2.37330988195339e-13, func7 = 2.09832151654155e-14, 
        func8 = -1.90403248723214e-14), iter = 7L, estim.precis = 6.12858320949566e-12, 
        geemodel_time = c(0.854691607583818, 2.91774212352387, 
        -1.32087118249622, 1.69302582057708, 4.41385952249185, 
        5.72298511696511, 8.72760501663475, 9.61376992300616, 
        10.567048439468), geemodel = 0.748625875239719), bootse = c(0.0608840640633712, 
    0.0781862943682367, 0.130351372939663, 0.0830537466382443, 
    0.103122013678156, 0.0899535854980652, 0.136858585028107, 
    0.167614161083316, 0.200122016933421)), list(modest = list(
        root = c(0.992092854966345, 1.91878219435331, 0.847726654536421, 
        2.15012288958149, 4.15654561382604, 6.05051185260476, 
        8.67504044221773, 10.7004911628319, 11.7313917253943), 
        f.root = c(zi = 4.56679107863067e-08, func1 = 7.19475152788362e-08, 
        func2 = 3.70679430483634e-08, func3 = 1.83781258304244e-08, 
        func4 = 2.44353043100118e-09, func5 = 1.693497723815e-10, 
        func6 = 3.80911354975338e-11, func7 = 1.1370890340423e-11, 
        func8 = 5.03663777351449e-12), iter = 16L, estim.precis = 1.95254304234361e-08, 
        geemodel_time = c(0.833979817327958, 5.70737054183518, 
        -25.8550879584892, 3.22372540882256, 2.46678502267212, 
        3.20008980080087, 6.19792017573126, 6.52461803038893, 
        8.18843345439213), geemodel = 1.10936129998554), bootse = c(0.05594168432851, 
    10.9245340181904, 18.87109850232, 0.122100697057887, 0.487854542311083, 
    27.5182211628099, 29.5426221447217, 29.065022986422, 0.454458725568858
    )), list(modest = list(root = c(0.966661413610537, 1.93545710138977, 
    0.953351511042594, 2.18380807154971, 3.96262852568844, 5.99435036570816, 
    8.76679290393896, 10.4720970722918, 11.9703552860035), f.root = c(zi = 1.01628616189231e-07, 
    func1 = 1.71636544088472e-07, func2 = 8.6358309311094e-10, 
    func3 = 1.46177349912013e-08, func4 = 8.59125601981262e-08, 
    func5 = 6.30244973372262e-08, func6 = 6.36946181215015e-09, 
    func7 = 3.43750694575817e-10, func8 = 1.60087887390858e-10
    ), iter = 7L, estim.precis = 4.93952040323871e-08, geemodel_time = c(0.960500474622854, 
    -1.07667722251532, 7.16173856300137, 2.50326009715808, 9.5739685316275, 
    9.67071811533494, 12.665991501596, 13.8379473222032, 14.5416959663531
    ), geemodel = 0.865694779111005), bootse = c(0.058506565401042, 
    0.115399625151763, 0.169350747381736, 0.0936463368479643, 
    0.146276862418066, 0.109176033425598, 0.188616440556401, 
    0.17202468327786, 0.276485540989476)), list(modest = list(
        root = c(0.890090472385649, 2.10346074919348, 0.539546357241778, 
        2.02824501340666, 3.74909277563267, 5.85299272766371, 
        8.43629988598708, 10.7305610694471, 11.4267702698626), 
        f.root = c(zi = -1.67754699020861e-13, func1 = -1.65312208366686e-13, 
        func2 = 1.97272753688083e-14, func3 = -8.34055047249649e-15, 
        func4 = -5.14172038279526e-14, func5 = -6.47260023356466e-14, 
        func6 = -4.68514116391816e-14, func7 = -1.65700786425305e-14, 
        func8 = -6.14959472233778e-15), iter = 16L, estim.precis = 6.07610027107223e-14, 
        geemodel_time = c(0.878620533504781, 4.1460151524678, 
        -8.78434139953541, 1.85282904724959, 4.81051850920308, 
        5.44570447518473, 6.48076883864033, 9.09152488378952, 
        9.01480771990842), geemodel = 0.820599944894081), bootse = c(0.0539731517351783, 
    0.0809867989338902, 0.114433621558343, 0.076025706360791, 
    0.103451280760317, 0.108643238366185, 0.141343488622351, 
    0.171579876031938, 0.212310619330861)), list(modest = list(
        root = c(1.02903284087999, 2.01320727935697, 0.634583756373267, 
        2.19788439417809, 4.04312119573557, 6.21137934229018, 
        8.75022546816294, 10.5672237258966, 11.5717238429456), 
        f.root = c(zi = 8.36826619110553e-09, func1 = 1.36495426072969e-08, 
        func2 = 9.76902447824557e-11, func3 = 2.33982153097223e-09, 
        func4 = 8.16421903693243e-09, func5 = 2.91603347441874e-09, 
        func6 = 1.07775899316209e-10, func7 = 1.96795219009616e-11, 
        func8 = 9.72887742589634e-12), iter = 13L, estim.precis = 3.96363970935015e-09, 
        geemodel_time = c(0.919705081726502, 4.71264491411071, 
        -10.3813397781966, 2.6379021486533, 3.56044601679942, 
        5.6301889100463, 6.37645404746112, 8.1356234803965, 8.85998870066141
        ), geemodel = 0.530783933731907), bootse = c(0.0651393278286655, 
    0.0927854388020939, 0.114380964804469, 0.083732492821963, 
    0.111447204688216, 0.0943050604924555, 0.149429050763583, 
    0.157278966858376, 0.20097948669247)), list(modest = list(
        root = c(1.10906809347716, 1.9138327966001, 0.650746649278886, 
        2.09056861241414, 3.90572103084567, 5.75642846123553, 
        8.51427674769322, 10.6065732735647, 11.2395415566302), 
        f.root = c(zi = 6.05827495392397e-07, func1 = 1.03970939879794e-06, 
        func2 = 7.35496934162845e-09, func3 = 1.70835976129324e-07, 
        func4 = 6.2126893751735e-07, func5 = 2.29646040653727e-07, 
        func6 = 6.41708583493106e-09, func7 = 7.70637886837733e-10, 
        func8 = 6.60454246848019e-10), iter = 7L, estim.precis = 2.98054555088998e-07, 
        geemodel_time = c(0.987253216200615, 2.55909294181719, 
        -0.550623364503068, 1.59481179766045, 5.20109902765202, 
        5.89553912886788, 8.72914819380141, 10.3575069260638, 
        10.7243691171324), geemodel = 0.660589780447758), bootse = c(0.0597736150291846, 
    0.0860926439870903, 0.143464848822525, 0.0801681535907223, 
    0.0983346254896256, 0.0872628558293856, 0.139669542930799, 
    0.167243255160668, 0.235999112754608)), list(modest = list(
        root = c(0.941614956010764, 2.03429887554046, 0.719489360273894, 
        1.99965849310855, 3.79298927716329, 5.74295061698487, 
        8.64153636955228, 10.4230862964696, 11.7553433979221), 
        f.root = c(zi = 6.51932285933299e-10, func1 = 9.91726367693957e-10, 
        func2 = 5.0564741976844e-10, func3 = 2.55902132817454e-10, 
        func4 = 2.89070989367701e-11, func5 = 4.19650425520501e-12, 
        func6 = 4.5013992533427e-13, func7 = -1.75831571525009e-13, 
        func8 = -6.21075239848334e-13), iter = 11L, estim.precis = 2.7106209512687e-10, 
        geemodel_time = c(0.989115400263442, 5.1890888049542, 
        -16.3785915498833, 3.55096910534099, 0.558307537486327, 
        4.63685788570168, 5.52523616524383, 7.94271393153738, 
        8.30797835081136), geemodel = 0.748918027100599), bootse = c(0.0591766121179409, 
    0.107767564371864, 0.164955612699248, 0.108524360556314, 
    0.134418194537771, 0.107634129995262, 0.153631655137616, 
    0.16581043921422, 0.23079038866339)), list(modest = list(
        root = c(1.005664617612, 2.06886680331301, 0.531188403089391, 
        2.08537826343291, 3.83220913040608, 5.73667236493167, 
        8.51848435547906, 10.5972399767609, 11.5473012380822), 
        f.root = c(zi = 6.82426747333764e-08, func1 = 1.03228515957454e-07, 
        func2 = 7.06453003734842e-11, func3 = 5.34686434017217e-10, 
        func4 = 2.3736514628836e-08, func5 = 6.28468768831825e-08, 
        func6 = 1.48446737124885e-08, func7 = 8.1715488542411e-10, 
        func8 = 3.35554195648339e-10), iter = 8L, estim.precis = 3.05174774145334e-08, 
        geemodel_time = c(0.958987231737072, -0.529893087457638, 
        6.330666900808, 2.25385707387328, 8.72649436012445, 9.83473261545802, 
        11.6356618232376, 13.3760300806562, 13.9141299275133), 
        geemodel = 0.833949082178469), bootse = c(0.0547749322572921, 
    0.0986835116054542, 0.163778880981323, 0.0797286518564811, 
    0.113477735153571, 0.10493315923426, 0.159615751581352, 0.166564334735675, 
    0.228507080462468)), list(modest = list(root = c(0.966911869629915, 
    1.87090391242189, 1.04777304311062, 2.1634656381218, 4.25076798678759, 
    6.15273949025306, 8.67423165885214, 10.9666171698892, 11.7584644759522
    ), f.root = c(zi = 3.11972669919669e-14, func1 = 1.10467190950203e-13, 
    func2 = 3.90985854803461e-13, func3 = 2.00827632383096e-13, 
    func4 = -1.86461956985795e-13, func5 = -1.78412840057263e-13, 
    func6 = -1.18439980045792e-13, func7 = -4.93424745506843e-14, 
    func8 = -1.18030585305462e-14), iter = 15L, estim.precis = 1.41993139477645e-13, 
        geemodel_time = c(0.906998133336029, 5.16557147297582, 
        -24.419884500412, 8.78372994101892, 0.364377095779542, 
        4.85961695225391, 5.58845223131246, 7.92740962247743, 
        8.45456555728132), geemodel = 0.65482067161165), bootse = c(0.0550242553263001, 
    0.0895643398531568, 0.148856436425045, 0.076737741497857, 
    0.115287401309047, 0.105712119615445, 0.142396461245813, 
    0.155498855507638, 0.166426416866647)), list(modest = list(
        root = c(1.03365806717713, 1.91392460146425, 0.870029265337869, 
        2.01467730778786, 4.11210561396967, 5.86441699480195, 
        8.76793450781574, 10.7893036290353, 11.4188407250133), 
        f.root = c(zi = 6.55031584528842e-13, func1 = 6.71906974503145e-13, 
        func2 = 5.89519752458578e-14, func3 = 1.36557432028894e-13, 
        func4 = 1.88626891883814e-13, func5 = 1.47834001984481e-13, 
        func6 = 6.09443051580172e-14, func7 = 1.53210777398272e-14, 
        func8 = -1.11022302462516e-15), iter = 8L, estim.precis = 2.15142718455278e-13, 
        geemodel_time = c(1.00708332933874, 2.45644447184083, 
        -0.0216615596073339, 1.65584809312692, 5.52353572368792, 
        5.99251615427327, 8.84904292395807, 10.598125500959, 
        10.4633050292128), geemodel = 0.943969128357316), bootse = c(0.0612696134841506, 
    0.10109388175421, 0.156465200641393, 0.0843960564130928, 
    0.124911649743869, 0.10359975418899, 0.148034397994715, 0.192353333851582, 
    0.245633715393531)), list(modest = list(root = c(0.96684817694529, 
    1.97709474153687, 0.777321640896646, 2.0764336190917, 3.97236250582881, 
    5.90012891168715, 8.79919194643369, 10.4732245316337, 12.0055440144317
    ), f.root = c(zi = 1.68121072618987e-11, func1 = 9.40703070995141e-12, 
    func2 = 5.89166215814174e-12, func3 = 4.3046330389096e-12, 
    func4 = 1.07513130342962e-12, func5 = 7.93254351094674e-13, 
    func6 = 2.33146835171283e-14, func7 = 2.9767854847762e-15, 
    func8 = -1.43982048506075e-16), iter = 26L, estim.precis = 4.25669491938625e-12, 
        geemodel_time = c(1.25479627688033, 5.04870628316171, 
        -42.9854874088413, 7.29936732360034, 0.401017558087328, 
        5.14313180166612, 4.88608244656435, 8.52492711371929, 
        7.73430080669956), geemodel = 1.16069553167866), bootse = c(0.0710953967966053, 
    12.0261386716775, 20.1339794951922, 1.27004320774702, 2.255592759082, 
    51.4046046935854, 44.8048372578101, 46.1623355364172, 22.8821155386557
    )), list(modest = list(root = c(1.07494134660934, 1.93946691161071, 
    0.857798168959598, 2.09308505177159, 3.9964873965076, 6.05344383511773, 
    8.68885336396615, 10.6081269286642, 11.5370755219083), f.root = c(zi = 1.40868721354437e-07, 
    func1 = 2.56987404911868e-07, func2 = 1.34159767389147e-07, 
    func3 = 6.57475951685443e-08, func4 = 8.82084849173487e-09, 
    func5 = 6.59920396106628e-10, func6 = 1.40506939416696e-10, 
    func7 = 4.19862478118205e-11, func8 = 2.72550279328994e-11
    ), iter = 16L, estim.precis = 6.74948895474444e-08, geemodel_time = c(1.09228304908615, 
    5.39147184625569, -27.7744150134697, 9.96339232295987, -1.62343350393812, 
    4.58259431438422, 5.4946869634547, 7.47421096668393, 7.98723197230656
    ), geemodel = 1.05058254476048), bootse = c(0.0573992114172305, 
    0.101428155150396, 0.158206634140308, 0.0896506729919167, 
    0.131014205069751, 0.097659077579346, 0.171555756900137, 
    0.1564031964218, 0.242408479138354)), list(modest = list(
        root = c(1.06690748844597, 1.9456672563858, 0.796780511107379, 
        2.11303519795247, 4.14854586559277, 6.00280471142363, 
        8.74471274632766, 10.565816323872, 11.3813710368117), 
        f.root = c(zi = 4.7652626733452e-08, func1 = 7.80380350340337e-08, 
        func2 = 4.05672038739091e-08, func3 = 1.96676625471848e-08, 
        func4 = 2.46715993433024e-09, func5 = 2.86458023968095e-10, 
        func6 = 2.96855873216373e-11, func7 = 5.02894254017505e-12, 
        func8 = -2.11275441586167e-13), iter = 10L, estim.precis = 2.0968230216909e-08, 
        geemodel_time = c(1.01847725110341, 4.76074450167403, 
        -14.3213259848612, 4.80238281441062, 1.56864303272402, 
        5.10589270451516, 6.4511593096683, 7.92320611694285, 
        8.73681707977053), geemodel = 1.01919701589616), bootse = c(0.0597121311658949, 
    0.0947127042476618, 0.130283609739081, 0.0951316390320787, 
    0.0977041012814096, 0.0977104506088673, 0.124218354978942, 
    0.151649702638607, 0.151462303037614)), list(modest = list(
        root = c(0.984871131831848, 1.97246661291307, 0.845493492831032, 
        2.02134647063307, 3.92794095300107, 5.73760251117995, 
        8.70301843787196, 10.2855048478551, 11.7029377501696), 
        f.root = c(zi = 1.34336985979644e-13, func1 = 1.68087765928249e-13, 
        func2 = 1.50435219836709e-14, func3 = 4.44644321362375e-14, 
        func4 = 8.12377530188797e-14, func5 = 2.4757973449141e-14, 
        func6 = -3.63598040564739e-15, func7 = 8.00574884163296e-16, 
        func8 = 5.12567419064247e-15), iter = 8L, estim.precis = 5.30545179973639e-14, 
        geemodel_time = c(1.19752148160935, 3.43040215338549, 
        -4.3100418443266, 2.15471299137713, 3.23652800994948, 
        5.95361572909313, 7.2889071502534, 9.52620015301164, 
        9.748558599419), geemodel = 0.888468809122745), bootse = c(0.0544486591150432, 
    0.0853599640925806, 0.128281244011216, 0.0916213238279399, 
    0.10138145923572, 0.0808423568196036, 0.150513048072223, 
    0.211604434118763, 0.2361288274785)), list(modest = list(
        root = c(1.00085049871613, 2.04362520542294, 0.68430569568613, 
        1.92427657608903, 4.00007349193101, 5.99176141828617, 
        8.7338814264084, 10.452001047721, 11.8184733717374), 
        f.root = c(zi = 1.66795932621255e-09, func1 = 2.57206544951316e-09, 
        func2 = 1.35656074969157e-09, func3 = 6.63434668313201e-10, 
        func4 = 8.32284796636884e-11, func5 = 1.10029346744867e-12, 
        func6 = -4.24985296520325e-13, func7 = -5.27300425545718e-13, 
        func8 = -3.75754982684384e-13), iter = 17L, estim.precis = 7.05075223062931e-10, 
        geemodel_time = c(1.01033943176882, 5.46094437312415, 
        -27.4056803386143, 6.53451622085773, 0.925623604520887, 
        3.83799599353883, 5.69971273825428, 7.36171708019054, 
        7.86331544119526), geemodel = 0.833995628908253), bootse = c(0.0522587114507835, 
    0.0871277583974034, 0.134747030675541, 0.0884863230513507, 
    0.105576235206368, 0.0988568171318594, 0.1434769952076, 0.191436749211778, 
    0.215538386106075)), list(modest = list(root = c(0.976204009703701, 
    2.07834589823322, 0.643585069734829, 2.049712200442, 3.91395782547859, 
    5.83225998149804, 8.45998035388969, 10.4119774631765, 11.6930561752673
    ), f.root = c(zi = 3.20188320301895e-13, func1 = 1.59872115546023e-14, 
    func2 = 5.63438184997267e-14, func3 = 7.29485916117767e-14, 
    func4 = 7.87286902337314e-14, func5 = 3.29736238313671e-14, 
    func6 = -4.76979566954583e-14, func7 = -3.38262404198097e-14, 
    func8 = -7.24458470643952e-15), iter = 13L, estim.precis = 7.39932264283119e-14, 
        geemodel_time = c(0.99120775183285, 5.08481990656789, 
        -18.5448400847708, 3.39330122934522, 1.84903141610989, 
        3.88060320831224, 6.16773026686146, 7.44523149572503, 
        8.42176751034754), geemodel = 0.876687356806517), bootse = c(0.0569470680871908, 
    0.612158946519332, 18.9012078829943, 0.94779345120061, 0.515667862684629, 
    138.526778377174, 162.98035788642, 118.75364740575, 42.4637172669514
    )), list(modest = list(root = c(0.958465169932287, 1.99946658744986, 
    0.784982376609023, 1.97753982036383, 3.8880603724356, 6.08048792943863, 
    8.38703578783976, 10.7302477360479, 11.665569956668), f.root = c(zi = 7.78266340262235e-14, 
    func1 = 4.73177053095242e-13, func2 = 2.44249065417534e-14, 
    func3 = 3.73798214603482e-14, func4 = 1.39832589951538e-13, 
    func5 = 1.55375712296291e-13, func6 = 7.14068561225023e-14, 
    func7 = 1.70974345792274e-14, func8 = -9.26645912779911e-15
    ), iter = 10L, estim.precis = 1.11754163022325e-13, geemodel_time = c(0.985511991345127, 
    4.54778333074206, -10.2060249217487, 2.74128013014787, 2.40543973423413, 
    5.84857417290084, 5.44110251188623, 8.85337003223846, 8.6378863540011
    ), geemodel = 0.797443245224677), bootse = c(0.0575191640132305, 
    0.0851790835377972, 0.123017240825255, 0.0828674150710013, 
    0.119811442262584, 0.0781466413418699, 0.149835239067267, 
    0.152434014384097, 0.200319804136423)), list(modest = list(
        root = c(1.05149639477587, 1.87773527561544, 1.03828448472477, 
        2.02172310652826, 4.03123836709828, 6.04060696533974, 
        8.36726975430249, 10.9123728517696, 11.4723829769386), 
        f.root = c(zi = 5.70052897663764e-07, func1 = 9.14242689109557e-07, 
        func2 = 5.49708462433091e-09, func3 = 1.63193312252563e-07, 
        func4 = 5.47745215158726e-07, func5 = 1.8718585420574e-07, 
        func6 = 6.83477596741255e-09, func7 = 1.05078271778192e-09, 
        func8 = 8.09110925611631e-10), iter = 10L, estim.precis = 2.66290191402832e-07, 
        geemodel_time = c(1.08983506923441, 4.24208917197852, 
        -9.78366619446351, 2.30233397281098, 3.62957576018601, 
        4.83992179306274, 6.35351362621408, 9.08312438883974, 
        8.75174507604744), geemodel = 0.872958335423299), bootse = c(0.0601623807295207, 
    0.0674145078463253, 0.112126289133314, 0.0783022267989706, 
    0.0838094680009403, 0.0798931447595407, 0.126616179923699, 
    0.185034415564058, 0.210820336025582)), list(modest = list(
        root = c(0.962927491065574, 2.00917803978787, 0.728823937302638, 
        2.20801813629384, 3.96934031289268, 5.93197118611413, 
        8.63234644798632, 10.5355070719627, 11.9920416510001), 
        f.root = c(zi = 4.59077220682502e-13, func1 = 1.00175423511928e-12, 
        func2 = 4.15223411209809e-14, func3 = 1.58928425975091e-13, 
        func4 = 6.04613581423052e-13, func5 = 1.67463265476897e-13, 
        func6 = -9.98484132289264e-15, func7 = 1.38500322321988e-14, 
        func8 = 7.12387234706041e-15), iter = 10L, estim.precis = 2.73813090633328e-13, 
        geemodel_time = c(0.896367770218091, 4.24662082295119, 
        -5.56427769482891, 1.86198774675863, 3.88040346034204, 
        4.79763813744436, 6.91611824082754, 9.12848223176835, 
        9.05105929717015), geemodel = 0.921362377155169), bootse = c(0.0537547195517025, 
    0.0927218899647505, 0.146705450376741, 0.0917887347826801, 
    0.107896970864997, 0.104687302090817, 0.141354551889572, 
    0.175585493448772, 0.227882929524306)), list(modest = list(
        root = c(0.905218681935151, 2.03344064072378, 0.779820787258199, 
        1.98165092717098, 3.8891073158781, 5.92369539402339, 
        8.38624313703365, 10.5382716085188, 11.8151290023812), 
        f.root = c(zi = 1.44106948596345e-13, func1 = 2.53685961126848e-13, 
        func2 = 2.42861286636753e-14, func3 = 4.413136522885e-14, 
        func4 = -7.61890550649014e-15, func5 = 7.24975635080227e-14, 
        func6 = 5.94524429686771e-14, func7 = 2.21567013868051e-14, 
        func8 = 8.96505092384814e-15), iter = 11L, estim.precis = 7.07667853232847e-14, 
        geemodel_time = c(1.08846275141608, 4.77337225978714, 
        -14.1590379520178, 2.48135616886134, 2.84934597611423, 
        4.20479874680133, 6.20531098110336, 8.05334692086645, 
        8.61100736737275), geemodel = 1.01924829345985), bootse = c(0.0573880643672039, 
    0.0908232027175501, 0.139974304223447, 0.0868573126874086, 
    0.0997937034669602, 0.107843102604148, 0.133701925752949, 
    0.164387294782545, 0.211222543240189)), list(modest = list(
        root = c(1.20317549117082, 1.94808389765376, 0.704829023678128, 
        1.96683802553043, 3.90648646473541, 5.78512355045785, 
        8.608556679826, 10.5505400107107, 11.5710254159141), 
        f.root = c(zi = 1.10716991130744e-11, func1 = 1.79728454341443e-11, 
        func2 = 3.3145708400184e-13, func3 = 3.28537891336467e-12, 
        func4 = 1.10728648472502e-11, func5 = 4.54222770507329e-12, 
        func6 = -8.87386952114211e-15, func7 = -6.89309720414144e-14, 
        func8 = -3.17180092954117e-14), iter = 8L, estim.precis = 5.37622177197408e-12, 
        geemodel_time = c(1.14604876961667, 3.4410083995158, 
        -3.84117175595432, 1.96814356648732, 3.95737881413676, 
        5.4226378884805, 8.19447781986859, 8.74279896604224, 
        10.1082230793798), geemodel = 1.14032389717307), bootse = c(0.0706717318590009, 
    0.100644868431491, 0.127171035262449, 0.099428759397478, 
    0.10517320540218, 0.114636527741634, 0.160304883591627, 0.177647550714469, 
    0.180705970441897)), list(modest = list(root = c(0.9812913147866, 
    2.03944959185551, 0.839469821671196, 2.17790829763101, 4.19396271062648, 
    6.21395309351048, 8.80832254347897, 10.5129331911575, 11.8449309772336
    ), f.root = c(zi = 1.32671651442706e-13, func1 = 2.55795384873636e-13, 
    func2 = 2.26355392762834e-14, func3 = 3.99680288865056e-14, 
    func4 = 5.29160049111965e-14, func5 = 8.94284646335564e-14, 
    func6 = 6.09512440519211e-14, func7 = 1.3536047283047e-14, 
    func8 = -1.00063186903032e-14), iter = 9L, estim.precis = 7.53231871165728e-14, 
        geemodel_time = c(0.919880150927736, 1.28979059398622, 
        2.96652823553466, 1.5872681456161, 8.01140503116024, 
        7.08693199292758, 10.9429142731445, 11.0372641823984, 
        12.487822581749), geemodel = 1.0544870950427), bootse = c(0.0512964017559616, 
    0.0803649962273455, 0.125315216338743, 0.0871759050112515, 
    0.103149556752564, 0.0918562395544999, 0.14762061744809, 
    0.158130189607652, 0.14286680268358)), list(modest = list(
        root = c(0.928977333485017, 2.07420938378857, 0.6679978646122, 
        2.20341120118225, 4.08254510317954, 6.04995875905583, 
        8.65538312800925, 10.4068392913074, 11.7439315444075), 
        f.root = c(zi = 1.30307498125148e-09, func1 = 1.6763518351226e-09, 
        func2 = 4.6225967498259e-11, func3 = 4.11154894852661e-10, 
        func4 = 7.63529947600539e-10, func5 = 2.43681769207527e-10, 
        func6 = 1.40159720176413e-10, func7 = 5.09851674768136e-11, 
        func8 = 9.6127666373777e-12), iter = 6L, estim.precis = 5.16086338869297e-10, 
        geemodel_time = c(1.18304270299694, 3.3855130803995, 
        -3.76140160496406, 2.65389919765322, 2.97826103444287, 
        5.33896466443387, 7.93622525033925, 9.33888484730078, 
        9.98585800222329), geemodel = 1.20785231540883), bootse = c(0.0526614416479885, 
    0.0927922605732819, 0.170816376422128, 0.0941299917882028, 
    0.116964730098018, 0.0906376229419694, 0.147059239446807, 
    0.15489530186531, 0.198209254284022)), list(modest = list(
        root = c(1.03339353886702, 1.94744463764524, 0.809038036550773, 
        2.19648944529245, 4.14019956058719, 6.22804533429844, 
        8.82675027072753, 10.7022417129904, 11.838444419526), 
        f.root = c(zi = 1.72750702631674e-13, func1 = 4.70512517836141e-13, 
        func2 = 8.06993361024411e-14, func3 = 9.7456764880377e-14, 
        func4 = 1.4033219031262e-13, func5 = 1.47437617670221e-13, 
        func6 = 3.13863518508484e-14, func7 = 1.0991207943789e-14, 
        func8 = -1.33660443824013e-15), iter = 8L, estim.precis = 1.28100365962928e-13, 
        geemodel_time = c(1.18161336708667, 3.27864961756704, 
        -3.13503509871043, 1.51049705515886, 4.20354763587981, 
        6.21980079501912, 7.52467470666741, 9.51321435255805, 
        10.0979578077644), geemodel = 0.949698980855713), bootse = c(0.0637765292329491, 
    0.102995764245121, 0.158328114837611, 0.0902984610855306, 
    0.125650802117896, 0.10904427335413, 0.161512332756069, 0.155792221839311, 
    0.22281365184443)), list(modest = list(root = c(1.13874584841863, 
    1.85676029469369, 0.784100503002756, 1.94605231704614, 3.85211639565565, 
    5.89467843530977, 8.52713484810688, 10.6653693821484, 11.8259787136845
    ), f.root = c(zi = 2.07844587873929e-07, func1 = 3.4362440448632e-07, 
    func2 = 2.89845952100576e-09, func3 = 5.60872254087678e-08, 
    func4 = 2.02191746747314e-07, func5 = 7.84646295159952e-08, 
    func6 = 2.47849865631089e-09, func7 = 7.60033806723737e-11, 
    func8 = 4.39163280394061e-11), iter = 8L, estim.precis = 9.93010524353727e-08, 
        geemodel_time = c(0.970562267688723, 1.70015993066197, 
        1.86002560548514, 1.17784543026752, 6.64898415822013, 
        7.15645169489555, 9.25287926587055, 11.1316604615612, 
        11.7219778178377), geemodel = 0.628344245036703), bootse = c(0.0594936574142049, 
    0.0895359542505336, 0.155626876251209, 0.0779623378075436, 
    0.113697965600453, 0.100570617022684, 0.128896035178168, 
    0.169217650826419, 0.247540769037601)), list(modest = list(
        root = c(1.06392304982626, 2.05672442272412, 0.615711360974074, 
        2.03577995712696, 3.84740312377787, 6.01379513041148, 
        8.42445150167101, 10.5134520006058, 11.3281589911846), 
        f.root = c(zi = 1.1785017406396e-12, func1 = 1.55164769921612e-12, 
        func2 = 1.53951677794861e-12, func3 = 2.49811889924123e-13, 
        func4 = -5.23081578052143e-13, func5 = -4.10393941052689e-13, 
        func6 = -2.97852020825218e-13, func7 = -1.76747505520325e-13, 
        func8 = -7.60953799971986e-14), iter = 8L, estim.precis = 6.67072059241781e-13, 
        geemodel_time = c(0.992076005619964, 4.32361860971674, 
        -8.66692401489208, 2.92884611896215, 2.20626767430343, 
        4.91299774353343, 7.03197780052571, 8.50641732865844, 
        8.86128807225766), geemodel = 0.959317491407489), bootse = c(0.0535696596187031, 
    0.0899344725701981, 0.140337353302005, 0.0879687807598022, 
    0.110286751624544, 0.0921736219309493, 0.150639133397428, 
    0.18952647508632, 0.210417949927113)), list(modest = list(
        root = c(0.890892930553391, 1.99389776768985, 0.875868667628494, 
        2.25422297037745, 4.17034681166843, 6.12936663535815, 
        8.64633310445695, 10.7672500238733, 11.6596251560365), 
        f.root = c(zi = -1.93622895494627e-13, func1 = -3.60156349188401e-13, 
        func2 = -1.87653712013791e-14, func3 = -4.46136183551715e-14, 
        func4 = -8.15228418625524e-14, func5 = -6.9638739219613e-14, 
        func6 = -4.31321645066873e-14, func7 = -3.77198272616397e-14, 
        func8 = -1.92528284981286e-14), iter = 9L, estim.precis = 9.64916261764666e-14, 
        geemodel_time = c(0.941796989676013, 2.75124994670897, 
        -0.867825412649376, 1.59471160839055, 5.9011320229343, 
        5.60696721196324, 8.65232452221868, 10.0814734240308, 
        10.6823176953191), geemodel = 0.639505647648725), bootse = c(0.058841242787105, 
    0.0859992701304037, 0.138446542124881, 0.0795829579747702, 
    0.0896539738619771, 0.0978529166217716, 0.119403655257001, 
    0.136322179516638, 0.203235993631176)), list(modest = list(
        root = c(1.05906961632584, 1.77959358068346, 0.971269445822709, 
        2.19749239545362, 3.9251809178064, 6.02642425081498, 
        8.56598888853555, 10.6308445838335, 11.6225552954754), 
        f.root = c(zi = 2.82833705012031e-07, func1 = 4.80933798674421e-07, 
        func2 = 2.97676745275935e-09, func3 = 7.9252548496056e-08, 
        func4 = 2.89677032090652e-07, func5 = 1.03473330653747e-07, 
        func6 = 3.54062879015515e-09, func7 = 7.3852063353641e-10, 
        func8 = 5.29269718330116e-10), iter = 9L, estim.precis = 1.38217289057965e-07, 
        geemodel_time = c(0.894773373233122, 3.2621510040837, 
        -2.77427720164588, 3.22670950561506, 4.33046710286786, 
        5.85788747604747, 7.62927566169704, 9.64326037181808, 
        9.94623995265019), geemodel = 0.787775056814888), bootse = c(0.0598729802364486, 
    0.0927499934249554, 0.134146459424148, 0.0919405810432948, 
    0.109469095301458, 0.115292220855275, 0.13184176243677, 0.169310633277289, 
    0.210209656360751)), list(modest = list(root = c(1.00119910886149, 
    1.9703706338467, 0.753531926967026, 2.01863220410509, 4.04005536729647, 
    5.83494912888883, 8.5113828363945, 10.4675875149117, 11.5139423310025
    ), f.root = c(zi = -1.26852972570646e-11, func1 = -1.21540555397814e-11, 
    func2 = -9.57569527143542e-13, func3 = -4.41555125796356e-12, 
    func4 = -4.99783547880384e-12, func5 = -4.4258312292822e-12, 
    func6 = -1.62526936353657e-12, func7 = -5.61217738948017e-14, 
    func8 = 4.26825241817141e-13), iter = 24L, estim.precis = 4.63826185214307e-12, 
        geemodel_time = c(0.87925801974723, -17.9819482791515, 
        32.9368899162026, 10.2407613768308, 29.0436805040381, 
        26.2392208499219, 29.7481641179486, 30.6885955763159, 
        31.3964027274709), geemodel = 1.03487182653515), bootse = c(0.0636317956803464, 
    0.095647932255014, 0.14565130571483, 0.0825837013123949, 
    0.106660440685965, 0.0906749014540185, 0.140110951456688, 
    0.150820049704241, 0.180679074663297)), list(modest = list(
        root = c(1.02005771822568, 1.82928486206953, 0.947649963973743, 
        2.09041643651707, 4.12763632467095, 5.90883095826754, 
        8.79882255582664, 10.4500777233566, 11.8290713071554), 
        f.root = c(zi = 1.73401759617775e-09, func1 = 2.89206802950304e-09, 
        func2 = 1.78537011563673e-11, func3 = 4.96021335116836e-10, 
        func4 = 1.75806627589203e-09, func5 = 5.86779375089108e-10, 
        func6 = 2.09964823305597e-11, func7 = 2.99357760802366e-12, 
        func8 = 6.69449521858989e-13), iter = 16L, estim.precis = 8.34385091377286e-10, 
        geemodel_time = c(0.771009691542286, 1.0740343403221, 
        2.88068345621322, 3.40628145347971, 8.99217858170629, 
        7.297490624728, 11.350573720516, 11.1582663169542, 12.735906049152
        ), geemodel = 0.575904726184888), bootse = c(0.0620054935178696, 
    0.0982288076058608, 0.166118775924918, 0.0895308514891926, 
    0.140776889722398, 0.104931575236969, 0.186550093342927, 
    0.2032956246707, 0.211436952089775)), list(modest = list(
        root = c(1.11858510165896, 1.91976825192133, 0.845730719238704, 
        1.93791628017432, 3.96975205149889, 5.89487658141879, 
        8.70392623433596, 10.5304855229075, 11.5050368609659), 
        f.root = c(zi = 1.27585564335675e-09, func1 = 2.3490187572861e-09, 
        func2 = 2.08037476134848e-11, func3 = 3.43741453703861e-10, 
        func4 = 1.37733545775285e-09, func5 = 5.89563092789902e-10, 
        func6 = 1.80576664732257e-11, func7 = -4.10671496808845e-13, 
        func8 = -2.8598477752606e-13), iter = 8L, estim.precis = 6.63896941694502e-10, 
        geemodel_time = c(0.731777677491761, 2.63903363615384, 
        0.0141427473258328, 1.81725412782388, 5.25446219560651, 
        6.79171938576695, 8.6290750575404, 10.8285975646366, 
        10.8608605439611), geemodel = 0.663200613786628), bootse = c(0.0748687946909871, 
    0.0962517869787251, 0.141474801677817, 0.0813732515987321, 
    0.101750717670383, 0.102758540077443, 0.135093748362718, 
    0.198844106727369, 0.217186359871361)), list(modest = list(
        root = c(1.03108386754866, 1.82585403413201, 1.0362588091186, 
        2.18289537822251, 4.22109028156138, 6.2973824768532, 
        8.91221781691749, 10.8549490287175, 11.7514724779167), 
        f.root = c(zi = 1.28785870856518e-14, func1 = -6.3504757008559e-14, 
        func2 = -7.24495740093631e-15, func3 = -2.54308293173855e-14, 
        func4 = -5.93067261966951e-14, func5 = -4.44644321362375e-14, 
        func6 = -1.2490009027033e-15, func7 = 2.35748920385248e-14, 
        func8 = 1.95676808090184e-14), iter = 10L, estim.precis = 2.85802069884124e-14, 
        geemodel_time = c(0.82768446028955, 4.50417393423887, 
        -9.41914736584394, 4.86267934983402, 2.56912364439562, 
        4.95404307050366, 6.7607086639014, 8.60798788352314, 
        8.91176995279884), geemodel = 0.752276752377817), bootse = c(0.0553498373782711, 
    0.100573322285182, 0.169539098861415, 0.0938708400622056, 
    0.124105269119851, 0.114304772606827, 0.15654191432968, 0.1951653722892, 
    0.159369969582818)), list(modest = list(root = c(1.00186286204221, 
    2.01597889035677, 0.650854930009616, 2.24052072258071, 3.79347841406508, 
    5.88737437091549, 8.46362964432248, 10.5253879947061, 11.32811929663
    ), f.root = c(zi = 2.99498204014981e-11, func1 = 4.46751524663114e-11, 
    func2 = 7.83831333173168e-13, func3 = 7.89118770327946e-12, 
    func4 = 2.79842538031261e-11, func5 = 9.67638469351328e-12, 
    func6 = 2.00117700188684e-13, func7 = 1.29063426612674e-14, 
    func8 = 4.87804241444678e-15), iter = 8L, estim.precis = 1.34642813873518e-11, 
        geemodel_time = c(1.09028980731974, 4.28098194094524, 
        -7.67935980737169, 3.59724984758132, 2.30675875996048, 
        4.69316826491042, 6.57839665815452, 8.65206734744172, 
        8.86523149481395), geemodel = 1.14757884174622), bootse = c(0.0533618140662806, 
    0.0716329109327259, 0.138077403316426, 0.0785379587806343, 
    0.0965048267624225, 0.0956060951294469, 0.140465985572077, 
    0.196911024741583, 0.207046330711606)), list(modest = list(
        root = c(1.00572753518832, 1.99617487882698, 0.759444690101833, 
        2.00850670288204, 4.05892636296438, 5.90171386569326, 
        8.56346011865724, 10.42646191606, 11.5980115244366), 
        f.root = c(zi = 1.00657260304615e-11, func1 = 1.68307590087124e-11, 
        func2 = 5.2479028067598e-13, func3 = 2.07859464774855e-12, 
        func4 = 9.06362200461634e-12, func5 = 4.28665436480458e-12, 
        func6 = 6.32827124036339e-15, func7 = -3.49720252756924e-14, 
        func8 = -1.61797658604357e-14), iter = 9L, estim.precis = 4.76751404437732e-12, 
        geemodel_time = c(0.92343905600902, 0.608468248023677, 
        4.10573733265061, 2.01605774578082, 8.1105509403555, 
        8.76749863725567, 10.242229082878, 12.3900793956661, 
        12.6619402405556), geemodel = 0.717017428720264), bootse = c(0.0568891608798978, 
    0.0848188234109405, 0.135029633170729, 0.0681656140946071, 
    0.0924461145596977, 0.100700728045526, 0.123954646903947, 
    0.162899272318854, 0.158628574217426)), list(modest = list(
        root = c(0.991196385044272, 2.04171370009169, 0.894557116752122, 
        2.17941574666225, 4.09658331641918, 6.08863273667291, 
        8.58307803180704, 10.4769327256884, 11.7840811149173), 
        f.root = c(zi = 6.79448565688023e-07, func1 = 1.23664193374395e-06, 
        func2 = 8.44650046086248e-09, func3 = 2.1142330219881e-07, 
        func4 = 7.48643519121739e-07, func5 = 2.54088955705528e-07, 
        func6 = 8.61648676088912e-09, func7 = 1.33918920224019e-09, 
        func8 = 6.66864766532549e-10), iter = 10L, estim.precis = 3.49923924183175e-07, 
        geemodel_time = c(0.759657262595962, 4.62552464132303, 
        -7.72949465567465, 1.41721034260008, 3.92514044954707, 
        4.91721755730263, 6.60868647724897, 8.71734995940989, 
        8.74378614117929), geemodel = 0.743803861289368), bootse = c(0.0573179916038258, 
    0.0913300804511948, 0.165689653561823, 0.0873091050830767, 
    0.117036412135192, 0.087657063878619, 0.124470266882679, 
    0.145689161831886, 0.242776814014337)), list(modest = list(
        root = c(0.982564127276285, 1.99361790887816, 0.716556558108775, 
        2.09142738400415, 3.98378087671749, 6.12314088052371, 
        8.69371117526626, 10.5449036382981, 11.7486003446859), 
        f.root = c(zi = 3.57913698678658e-12, func1 = 7.0929928597252e-12, 
        func2 = 4.49304655980587e-12, func3 = 2.578270930087e-12, 
        func4 = 3.40338868198842e-13, func5 = -1.46785361643254e-13, 
        func6 = -2.71227484915926e-13, func7 = -1.27939325800241e-13, 
        func8 = -3.8816172498457e-14), iter = 10L, estim.precis = 2.07428383882904e-12, 
        geemodel_time = c(1.09174365161479, 4.83801580492778, 
        -13.1237607249396, 2.57332488156754, 2.75289363960329, 
        3.44984769518982, 7.00135555434464, 7.85335762405922, 
        8.53750580815485), geemodel = 1.04929081620968), bootse = c(0.0618166994743557, 
    0.0909579825765056, 0.134709449754083, 0.087639744044601, 
    0.101201344815825, 0.101195179919396, 0.155180747267437, 
    0.19246865382517, 0.178363011328777)), list(modest = list(
        root = c(1.01295357393771, 2.02063140710236, 0.700142635577268, 
        2.14086037264188, 3.84246841010087, 5.79258573176196, 
        8.50506357988941, 10.4451637285491, 12.0468619624814), 
        f.root = c(zi = 2.43727026338902e-08, func1 = 4.12444318698135e-08, 
        func2 = 4.35903042394353e-10, func3 = 5.51398800143627e-09, 
        func4 = 2.31537264916426e-08, func5 = 1.14985767574183e-08, 
        func6 = 4.70419118589471e-10, func7 = -7.75796094032444e-13, 
        func8 = -1.49703513474542e-12), iter = 7L, estim.precis = 1.18546689718237e-08, 
        geemodel_time = c(0.932084925137259, 4.01289510952901, 
        -5.92552096015713, 2.67081052230901, 2.54732113386403, 
        5.43538822351805, 6.83320259938199, 8.86671604355124, 
        9.51417687230245), geemodel = 0.45377914602913), bootse = c(0.045226326612439, 
    0.0759514405522479, 0.112925094217534, 0.0953057997000061, 
    0.0897810778365625, 0.111190746069761, 0.119731959610467, 
    0.179507555086863, 0.150994882975792)), list(modest = list(
        root = c(0.90538065306106, 2.08064296604576, 0.847495823299709, 
        2.08105487446212, 3.92849731948794, 6.07741963594906, 
        8.5300691936168, 10.9098079256507, 11.458201019614), 
        f.root = c(zi = 6.78521128172349e-10, func1 = 1.12892828418865e-09, 
        func2 = 5.97821347980698e-10, func3 = 2.88489065969344e-10, 
        func4 = 4.59200906466339e-11, func5 = 9.32004473597203e-12, 
        func6 = 1.54207853084176e-12, func7 = 6.97393531812196e-13, 
        func8 = 5.35196886808365e-14), iter = 9L, estim.precis = 3.05699217049442e-10, 
        geemodel_time = c(0.932145430148279, 4.6697370308251, 
        -11.562469894131, 4.13933652034511, 1.59897348829002, 
        5.37148346154583, 5.81291520089918, 9.00109553988352, 
        8.18023759590708), geemodel = 1.06838783755239), bootse = c(0.0520594274517007, 
    0.0825973811187736, 0.139351639043811, 0.0997653835194212, 
    0.112995433138966, 0.104580035482893, 0.124399614358675, 
    0.183078674065909, 0.232087928827139)), list(modest = list(
        root = c(0.971786176818729, 2.05779967371026, 0.732669890171855, 
        2.03477490507301, 3.96999321730418, 5.77988225325343, 
        8.76093635105206, 10.5225864183887, 11.7524916555699), 
        f.root = c(zi = 3.13649385352832e-08, func1 = 5.49979645159127e-08, 
        func2 = 4.33344912037503e-10, func3 = 9.32332338415831e-09, 
        func4 = 3.29448976293945e-08, func5 = 1.1635690985376e-08, 
        func6 = 3.39256352177575e-10, func7 = 3.92352439600174e-11, 
        func8 = 3.1629365793151e-11), iter = 12L, estim.precis = 1.5678920102677e-08, 
        geemodel_time = c(0.819762959573375, 5.22589184187536, 
        -14.1474211975967, 2.42292858381378, 2.99190727849239, 
        4.16262880763232, 5.92543182623106, 7.85155931361933, 
        8.06507096118816), geemodel = 0.591466972564125), bootse = c(0.0525351168424931, 
    0.0864060271326004, 0.140107482047375, 0.0826449801294881, 
    0.100655887094545, 0.105577958237447, 0.141057084311782, 
    0.169733061717278, 0.174277146657538)), list(modest = list(
        root = c(1.10270266946887, 2.04943908149769, 0.598256027295605, 
        2.0703960294812, 3.97062817981822, 6.12254437422265, 
        8.39398869882331, 10.6153586977463, 11.2857819476236), 
        f.root = c(zi = 4.88054041625219e-13, func1 = 3.51052520386474e-13, 
        func2 = 6.32133234645949e-14, func3 = 7.79931674799172e-14, 
        func4 = 1.20403687020598e-13, func5 = 6.61692922676593e-14, 
        func6 = -2.877513223358e-15, func7 = 1.555700013256e-14, 
        func8 = 1.90403248723214e-14), iter = 8L, estim.precis = 1.33817874496967e-13, 
        geemodel_time = c(1.09184972737116, 3.21878568098898, 
        -2.57453686612175, 1.99409241354345, 4.53640568243053, 
        5.38608994511882, 7.88498938696562, 9.80647313958236, 
        9.80730816328605), geemodel = 0.997683260847064), bootse = c(0.063347897986996, 
    0.114876669663128, 0.165632818538835, 0.0992694815879771, 
    0.122214701334831, 0.117300381234832, 0.158281749227876, 
    0.198705510508086, 0.182852127069278)), list(modest = list(
        root = c(1.02464154512241, 2.06317855036391, 0.625132066764567, 
        2.11816718427182, 3.90222902155281, 5.88574796604672, 
        8.37806724858893, 10.6416185673947, 11.4270537296002), 
        f.root = c(zi = 2.68060309061013e-07, func1 = 4.77708913648733e-07, 
        func2 = 3.38354138682147e-09, func3 = 7.79374769339924e-08, 
        func4 = 2.84771563802157e-07, func5 = 1.06101884833215e-07, 
        func6 = 3.59814065742619e-09, func7 = 5.6387266383906e-10, 
        func8 = 4.47118703172933e-10), iter = 9L, estim.precis = 1.35841424632263e-07, 
        geemodel_time = c(0.951677760788918, 4.65557538097408, 
        -8.40607513214313, 2.12815257241903, 3.21040430544949, 
        4.21015445374396, 6.2454765662239, 8.77717117915414, 
        8.39075222448629), geemodel = 0.921024012931819), bootse = c(0.0460409780069242, 
    0.0828585696134207, 0.153728571259214, 0.0811366184406286, 
    0.118236412465864, 0.0942425325250103, 0.149870460438217, 
    0.187665827110152, 0.281703259334475)), list(modest = list(
        root = c(1.05744222858978, 2.00148467226548, 0.612589991365127, 
        1.93321068140986, 3.68710389170661, 5.84575963137313, 
        8.27584420031787, 10.5078950173107, 11.5636647206866), 
        f.root = c(zi = 1.73808573089573e-08, func1 = 2.87014045863287e-08, 
        func2 = 1.54743199920482e-08, func3 = 7.11733217305908e-09, 
        func4 = 9.23623011406249e-10, func5 = 1.63741076253388e-10, 
        func6 = 2.18320275052752e-11, func7 = 6.70313110573417e-12, 
        func8 = 1.85909621031044e-12), iter = 9L, estim.precis = 7.75463026698603e-09, 
        geemodel_time = c(1.15306488548796, 4.12803374952792, 
        -10.757902960697, 3.21791739894398, 2.49087905123173, 
        4.74205245483208, 6.74956088801929, 8.73148693498222, 
        9.03561220909037), geemodel = 0.930289842592811), bootse = c(0.0529049587567274, 
    0.0949484149476238, 0.157537363226374, 0.0967344867195016, 
    0.126168213529435, 0.0970553822131138, 0.152480951847996, 
    0.183147761424425, 0.202190390323515)), list(modest = list(
        root = c(1.15923290771527, 1.86814311061967, 0.851538626104071, 
        2.07493869975932, 3.97181958572499, 5.90956773871653, 
        8.80413250851911, 10.4374632678622, 11.9776078714488), 
        f.root = c(zi = -1.85407245112401e-14, func1 = -8.90398865749376e-14, 
        func2 = 7.00134394904239e-15, func3 = -3.25850457727483e-14, 
        func4 = -5.32907051820075e-14, func5 = 4.39231984117328e-15, 
        func6 = -9.95731275210687e-15, func7 = -1.2712053631958e-14, 
        func8 = -2.33146835171283e-15), iter = 9L, estim.precis = 2.55389845074363e-14, 
        geemodel_time = c(0.953292367691036, 4.24233196174906, 
        -8.09510521916975, 3.20228538274451, 2.71893807670867, 
        5.40630308529576, 6.37683751912186, 8.80958412178739, 
        9.28651769339353), geemodel = 0.925012113403597), bootse = c(0.0670542323101108, 
    0.077100401299384, 0.12255311777307, 0.0854437020249311, 
    0.0939209684159008, 0.0963424033373397, 0.119192363322609, 
    0.196022129612765, 0.127066175541805)), list(modest = list(
        root = c(0.964285356994757, 1.96621545677818, 0.814676071699188, 
        2.09221222056149, 3.8440680769727, 5.66316362513179, 
        8.57162019406547, 10.5045591600947, 11.6209411534765), 
        f.root = c(zi = -4.15556478117196e-13, func1 = -5.5255799935594e-13, 
        func2 = -2.98649993624167e-14, func3 = -7.02493618831568e-14, 
        func4 = -9.81810119315973e-14, func5 = -1.11174958128402e-13, 
        func6 = -1.09190434471884e-13, func7 = -4.67126337611035e-14, 
        func8 = 5.91931018090186e-15), iter = 11L, estim.precis = 1.59934131910289e-13, 
        geemodel_time = c(1.07309187562242, 2.56826955178198, 
        -0.515006664191535, 0.579858615615839, 6.46788596177237, 
        5.60135495768173, 9.78075253618531, 8.78644677788136, 
        11.4885501079441), geemodel = 0.770325002462287), bootse = c(0.0596016057808551, 
    0.0823995829609959, 0.132997860402307, 0.0872164415346695, 
    0.0858257201215188, 0.113170400493919, 0.151873205115374, 
    0.159153884522339, 0.181911340552926)), list(modest = list(
        root = c(0.909172603956079, 1.94407403189211, 0.915293305617477, 
        2.09284396419664, 4.06614897401662, 6.23627616121163, 
        8.68076646756205, 10.8992789496555, 11.4157962731821), 
        f.root = c(zi = 2.46565245998198e-09, func1 = 4.01085620271857e-09, 
        func2 = 2.93663236089481e-11, func3 = 7.20995181260325e-10, 
        func4 = 2.38837130361518e-09, func5 = 8.25717688668348e-10, 
        func6 = 3.06674685646158e-11, func7 = 4.55253890141449e-12, 
        func8 = 2.43346609357536e-12), iter = 9L, estim.precis = 1.16429029260144e-09, 
        geemodel_time = c(0.886537803838238, 3.09652652448616, 
        -2.20606810801298, 1.82265329123155, 5.43668413164046, 
        5.32103848390883, 8.88595429217359, 9.42312957058082, 
        10.4200908684197), geemodel = 0.75305046811415), bootse = c(0.0546740425591202, 
    0.0880004314088084, 0.12652141701981, 0.0792053156980417, 
    0.0942760713096657, 0.102129943949811, 0.104168217780403, 
    0.156558592593001, 0.179533246614016)), list(modest = list(
        root = c(1.11201468807834, 1.9517944178109, 0.761193612128541, 
        2.25917780637864, 3.99561011436072, 6.14811092734216, 
        8.71699583269012, 10.57254598209, 11.825755802284), f.root = c(zi = 6.29952756625585e-11, 
        func1 = 9.07268704608555e-11, func2 = -8.91786644530157e-14, 
        func3 = 4.89462637087712e-13, func4 = 2.17310544559091e-11, 
        func5 = 5.38059041765848e-11, func6 = 1.34945388197139e-11, 
        func7 = 1.10467190950203e-12, func8 = 3.09680232846166e-13
        ), iter = 7L, estim.precis = 2.71940707799456e-11, geemodel_time = c(1.21918728041648, 
        2.88492980874824, -2.0814646595723, 2.3008930132102, 
        3.77356506463991, 6.62508492940658, 7.85415737018853, 
        10.2925731076965, 10.1908760880699), geemodel = 0.85480889516597), 
        bootse = c(0.0556581998988742, 0.0948930966481383, 0.139258163645802, 
        0.0933234588830062, 0.0967190784657668, 0.097280015006879, 
        0.134817082726332, 0.160711072413564, 0.197436598358974
        )), list(modest = list(root = c(1.05083860943442, 2.06280293039897, 
    0.500182243847195, 2.15722891807759, 3.80469558646506, 6.14787927935606, 
    8.28998962131909, 10.6155703974919, 11.3424364905895), f.root = c(zi = -2.68229882749438e-13, 
    func1 = -2.86770607260678e-13, func2 = -3.0739299994309e-15, 
    func3 = -1.70974345792274e-14, func4 = -1.03361763592602e-13, 
    func5 = -1.52927150109949e-13, func6 = -2.02581007524572e-14, 
    func7 = -2.77000644643977e-14, func8 = -1.86517468137026e-14
    ), iter = 9L, estim.precis = 9.97856311468759e-14, geemodel_time = c(1.02021807446751, 
    0.758241898600747, 3.62958702623314, 2.09784225526996, 7.01652330062385, 
    9.26867978824919, 10.0897718931993, 12.2256052291058, 12.4923860940657
    ), geemodel = 0.854214760523294), bootse = c(0.0535233317733567, 
    0.0758815800937457, 0.11462283025622, 0.0844431583906624, 
    0.0941743378513678, 0.0989381495383202, 0.128666192807871, 
    0.175652420078243, 0.197656438097171)), list(modest = list(
        root = c(1.01642624052625, 1.95083021235669, 0.796842274806519, 
        2.11675495111532, 3.95875989155333, 5.9946386842284, 
        8.74621525483636, 10.6037793431081, 12.2097776379099), 
        f.root = c(zi = 4.1403547257346e-12, func1 = 7.03603841856193e-12, 
        func2 = 1.98651858851484e-13, func3 = 1.2664036486143e-12, 
        func4 = 4.00679489587219e-12, func5 = 1.93550037108636e-12, 
        func6 = 7.84922257399123e-14, func7 = 7.16093850883226e-15, 
        func8 = -5.87030424270552e-15), iter = 9L, estim.precis = 2.07502970969026e-12, 
        geemodel_time = c(0.985163869369264, 4.27563130891, -9.07762397505848, 
        3.20376377886625, 2.8432244762144, 5.03941423417192, 
        6.31684891517053, 9.0031498551924, 9.11674038156747), 
        geemodel = 0.795317214973843), bootse = c(0.0595470561492205, 
    0.0861265846645196, 0.123644590222472, 0.0790832268833881, 
    0.109650287685689, 0.100271487469069, 0.146221947784921, 
    0.224465804155995, 0.20604100447241)), list(modest = list(
        root = c(1.01807289195857, 1.89344082446432, 0.932597873349469, 
        2.14093592565271, 4.06055411307, 5.96792308060018, 8.67068468533503, 
        10.6405314681143, 11.7266131760582), f.root = c(zi = 4.51251558342136e-08, 
        func1 = 7.1708488147415e-08, func2 = 5.22332323227293e-10, 
        func3 = 1.12542991067394e-08, func4 = 4.40626363711755e-08, 
        func5 = 1.51164150413225e-08, func6 = 4.54002556035671e-10, 
        func7 = 6.51154963282607e-11, func8 = 3.26558780017194e-11
        ), iter = 10L, estim.precis = 2.09267889727177e-08, geemodel_time = c(1.08822410365073, 
        1.33229557509495, 2.27990833891673, 1.8994880820911, 
        7.53125701279835, 7.57238973675933, 10.141435248956, 
        11.1872156105188, 12.2241440384808), geemodel = 0.766467042810101), 
        bootse = c(0.0634400130342033, 0.0993794609265825, 0.159266765987844, 
        0.0963414538677842, 0.12011650787896, 0.0994382749975405, 
        0.182649484804381, 0.219906175790084, 0.241802149112684
        )), list(modest = list(root = c(1.02176872389738, 1.94688519561842, 
    0.769363154591051, 2.12040306784172, 3.9708759260412, 6.10523637280157, 
    8.46170156679942, 10.8676973163236, 11.8012660471109), f.root = c(zi = 1.27428290142007e-10, 
    func1 = 2.1389001680916e-10, func2 = 3.22039617195458e-12, 
    func3 = 3.56304916127037e-11, func4 = 1.25942700712756e-10, 
    func5 = 4.74265071659374e-11, func6 = 1.82659009445585e-12, 
    func7 = 2.03115302355172e-13, func8 = 1.32532873564628e-14
    ), iter = 7L, estim.precis = 6.17312623665205e-11, geemodel_time = c(1.05006506850393, 
    1.89852319701695, 0.914947476363987, 1.67064645112494, 5.89828010836114, 
    6.43063191260483, 9.68680176729869, 11.0339590454589, 11.3638907004272
    ), geemodel = 0.958801771449711), bootse = c(0.052732331649477, 
    0.0945884867863691, 0.141954903140597, 0.092495350089545, 
    0.109084652306296, 0.0999934288820179, 0.14861261495218, 
    0.186100685885725, 0.188941706929055)), list(modest = list(
        root = c(1.04642426084739, 2.06781402237785, 0.654940025734146, 
        1.9349766517698, 3.77605114181244, 5.72698013835573, 
        8.50424787067155, 10.5968353094749, 11.5252601622898), 
        f.root = c(zi = 3.193206264962e-07, func1 = 5.17667537280886e-07, 
        func2 = 4.26809994638622e-09, func3 = 7.91970214963911e-08, 
        func4 = 3.11943753508737e-07, func5 = 1.16373563455868e-07, 
        func6 = 3.42807747466534e-09, func7 = 3.64697205160885e-10, 
        func8 = 1.48649028849923e-10), iter = 7L, estim.precis = 1.50301336210349e-07, 
        geemodel_time = c(0.717700756121423, 3.60486198082972, 
        -2.7598537365324, 1.67118623341495, 3.85530198684986, 
        5.49636173044389, 7.91367473196942, 9.47386119420012, 
        9.77764878349851), geemodel = 0.610724424383518), bootse = c(0.0635694148591747, 
    0.0904237157603775, 0.132087391254414, 0.0966333983009824, 
    0.100895213172976, 0.106406875679296, 0.158823696315691, 
    0.204817749889598, 0.194443878771297)), list(modest = list(
        root = c(1.06070761688732, 2.01743767281762, 0.815535490723622, 
        2.0162617785451, 4.038460959982, 5.71071681329705, 8.70845613776416, 
        10.1957623476672, 11.8013002548946), f.root = c(zi = 1.31628041799559e-12, 
        func1 = 2.37976305328402e-12, func2 = 7.72715225139109e-14, 
        func3 = 2.48134846003722e-13, func4 = 1.22663012559754e-12, 
        func5 = 6.57068149889639e-13, func6 = -3.65818486613989e-14, 
        func7 = -9.49240686054509e-15, func8 = -1.74443792744228e-14
        ), iter = 9L, estim.precis = 6.63185194453421e-13, geemodel_time = c(1.08598039294084, 
        4.18303920335894, -8.15767621527041, 2.97328130761015, 
        3.22980930616283, 4.67732621832832, 6.68870029965184, 
        8.7241935441989, 9.18844312881735), geemodel = 0.921888469735842), 
        bootse = c(0.0561289586439486, 0.0792172296150026, 0.130923623295824, 
        0.081655351491613, 0.106712329212732, 0.0946286568094268, 
        0.152465062609126, 0.153865686350227, 0.160997278453135
        )), list(modest = list(root = c(0.999045138821747, 1.9281037917154, 
    0.870273934844393, 2.19572910850567, 4.11006312820992, 6.16917261452665, 
    8.78876672408087, 10.7177774237422, 11.7728353350645), f.root = c(zi = 2.80508949401792e-10, 
    func1 = 5.27011434492408e-10, func2 = 4.76520709513539e-12, 
    func3 = 8.99097359063905e-11, func4 = 3.18614683247898e-10, 
    func5 = 1.07482918398905e-10, func6 = 2.27112773032445e-12, 
    func7 = 1.24733556816636e-13, func8 = 2.26041407813682e-13
    ), iter = 9L, estim.precis = 1.47879425693054e-10, geemodel_time = c(0.949997338335178, 
    4.19119859112988, -7.91874071217174, 2.96647072382121, 3.25602376004263, 
    5.33267684397619, 6.98485345333095, 8.65626720330958, 9.28847895266873
    ), geemodel = 0.975768454830914), bootse = c(0.0630961975922669, 
    0.081366309561228, 0.122347100272365, 0.0919768871396601, 
    0.0994830074224481, 0.0859194709008909, 0.142782993964712, 
    0.155042141263739, 0.206580131174811)), list(modest = list(
        root = c(0.952293036013174, 2.00694924248544, 0.812813407144457, 
        1.95592219351625, 4.12932029588054, 5.89850545913549, 
        8.66631456386811, 10.4937383643843, 11.5777730103998), 
        f.root = c(zi = 4.37640377937143e-07, func1 = 6.71175528266232e-07, 
        func2 = 8.32205301892763e-09, func3 = 1.07879472133199e-07, 
        func4 = 3.94790763887445e-07, func5 = 1.49735767424053e-07, 
        func6 = 5.28435672997318e-09, func7 = 7.81924469617223e-10, 
        func8 = 5.29327502836463e-10), iter = 9L, estim.precis = 1.9734884126327e-07, 
        geemodel_time = c(0.734373128008674, 4.64898605869463, 
        -11.3212450639959, 4.25243103214221, 2.90238952999143, 
        3.99175929670254, 6.97805761777469, 8.41085107596276, 
        8.76639163319972), geemodel = 0.540456480401953), bootse = c(0.05621548490833, 
    0.0742441474686935, 0.146578997847325, 0.0904895866832587, 
    0.111341524552816, 0.0898822805923866, 0.134063294055636, 
    0.181576401869703, 0.200493075501491)), list(modest = list(
        root = c(1.05089316038718, 1.98569450379259, 0.737997128609311, 
        2.08656820759591, 3.86583389405146, 6.13935442323596, 
        8.56670727618722, 10.7374067585588, 11.5381348143669), 
        f.root = c(zi = 4.02788913334007e-13, func1 = 5.02153874037958e-13, 
        func2 = 5.75789416146222e-14, func3 = 8.26699819711507e-14, 
        func4 = 7.83527973405307e-14, func5 = 6.04091429656783e-14, 
        func6 = 1.10453313162395e-13, func7 = 7.7188255787064e-14, 
        func8 = 1.53765888910584e-14), iter = 15L, estim.precis = 1.54107978789385e-13, 
        geemodel_time = c(1.03547511947762, 5.37336481937472, 
        -22.7447171911731, 4.40416775620978, 0.669989542940988, 
        5.15388959899708, 4.73502525519786, 8.16392740531408, 
        7.58200645466362), geemodel = 1.03985301737516), bootse = c(0.0644971052887222, 
    0.0766182535343758, 0.114415389566063, 0.0792902638061134, 
    0.0849136907065101, 0.0965593409373557, 0.124723916786635, 
    0.155737427920822, 0.232854509239213)), list(modest = list(
        root = c(0.93809592366483, 2.05853172080216, 0.744062354513565, 
        1.97766981850162, 3.76295794386578, 5.83549467491126, 
        8.49390339797289, 10.6685456850693, 11.7358699854642), 
        f.root = c(zi = 1.24655956224018e-07, func1 = 1.93889402533287e-07, 
        func2 = 9.88937448164612e-08, func3 = 4.96663815005571e-08, 
        func4 = 6.66769472967843e-09, func5 = 3.96978672156933e-10, 
        func6 = 5.35368138709913e-11, func7 = 7.26189599989727e-12, 
        func8 = 1.13881126750925e-12), iter = 12L, estim.precis = 5.26924551108108e-08, 
        geemodel_time = c(1.07125752007724, 5.06480273377923, 
        -18.8303532832295, 4.55100503701268, 0.900902033255013, 
        4.594057943879, 5.49648252581087, 7.91103490987376, 8.35329532131785
        ), geemodel = 0.86477373793408), bootse = c(0.0511959228325997, 
    0.0939337642345257, 0.141091824300072, 0.0857459364725808, 
    0.113292917728349, 0.105339457129183, 0.157599097152024, 
    0.174230572333135, 0.208648236717521)), list(modest = list(
        root = c(0.900015628808354, 2.14161322036852, 0.55977059975478, 
        2.1588654439039, 3.77637484402153, 5.99099170620659, 
        8.55346420487337, 10.6305643262201, 11.4615173459454), 
        f.root = c(zi = 7.2571695319823e-09, func1 = 1.13422793379669e-08, 
        func2 = 7.44952016740186e-11, func3 = 1.96073680165318e-09, 
        func4 = 6.84597190048208e-09, func5 = 2.33239616509451e-09, 
        func6 = 8.41348588020985e-11, func7 = 1.29438404439242e-11, 
        func8 = 6.96505353392496e-12), iter = 10L, estim.precis = 3.32412141018144e-09, 
        geemodel_time = c(1.05687995882041, 1.0735311042663, 
        1.86635969691808, 4.49478435865639, 7.29868990457526, 
        7.45415682135419, 10.6186325183989, 11.4008097727189, 
        12.6367020060278), geemodel = 1.11354706659159), bootse = c(0.0592993830937144, 
    0.0792727064102367, 0.114455634454244, 0.0652811584397446, 
    0.0969403437206607, 0.0880117682248232, 0.137540404804311, 
    0.173936735464243, 0.214841499849153)), list(modest = list(
        root = c(1.02359900458713, 1.88009742362683, 0.826210329578011, 
        2.07241794680508, 4.05225406127915, 6.1673131708247, 
        8.80035646034033, 10.5647594261529, 12.0077184341706), 
        f.root = c(zi = 1.19755363403584e-08, func1 = 1.80281041206598e-08, 
        func2 = 1.16260053667494e-10, func3 = 3.59898441604223e-09, 
        func4 = 1.0796959770687e-08, func5 = 3.31198821146295e-09, 
        func6 = 1.39864951651664e-10, func7 = 3.3974545399218e-11, 
        func8 = 2.22580565090169e-11), iter = 8L, estim.precis = 5.33599227404864e-09, 
        geemodel_time = c(1.06356533281185, 3.12828533429119, 
        -2.67963927044302, 3.1563612355654, 4.22406854050488, 
        5.70867260942743, 8.55841661815718, 9.18861105937007, 
        10.6621939495088), geemodel = 0.97977314964351), bootse = c(0.0581093769190559, 
    0.095768977516301, 0.135417230397623, 0.075885754567953, 
    0.107379031710933, 0.0980434996194724, 0.163897218982924, 
    0.14564932972331, 0.219840806071752)), list(modest = list(
        root = c(0.965461332402767, 1.97660823071733, 0.833887775511682, 
        2.15954440455239, 3.93889602919131, 5.89037918883565, 
        8.58944386619011, 10.4282005105652, 11.8663587445905), 
        f.root = c(zi = -1.60094160150948e-13, func1 = -3.40172334745148e-13, 
        func2 = 2.1804389890856e-15, func3 = 2.91433543964104e-15, 
        func4 = -1.4738210651899e-14, func5 = -7.01314006867904e-14, 
        func6 = -1.27703403407509e-13, func7 = -7.98711140628794e-14, 
        func8 = -4.17443857259059e-14), iter = 11L, estim.precis = 9.32833093177561e-14, 
        geemodel_time = c(1.01066444110519, 1.45282375141164, 
        2.18599385061861, 1.96735934569022, 7.75013837272379, 
        6.98527073443571, 9.72500784695273, 11.2942419325006, 
        12.1295574600856), geemodel = 1.10554010410538), bootse = c(0.0535683225729572, 
    0.0941240347173661, 0.144064338675243, 0.0958003374718184, 
    0.120533362327147, 0.0971605585287938, 0.156428957745618, 
    0.173616585510959, 0.276650173335354)), list(modest = list(
        root = c(0.995480117520388, 1.96224058015629, 0.767260720536824, 
        2.21218525593532, 3.8784709450108, 6.13889428407944, 
        8.52657976674395, 10.4872120830069, 11.8412345362035), 
        f.root = c(zi = 1.17260706589128e-07, func1 = 1.80554278861322e-07, 
        func2 = 1.32125324196026e-09, func3 = 3.26308482061005e-08, 
        func4 = 1.07674474031372e-07, func5 = 3.6470677269862e-08, 
        func6 = 1.50249607200337e-09, func7 = 2.88602114428826e-10, 
        func8 = 1.71233405059368e-10), iter = 7L, estim.precis = 5.30971744212485e-08, 
        geemodel_time = c(1.03176307262638, 3.90946638897243, 
        -5.38250974651961, 1.92373894196189, 3.18593101836326, 
        4.95668526200207, 7.80778814582148, 8.75701150108973, 
        9.57913352573512), geemodel = 1.00687725292867), bootse = c(0.0534753017937979, 
    0.085033160488779, 0.131267651139705, 0.0884869056449789, 
    0.097695272255446, 0.0920905425011069, 0.124724616408984, 
    0.150522198029589, 0.200717656634534)), list(modest = list(
        root = c(0.96843926489494, 1.98183119907381, 0.860429877775789, 
        2.01248951130854, 4.00375679434874, 6.13475727483359, 
        8.61885820357958, 10.6856275476994, 11.4947928179878), 
        f.root = c(zi = 7.8173723050412e-10, func1 = 1.46850642757101e-09, 
        func2 = 1.02571076632252e-11, func3 = 2.55221677125661e-10, 
        func4 = 8.8543319898271e-10, func5 = 3.07266959055294e-10, 
        func6 = 6.88693546635477e-12, func7 = 1.66505698118158e-13, 
        func8 = 4.45393721903997e-13), iter = 10L, estim.precis = 4.12880159532045e-10, 
        geemodel_time = c(0.825755569604344, 2.95942097711143, 
        -1.2785423907685, 1.6147003323364, 5.64186925084957, 
        6.51788725737535, 8.20387856305952, 10.2353574691364, 
        10.3789141642293), geemodel = 0.881587176527864), bootse = c(0.0552535595957502, 
    0.0856654741013018, 0.125361702243971, 0.0888876464988677, 
    0.111469302097151, 0.0955938219826007, 0.135251871800335, 
    0.175690939518484, 0.180941782258836)), list(modest = list(
        root = c(1.0649047769197, 2.01553451664889, 0.801481444594206, 
        2.25105929546506, 4.02143586166355, 6.31444531789646, 
        8.72735286176968, 10.6520478521768, 11.5292866451487), 
        f.root = c(zi = 1.11963194271425e-09, func1 = 1.97621397024506e-09, 
        func2 = 1.16852430509518e-11, func3 = 3.42248966146708e-10, 
        func4 = 1.18823582955323e-09, func5 = 4.01192884469381e-10, 
        func6 = 1.39672440280236e-11, func7 = 1.59594559789866e-14, 
        func8 = 7.82807607670809e-13), iter = 9L, estim.precis = 5.61552760807917e-10, 
        geemodel_time = c(0.845276672239157, 4.35159341678617, 
        -8.0317196789455, 3.35543678708522, 3.36933749298191, 
        4.83023300154593, 7.07514982936642, 8.82873246958319, 
        9.05048739090564), geemodel = 0.83908462433721), bootse = c(0.0613211425286908, 
    0.084866834100119, 0.149348183605243, 0.0870508997670605, 
    0.116364975048497, 0.0986388629543207, 0.13214705655867, 
    0.176742199892274, 0.184435031705153)), list(modest = list(
        root = c(1.02538500645135, 1.82848172455071, 1.03081343486698, 
        2.12843701496349, 4.06607985693337, 6.1631856351018, 
        8.7607368931068, 10.9605844978737, 11.9811569088184), 
        f.root = c(zi = 5.83483163896226e-07, func1 = 9.88347463537487e-07, 
        func2 = 7.47068101627254e-09, func3 = 1.56550543278788e-07, 
        func4 = 5.88184902120675e-07, func5 = 2.23341001026611e-07, 
        func6 = 7.89288889802009e-09, func7 = 1.81085427555794e-09, 
        func8 = 1.15048673452606e-09), iter = 9L, estim.precis = 2.84247998309352e-07, 
        geemodel_time = c(0.9746278728839, 3.99365745713505, 
        -5.6418380654641, 2.30386782163933, 4.00711472537628, 
        4.72039285446879, 8.07974240090126, 8.26408711936207, 
        9.54002147539883), geemodel = 0.558082524230014), bootse = c(0.0658811059631644, 
    0.0914911718432821, 0.129035670630376, 0.0859008370015451, 
    0.109307544785215, 0.104482383614501, 0.165535080329412, 
    0.225729794680345, 0.220817254054664)), list(modest = list(
        root = c(1.02164718427555, 1.92764290357465, 0.974054299322721, 
        2.13125920313033, 3.97702306702452, 5.94837541770338, 
        8.56720444193796, 10.4513607758251, 11.4869774736659), 
        f.root = c(zi = 4.74242201065067e-10, func1 = 7.60785101583394e-10, 
        func2 = 3.81603901256078e-10, func3 = 1.95613344966539e-10, 
        func4 = 2.45461133786384e-11, func5 = 6.88865631204294e-13, 
        func6 = -1.63158375698913e-12, func7 = -8.09498301723721e-13, 
        func8 = -2.72337707940551e-13), iter = 8L, estim.precis = 2.04465883071953e-10, 
        geemodel_time = c(1.08546205732494, 4.17816586631177, 
        -9.27666725541625, 3.84782024683387, 2.06080748729982, 
        5.34072313396782, 6.16081755890176, 9.21570505760607, 
        8.90945791101779), geemodel = 0.704616104145633), bootse = c(0.05753101844007, 
    0.0838008951911147, 0.119376156326917, 0.0849602212077214, 
    0.0954918161872858, 0.0910468168708157, 0.130177487661335, 
    0.18854778043791, 0.277162525000789)), list(modest = list(
        root = c(1.12762392818881, 1.90666397982028, 0.582535158217291, 
        2.05507480705335, 4.07448397284503, 5.99255208929221, 
        8.63647318663796, 10.2771136401497, 11.7205658931109), 
        f.root = c(zi = -1.17683640610267e-14, func1 = 3.70592445619877e-13, 
        func2 = 2.01505478969466e-14, func3 = 1.00544572667616e-13, 
        func4 = 3.02648531236294e-13, func5 = 1.04730894096017e-13, 
        func6 = -5.99936766931819e-14, func7 = -2.17048601314218e-14, 
        func8 = -2.57571741713036e-14), iter = 9L, estim.precis = 1.13099007397076e-13, 
        geemodel_time = c(0.827896985196803, 3.36382599201842, 
        -2.96517531791081, 2.83097297707502, 4.23961409593182, 
        6.49865404722495, 7.45727073646819, 9.60363674215017, 
        10.1846738602764), geemodel = 0.771974819576392), bootse = c(0.0762425029105944, 
    0.0964853007090635, 0.120002084543443, 0.0897493678496541, 
    0.105616767602477, 0.10269644981818, 0.137801237042562, 0.243913409714772, 
    0.226469033903113)), list(modest = list(root = c(1.00333581683795, 
    2.00621596723357, 0.678265108174442, 1.9075859484572, 3.9067191014044, 
    5.79934515983898, 8.46758157036885, 10.4825768089562, 11.5785930044436
    ), f.root = c(zi = 1.35780275911657e-13, func1 = 2.17492690524068e-13, 
    func2 = 1.9595436384634e-14, func3 = 1.78468351208494e-14, 
    func4 = 2.47683817899969e-14, func5 = 8.12058753574263e-14, 
    func6 = 6.03406213883773e-14, func7 = 1.60982338570648e-14, 
    func8 = -1.76247905159244e-15), iter = 11L, estim.precis = 6.38767588206295e-14, 
        geemodel_time = c(0.856896015612834, 5.11834198246982, 
        -14.5710559494584, 3.31351438543456, 2.22667347644541, 
        3.98370327913006, 6.45308795472704, 7.39994028665852, 
        8.55931039959676), geemodel = 0.681682477013533), bootse = c(0.06747357823096, 
    0.0980488187281766, 0.148320210309659, 0.092020471061815, 
    0.114552920444176, 0.102419652857298, 0.157723174993131, 
    0.160553786851169, 0.159210504749925)), list(modest = list(
        root = c(1.06010620358222, 2.09614844433177, 0.595669023479033, 
        2.07933036472803, 3.81871335412666, 5.88561313926129, 
        8.49928694471945, 10.4855371338102, 11.4142888735623), 
        f.root = c(zi = 9.10919117913522e-11, func1 = 1.99714245141536e-10, 
        func2 = 1.00159392390185e-10, func3 = 5.53606466224821e-11, 
        func4 = 8.37285796251308e-12, func5 = 1.287366047098e-12, 
        func6 = -3.66681077862419e-13, func7 = -7.47596429206965e-14, 
        func8 = -1.48636094751686e-13), iter = 9L, estim.precis = 5.07307218634112e-11, 
        geemodel_time = c(1.0475948297498, 4.59987235991073, 
        -12.3373114510434, 5.38730976445497, 1.56069140389582, 
        5.00260289844698, 6.25599791597224, 8.47602861802087, 
        8.86884997576377), geemodel = 0.723174800332174), bootse = c(0.045603281766323, 
    0.0839743710343376, 0.141603964667195, 0.0824464266687477, 
    0.104087439876912, 0.0929874819920838, 0.159451915746947, 
    0.171982504973921, 0.164201519546617)), list(modest = list(
        root = c(1.00167206240335, 2.080905395875, 0.503033234993453, 
        2.15935981282013, 3.81133408568222, 5.68404551935384, 
        8.49426277785987, 10.4069910079525, 11.4832191025669), 
        f.root = c(zi = 4.666378394802e-12, func1 = 6.54265530641851e-12, 
        func2 = -2.60347299274599e-14, func3 = 1.12677880635739e-14, 
        func4 = 1.64075183133428e-12, func5 = 3.92616494870879e-12, 
        func6 = 1.21214149828575e-12, func7 = 1.44217970898808e-13, 
        func8 = 3.38618022510673e-14), iter = 8L, estim.precis = 2.02260825229891e-12, 
        geemodel_time = c(1.02686437928937, 2.40400607843607, 
        -0.0424514295676653, 1.842252172063, 5.01292024997879, 
        6.95561840233452, 8.42633671744081, 10.5768716126809, 
        10.7656609090782), geemodel = 0.913903598356761), bootse = c(0.0594050078578789, 
    0.096041677759588, 0.14176885286736, 0.0883261887926705, 
    0.0992967125880272, 0.0950503597809192, 0.139791522387025, 
    0.18436854043988, 0.209481687020903)), list(modest = list(
        root = c(1.10003863207447, 1.91893013432164, 0.684132668458058, 
        2.08445494885384, 4.02932852860553, 5.79580963802653, 
        8.71637583474959, 10.2314974445647, 11.8110496333414), 
        f.root = c(zi = 2.88903815315322e-08, func1 = 4.55961168821517e-08, 
        func2 = 3.24516524763396e-11, func3 = 7.23858667450727e-10, 
        func4 = 1.34777531773933e-08, func5 = 2.59459669860185e-08, 
        func6 = 4.93631516218507e-09, func7 = 3.11476898306751e-10, 
        func8 = 1.7220053605705e-10), iter = 7L, estim.precis = 1.33429468326191e-08, 
        geemodel_time = c(1.30716928094686, 3.55986183121807, 
        -5.73365224219969, 2.52167800178303, 2.76423794241341, 
        5.91084358193514, 6.65159483527217, 9.45127598904822, 
        9.44140966415377), geemodel = 0.930490618198036), bootse = c(0.0471106787628295, 
    0.0802713326742549, 0.128096357515107, 0.0828440157860104, 
    0.108739977400469, 0.0854755782949431, 0.16202840119947, 
    0.170542270985976, 0.222355922858928)), list(modest = list(
        root = c(0.97620920094953, 1.89696089388219, 1.02901656696973, 
        2.3730067845472, 4.27479988347616, 6.34893106220632, 
        8.9162328949119, 10.7467697881744, 11.6738402206641), 
        f.root = c(zi = 3.16968673530482e-13, func1 = 2.59348098552437e-13, 
        func2 = 5.00558084294122e-14, func3 = 2.57849297469193e-14, 
        func4 = -1.72639680329212e-14, func5 = 7.78301034731754e-14, 
        func6 = 5.69471676913525e-14, func7 = 3.70745101285763e-14, 
        func8 = 3.05311331771918e-15), iter = 8L, estim.precis = 9.38140414336661e-14, 
        geemodel_time = c(1.01628955987251, 2.22269410464668, 
        0.164065690222148, 2.73942260956847, 5.60931137906358, 
        6.86766502499297, 9.09246994158113, 10.5148289302753, 
        11.2437683657114), geemodel = 0.874734272577349), bootse = c(0.0554724008115025, 
    0.0781365617147219, 0.122010633165171, 0.085086418986642, 
    0.102533845849527, 0.10916486298413, 0.113873541451805, 0.180411771520575, 
    0.174281441423998)), list(modest = list(root = c(1.0576330204242, 
    1.85401441396685, 0.875679610150933, 2.10595257307885, 3.95557242219571, 
    5.98063944957794, 8.53263253330951, 10.5126115080349, 11.546040736366
    ), f.root = c(zi = 1.7538526186911e-10, func1 = 2.75025557883168e-10, 
    func2 = 2.54250787090626e-12, func3 = 4.32708036068874e-11, 
    func4 = 1.64900537669155e-10, func5 = 5.97067111463706e-11, 
    func6 = 1.83687093313623e-12, func7 = -1.06178954517588e-13, 
    func8 = -2.33424390927439e-13), iter = 10L, estim.precis = 8.03342060360198e-11, 
        geemodel_time = c(0.860533950147046, 3.57075124893785, 
        -3.33406412104805, 1.13550416198129, 4.95458538200718, 
        5.36445573903226, 7.00331035807885, 9.98020685593426, 
        9.60589922402961), geemodel = 0.536160640437768), bootse = c(0.0596014553202939, 
    0.0873772828073344, 0.124778357630898, 0.0884406888660006, 
    0.0948385473622021, 0.100629497991478, 0.139623737393498, 
    0.184370355798373, 0.175284333594782)), list(modest = list(
        root = c(1.0064676985089, 1.99487126635757, 0.818559261186374, 
        1.86978640533499, 3.92022148492826, 5.86796451080155, 
        8.66707436096287, 10.2892661815155, 11.7341464658519), 
        f.root = c(zi = 7.43070389663814e-07, func1 = 1.27936280736041e-06, 
        func2 = 8.67671302428458e-09, func3 = 2.08971108389688e-07, 
        func4 = 7.8038317752327e-07, func5 = 2.66889083222477e-07, 
        func6 = 9.05297343339884e-09, func7 = 1.79738579575428e-09, 
        func8 = 1.07445749693291e-09), iter = 7L, estim.precis = 3.66586455101114e-07, 
        geemodel_time = c(0.831051256163869, 3.66105200063413, 
        -3.32266309666067, 2.39213717999359, 3.46095645487403, 
        5.5378913431598, 7.1879608069698, 9.41501898234454, 9.60948430747158
        ), geemodel = 0.328130462176264), bootse = c(0.0592229494241071, 
    0.0896900643950164, 0.134690956736618, 0.0780737464237026, 
    0.10545598773616, 0.0993829867166009, 0.147699567348488, 
    0.163755343032792, 0.213658964353153)), list(modest = list(
        root = c(0.956882692377711, 2.01408241382045, 0.602521709304216, 
        1.99661684520554, 3.92763366907162, 6.06784704265687, 
        8.72405232667739, 10.4926313052422, 11.5581713234215), 
        f.root = c(zi = 4.7706283368143e-13, func1 = 8.85846951348412e-13, 
        func2 = 1.11650272360819e-13, func3 = 2.09388062444305e-13, 
        func4 = 4.8988590961585e-13, func5 = 7.5170772384503e-14, 
        func6 = -1.31318567131444e-13, func7 = -2.50771625687207e-14, 
        func8 = -1.57165946923499e-15), iter = 7L, estim.precis = 2.6744135455608e-13, 
        geemodel_time = c(0.9821785596168, 3.1081477456252, -2.11413948099118, 
        2.00991925678984, 3.83552770712371, 5.97923306668854, 
        8.4191837877575, 9.56633874599828, 10.1776368340786), 
        geemodel = 0.795903430964651), bootse = c(0.0708491030785817, 
    0.110104432913286, 0.137123750616875, 0.0883857050344897, 
    0.103865112492399, 0.127903035320953, 0.145639882312494, 
    0.160679776793989, 0.198840318517252)), list(modest = list(
        root = c(1.01595014583833, 1.99689813370472, 0.878369246666005, 
        1.97340862530297, 3.93603621506841, 5.95103723123899, 
        8.6220726111573, 10.5419449311712, 11.7277207361128), 
        f.root = c(zi = 9.44244682443696e-13, func1 = 1.91402449445377e-12, 
        func2 = 7.47691838998144e-13, func3 = 4.25406238013792e-13, 
        func4 = 5.01820807130571e-14, func5 = 9.53781324752878e-14, 
        func6 = -4.80865347540771e-14, func7 = -3.66928709638614e-14, 
        func8 = -1.30728761149612e-14), iter = 35L, estim.precis = 4.74975527658961e-13, 
        geemodel_time = c(0.831488113539999, 6.7279251962269, 
        -59.3903454397409, 4.32562778259193, 1.44359603332604, 
        1.80917571483888, 4.86220331632279, 6.10422454717876, 
        6.6282542771888), geemodel = 0.696862284479484), bootse = c(0.0984031128088559, 
    3.84813568022079, 44.8413498596209, 279.828038503359, 3171.63475000797, 
    1706.9958155067, 2528.58808644281, 3857.4109196652, 172094.685706141
    )), list(modest = list(root = c(0.976629126586277, 2.02626508462736, 
    0.738450979084712, 1.81067354582917, 3.8202320351815, 5.8715607081436, 
    8.531129258297, 10.6229162795093, 11.9036662747488), f.root = c(zi = 5.55588908213167e-11, 
    func1 = 9.78954695085577e-11, func2 = 1.31689104065913e-12, 
    func3 = 1.67054148292323e-11, func4 = 5.78139480733597e-11, 
    func5 = 2.193241343206e-11, func6 = 6.07125461016267e-13, 
    func7 = -4.2257863874795e-14, func8 = -8.59650892137687e-14
    ), iter = 11L, estim.precis = 2.79953751243656e-11, geemodel_time = c(0.737814953924134, 
    1.35840873384712, 3.30150788722624, 0.580445305618722, 8.1881553260124, 
    8.0229623342825, 10.1278947497346, 11.1723742657996, 12.5059660168073
    ), geemodel = 0.451012120931891), bootse = c(0.0550084492839099, 
    0.0852550977836023, 0.127183280568975, 0.0779660124613421, 
    0.0965678806818373, 0.107756638670505, 0.152894232797198, 
    0.185936509858307, 0.146650929385652)), list(modest = list(
        root = c(1.0131301439439, 2.08125497073981, 0.634147919737957, 
        2.08534120806975, 4.15692121280388, 6.10261876797582, 
        8.68274698891477, 10.5648845831136, 11.4952483692015), 
        f.root = c(zi = 7.3439956560506e-08, func1 = 1.1759945195422e-07, 
        func2 = 8.75007899470148e-10, func3 = 2.02464929682789e-08, 
        func4 = 6.92587711625947e-08, func5 = 2.58984173273635e-08, 
        func6 = 8.68032057040405e-10, func7 = 1.48380974174245e-10, 
        func8 = 1.00637768951639e-10), iter = 7L, estim.precis = 3.42705720747333e-08, 
        geemodel_time = c(0.921819442821583, 3.26134939664707, 
        -2.39104851005803, 1.70925113102467, 4.70918465952215, 
        5.53151702640734, 8.60947304231632, 9.58281818784945, 
        10.0682339302149), geemodel = 0.882887271586315), bootse = c(0.0502266238373022, 
    0.0754954568539321, 0.115886157876328, 0.0801719926155544, 
    0.0966303731880795, 0.0756691284502413, 0.143368208720826, 
    0.177637332489756, 0.26441947032168)), list(modest = list(
        root = c(1.05022286422227, 1.96787052051672, 0.773831938779302, 
        2.21627952956062, 3.93868948535408, 6.08645864357499, 
        8.73010236992541, 10.5310574502, 11.7493704707558), f.root = c(zi = 5.09869135800756e-09, 
        func1 = 8.9212175424791e-09, func2 = 4.70405530196907e-09, 
        func3 = 2.35859498598501e-09, func4 = 2.82348644464747e-10, 
        func5 = -5.33812577474535e-13, func6 = -1.20787164992198e-11, 
        func7 = -8.04844559054718e-12, func8 = -4.73218686458665e-12
        ), iter = 16L, estim.precis = 2.37670011049303e-09, geemodel_time = c(0.936063927575137, 
        5.42708893419127, -24.9505004621007, 3.71883413378673, 
        1.87581957867261, 3.82462474852391, 5.7496251307682, 
        7.48400729655594, 8.08843299732331), geemodel = 0.903998268054963), 
        bootse = c(0.0598271761639825, 0.0743499554707296, 0.127315999728033, 
        0.0873734560198084, 0.101712549610358, 0.095929826946482, 
        0.145236878382711, 0.167013539432469, 0.225318033580345
        )), list(modest = list(root = c(1.01505304481428, 2.04897708169005, 
    0.629966218546845, 1.9762737838955, 3.71927472906095, 5.97626678317357, 
    8.36925131509401, 10.6725277121529, 11.6428056304974), f.root = c(zi = 1.1145665501644e-09, 
    func1 = 1.6771136701621e-09, func2 = 1.67806567252793e-11, 
    func3 = 2.68050193152902e-10, func4 = 1.03018285568801e-09, 
    func5 = 3.47102284414813e-10, func6 = 7.33775540329162e-12, 
    func7 = 5.72774466744974e-13, func8 = 8.99724739156227e-13
    ), iter = 9L, estim.precis = 4.95845162768522e-10, geemodel_time = c(0.944074391815462, 
    5.27322186540744, -11.6063320695169, 3.52895711855791, 1.45080393788731, 
    4.27277585329308, 5.53098191389314, 7.76856915209667, 8.19532192079762
    ), geemodel = 0.986157649191792), bootse = c(0.0558388873778919, 
    0.0933731894602692, 0.146724760121367, 0.0818718991820756, 
    0.118750245371776, 0.0886739835592328, 0.136644747142777, 
    0.154074364092691, 0.215875023107932)), list(modest = list(
        root = c(1.01146375848083, 1.92535386984953, 0.815251595549341, 
        2.18026172678949, 4.06224738686634, 6.14442681370261, 
        8.48797650738666, 10.711668756926, 11.456868033342), 
        f.root = c(zi = 8.75965966429249e-13, func1 = 1.39066536064547e-12, 
        func2 = 7.57241491733396e-14, func3 = 3.1952218648712e-13, 
        func4 = 7.24739712687494e-13, func5 = 2.53456706577476e-13, 
        func6 = -4.9515946898282e-14, func7 = -4.20219414820622e-14, 
        func8 = -1.80827575135822e-14), iter = 7L, estim.precis = 4.16632747543786e-13, 
        geemodel_time = c(1.03981080651887, 3.26803505094264, 
        -3.00442105418187, 2.06138444750669, 3.90772589143458, 
        5.15551925456926, 8.38240341031607, 9.07355668765074, 
        10.0257613938841), geemodel = 1.05688719743854), bootse = c(0.0733034647795533, 
    0.111237656817587, 0.125653309154683, 0.0960226264967402, 
    0.112003623360586, 0.109607806421315, 0.147643137465755, 
    0.200805553511735, 0.233177891234789)), list(modest = list(
        root = c(0.968695228728074, 2.05772765475369, 0.739854868396972, 
        2.11077701992366, 4.0912843565428, 6.08478097301983, 
        8.89375291902623, 10.5093571607418, 11.9180583796108), 
        f.root = c(zi = 8.55315818171221e-13, func1 = 1.12265752250096e-12, 
        func2 = 1.15685239165941e-13, func3 = 1.46577194826136e-13, 
        func4 = 1.54331246662822e-13, func5 = 3.42476047521245e-13, 
        func6 = 1.51989532071184e-13, func7 = 8.77076189453874e-14, 
        func8 = 3.89931142930067e-14), iter = 9L, estim.precis = 3.350814815731e-13, 
        geemodel_time = c(0.995203532770446, -2.70420969932343, 
        9.84018741290979, 3.43817665069408, 12.133922202751, 
        11.6642717076643, 14.063872793071, 15.3693789081213, 
        16.3156299519966), geemodel = 0.766601092665107), bootse = c(0.0623814908537689, 
    0.0969626347242677, 0.142516948499749, 0.0911255019166268, 
    0.117028371195615, 0.122715830090924, 0.163967741262534, 
    0.204725330897226, 0.246339900358158)), list(modest = list(
        root = c(1.04585954900023, 2.00158964722696, 0.598834013986465, 
        2.07793427004507, 3.57932708448865, 5.76050317070445, 
        8.25516600087335, 10.4131473433083, 11.4293934540003), 
        f.root = c(zi = 1.13495612907855e-09, func1 = 1.71205483123771e-09, 
        func2 = 1.34684303640387e-11, func3 = 2.66693183379255e-10, 
        func4 = 1.03438663190403e-09, func5 = 3.67669894529854e-10, 
        func6 = 1.07481246125474e-11, func7 = 9.67949678742919e-13, 
        func8 = 7.8368388167771e-13), iter = 8L, estim.precis = 5.04636539851822e-10, 
        geemodel_time = c(0.750022100708801, 3.43787727462569, 
        -2.17732576457034, 1.36003476425173, 4.2178894196842, 
        5.60388876104442, 7.28779631647949, 9.82934443153192, 
        10.1726843066478), geemodel = 0.512047055269424), bootse = c(0.0852579730106916, 
    0.122929542782496, 0.160806482875464, 0.0892302209000074, 
    0.102775061570975, 0.11679948169448, 0.149948807787646, 0.175789914749984, 
    0.290962117265197)), list(modest = list(root = c(1.0357726256825, 
    1.89692269395061, 0.827937815706381, 2.11291800567726, 4.09306626229897, 
    6.11555836320093, 8.88268277101495, 10.8094939740083, 11.6823299044012
    ), f.root = c(zi = 1.70796710108334e-12, func1 = 2.22866169963254e-12, 
    func2 = 1.40271821935656e-12, func3 = 7.73700548073464e-13, 
    func4 = 1.44939615864814e-13, func5 = -2.05292380317523e-13, 
    func6 = -1.66525972698783e-13, func7 = -1.28006980015805e-13, 
    func8 = -6.96664947952286e-14), iter = 16L, estim.precis = 7.58608779093117e-13, 
        geemodel_time = c(1.16129347139595, 5.48431676157554, 
        -24.8200090633386, 3.88455799526074, 1.17525378493392, 
        3.48278533974186, 5.98436957785562, 7.12717047223409, 
        7.79055036628513), geemodel = 1.07974668275551), bootse = c(0.0510891275073929, 
    0.110737275248274, 0.181493097594428, 0.104063866554047, 
    0.13177080064314, 0.129710432129391, 0.178651709747826, 0.183953673825457, 
    0.193053815504542)), list(modest = list(root = c(0.972734907924405, 
    1.88558967378044, 0.929317959980616, 1.99318669483142, 4.02020397329103, 
    5.83636322224031, 8.86819500987569, 10.4409480512795, 11.7344996834326
    ), f.root = c(zi = 6.06158012672608e-10, func1 = 9.83634840245884e-10, 
    func2 = 5.12714975293635e-10, func3 = 2.56429655287604e-10, 
    func4 = 3.96818689019085e-11, func5 = 5.80116510384698e-12, 
    func6 = 4.80349080959419e-14, func7 = -3.84206555459343e-13, 
    func8 = -2.8206912717002e-13), iter = 14L, estim.precis = 2.67237203121801e-10, 
        geemodel_time = c(0.990236289899122, 4.96701535268015, 
        -22.0329852165811, 6.82677389031756, -0.273409469874643, 
        5.14478166159694, 5.46562744263189, 8.30990149497307, 
        7.88139814040313), geemodel = 0.766010411534963), bootse = c(0.0541045976693521, 
    0.0989946129883533, 0.151116299580592, 0.0880474667278269, 
    0.113157078589897, 0.120608619387995, 0.18549172605023, 0.220309965275839, 
    0.330575388477191)), list(modest = list(root = c(1.02132095100408, 
    1.95216558536078, 0.909514894216978, 2.00142410238213, 3.94092252712258, 
    5.83691301725156, 8.61013808096427, 10.6258961462179, 11.5110371564599
    ), f.root = c(zi = 1.765254609154e-14, func1 = 4.50750547997814e-14, 
    func2 = 5.35682609381638e-15, func3 = 3.1641356201817e-15, 
    func4 = 2.34812169708221e-14, func5 = 8.88178419700125e-16, 
    func6 = -2.8949065367101e-14, func7 = 8.04911692853238e-15, 
    func8 = 2.3037127760972e-15), iter = 8L, estim.precis = 1.49910947852858e-14, 
        geemodel_time = c(0.932574166332386, 3.91697255344931, 
        -5.29269991289898, 2.48076401024641, 3.14140501679769, 
        4.98720436970646, 7.47729615847364, 8.61849810092227, 
        9.39030639086734), geemodel = 1.04347142984102), bootse = c(0.0571817463456604, 
    0.0770375001106127, 0.133173845447036, 0.083564447542159, 
    0.0918903807075156, 0.0951977458977174, 0.13603589175711, 
    0.192387613531068, 0.260089554709509)), list(modest = list(
        root = c(0.953612645327057, 2.01146202443625, 0.84883718653184, 
        1.98804629181393, 4.02240767453924, 5.78697072736216, 
        8.9331444903281, 10.1814557207502, 11.912782822442), 
        f.root = c(zi = 1.61454183356113e-12, func1 = 4.8402393204583e-12, 
        func2 = 1.25774390902222e-13, func3 = 8.10351785673902e-13, 
        func4 = 2.66137112348019e-12, func5 = 9.9475983006414e-13, 
        func6 = -1.03611563773143e-13, func7 = -8.11191391836275e-14, 
        func8 = -3.9198950075453e-14), iter = 11L, estim.precis = 1.2523297707969e-12, 
        geemodel_time = c(0.905307921412687, 2.53902483129679, 
        0.171775838631852, 0.29636222978784, 7.19928447545336, 
        5.52914198674292, 9.41727474141078, 10.1032095713327, 
        10.7041372469351), geemodel = 0.910104807078236), bootse = c(0.0557513782308064, 
    0.0789132521418725, 0.138646301978168, 0.072817928367601, 
    0.104203448027952, 0.0943816038443404, 0.140198271835882, 
    0.180022434859733, 0.180729711538514)), list(modest = list(
        root = c(1.01313055817201, 1.97775986980489, 0.878066685637607, 
        2.14303250512385, 4.15031861559851, 6.07829112670593, 
        8.67316831191715, 10.6818468954472, 11.9199596587924), 
        f.root = c(zi = 6.55528964443874e-11, func1 = 1.00972563643609e-10, 
        func2 = 1.3768456860741e-12, func3 = 1.8182666364306e-11, 
        func4 = 6.08005312763282e-11, func5 = 2.0338841721923e-11, 
        func6 = 2.16354711923827e-14, func7 = -1.07136521876328e-14, 
        func8 = 4.95145035541399e-14), iter = 7L, estim.precis = 2.9700689862618e-11, 
        geemodel_time = c(1.23907369264775, 1.39362840935681, 
        1.80096717890811, 2.53551147848289, 6.41427848424272, 
        6.62075305224988, 10.2376876435902, 10.9792269471697, 
        11.9610194162998), geemodel = 1.12977174436276), bootse = c(0.0511381925801234, 
    0.0948292659379216, 0.155273742363666, 0.0924870198868802, 
    0.113199554899993, 0.103137711348375, 0.138622776208176, 
    0.18352385298188, 0.324099836652474)), list(modest = list(
        root = c(0.998404647497539, 2.08101769227161, 0.435592440041286, 
        2.1252045058366, 3.60885589371797, 5.7688056638057, 8.28801767522274, 
        10.2898146119515, 11.6158603792939), f.root = c(zi = 1.71602763665568e-07, 
        func1 = 3.06355582568862e-07, func2 = 2.2082768946774e-09, 
        func3 = 5.20559808592225e-08, func4 = 1.81968293849755e-07, 
        func5 = 6.56672799748126e-08, func6 = 2.72331679429527e-09, 
        func7 = 5.07397263094234e-10, func8 = 3.81616759026482e-10
        ), iter = 8L, estim.precis = 8.70522787365904e-08, geemodel_time = c(0.956146786725923, 
        4.00284496423689, -6.5947181634242, 1.94046329317146, 
        3.62069687196847, 4.29346156799679, 7.9037812131669, 
        8.24097282223672, 9.41800295833236), geemodel = 1.02799876639926), 
        bootse = c(0.0591687413571187, 0.0844254478302701, 0.116798707420933, 
        0.083047286680876, 0.0788506384594106, 0.105600138622347, 
        0.120366379121858, 0.187808638070755, 0.263161306768182
        )), list(modest = list(root = c(1.04287734901904, 1.82538420953745, 
    0.925277509113177, 2.15203912268544, 4.22506733868204, 6.27240427590215, 
    8.80969313785705, 10.9220835869625, 11.6296980743714), f.root = c(zi = 2.29499752535389e-11, 
    func1 = 3.08376657542908e-11, func2 = 1.11194387031333e-12, 
    func3 = 5.09046719842721e-12, func4 = 1.62553859262005e-11, 
    func5 = 6.69742039605126e-12, func6 = 3.3616165406869e-13, 
    func7 = 3.31540350728687e-14, func8 = -3.61377594515488e-14
    ), iter = 8L, estim.precis = 9.26092353860168e-12, geemodel_time = c(1.14072692549237, 
    -0.404745749271546, 4.97095316008275, 3.83551097182651, 8.50307052375953, 
    9.45336363196102, 11.8463125624575, 12.7951268174321, 13.855305396733
    ), geemodel = 1.05877204174326), bootse = c(0.0585876943292486, 
    0.0953689584758419, 0.141145926306868, 0.0779840861883226, 
    0.131824196612898, 0.0957707404341524, 0.155318642672724, 
    0.178960218304393, 0.219432479353963)), list(modest = list(
        root = c(0.989059665586057, 2.14573642452681, 0.507733038125868, 
        1.96540742949337, 3.77736693661722, 5.82441440842986, 
        8.50714923949965, 10.4614491514695, 11.8902845707488), 
        f.root = c(zi = 1.75452985473612e-09, func1 = 3.05530190036762e-09, 
        func2 = 2.18989687494897e-11, func3 = 5.33344535202929e-10, 
        func4 = 1.84998458219177e-09, func5 = 6.22902303630719e-10, 
        func6 = 1.85935017382732e-11, func7 = 2.1277146711185e-12, 
        func8 = 1.96833521703965e-12), iter = 10L, estim.precis = 8.7340574405612e-10, 
        geemodel_time = c(0.903459506978637, 4.4257597882495, 
        -9.61822805823109, 1.89066157008021, 3.84621592015249, 
        4.1238319339984, 7.01804441731641, 8.63957981012108, 
        8.73288067602089), geemodel = 0.529416478700312), bootse = c(0.0444655011025522, 
    0.0816400153560567, 0.130395606127474, 0.0858951652975177, 
    0.105444163153925, 0.0945228232912239, 0.124806283613513, 
    0.188256520323799, 0.195646210519471)), list(modest = list(
        root = c(0.864197234845824, 1.98393339324482, 0.94283344546108, 
        2.16855286810957, 4.11419129236926, 6.09734280789532, 
        8.87361520110562, 10.5499164206041, 11.7221450973804), 
        f.root = c(zi = 7.47172324011558e-11, func1 = 1.26301413772012e-10, 
        func2 = 5.48838752223446e-13, func3 = 1.96066982094401e-11, 
        func4 = 7.70127572824464e-11, func5 = 2.82229656312083e-11, 
        func6 = 8.98489616041331e-13, func7 = 1.62536650805123e-13, 
        func8 = -4.40619762898109e-15), iter = 8L, estim.precis = 3.63861487236624e-11, 
        geemodel_time = c(0.97499208302538, 1.39428428449589, 
        2.3286247367486, 2.05323253931188, 6.9563519829566, 7.2118112440949, 
        9.96112969125349, 11.7113627571559, 11.8372010982877), 
        geemodel = 0.847347027411834), bootse = c(0.0508417327298945, 
    0.0725797005033461, 0.119561656858237, 0.0862587531822326, 
    0.088481507506918, 0.0799243834002116, 0.140353525763843, 
    0.148549589454872, 0.190965818588578)), list(modest = list(
        root = c(1.02561936606645, 1.95538974268385, 0.935174888310638, 
        2.09174108600818, 4.05233696888161, 6.0286634821294, 
        8.52866476849355, 10.6556672044307, 11.7541258171391), 
        f.root = c(zi = 4.9312660621581e-09, func1 = 7.80011555345794e-09, 
        func2 = 1.74927017315696e-11, func3 = 3.05777597686685e-10, 
        func4 = 3.0129485326937e-09, func5 = 3.83250364777155e-09, 
        func6 = 5.67687674646322e-10, func7 = 3.29161975454184e-11, 
        func8 = 1.82237521514222e-11), iter = 7L, estim.precis = 2.27988130220475e-09, 
        geemodel_time = c(0.960179278748084, 0.768364258483764, 
        3.93918632800305, 1.70570087004953, 7.20614175493111, 
        8.24823090589555, 10.3292389569155, 12.4439294364104, 
        12.2479554953887), geemodel = 0.901543184718583), bootse = c(0.0528954215971359, 
    0.0819840211969995, 0.130342460441276, 0.0793971995817509, 
    0.102760365041196, 0.0868797114622452, 0.139160985213376, 
    0.177189996452621, 0.187159871162673)), list(modest = list(
        root = c(1.00096581370936, 2.07882111985205, 0.728082520880583, 
        2.17640866500362, 3.89108907001451, 6.11864936554359, 
        8.46687614379198, 10.7163479330157, 11.7680748998699), 
        f.root = c(zi = 3.62454510849375e-12, func1 = 5.89384097082757e-12, 
        func2 = 5.3776427755281e-14, func3 = 1.23497246500362e-12, 
        func4 = 4.12014172779251e-12, func5 = 1.21924692564335e-12, 
        func6 = -4.97102359275914e-14, func7 = 7.79151049234983e-15, 
        func8 = 8.32667268468867e-16), iter = 7L, estim.precis = 1.80053978213383e-12, 
        geemodel_time = c(1.01803882528697, 2.79670332712743, 
        -1.51815450760997, 3.18327042296692, 3.99216616562474, 
        6.59821818982934, 7.71478097830511, 10.6529679759046, 
        10.576870475739), geemodel = 0.878406116666617), bootse = c(0.0610917668890941, 
    0.0839739667146652, 0.118402490931978, 0.087431912429912, 
    0.0881132842180152, 0.0813952880765567, 0.123196108624856, 
    0.119079670018353, 0.14729826327201)), list(modest = list(
        root = c(1.01608513712847, 2.01886638546045, 0.546478933268327, 
        1.91070946724397, 3.84578934190077, 5.68747128617083, 
        8.41305070670787, 10.3622366159991, 11.7234323797258), 
        f.root = c(zi = 5.52304463941056e-07, func1 = 8.72296752940649e-07, 
        func2 = 5.91303525587783e-09, func3 = 1.43517573991669e-07, 
        func4 = 5.19190851710232e-07, func5 = 1.94238774009481e-07, 
        func6 = 5.94593058123039e-09, func7 = 9.77892322673313e-10, 
        func8 = 5.77583009198079e-10), iter = 13L, estim.precis = 2.54995873084674e-07, 
        geemodel_time = c(0.635257536624272, 1.11381350306541, 
        3.62382124052606, 1.43212203145434, 9.17746434915423, 
        7.62012879448501, 10.5731271654859, 11.7037121077797, 
        12.4619100167953), geemodel = 0.432330631272875), bootse = c(0.0597969189012391, 
    0.0744308314254274, 0.114484189788139, 0.0775458513529286, 
    0.0866517915697694, 0.0915036332903129, 0.123725183657993, 
    0.17319657465433, 0.206726720734815)), list(modest = list(
        root = c(1.05265304340256, 2.00581369434636, 0.685998615001805, 
        1.9190518637677, 3.8379264167395, 5.7609371727119, 8.40008349536426, 
        10.4073099732613, 11.4269236615742), f.root = c(zi = -8.64863736182997e-14, 
        func1 = -2.83106871279415e-14, func2 = 1.69437218162233e-14, 
        func3 = 1.27675647831893e-14, func4 = 2.74780198594726e-15, 
        func5 = -6.99986943408781e-14, func6 = -2.40016340136151e-14, 
        func7 = 7.45237205279636e-15, func8 = 3.94129173741931e-15
        ), iter = 8L, estim.precis = 2.80722379418122e-14, geemodel_time = c(1.1706057447949, 
        1.17883525379393, 2.57012497712591, 1.56507203969417, 
        6.15399484391553, 7.82287772698441, 10.0152736275524, 
        11.3325780222459, 12.3224229882845), geemodel = 1.29450133670697), 
        bootse = c(0.0546288773485339, 0.0947950454252462, 0.139776401233607, 
        0.0843244088331199, 0.116496411821313, 0.0973300401417554, 
        0.156528504197618, 0.18199991092565, 0.196756339553809
        )), list(modest = list(root = c(0.935386024909399, 2.12779444598454, 
    0.683815174989123, 2.07979978829542, 3.86058206746016, 5.99614031877249, 
    8.37902918777652, 10.4127414610332, 11.7372387989368), f.root = c(zi = 3.27216254092377e-10, 
    func1 = 6.26123708435955e-10, func2 = 5.34966515530755e-12, 
    func3 = 1.00915310830008e-10, func4 = 3.73978681356135e-10, 
    func5 = 1.35572164605691e-10, func6 = 6.13343046056841e-12, 
    func7 = 1.11816111925123e-12, func8 = 1.54654067330284e-13
    ), iter = 12L, estim.precis = 1.75173558902514e-10, geemodel_time = c(0.652864575067311, 
    1.95468176783425, 1.29863036800571, 3.40682601864642, 6.97765086739927, 
    7.71443688818062, 8.79031215592134, 11.6153143977927, 11.15451097768
    ), geemodel = 0.461992712205445), bootse = c(0.0587788540161277, 
    0.0790975826076632, 0.140986008810939, 0.0839232190626756, 
    0.104456137102391, 0.0975471194954598, 0.133554231927577, 
    0.173694055220105, 0.247552011441781)), list(modest = list(
        root = c(0.986877077501811, 2.03874720204483, 0.604974302071442, 
        2.02716858085078, 3.8239630497187, 5.80210966009439, 
        8.57751165116687, 10.4972515748287, 11.4075828427529), 
        f.root = c(zi = 7.48090478452923e-11, func1 = 1.649160807915e-10, 
        func2 = 8.76912986669254e-11, func3 = 4.28343471803316e-11, 
        func4 = 5.1609827522725e-12, func5 = 1.67865721323324e-13, 
        func6 = -1.31998253473375e-13, func7 = -1.49796841597549e-13, 
        func8 = -8.7628133373617e-14), iter = 12L, estim.precis = 4.17721162428988e-11, 
        geemodel_time = c(0.951239295317604, 5.27498570388819, 
        -18.2331404457505, 5.37437502732619, 1.28169668187764, 
        4.36052336130114, 5.3142292185859, 8.09165764670922, 
        7.70179964855272), geemodel = 1.18936249666946), bootse = c(0.0559997566737107, 
    0.0962208217329902, 0.142365775064081, 0.0926433402538324, 
    0.102809159429699, 0.106070755409547, 0.136082908576755, 
    0.161994589780845, 0.175927338675533)), list(modest = list(
        root = c(0.975860857635793, 2.03113587047765, 0.835299692533191, 
        1.99726789827872, 4.12158040057286, 6.02628249508423, 
        8.73238162499927, 10.5877717153808, 11.9266697942844), 
        f.root = c(zi = 9.52210188476244e-09, func1 = 1.63296245414557e-08, 
        func2 = 1.20450316387632e-10, func3 = 2.77319484043304e-09, 
        func4 = 9.89839974915863e-09, func5 = 3.32849732498364e-09, 
        func6 = 1.21336607428191e-10, func7 = 2.12940776123105e-11, 
        func8 = 1.33010477632034e-11), iter = 10L, estim.precis = 4.68091115444275e-09, 
        geemodel_time = c(1.11163438683485, 3.57211979657709, 
        -4.95687960398882, 1.80202763412643, 5.05715802285077, 
        4.89737387424564, 8.01937588503815, 8.86207732726247, 
        10.125895473273), geemodel = 0.923303676162734), bootse = c(0.0536468931953006, 
    0.075486225708323, 0.126534466548935, 0.0923193306278733, 
    0.106114504638348, 0.0987298501685286, 0.152157663641711, 
    0.161859446678252, 0.159393156372949)), list(modest = list(
        root = c(1.00797111003324, 2.05937224865609, 0.606143904316332, 
        2.10593823808406, 3.97942532578536, 5.76542716212006, 
        8.69746992992195, 10.3116433043845, 11.8537198276221), 
        f.root = c(zi = 1.19810383836239e-10, func1 = 1.815163575003e-10, 
        func2 = 4.01881453462871e-11, func3 = 9.40199307297718e-11, 
        func4 = 4.76055378988214e-11, func5 = 1.59388127696225e-12, 
        func6 = -1.33754118891716e-13, func7 = 1.24400489909249e-13, 
        func8 = 7.4273920347423e-14), iter = 7L, estim.precis = 5.38962961241699e-11, 
        geemodel_time = c(1.06769287106301, 4.15560448963488, 
        -7.05530510948549, 4.59138821080055, 1.51143347394201, 
        5.48720291996804, 6.49134356530197, 8.79253848710891, 
        9.34423460790556), geemodel = 1.00322578268461), bootse = c(0.05717117163307, 
    0.0941954806957967, 0.142903438770497, 0.107124168655829, 
    0.100107132054122, 0.102515641562558, 0.137200612898615, 
    0.156652545457448, 0.189467906047207)), list(modest = list(
        root = c(1.03161150707929, 1.99010767745344, 0.795952039073696, 
        2.28111045908793, 4.09576759662531, 6.05695497832237, 
        8.47460504299012, 10.6284568228753, 11.5137080218817), 
        f.root = c(zi = 2.19158025061006e-13, func1 = 2.14606110660043e-13, 
        func2 = 1.73749903353837e-14, func3 = 7.7715611723761e-16, 
        func4 = -1.23789867245705e-14, func5 = 7.8159700933611e-14, 
        func6 = 7.27612414763712e-14, func7 = 3.51333545589583e-14, 
        func8 = 6.94236335085918e-15), iter = 15L, estim.precis = 7.30324365797822e-14, 
        geemodel_time = c(0.753409837713388, 4.73571922530291, 
        -10.118865401058, 3.74905002802732, 4.01295981456999, 
        4.52930125346981, 7.08769381886224, 7.81827012902528, 
        9.02445147022024), geemodel = 0.711606570831546), bootse = c(0.0674627837947645, 
    0.139397217138882, 0.144955287209521, 0.0991210815289529, 
    0.128490825882717, 0.125877241419279, 0.17919320966098, 0.220367709555353, 
    0.272834797340541)), list(modest = list(root = c(0.96495202882361, 
    2.13105226410099, 0.614244475165193, 1.87208842498957, 3.7358779205619, 
    5.69377940078001, 8.4072070677108, 10.4155501765893, 11.707655515203
    ), f.root = c(zi = -1.51934020919953e-13, func1 = -7.20534742981727e-14, 
    func2 = 8.31669802470181e-15, func3 = 9.28424004342787e-15, 
    func4 = 3.62210261783957e-15, func5 = -9.96425164601078e-14, 
    func6 = -5.74540415243519e-14, func7 = -6.749917465243e-15, 
    func8 = 1.11195774810113e-14), iter = 14L, estim.precis = 4.66862876483121e-14, 
        geemodel_time = c(0.767174517985884, 4.32486103152061, 
        -7.69542543372965, 5.04284507018581, 3.47871533830223, 
        5.0618797986807, 6.73596285329042, 8.58139510445047, 
        9.42374801404379), geemodel = 0.740965082088034), bootse = c(0.0578797283023919, 
    0.0987003885448566, 0.142233762084747, 0.0824385215689692, 
    0.114849051687987, 0.102434345804612, 0.15108246029387, 0.175735093687399, 
    0.234532222038302)), list(modest = list(root = c(0.920394717104262, 
    2.0158660655829, 0.932010531940257, 2.04565656970292, 4.10246031852044, 
    5.91838349609678, 8.80395660649397, 10.5108165974968, 11.7196661580693
    ), f.root = c(zi = 5.73990399321822e-07, func1 = 1.01799636176292e-06, 
    func2 = 6.69454492951971e-08, func3 = 1.5666948719351e-07, 
    func4 = 5.40291837240783e-07, func5 = 2.11068004046799e-07, 
    func6 = 7.20272708143455e-09, func7 = 7.74532923908389e-10, 
    func8 = 4.56938813175878e-10), iter = 7L, estim.precis = 2.86155081964394e-07, 
        geemodel_time = c(1.12240898546912, 3.85077230965782, 
        -7.03365676512943, 3.31188232391223, 2.70440374694103, 
        5.54240781095176, 6.81558096759354, 9.28036674479253, 
        9.26843088427833), geemodel = 0.79768878205197), bootse = c(0.0477375839413904, 
    0.0815219703550453, 0.136078132340462, 0.0893901571524549, 
    0.0998946596617215, 0.0903133521841996, 0.130489231928327, 
    0.170483675955349, 0.168048126779895)), list(modest = list(
        root = c(0.983200576668598, 2.09463760896457, 0.721643484668426, 
        2.02544744506305, 3.75869743253284, 5.76348396830169, 
        8.31977303777507, 10.4486482438957, 11.598007667671), 
        f.root = c(zi = 5.8723604567934e-07, func1 = 8.94951939445221e-07, 
        func2 = 5.39309787800368e-09, func3 = 1.54340574459733e-07, 
        func4 = 5.43143731920881e-07, func5 = 1.82149543614951e-07, 
        func6 = 6.53341859779832e-09, func7 = 9.83099283078694e-10, 
        func8 = 4.79884609914244e-10), iter = 12L, estim.precis = 2.6391237060988e-07, 
        geemodel_time = c(0.925351011724744, 2.0051101799703, 
        1.22787269318443, 1.55969910799203, 7.34491292385615, 
        7.05102393127514, 9.41208231857521, 10.5832639654025, 
        11.6832686163637), geemodel = 0.830518703090406), bootse = c(0.0569013493920582, 
    0.0958426812220343, 0.160669017174589, 0.0923572112343735, 
    0.114534937441553, 0.111648074555469, 0.135860164257678, 
    0.180190297424514, 0.13807578767409)), list(modest = list(
        root = c(1.00738582124213, 1.88026175254196, 1.04535474006024, 
        2.06408003951556, 4.07823139182052, 6.0951032812024, 
        8.87928672088064, 10.6182901110322, 11.8129337010807), 
        f.root = c(zi = 4.46193350045476e-08, func1 = 7.1812095603363e-08, 
        func2 = 5.31648877699631e-10, func3 = 1.23615689281986e-08, 
        func4 = 4.35169792284418e-08, func5 = 1.45978158450077e-08, 
        func6 = 5.13283096581496e-10, func7 = 3.92232460161464e-11, 
        func8 = 1.98740468526637e-11), iter = 8L, estim.precis = 2.08902026529676e-08, 
        geemodel_time = c(0.95462752380809, 2.09547572582259, 
        1.0463242510632, 0.999084388882025, 6.44199366457807, 
        6.58467685107208, 10.0349311914104, 10.3029432752565, 
        11.5668776873828), geemodel = 0.891192836833847), bootse = c(0.0572857485300254, 
    0.102365860393243, 0.146213430951032, 0.0855755779129219, 
    0.109663022585516, 0.103336981594907, 0.156856544952954, 
    0.154775751642001, 0.141308131459306)), list(modest = list(
        root = c(0.968499500740446, 2.02319580312422, 0.818921742696038, 
        1.94797294700523, 3.86243735983778, 5.82946706411281, 
        8.61594233288298, 10.6201012485853, 11.5525123755347), 
        f.root = c(zi = 1.87697135611842e-09, func1 = 2.94868318650998e-09, 
        func2 = 2.50610035992132e-11, func3 = 4.9357027492869e-10, 
        func4 = 1.78829452938609e-09, func5 = 6.15172305457046e-10, 
        func6 = 1.86033688454046e-11, func7 = 2.68013389259636e-12, 
        func8 = 1.10669806652197e-12), iter = 11L, estim.precis = 8.63349206311551e-10, 
        geemodel_time = c(1.05167388453996, 4.24124871580931, 
        -7.41708645808087, 1.79063209054051, 3.95372679281836, 
        4.63698691320813, 7.49133226161152, 8.05142060701295, 
        9.32293879510073), geemodel = 1.00385132786721), bootse = c(0.0677113808537577, 
    0.0907860372212637, 0.153089480490351, 0.0899924444056198, 
    0.126502637557857, 0.0933687362324714, 0.164022901965686, 
    0.172317673422696, 0.244142922993489)), list(modest = list(
        root = c(1.04395284110569, 2.02105130096205, 0.507998576643143, 
        2.18099819304246, 3.93227934629808, 6.01559171654096, 
        8.37057719076514, 10.7579653209779, 11.4109014126456), 
        f.root = c(zi = 4.34452646080885e-09, func1 = 8.02730593107981e-09, 
        func2 = 1.57684781898482e-10, func3 = 2.02654930336887e-09, 
        func4 = 4.59176408007522e-09, func5 = 1.19167882506321e-09, 
        func6 = 4.97614306531335e-11, func7 = 1.60897961620776e-11, 
        func8 = 1.10936429313646e-11), iter = 10L, estim.precis = 2.26849491689345e-09, 
        geemodel_time = c(0.991032556167727, 3.22088542288031, 
        -2.99355405715768, 4.3222192168458, 4.42937101173999, 
        6.03701909859752, 7.78786693331332, 9.52022931051823, 
        10.0364013315265), geemodel = 0.761143726359522), bootse = c(0.0616248590550159, 
    0.0866029412341379, 0.129872407701832, 0.0923465967812643, 
    0.104558348978459, 0.0929495822725611, 0.126466356151773, 
    0.182392410883724, 0.199114295836822)), list(modest = list(
        root = c(0.987716202289761, 1.9644111875277, 0.776508009127716, 
        2.25930703332068, 3.99797501975296, 6.1399449737924, 
        8.8148406659425, 10.6119039437614, 11.851191593403), 
        f.root = c(zi = 1.15453967830526e-07, func1 = 1.74896376825551e-07, 
        func2 = 1.90309304426428e-09, func3 = 2.70796027893039e-08, 
        func4 = 1.03091013226031e-07, func5 = 4.05885196008704e-08, 
        func6 = 1.2670469951015e-09, func7 = 1.03262870476684e-10, 
        func8 = 6.06537663590957e-11), iter = 7L, estim.precis = 5.16048374387203e-08, 
        geemodel_time = c(1.1441503683336, 3.62697858979162, 
        -5.72882899856853, 2.87973222588581, 3.0706834811411, 
        5.76462529959029, 7.2401941559844, 9.22432687180915, 
        9.62920769674871), geemodel = 1.09058019488866), bootse = c(0.0621900452950402, 
    0.0915819987044215, 0.133889596373998, 0.0969834292727756, 
    0.107110214453519, 0.104629622197998, 0.133905705777587, 
    0.16263246701541, 0.201800065758706)), list(modest = list(
        root = c(0.89450187400778, 1.9796784576903, 0.899313470584912, 
        2.11950849077982, 4.1621749865456, 6.12857536208216, 
        9.00190532538872, 10.5380699284608, 11.7469103615364), 
        f.root = c(zi = 2.25688154054104e-07, func1 = 3.43266655766783e-07, 
        func2 = 1.81818086836261e-07, func3 = 8.5483727652047e-08, 
        func4 = 1.09387228719449e-08, func5 = 6.13649856623377e-10, 
        func6 = 1.62745802945174e-10, func7 = 6.1079134805464e-11, 
        func8 = 3.79743389511411e-11), iter = 14L, estim.precis = 9.4230088479385e-08, 
        geemodel_time = c(0.865813601671296, 5.46706292794782, 
        -22.1028209834692, 4.18287166969027, 3.09031187640741, 
        3.37347670845863, 6.13760661840859, 7.46087163235669, 
        7.96935157265412), geemodel = 0.626193283180175), bootse = c(0.0671304397027318, 
    0.0874540186594919, 0.11719926446916, 0.0803137372412257, 
    0.099129633718213, 0.108342889799789, 0.141745790775277, 
    0.168229789305439, 0.211016313927811)), list(modest = list(
        root = c(1.11367321242806, 1.97171547521264, 0.751575205640073, 
        2.03610170506902, 3.96696452964732, 5.96538122836769, 
        8.44296372421876, 10.4578783978411, 11.5557423166349), 
        f.root = c(zi = 2.05696011335021e-08, func1 = 2.82532441886474e-08, 
        func2 = 2.67096539330325e-10, func3 = 4.31244093213046e-09, 
        func4 = 1.688711513681e-08, func5 = 6.44601510536857e-09, 
        func6 = 1.85421011877906e-10, func7 = 2.47514786444469e-11, 
        func8 = 1.7436566079887e-11), iter = 8L, estim.precis = 8.55145801026568e-09, 
        geemodel_time = c(1.03879865880871, 4.40516576360958, 
        -8.43439665035563, 3.06806047506823, 2.56856048831579, 
        4.96749601589573, 6.12032118414063, 8.74440295376499, 
        8.89306928972104), geemodel = 0.972929019669164), bootse = c(0.060624593905038, 
    0.0805005091477568, 0.137205054810702, 0.079365860629184, 
    0.112722297229126, 0.0869157797168255, 0.16679145405958, 
    0.170731340865933, 0.131634176635582)), list(modest = list(
        root = c(0.987006674775215, 1.94552000354044, 0.676907697112922, 
        2.05680142430784, 3.88397546848113, 6.15467569517995, 
        8.88359574288073, 10.79950315346, 11.6221071615762), 
        f.root = c(zi = 1.51711976315028e-13, func1 = 4.31432667369336e-13, 
        func2 = 3.59323681919932e-13, func3 = 2.8707591859245e-13, 
        func4 = 6.07847105982273e-14, func5 = 1.55431223447522e-15, 
        func6 = 1.40180442240882e-14, func7 = 1.13797860024079e-15, 
        func8 = 2.28810026481341e-15), iter = 16L, estim.precis = 1.45480821124288e-13, 
        geemodel_time = c(1.15597984454604, 4.97978027302887, 
        -24.2712301147778, 5.16723624366071, 1.0281082314971, 
        5.23479719125522, 5.18775475979055, 8.61702440885849, 
        7.47723483259524), geemodel = 0.936087086495702), bootse = c(0.0546593292338676, 
    0.0722914882274917, 0.123829791153559, 0.0835371944456707, 
    0.106710641099204, 0.10231135880678, 0.125422075901457, 0.161088629493509, 
    0.291692915932815)), list(modest = list(root = c(1.11369252684251, 
    1.8825136009753, 0.654875514698967, 2.24335612199842, 3.97897066183343, 
    6.06353566667464, 8.52947530569666, 10.6590784105315, 11.6632831201131
    ), f.root = c(zi = 2.68673971959288e-14, func1 = 1.0857981180834e-13, 
    func2 = -1.98729921407903e-14, func3 = -2.4535928844216e-14, 
    func4 = -1.35932931577543e-14, func5 = 6.0512359012499e-14, 
    func6 = 9.52987688762619e-14, func7 = 4.26880752968373e-14, 
    func8 = 4.24382751162966e-14), iter = 9L, estim.precis = 4.82652112721027e-14, 
        geemodel_time = c(1.1446674404126, 0.557894559846246, 
        3.58407828302827, 2.642986269211, 7.32113093928261, 9.11014194232962, 
        10.1533261958317, 12.454408841031, 12.8173813984608), 
        geemodel = 1.03020408765684), bootse = c(0.0692099364168906, 
    0.093480890061605, 0.142977752212394, 0.0817676610202331, 
    0.106688206554823, 0.108922131340842, 0.151596104173652, 
    0.243537833337466, 0.218237037685358)), list(modest = list(
        root = c(1.01757165781565, 2.02568052697183, 0.605342974068269, 
        2.01720944966312, 3.90899512945479, 5.97982428584385, 
        8.6347679799506, 10.6259344994487, 11.6302744905076), 
        f.root = c(zi = 2.00698957453227e-09, func1 = 3.23465543239365e-09, 
        func2 = 2.44740696907868e-11, func3 = 4.45185624475819e-10, 
        func4 = 1.8218313385665e-09, func5 = 8.69363914191013e-10, 
        func6 = 4.5260517556045e-11, func7 = -5.86544701697278e-14, 
        func8 = -3.05381894960089e-13), iter = 7L, estim.precis = 9.38680500863469e-10, 
        geemodel_time = c(0.963193308955564, 3.21258371851886, 
        -2.77975997136932, 1.98034778992424, 3.90139444227298, 
        6.07612608641767, 7.96139995364735, 9.66175250766489, 
        10.1989554143948), geemodel = 0.894727257154631), bootse = c(0.0488394348597295, 
    0.0917903477219858, 0.11998383770805, 0.087338549783423, 
    0.10968875505852, 0.101369219102193, 0.136435789470612, 0.15651953690651, 
    0.160359532643605)), list(modest = list(root = c(0.847261225643017, 
    1.96004955241249, 0.754437642756528, 2.12360319450417, 4.05128426828674, 
    6.08645303296517, 8.74169299032011, 10.6146344304352, 11.9781881502321
    ), f.root = c(zi = 1.2783329950139e-10, func1 = 2.2871304850014e-10, 
    func2 = 2.63285226953514e-12, func3 = 4.12455434389836e-11, 
    func4 = 1.33897631822882e-10, func5 = 4.93078772256794e-11, 
    func6 = 1.63435931455069e-12, func7 = 3.52023965533022e-13, 
    func8 = 1.07689031303426e-13), iter = 10L, estim.precis = 6.5080480563333e-11, 
        geemodel_time = c(0.821074683795973, 3.23538987578497, 
        -2.16551466174165, 2.03120860931207, 5.37671925944163, 
        5.42979749054977, 8.77636334741691, 9.29862125002101, 
        10.2174543558466), geemodel = 0.731555098836094), bootse = c(0.0600807960483131, 
    0.0913076659692349, 0.13801356013746, 0.0867640091739847, 
    0.117636784738933, 0.111971481684998, 0.160388938821832, 
    0.177958907705055, 0.226557125257223)), list(modest = list(
        root = c(0.915144388104368, 2.16213981407774, 0.612053685928012, 
        2.01249512645683, 3.91993512673293, 6.00742245742912, 
        8.53060444705059, 10.5576522783349, 11.7753945214317), 
        f.root = c(zi = -5.38458166943201e-14, func1 = -1.99840144432528e-13, 
        func2 = -1.66394675815695e-14, func3 = -6.03683769639929e-14, 
        func4 = -1.08024700296028e-13, func5 = -6.80011602582908e-14, 
        func6 = 8.03610650246256e-15, func7 = 1.76195863454964e-14, 
        func8 = 2.40502062709425e-14), iter = 8L, estim.precis = 6.18250628161812e-14, 
        geemodel_time = c(0.946170938089888, 3.99434606844742, 
        -5.10375519036328, 2.19619832933613, 3.26219513701828, 
        5.2116557152855, 7.60638070529092, 8.71253701804585, 
        9.45470030407687), geemodel = 0.789765075349423), bootse = c(0.0513853963187974, 
    0.0983982746529984, 0.135365449989327, 0.0754391242894897, 
    0.113648035848837, 0.101538608514361, 0.139535620825177, 
    0.16668775371632, 0.181417772343973)), list(modest = list(
        root = c(0.975975269724242, 2.04400238447152, 0.673211497759097, 
        2.21654735502538, 4.02246782140466, 6.09250845275325, 
        8.71209044626865, 10.5430468207801, 11.6565423778982), 
        f.root = c(zi = 5.04651875843365e-12, func1 = 1.09791065128206e-11, 
        func2 = 2.2142010447368e-14, func3 = 1.4869633302439e-12, 
        func4 = 6.34825525480665e-12, func5 = 2.54668508503642e-12, 
        func6 = 3.33348799952393e-14, func7 = -2.27595720048157e-14, 
        func8 = -4.8842874189603e-14), iter = 8L, estim.precis = 2.94828980866425e-12, 
        geemodel_time = c(0.825637267937598, 3.90869751570762, 
        -5.05821106837662, 2.71923193400413, 3.34604787163778, 
        5.8434860163405, 7.0374570674298, 9.35209471082621, 9.4608696198671
        ), geemodel = 0.768200349823677), bootse = c(0.051903002630279, 
    0.071606251527971, 0.0993465131750762, 0.0869042040052635, 
    0.0929196281945096, 0.0934452581160884, 0.139955625126991, 
    0.187179952533164, 0.229916237811125)), list(modest = list(
        root = c(0.93985589403308, 2.16556217167292, 0.691851966125228, 
        2.09116130695383, 4.03365028896557, 6.16169929610783, 
        8.56792915202896, 10.6308206587862, 11.4641141072506), 
        f.root = c(zi = 2.03763746986496e-08, func1 = 3.21181713447416e-08, 
        func2 = 2.66691533440389e-10, func3 = 4.4841492876182e-09, 
        func4 = 1.81616216203804e-08, func5 = 8.71634328949988e-09, 
        func6 = 3.96665200685931e-10, func7 = 3.52906592837599e-12, 
        func8 = 8.00308170428865e-13), iter = 7L, estim.precis = 9.39159403879053e-09, 
        geemodel_time = c(1.0231451804244, 2.26754312428487, 
        0.451703579105687, 2.25944705064497, 5.34782961479768, 
        7.22702557708124, 8.63688545155575, 10.8152002587047, 
        11.0404377791582), geemodel = 0.709484884675028), bootse = c(0.0483241408373287, 
    0.0889459406857023, 0.139109569244982, 0.100912885867128, 
    0.112772083871779, 0.107447795959475, 0.151146596697462, 
    0.188758007637696, 0.202441129071128)), list(modest = list(
        root = c(0.935286560757613, 2.09863043462532, 0.72678179676275, 
        2.36545796847922, 4.22356537284766, 6.14609701817292, 
        8.54809634959432, 10.627842404691, 11.6951085739466), 
        f.root = c(zi = -1.48103751484996e-13, func1 = -3.01647595790655e-13, 
        func2 = -1.56047050281494e-14, func3 = -4.03982403085479e-14, 
        func4 = -9.78106484694763e-14, func5 = -9.75886038645513e-14, 
        func6 = -2.67615790638942e-14, func7 = -1.77635683940025e-14, 
        func8 = -9.5435812030864e-15), iter = 9L, estim.precis = 8.39135859563732e-14, 
        geemodel_time = c(1.08614151586329, 3.12048668562124, 
        -2.7870884795838, 3.48613370042762, 4.03732053873925, 
        7.23085021145648, 7.57194119559357, 9.64205117302159, 
        10.2832527577153), geemodel = 0.857110176979302), bootse = c(0.059278975993651, 
    0.0764030168098925, 0.140584022729174, 0.0820462591478905, 
    0.105590076612665, 0.0826967441006574, 0.130741758366075, 
    0.150132187983004, 0.210277806883025)), list(modest = list(
        root = c(1.00097300399043, 2.11846051343373, 0.587091883502811, 
        1.96660753615886, 3.57763337370447, 5.60203265173781, 
        8.20070869104785, 10.3053234673658, 11.7502461685923), 
        f.root = c(zi = 1.46216372343133e-11, func1 = 1.36755051727278e-11, 
        func2 = 7.02097407989655e-12, func3 = 4.52133989969905e-12, 
        func4 = 8.07451328022069e-13, func5 = 1.54820600783978e-13, 
        func6 = 3.3433325552501e-14, func7 = 5.8564264548977e-15, 
        func8 = -5.31519273039294e-15), iter = 17L, estim.precis = 4.53848147335339e-12, 
        geemodel_time = c(0.861221281554911, 5.09773762594638, 
        -27.313409648021, 5.22374681735562, 1.11176938936416, 
        5.43739495599715, 4.91667658601684, 8.25668454601812, 
        8.0244954535558), geemodel = 0.773293416349649), bootse = c(0.0574217358749988, 
    0.0868570516620903, 0.129103180022588, 0.08933058155049, 
    0.103559681931927, 0.0876144220184032, 0.143321983057084, 
    0.160213240985195, 0.204432659252108)), list(modest = list(
        root = c(1.13478735549793, 1.80203183074621, 0.894916707637419, 
        1.93690647072353, 3.99668240429101, 5.69437203038787, 
        8.89881470589691, 10.5353480906378, 12.1446529842096), 
        f.root = c(zi = 6.75626221635639e-13, func1 = 7.97806265495637e-13, 
        func2 = 1.95565785787721e-13, func3 = 1.23429044762702e-13, 
        func4 = 1.59587620895962e-13, func5 = 1.072337002723e-13, 
        func6 = 9.22612680698265e-14, func7 = 5.51642065360625e-14, 
        func8 = 1.57651669496772e-14), iter = 16L, estim.precis = 2.46937697822836e-13, 
        geemodel_time = c(0.9950711788345, 6.02228790916698, 
        -25.5097258329427, 4.40626398029088, 0.73728626956298, 
        3.76440977611535, 4.39781708678301, 7.43564896595702, 
        7.06260021097622), geemodel = 1.00719430354345), bootse = c(0.0549680696712984, 
    0.0779330434184488, 0.108070687211872, 0.0801054757477847, 
    0.0833003769953754, 0.0896351513391655, 0.124512578867041, 
    0.130799504165671, 0.196397300909844)), list(modest = list(
        root = c(0.943756705227903, 2.06064230524459, 0.616997106258901, 
        1.97809511636549, 3.83848526477771, 6.03681174229433, 
        8.60987886167334, 10.5784187263797, 11.6885984690323), 
        f.root = c(zi = 2.17187660633833e-08, func1 = 4.05514903878412e-08, 
        func2 = 3.98869909323807e-10, func3 = 6.34744945493537e-09, 
        func4 = 2.36534597602978e-08, func5 = 9.61863905191152e-09, 
        func6 = 3.73646669160621e-10, func7 = 1.03320269007057e-11, 
        func8 = 1.29284213543079e-12), iter = 7L, estim.precis = 1.14082162406544e-08, 
        geemodel_time = c(0.835571454010801, 2.48519768081841, 
        0.095393315521543, 1.54127075898122, 5.18923688170121, 
        6.63165656695604, 8.71907241617072, 10.5590140095517, 
        11.1607801381232), geemodel = 0.878243295356851), bootse = c(0.0550205143210211, 
    0.0881027983775162, 0.139709546881082, 0.0933220094444265, 
    0.109640549528631, 0.112364024751564, 0.116909309146948, 
    0.182967626396573, 0.174967484470262)), list(modest = list(
        root = c(0.95483059210619, 1.94088927180077, 0.775947842015842, 
        2.19158249010699, 4.01444904443703, 6.00363657670353, 
        8.65410050650525, 10.2579953876366, 11.634426939314), 
        f.root = c(zi = 8.06021915877864e-14, func1 = 1.01585406753202e-13, 
        func2 = 1.19383669616724e-14, func3 = 2.56461518688411e-14, 
        func4 = 2.00950367457153e-14, func5 = 1.19088766625808e-14, 
        func6 = 1.80966353013901e-14, func7 = 7.82707232360735e-15, 
        func8 = -1.17527515497429e-15), iter = 9L, estim.precis = 3.09861125955299e-14, 
        geemodel_time = c(0.828002238780165, 3.68996425877742, 
        -4.0245107368975, 2.18886581276636, 3.83670030860534, 
        6.07225963282533, 7.11391935906644, 9.25974265788068, 
        9.72663833291474), geemodel = 0.813302371746885), bootse = c(0.055967807513856, 
    0.109451908650213, 0.170094264340886, 0.0963151810975353, 
    0.124879016507156, 0.123595687525303, 0.16962440555767, 0.158432151569052, 
    0.202779777909201)), list(modest = list(root = c(1.020008822763, 
    1.81329858636552, 1.04699887413115, 2.12424090929708, 4.21684418784837, 
    6.22290529791739, 8.89454800981549, 10.7137284040697, 11.7669792051473
    ), f.root = c(zi = 4.69513317113979e-13, func1 = 6.52589093874667e-13, 
    func2 = 1.13296247959747e-13, func3 = 1.44273482050039e-13, 
    func4 = 1.57818202950466e-13, func5 = 1.7234737942351e-13, 
    func6 = 7.65498775479045e-14, func7 = 2.72004641033163e-14, 
    func8 = 1.20875531806064e-14), iter = 20L, estim.precis = 2.02852846467137e-13, 
        geemodel_time = c(1.06909928525625, 6.03063692050924, 
        -32.3713491089154, 3.06973725695454, 1.80612991070668, 
        3.38240355559663, 5.12991813481539, 6.67293148673491, 
        7.29878156305116), geemodel = 1.07176111267714), bootse = c(0.07372909776025, 
    11.3669237102912, 49.0387484093963, 31.2373425275199, 97.6052520600424, 
    5009.88672891994, 5335.23373069387, 4101.84636745943, 2289.69665923569
    )), list(modest = list(root = c(1.05066985022837, 1.93407462151996, 
    0.806209672859323, 1.95702057693263, 4.08953648397875, 5.93835276715332, 
    8.5925307976401, 10.4727731336621, 11.9947260557022), f.root = c(zi = 1.39555034195382e-13, 
    func1 = 1.67976743625786e-13, func2 = 2.21850778375711e-14, 
    func3 = 9.20374887414255e-14, func4 = 1.05693231944315e-13, 
    func5 = 3.58185703319691e-14, func6 = 1.6084356069257e-14, 
    func7 = -2.38697950294409e-15, func8 = -5.35682609381638e-15
    ), iter = 9L, estim.precis = 6.52327009269407e-14, geemodel_time = c(0.930006745153947, 
    4.66141177233048, -10.5548070552581, 2.74476567770545, 2.53722354897999, 
    4.27503016608262, 6.58012602596364, 8.15910155279215, 8.85697308914114
    ), geemodel = 0.781536807077953), bootse = c(0.0726209942610343, 
    0.0978655236500832, 0.154883745213161, 0.0987557383522373, 
    0.117142005345296, 0.112355444931453, 0.156625484848871, 
    0.253369512735252, 0.305717743885537)), list(modest = list(
        root = c(0.955438180288749, 1.90698997121793, 0.832517789208372, 
        2.04837597826054, 4.0379864319524, 6.04069490217267, 
        8.82201644699599, 10.6315315129156, 12.0384058245341), 
        f.root = c(zi = -1.59983137848485e-13, func1 = -1.30340183090993e-13, 
        func2 = -1.62751756516144e-14, func3 = -6.8738417735581e-16, 
        func4 = 1.96509475358653e-14, func5 = -2.73669975570101e-14, 
        func6 = -4.12413159178726e-14, func7 = -4.74065231514942e-14, 
        func8 = -1.94318844869146e-14), iter = 9L, estim.precis = 5.13759499352895e-14, 
        geemodel_time = c(1.04540040290052, 3.20746641343368, 
        -2.6223627912094, 1.95185353889212, 3.67125851735049, 
        7.08359429802666, 6.75258971470769, 10.0978628894098, 
        10.2214958917966), geemodel = 1.10751362196442), bootse = c(0.0616027812611132, 
    0.0918743147702936, 0.127280829219214, 0.0856459823697307, 
    0.105666155326639, 0.102933053641844, 0.162384082944094, 
    0.130519285519027, 0.207313495615841)), list(modest = list(
        root = c(1.02402470243173, 1.99617039623435, 0.794464171436601, 
        2.08385436897624, 4.06440761737945, 6.13602757520976, 
        8.63878754793143, 10.4311481274405, 11.6733053041294), 
        f.root = c(zi = 2.12761584350574e-07, func1 = 3.26341329848212e-07, 
        func2 = 2.2640880442161e-08, func3 = 1.23862681240122e-07, 
        func4 = 1.50785846877999e-07, func5 = 2.55971956408807e-08, 
        func6 = 6.05414579579744e-10, func7 = 1.58344420908563e-10, 
        func8 = 9.21306386215959e-11), iter = 6L, estim.precis = 9.58717120043398e-08, 
        geemodel_time = c(0.986257522419203, 2.8424665598496, 
        -1.43069282012618, 2.99640240171345, 3.82913735318946, 
        6.27760725854972, 8.26773790026363, 10.0771605674222, 
        10.4961684826883), geemodel = 0.796486220023999), bootse = c(0.0554332020484546, 
    0.0871691079965897, 0.133498862022596, 0.0815500306144551, 
    0.0921591714684847, 0.0865807473319553, 0.138152372853635, 
    0.134630184256445, 0.175913242128598)), list(modest = list(
        root = c(1.0340960777477, 1.95328362724941, 0.84785946639532, 
        2.26463186501169, 4.15853992215072, 6.0712561419879, 
        8.78230282874513, 10.3219130904571, 11.7447336192838), 
        f.root = c(zi = 9.97103843936031e-10, func1 = 1.3974111867654e-09, 
        func2 = 1.22069229724353e-11, func3 = 2.40497517733917e-10, 
        func4 = 8.4415502366042e-10, func5 = 2.94364033148753e-10, 
        func6 = 6.38885515671928e-12, func7 = -1.18672432991573e-13, 
        func8 = -2.27713606387987e-14), iter = 8L, estim.precis = 4.21363203018589e-10, 
        geemodel_time = c(1.05405241627432, 3.28897644803771, 
        -2.7223709721959, 1.67862654979778, 4.67450015645771, 
        5.68760931916302, 7.8452528171234, 9.58750394773296, 
        10.0504149852428), geemodel = 0.822192075848272), bootse = c(0.047090938894947, 
    0.102614991197557, 0.166069978320877, 0.0958473419831397, 
    0.129542974018066, 0.111251708787552, 0.153260205839261, 
    0.143738774571672, 0.159053257432833)), list(modest = list(
        root = c(0.943754507011489, 2.00401587601351, 0.93477440438259, 
        2.23926157930331, 4.03887069145895, 6.16122984638454, 
        8.94247433819428, 10.4863087648922, 12.0322722824947), 
        f.root = c(zi = 2.79054557239533e-13, func1 = 3.69704267200177e-13, 
        func2 = 5.59552404411079e-14, func3 = 4.13835632429027e-14, 
        func4 = 6.89691359578859e-14, func5 = 2.64996358190217e-14, 
        func6 = -2.08999484385686e-14, func7 = -9.91567938868343e-15, 
        func8 = 1.04495405384153e-15), iter = 15L, estim.precis = 9.70474424201913e-14, 
        geemodel_time = c(0.834542765963999, 5.60927461517137, 
        -23.3188535276306, 5.35240264119308, 1.19124123703521, 
        4.13037731648174, 5.06008368289919, 7.80660363063773, 
        7.63589301465744), geemodel = 0.874559131270935), bootse = c(0.0548775418444338, 
    0.0735844559101401, 0.138829025275273, 0.0721516589058156, 
    0.0997183969660206, 0.0816769437088433, 0.142530744327964, 
    0.179502763419457, 0.231579950911717)), list(modest = list(
        root = c(1.08063371774357, 2.06040627834585, 0.674060541750274, 
        1.95850958885628, 4.0367685837721, 5.85814067454698, 
        8.62294197984421, 10.4360027491835, 11.3797075688946), 
        f.root = c(zi = 1.17878490413226e-07, func1 = 2.05263457120353e-07, 
        func2 = 1.04709622058873e-07, func3 = 4.97984907492686e-08, 
        func4 = 6.49098525103142e-09, func5 = 3.42153465282546e-10, 
        func6 = 5.39613076444567e-11, func7 = 1.01968156140941e-11, 
        func8 = 3.71833119849896e-12), iter = 21L, estim.precis = 5.38390083902768e-08, 
        geemodel_time = c(0.932070054839347, 5.46585081167567, 
        -35.8039977664357, 5.46014659374926, 0.897880154522766, 
        3.99055976655131, 5.67741238664223, 7.57052764496805, 
        7.86289456497584), geemodel = 0.833147639023289), bootse = c(0.0549038082354219, 
    0.0866168540283848, 0.142485775669166, 0.0938565496900613, 
    0.105774277574563, 0.105038251683422, 0.156029162882751, 
    0.189400976827012, 0.19326667874897)), list(modest = list(
        root = c(1.02140029643902, 2.08083202985573, 0.586068580776853, 
        2.06518621203494, 3.89980060244792, 6.0827818283065, 
        8.52642380218019, 10.4988276068155, 11.7329864418299), 
        f.root = c(zi = 2.93716162502733e-11, func1 = 2.42819098161817e-11, 
        func2 = 1.21081304704784e-11, func3 = 6.15832732031585e-12, 
        func4 = 2.14650519581028e-12, func5 = 1.34475763857722e-13, 
        func6 = 3.59434704222394e-13, func7 = 1.71113123670352e-13, 
        func8 = 1.30104260698261e-15), iter = 12L, estim.precis = 8.30364596526856e-12, 
        geemodel_time = c(0.845447839793923, 5.19382928494001, 
        -17.5768527451633, 5.16952411584136, 0.895315293760248, 
        4.35569325527262, 6.23144279981267, 7.78041374910941, 
        8.30749568903545), geemodel = 0.517037485830335), bootse = c(0.0629952660482654, 
    0.0810083027352013, 0.103489407785585, 0.0862322016723934, 
    0.0857565554867508, 0.0850452178370438, 0.124044357634516, 
    0.151505805946064, 0.175724635337411)), list(modest = list(
        root = c(1.02644041771318, 2.01663703396632, 0.836348871952457, 
        2.05428655931928, 4.21793064522364, 5.95582384015138, 
        8.84650994442273, 10.3745863313257, 11.788330450842), 
        f.root = c(zi = 2.8332891588434e-13, func1 = 7.87481191366624e-13, 
        func2 = 1.72889480509753e-13, func3 = 3.69843045078255e-15, 
        func4 = 6.51700915454967e-14, func5 = -8.89774365298024e-14, 
        func6 = -1.10966791311284e-13, func7 = -6.55031584528842e-14, 
        func8 = -3.13082892944294e-14), iter = 12L, estim.precis = 1.78813753927266e-13, 
        geemodel_time = c(0.793029418292192, 5.32266144866338, 
        -17.7213518107652, 5.4222331210794, 0.904906022563402, 
        5.06677664830237, 5.46781486962999, 7.97016576976901, 
        8.19804957499881), geemodel = 0.764318881651534), bootse = c(0.0509318277135516, 
    0.0874656258657699, 0.137890992965697, 0.0985868538904633, 
    0.099881051095793, 0.0895641851984044, 0.140501203601771, 
    0.179417021464687, 0.199453520485639)), list(modest = list(
        root = c(1.03576959773008, 2.09325114285993, 0.628848951255534, 
        2.07716065495421, 3.85615483945159, 5.83249318236091, 
        8.49843421901142, 10.4732493722955, 11.6137494960224), 
        f.root = c(zi = 3.65254671952364e-07, func1 = 6.20936669415428e-07, 
        func2 = 3.35460578759772e-09, func3 = 1.09839431911007e-07, 
        func4 = 3.87065570973261e-07, func5 = 1.13285926806039e-07, 
        func6 = 4.42100638042842e-09, func7 = 8.86894835350205e-10, 
        func8 = 6.46987404623323e-10), iter = 14L, estim.precis = 1.784101961629e-07, 
        geemodel_time = c(0.902742801130082, 3.46947163733807, 
        -3.7074428290893, 3.72842876157908, 5.30761354863809, 
        5.31440035628669, 8.11526643963768, 9.18889183356376, 
        10.3565549783017), geemodel = 0.887130801495762), bootse = c(0.0514352077815395, 
    0.0987724834537206, 0.15390165426322, 0.0957871107798196, 
    0.11681647701696, 0.104293273856831, 0.150909262056266, 0.175943222914708, 
    0.167103113244755)), list(modest = list(root = c(1.07220972798652, 
    2.02853203123199, 0.545569770416009, 2.13909465007756, 3.73109038988137, 
    5.96120747358792, 8.40651864892296, 10.6625992982837, 11.4839319932641
    ), f.root = c(zi = 5.28741495031682e-11, func1 = 8.63159543840197e-11, 
    func2 = 6.11977482578574e-13, func3 = 1.54467916322482e-11, 
    func4 = 5.31038824025387e-11, func5 = 1.92243443386531e-11, 
    func6 = 2.67976613121945e-13, func7 = -1.67001829032287e-13, 
    func8 = -1.46736888263788e-13), iter = 9L, estim.precis = 2.53509794526249e-11, 
        geemodel_time = c(0.884049223934345, 4.08084186753668, 
        -6.08952139698418, 3.01867863087787, 3.1927870667109, 
        5.44795909202886, 7.26080202877512, 8.62372644740822, 
        9.58658371073297), geemodel = 0.965520643658401), bootse = c(0.0548330395918153, 
    0.104597371491118, 0.182076955759213, 0.0936837449572693, 
    0.130088324688797, 0.10204857449345, 0.161605412228697, 0.165954915634366, 
    0.180921053063721)), list(modest = list(root = c(1.01051335342925, 
    1.99781780109935, 0.655032537681587, 2.30393969022434, 4.15548538820382, 
    6.2330895129544, 8.78422144454196, 10.543136209702, 12.0347407905424
    ), f.root = c(zi = 4.74729400234963e-09, func1 = 7.47741080164843e-09, 
    func2 = 9.97545159323043e-10, func3 = 3.81194686926989e-09, 
    func4 = 2.48695557637096e-09, func5 = 9.18105591551921e-11, 
    func6 = 5.06333863725672e-12, func7 = 4.03135858029202e-12, 
    func8 = 2.52042831050403e-12), iter = 7L, estim.precis = 2.18050867707169e-09, 
        geemodel_time = c(1.03907755265845, 1.11933129879697, 
        1.74498550824881, 4.80501110656324, 5.93474323769743, 
        8.24921846428665, 9.72288276980986, 11.7709944013932, 
        12.3133655000497), geemodel = 0.844239347160635), bootse = c(0.0662179806930547, 
    0.100797998182537, 0.138958546684904, 0.0850779590567896, 
    0.127605941368941, 0.106160581601472, 0.141665159707009, 
    0.16662050639495, 0.211887416635118)), list(modest = list(
        root = c(0.957688978440996, 2.02014800173443, 0.789069877140032, 
        2.19257894738892, 4.06229752468006, 6.1252884053881, 
        8.73935335502428, 10.6767886615878, 11.8498628304202), 
        f.root = c(zi = 1.37334588146132e-13, func1 = 1.46993528460371e-13, 
        func2 = 2.24634763915099e-14, func3 = 3.8366879118179e-14, 
        func4 = 8.40015719743431e-14, func5 = 7.07767178198537e-14, 
        func6 = -9.2148511043888e-15, func7 = -2.27734497926235e-14, 
        func8 = -3.35560572384264e-15), iter = 8L, estim.precis = 5.94756298368048e-14, 
        geemodel_time = c(0.887691838656771, 1.36333505445041, 
        2.58054418414328, 2.07571488233476, 6.91254531613801, 
        7.4644671515536, 10.3433733032153, 11.4653221983823, 
        12.2825981041874), geemodel = 0.656042796254205), bootse = c(0.0520001592803679, 
    0.0713254375948968, 0.108544249704788, 0.0802035771609427, 
    0.088505366782622, 0.0978324565955213, 0.1152133101794, 0.150479969873885, 
    0.180271605567116)), list(modest = list(root = c(0.97541155606784, 
    2.03440959073367, 0.832022156614957, 1.99855908758386, 4.00637969181566, 
    5.94395988210213, 8.60147889886033, 10.450226646109, 12.1171964947511
    ), f.root = c(zi = 6.42315667320759e-09, func1 = 9.73020475303343e-09, 
    func2 = 7.35038820174477e-11, func3 = 1.53748995684129e-09, 
    func4 = 5.90684595680457e-09, func5 = 2.15762124833319e-09, 
    func6 = 5.00256017166301e-11, func7 = 8.03117988779078e-12, 
    func8 = 6.87609951616208e-12), iter = 7L, estim.precis = 2.87708392792868e-09, 
        geemodel_time = c(0.827315326822379, 3.37999949303019, 
        -2.60567080475406, 2.3539175573609, 3.93860403055841, 
        5.6483631210982, 7.80353441983442, 9.89336303965919, 
        9.82384838385599), geemodel = 0.665290659535825), bootse = c(0.0504420945219321, 
    0.0835817331077753, 0.110655755427806, 0.0841921350224783, 
    0.0942498068728119, 0.0926597948981845, 0.134844225331616, 
    0.184417561870345, 0.247299649788861)), list(modest = list(
        root = c(1.02709421734482, 2.03393318312772, 0.542093078696766, 
        1.7432678302623, 3.77977520358314, 5.56107054319954, 
        8.48526649226384, 10.3918242583839, 11.5507391371321), 
        f.root = c(zi = 3.41750359567072e-07, func1 = 5.71528988801973e-07, 
        func2 = 3.60503467355944e-09, func3 = 9.53850548694778e-08, 
        func4 = 3.46135840005937e-07, func5 = 1.20115013210048e-07, 
        func6 = 3.99294627917435e-09, func7 = 6.31197372147341e-10, 
        func8 = 4.27377237766091e-10), iter = 9L, estim.precis = 1.64841312446351e-07, 
        geemodel_time = c(0.874100996762243, 1.99979732900938, 
        1.11100141293326, 1.71675503224744, 6.62342544050143, 
        6.39718885668496, 9.50017592351149, 10.7772473661713, 
        11.2279469873992), geemodel = 0.790349839853121), bootse = c(0.0648275276673384, 
    0.0957039078713937, 0.131660501337074, 0.0779840421472178, 
    0.106106767571811, 0.0777205321217798, 0.155919677598746, 
    0.186849509793798, 0.249258992274939)), list(modest = list(
        root = c(1.00404138549434, 1.97255297799741, 0.927646845993217, 
        2.12905702460706, 4.16673561348653, 6.19378110055753, 
        8.73919141818903, 10.7277262622763, 11.7302751665517), 
        f.root = c(zi = 7.42517158869305e-13, func1 = 1.49835699403411e-12, 
        func2 = 1.04128511368984e-13, func3 = 3.81028542051354e-13, 
        func4 = 1.00644492739832e-12, func5 = 2.21156426505331e-13, 
        func6 = -2.01200167637694e-13, func7 = -6.16191125901722e-14, 
        func8 = -1.31908373113276e-14), iter = 9L, estim.precis = 4.69960297529622e-13, 
        geemodel_time = c(0.970298095094962, 4.52926980768937, 
        -7.85813174669418, 2.26120317448837, 3.22884140577641, 
        4.44428781870662, 6.92371516106233, 8.3371692598204, 
        9.20830816448363), geemodel = 0.737397273954856), bootse = c(0.0563951832781516, 
    0.101531471228383, 0.16464857833263, 0.0944395240123347, 
    0.123238737041247, 0.116484322781619, 0.147965258187448, 
    0.134488974936546, 0.155148043320493)), list(modest = list(
        root = c(0.966663651562546, 1.92596848812461, 0.933749068515825, 
        2.11450607655651, 3.96677248785612, 5.93027405590632, 
        8.50877276532412, 10.6278837787844, 11.8528493501769), 
        f.root = c(zi = 9.68891633590374e-13, func1 = 5.44897460486027e-13, 
        func2 = 2.20407025963709e-13, func3 = 1.87794224615345e-13, 
        func4 = 2.08166817117217e-14, func5 = -7.64943663966733e-14, 
        func6 = -7.48845430109668e-14, func7 = -5.13374065480576e-14, 
        func8 = -2.15591433594398e-14), iter = 11L, estim.precis = 2.4078694285359e-13, 
        geemodel_time = c(1.16535047407082, 4.35962925455816, 
        -14.8975233299066, 4.50831040819455, 1.28679126047809, 
        5.33195377315194, 5.8003672322404, 8.83769562699544, 
        8.68667673400264), geemodel = 0.860628720712599), bootse = c(0.0625267556171239, 
    0.0847005700876383, 0.130128863084227, 0.0824604767360805, 
    0.0932532204651024, 0.108424428142707, 0.137222858929323, 
    0.183312531829961, 0.190691668002189)), list(modest = list(
        root = c(0.97596974815643, 1.88853815335383, 0.936011646285508, 
        2.2627718750618, 4.24703214758014, 6.12041623765827, 
        8.80787277415666, 10.6450187704303, 11.9757797439141), 
        f.root = c(zi = 1.79326109517319e-10, func1 = 3.25508286991294e-10, 
        func2 = 2.32960525869963e-12, func3 = 5.48003309397416e-11, 
        func4 = 2.01870048455177e-10, func5 = 6.69094224470257e-11, 
        func6 = 3.43558514970255e-13, func7 = -6.51867448908661e-13, 
        func8 = -2.17706712032917e-13), iter = 7L, estim.precis = 9.2439659587241e-11, 
        geemodel_time = c(1.05047722080796, 1.21942289327871, 
        2.5367455015077, 1.97696624060818, 6.85140657546867, 
        7.12913163145777, 10.5049539800377, 11.0467037265407, 
        12.5607195824951), geemodel = 1.25166603429414), bootse = c(0.0572409638938121, 
    0.0971617121784853, 0.170651922977713, 0.0784679386797452, 
    0.121453084422798, 0.110316181178795, 0.160305521646438, 
    0.190049863096929, 0.186061078239674)), list(modest = list(
        root = c(1.10644301221315, 1.9593871063147, 0.593517783629319, 
        1.88906871875728, 3.79629985742707, 5.82013567008898, 
        8.45539322493712, 10.5364769376843, 11.2106996652162), 
        f.root = c(zi = 7.34468041940772e-12, func1 = 1.52463597302699e-11, 
        func2 = 2.68885282962705e-13, func3 = 2.61524135680702e-12, 
        func4 = 9.17127485067226e-12, func5 = 2.42912634451642e-12, 
        func6 = -4.50889325875892e-13, func7 = -8.4277962213164e-14, 
        func8 = -5.6733047079649e-14), iter = 10L, estim.precis = 4.18527425775608e-12, 
        geemodel_time = c(1.2430331744123, 4.18410347214047, 
        -10.5562015537941, 2.48893979761842, 3.29241832590052, 
        4.35901257366155, 6.88079291680894, 8.36174920526742, 
        9.02169711126655), geemodel = 0.977786215052082), bootse = c(0.0570398855997317, 
    0.0859868218331202, 0.135569153710299, 0.0813111323082343, 
    0.102739515627882, 0.0925683957318847, 0.14224760436557, 
    0.15732393087455, 0.161496796273285)), list(modest = list(
        root = c(0.899900024898376, 2.04004606284324, 0.973066447393643, 
        2.12817786989776, 4.00601460848348, 5.98388900513303, 
        8.73939568924981, 10.3615643114631, 11.7605596514485), 
        f.root = c(zi = 5.47195622147001e-11, func1 = 8.20103984722209e-11, 
        func2 = 4.07829824598804e-11, func3 = 2.08105378632709e-11, 
        func4 = 2.92471602492128e-12, func5 = 6.71407374142063e-13, 
        func6 = -5.27716759179953e-13, func7 = -1.89084858881472e-13, 
        func8 = -2.00227204608106e-13), iter = 25L, estim.precis = 2.25374036924228e-11, 
        geemodel_time = c(1.26480767953986, 5.42648655923927, 
        -42.8956642137424, 5.48320116488337, 1.09535565576502, 
        3.28243200273559, 5.72500765180566, 7.06054779058961, 
        7.72286000088326), geemodel = 1.20505312267879), bootse = c(0.0596260437021028, 
    0.0708218734857794, 0.12662331116311, 0.0871345986877814, 
    0.0972194972566132, 0.0812899847795274, 0.125968742801383, 
    0.141197214505766, 0.201803022150615)), list(modest = list(
        root = c(1.04043018580199, 1.99810010074318, 0.691779359030213, 
        2.04310484171535, 3.82112001988254, 5.724215546677, 8.51714643638227, 
        10.5256532452903, 11.7057376281634), f.root = c(zi = 3.65189763096296e-07, 
        func1 = 5.67311464250153e-07, func2 = 1.98355276108764e-08, 
        func3 = 8.4887458513816e-08, func4 = 3.27567299081462e-07, 
        func5 = 1.1916058476058e-07, func6 = 4.13413414612762e-09, 
        func7 = 6.64725274823752e-10, func8 = 5.67887625813057e-10
        ), iter = 8L, estim.precis = 1.6547987159555e-07, geemodel_time = c(0.975229212516092, 
        4.55828861697467, -9.34223895834542, 2.34093237379826, 
        2.5876745160513, 4.3871464824521, 6.41772917796906, 8.7045700963196, 
        8.71311399536624), geemodel = 0.676867839870681), bootse = c(0.0545893752074937, 
    0.0807974270031808, 0.138821194661403, 0.0922101785429837, 
    0.100386098402248, 0.11396489413281, 0.128427559752903, 0.158966024166892, 
    0.178119572867623)), list(modest = list(root = c(0.966867949515176, 
    2.09779931419502, 0.547101242103241, 2.05177664954248, 3.96946608582136, 
    5.85340717330492, 8.60843761838091, 10.1506943427279, 11.7614087630136
    ), f.root = c(zi = 7.74824648885897e-13, func1 = 9.48130463029884e-13, 
    func2 = 9.32968979849846e-14, func3 = 1.59261492882479e-13, 
    func4 = 2.07889261361061e-13, func5 = 1.7650811368064e-13, 
    func6 = 9.44739078634349e-14, func7 = 5.76240444249976e-14, 
    func8 = 3.60336760429902e-14), iter = 40L, estim.precis = 2.83115834017374e-13, 
        geemodel_time = c(1.13243735860249, 5.88737192984369, 
        -68.3656502417676, 9.32818637977614, -0.337987398770171, 
        2.93304151811397, 5.02708499832979, 6.95379418680194, 
        7.28655144514501), geemodel = 1.06478008191112), bootse = c(0.0834610359602551, 
    10.2099050140964, 44.9287237529694, 3.56175330547909, 1.99520531339862, 
    16933.8544964153, 22052.2174381338, 17310.9604762184, 5933.47546491973
    )), list(modest = list(root = c(1.10642633423484, 1.95584407128215, 
    0.763232143871668, 2.18229800837192, 4.01967039178164, 5.99822557492232, 
    8.76999562829272, 10.5159764831571, 11.7242284591658), f.root = c(zi = 1.3470380366698e-10, 
    func1 = 2.09989581279046e-10, func2 = 2.99516939028521e-11, 
    func3 = 1.07075779666455e-10, func4 = 6.46633024903309e-11, 
    func5 = 3.05699389413494e-12, func6 = 2.28859986517449e-12, 
    func7 = 1.02412522906548e-12, func8 = 4.8899773119615e-13
    ), iter = 13L, estim.precis = 6.14714308583595e-11, geemodel_time = c(0.877984445205662, 
    3.21947487440152, -3.06187952663747, 5.27192367533142, 4.53343145720635, 
    6.35118641966621, 7.99996510974626, 10.1484064944864, 10.0175054722751
    ), geemodel = 0.786710147672605), bootse = c(0.0555797404629404, 
    0.0837008588754033, 0.139549385168307, 0.086877471047529, 
    0.106992362142561, 0.102124863324771, 0.156962837089602, 
    0.191462417384312, 0.255321385885351)), list(modest = list(
        root = c(1.09828783500157, 1.96787359867214, 0.742893264063435, 
        2.20270179167377, 4.12116078988038, 6.01897407285838, 
        8.87268459434526, 10.5745540577276, 11.8045349177687), 
        f.root = c(zi = 4.79920725382499e-09, func1 = 7.18713211167454e-09, 
        func2 = 6.01722213722233e-11, func3 = 1.20568294237344e-09, 
        func4 = 4.37507302608608e-09, func5 = 1.43636590468899e-09, 
        func6 = 5.2054891376118e-11, func7 = 9.74494530209258e-12, 
        func8 = 4.56159979581039e-12), iter = 10L, estim.precis = 2.12555498849937e-09, 
        geemodel_time = c(0.994089135845834, 4.36928168351311, 
        -8.78900247069063, 2.66962049774329, 3.6921603895232, 
        4.74819046414315, 7.11572255225356, 8.15536784899417, 
        9.5678612483808), geemodel = 0.898245138748584), bootse = c(0.0528750402707582, 
    0.0995852593721718, 0.154567997026435, 0.0866647492267254, 
    0.129219571424424, 0.0973081505199708, 0.163918975168476, 
    0.150794570629353, 0.209199250866682)), list(modest = list(
        root = c(1.02515977000833, 1.92809991222199, 0.800900575021178, 
        2.19027628973312, 4.06868935210132, 6.15565232231923, 
        8.64188977360061, 10.7257677774857, 11.735348415932), 
        f.root = c(zi = 3.90961274465695e-09, func1 = 6.01738481265102e-09, 
        func2 = 5.75163250360333e-11, func3 = 9.95508300793979e-10, 
        func4 = 3.61922234131014e-09, func5 = 1.28057697952599e-09, 
        func6 = 3.81178144603922e-11, func7 = 3.837041795407e-12, 
        func8 = 2.289862743865e-12), iter = 8L, estim.precis = 1.76934069144153e-09, 
        geemodel_time = c(0.932382264853057, 4.29764753672985, 
        -7.40523622292204, 2.65219385463921, 2.8656709720499, 
        5.23080961062122, 7.24504609827874, 8.24704561639306, 
        9.41118610768785), geemodel = 0.743510537128085), bootse = c(0.0522724794801129, 
    0.0905709037735637, 0.147869591975105, 0.0823568068407843, 
    0.131378486766054, 0.0892884274030255, 0.163674984668517, 
    0.174667565161769, 0.204194114500741)), list(modest = list(
        root = c(0.98566129024799, 1.99046497965989, 0.613959943730783, 
        2.12853245990002, 3.83385097894999, 5.95367203205232, 
        8.4550573106519, 10.637520775495, 11.5036617888934), 
        f.root = c(zi = 3.86357612569554e-14, func1 = 8.04911692853238e-14, 
        func2 = 1.41692213517786e-14, func3 = 1.82033207951626e-14, 
        func4 = -3.91205664935471e-14, func5 = -2.99482660892636e-14, 
        func6 = 1.91235915991683e-14, func7 = 2.83245649157493e-14, 
        func8 = 8.75601674499293e-15), iter = 10L, estim.precis = 3.07524976146602e-14, 
        geemodel_time = c(0.962323128341454, 3.99632902408095, 
        -6.88976520731551, 2.28349089792759, 3.90844646205823, 
        4.68166240406425, 7.45855564375847, 8.71484173931275, 
        9.52794337779724), geemodel = 0.823383418693996), bootse = c(0.0570327832837716, 
    0.0844122080121641, 0.1457000873659, 0.079303252976657, 0.114558702865411, 
    0.101355652496582, 0.176835735980279, 0.171210433681782, 
    0.258657945922101)), list(modest = list(root = c(1.0372116225793, 
    1.88944892257361, 0.848006412790906, 2.15966096802423, 3.92152914042341, 
    6.14354774513725, 8.68641015428288, 10.9197614371805, 11.6255105601366
    ), f.root = c(zi = 2.35256258918071e-13, func1 = 3.25517390820096e-13, 
    func2 = 1.94115556961805e-15, func3 = 3.25017790459015e-14, 
    func4 = 6.34770014329433e-14, func5 = 1.06562328405779e-13, 
    func6 = 4.92249470351869e-14, func7 = 2.52436960224145e-14, 
    func8 = 1.44051437445114e-14), iter = 18L, estim.precis = 9.49033001105024e-14, 
        geemodel_time = c(0.917416474096877, 3.36657708671035, 
        -3.17825343350151, 0.118733233562308, 7.25020496366295, 
        4.69967150459192, 8.48979978633733, 9.31766726104614, 
        10.1006346830278), geemodel = 0.667195738864704), bootse = c(0.0524993148230061, 
    42.6126091049807, 49.3241702950639, 44.2100648601217, 39.4650355623494, 
    47.4903645059858, 62.0674123818918, 111.469488660614, 32.4692681046164
    )), list(modest = list(root = c(0.91181629399703, 2.2123429093518, 
    0.56579185536359, 1.93770904409864, 3.84016915466264, 5.73579710446286, 
    8.18328056082595, 10.7751014835494, 11.4135283640815), f.root = c(zi = 2.33286689965695e-09, 
    func1 = 3.32883220988123e-09, func2 = 3.07907033203492e-11, 
    func3 = 5.32664364005786e-10, func4 = 2.00934842722877e-09, 
    func5 = 7.16180382359655e-10, func6 = 2.21598728950001e-11, 
    func7 = 1.71151981476214e-12, func8 = 6.11292266805563e-13
    ), iter = 7L, estim.precis = 9.97240630158812e-10, geemodel_time = c(1.17598935741871, 
    3.12315652054226, -2.51717148531543, 1.52960431708801, 4.1943419283776, 
    5.46418503111652, 8.47356473957302, 9.35472941526493, 10.0099013445864
    ), geemodel = 1.08499761278066), bootse = c(0.0646070192909384, 
    0.104595629460587, 0.157368540179294, 0.0904241136349361, 
    0.116414970499788, 0.12003254990305, 0.131817682443081, 0.214650985760859, 
    0.152704731359403)), list(modest = list(root = c(0.945330542894093, 
    2.02818593354994, 0.628231403514917, 2.08907902659735, 3.88504327815379, 
    6.1965263403031, 8.42893927246453, 10.807112086027, 11.8622820856634
    ), f.root = c(zi = 2.00151006879423e-12, func1 = 3.07132097532303e-12, 
    func2 = -2.00880978518114e-14, func3 = 4.77923256525514e-13, 
    func4 = 1.73568104333555e-12, func5 = 8.14820433348018e-13, 
    func6 = 6.71510644398993e-14, func7 = 1.37251321419285e-14, 
    func8 = 1.53512185602223e-15), iter = 10L, estim.precis = 9.11528354846223e-13, 
        geemodel_time = c(0.821683255539098, 3.62979788479566, 
        -3.44601210914428, 1.63320224092128, 4.72851891474276, 
        5.67699659880172, 7.53859085602204, 9.87282924876453, 
        9.21011556358464), geemodel = 0.638934783225254), bootse = c(0.0559900157553392, 
    0.0822584631835689, 0.123211016515037, 0.0816474869414378, 
    0.103598348823943, 0.106367803420535, 0.129304452677026, 
    0.143604758741131, 0.201949239032751)), list(modest = list(
        root = c(0.932873942019018, 2.09434469690993, 0.616617873069402, 
        2.01280265494331, 3.65482506971052, 5.77899349917663, 
        8.48433121421681, 10.5241071839858, 11.8350578644853), 
        f.root = c(zi = 1.87591053801839e-11, func1 = 2.64371857738865e-11, 
        func2 = 1.35624542737904e-11, func3 = 6.1489405147469e-12, 
        func4 = 3.38784555964367e-13, func5 = 5.95412608106471e-13, 
        func6 = -5.49685297279723e-13, func7 = -3.33122418538778e-13, 
        func8 = -9.04692987191424e-14), iter = 16L, estim.precis = 7.42390668013513e-12, 
        geemodel_time = c(0.942165862169059, 5.41448452865172, 
        -24.4606120522713, 3.50575773622477, 2.99614936554243, 
        3.09637353021192, 6.17666357477747, 7.31029588005539, 
        7.8482548222863), geemodel = 0.823063539678979), bootse = c(0.0515817443356059, 
    0.0776943720406979, 0.12362511966553, 0.100022839609977, 
    0.0961263629795084, 0.0987823926113917, 0.133177027724974, 
    0.16716108072455, 0.230599763627767)), list(modest = list(
        root = c(0.998545335780356, 2.1348551986713, 0.510363685604107, 
        2.17863871219303, 3.75803645449609, 5.91767551060308, 
        8.39703358467398, 10.5438552532851, 11.3799132715791), 
        f.root = c(zi = -5.73097125311506e-13, func1 = -7.15316694765988e-13, 
        func2 = -5.9313665090599e-14, func3 = -1.35669253609194e-13, 
        func4 = -1.99285032920216e-13, func5 = -1.29999309927964e-13, 
        func6 = -8.82315054351324e-14, func7 = -4.77720708077936e-14, 
        func8 = -6.50673769421808e-15), iter = 8L, estim.precis = 2.17243488395846e-13, 
        geemodel_time = c(1.01282579686005, 3.35203295762681, 
        -3.2469271009677, 2.13993548717794, 3.96331455260126, 
        5.80979608653328, 7.65048682851348, 9.73865243575282, 
        9.99116101874055), geemodel = 1.13535037044995), bootse = c(0.0467720515139454, 
    0.0870459724824978, 0.148850072150462, 0.0812595311384939, 
    0.114665759811868, 0.0982577427552554, 0.147188022938003, 
    0.177944768516469, 0.170383285862876)), list(modest = list(
        root = c(1.05354597649818, 1.94644053909503, 0.728248611829965, 
        2.23213570439167, 4.04336188699639, 6.14650318406869, 
        8.59311888782597, 10.7942808205138, 11.7953116209853), 
        f.root = c(zi = 3.61044527608101e-13, func1 = 3.68816088780477e-13, 
        func2 = 6.47587452412557e-14, func3 = 6.43929354282591e-14, 
        func4 = 4.77395900588817e-14, func5 = 9.14580911004492e-14, 
        func6 = 5.7440163736544e-14, func7 = 2.1094237467878e-14, 
        func8 = 1.21430643318376e-14), iter = 7L, estim.precis = 1.20987493750409e-13, 
        geemodel_time = c(1.04114652966177, 3.35990400015353, 
        -3.50572663809179, 2.85944450616804, 3.2630837999812, 
        5.7300701961562, 8.11378251523402, 9.0105142491084, 10.1158455417791
        ), geemodel = 0.82332601319594), bootse = c(0.0631168688154862, 
    0.0923070577702734, 0.114987963860912, 0.0765917503799767, 
    0.0980326665490484, 0.0829848851892612, 0.152997440042148, 
    0.162540412277786, 0.14083655159429)), list(modest = list(
        root = c(1.07273552188922, 1.87941761519647, 0.850323718909412, 
        2.24063407089196, 4.06297779485549, 6.20776176158407, 
        8.69751012807557, 10.7621643903194, 11.3075988454022), 
        f.root = c(zi = 2.68900235411706e-10, func1 = 4.36935154723983e-10, 
        func2 = 1.73292977190265e-12, func3 = 7.1649821378304e-11, 
        func4 = 2.6165549761592e-10, func5 = 9.52632278616861e-11, 
        func6 = 2.1442292386098e-12, func7 = -3.79640763270572e-13, 
        func8 = 1.88737914186277e-15), iter = 15L, estim.precis = 1.26518069349392e-10, 
        geemodel_time = c(0.911145721811837, 4.59171568030579, 
        -9.78073669431508, 2.86789741951069, 4.12965592942612, 
        4.97053084332193, 6.38460736735913, 8.56553817258696, 
        8.45169082617425), geemodel = 0.765171329256685), bootse = c(0.0494285332515908, 
    0.0920713020925813, 0.132266450052361, 0.0979156652149899, 
    0.109521705903082, 0.0920478056496565, 0.126825362299399, 
    0.174524841520892, 0.176417086891419)), list(modest = list(
        root = c(1.13054961774471, 1.92270765969424, 0.804493995959811, 
        2.14643690367972, 3.8834718391807, 6.24188945755585, 
        8.52474704335916, 10.973687465707, 11.5236207363767), 
        f.root = c(zi = -7.19424519957101e-14, func1 = -1.47770684577608e-13, 
        func2 = 3.26735166700232e-15, func3 = 3.21964677141295e-15, 
        func4 = -2.11219930434936e-14, func5 = -4.77257122710739e-14, 
        func6 = -6.3726801613484e-14, func7 = -3.32928129509469e-14, 
        func8 = -3.72336710074972e-15), iter = 7L, estim.precis = 4.39767579990535e-14, 
        geemodel_time = c(1.25196748333213, 0.665977658617615, 
        3.50667963834073, 2.01754081592449, 6.98461734156354, 
        7.79794765460239, 10.980099069336, 11.6618556567804, 
        12.7197638545138), geemodel = 1.29814830902234), bootse = c(0.0619771110747869, 
    0.0959204112381828, 0.140601497198674, 0.089965293727395, 
    0.121941630401953, 0.0932987108425107, 0.165810244095788, 
    0.154054763121776, 0.246295756276556)), list(modest = list(
        root = c(1.04945703579071, 1.826475553027, 1.08173115319579, 
        2.25153498208719, 4.21725322758405, 5.97885907931519, 
        8.83433343474777, 10.4114287225474, 12.1880817435662), 
        f.root = c(zi = 5.28466159721575e-13, func1 = 1.41386902186014e-12, 
        func2 = -1.145205697105e-15, func3 = 8.09733682015368e-15, 
        func4 = 4.33930669174742e-13, func5 = 6.9066974361931e-13, 
        func6 = 1.03722586075605e-13, func7 = 2.20934381900406e-14, 
        func8 = 2.77416978278211e-14), iter = 7L, estim.precis = 3.58859539887388e-13, 
        geemodel_time = c(0.770731967036485, 2.77574081049213, 
        -0.72142823030001, 2.4414552019177, 4.26496758388633, 
        6.59223194171237, 8.04116483275156, 10.7776388565022, 
        10.2303223326425), geemodel = 0.570597465145966), bootse = c(0.0570566480352404, 
    0.0911952480972058, 0.142210411199801, 0.0978861417201901, 
    0.109786661979391, 0.104453263092762, 0.130554597711553, 
    0.165448447431695, 0.226078206054412)), list(modest = list(
        root = c(1.0123786039773, 2.10254342107211, 0.56664013953817, 
        2.09619573065326, 3.91023155793767, 6.00815336935497, 
        8.61759950062827, 10.3963949714837, 11.653927633332), 
        f.root = c(zi = 1.6616525899682e-07, func1 = 2.44987531372587e-07, 
        func2 = 1.28443335717376e-07, func3 = 5.99341070939285e-08, 
        func4 = 8.22062057315165e-09, func5 = 6.23990775995718e-10, 
        func6 = 1.14611875545734e-10, func7 = 3.47435968883758e-11, 
        func8 = 1.70696573195683e-11), iter = 10L, estim.precis = 6.76156966288459e-08, 
        geemodel_time = c(1.11821800814765, 4.84260063357109, 
        -13.9985716751917, 2.96745303457301, 2.1585683760934, 
        4.80755267716742, 5.46694861947029, 8.39363056333034, 
        8.33386935226561), geemodel = 1.18385891086744), bootse = c(0.0579414311298265, 
    0.0903446102115862, 0.1424612101984, 0.0884029757339304, 
    0.100632266948872, 0.0908043795191885, 0.158000257333021, 
    0.160825970512305, 0.155752298660129)), list(modest = list(
        root = c(0.989704684515132, 1.75976683481737, 1.12814990674897, 
        2.15911541497634, 4.08814359525256, 6.00644470484279, 
        9.06341336485979, 10.4584082721508, 12.2263052304889), 
        f.root = c(zi = 5.12829784193869e-08, func1 = 8.39370462024647e-08, 
        func2 = 4.30143854979192e-08, func3 = 2.05891310667283e-08, 
        func4 = 2.84316135912288e-09, func5 = 2.02750261024676e-10, 
        func6 = 6.45611619720654e-11, func7 = 2.19053317151996e-11, 
        func8 = 5.88760854305925e-12), iter = 22L, estim.precis = 2.2440200767653e-08, 
        geemodel_time = c(1.01497779822075, 5.66508709468903, 
        -37.5219656849396, 6.39627182437018, 0.605039555047712, 
        3.50799472565978, 5.60379862926777, 7.28923048141754, 
        7.47788695237159), geemodel = 0.839320231166119), bootse = c(0.06235418565725, 
    0.0997705151929754, 0.168792262326682, 0.0921990440927231, 
    0.132833807270745, 0.106093916934477, 0.153268913931835, 
    0.187374484022298, 0.27988640659137)), list(modest = list(
        root = c(1.12137846335381, 1.81651199897018, 1.01161680174209, 
        2.32354640080572, 4.25198042613291, 6.29434112875556, 
        8.91541621659791, 10.7209861308537, 11.7423018809759), 
        f.root = c(zi = 7.83834240292158e-07, func1 = 1.36347805779202e-06, 
        func2 = 8.6891813189105e-10, func3 = 2.8348866007704e-08, 
        func4 = 4.59720402834511e-07, func5 = 7.19702579615733e-07, 
        func6 = 1.38894591855676e-07, func7 = 1.05762610891347e-08, 
        func8 = 4.81977339983342e-09), iter = 7L, estim.precis = 3.90027076779852e-07, 
        geemodel_time = c(1.05122530163758, 1.69330428570057, 
        1.6914157751534, 1.82499789442167, 6.05132713323568, 
        7.84521087411784, 9.27280658416587, 11.2925034659274, 
        11.8312416167267), geemodel = 0.669332787152492), bootse = c(0.0493925659479452, 
    0.087468954750695, 0.13182752143729, 0.0848021076957758, 
    0.10527772449721, 0.0879701595621767, 0.150841855688153, 
    0.156230106277482, 0.163656475058432)), list(modest = list(
        root = c(1.00370496794274, 2.097075029409, 0.636221520558633, 
        2.11364934386646, 3.76482164066118, 5.73326730366207, 
        8.24117393341198, 10.3633773105909, 11.5449202306766), 
        f.root = c(zi = 4.05801135472394e-08, func1 = 6.8037239508989e-08, 
        func2 = 5.28302776525713e-10, func3 = 1.07858022513341e-08, 
        func4 = 4.11349322104737e-08, func5 = 1.48242940362434e-08, 
        func6 = 4.38390934665023e-10, func7 = 4.41056219324665e-11, 
        func8 = 3.20487638164058e-11), iter = 8L, estim.precis = 1.96005810723577e-08, 
        geemodel_time = c(0.901241481609049, 3.08702290772361, 
        -1.84697475766966, 1.48390344874075, 4.93227412788406, 
        5.71266937856621, 8.68818076909716, 9.44039852959793, 
        10.4590085017888), geemodel = 0.804500557919292), bootse = c(0.0476306738721101, 
    0.0745913552308183, 0.129873169835706, 0.0794255975249801, 
    0.0898138473552407, 0.092727229545975, 0.12132106056805, 
    0.154643150520192, 0.207832058979712)), list(modest = list(
        root = c(0.893080607997013, 2.02634100082598, 0.893163947076523, 
        2.1034807275224, 3.91602375934385, 5.94247753348913, 
        8.35350424793609, 10.5890174506203, 11.9966675194884), 
        f.root = c(zi = -6.31716901011714e-14, func1 = -2.93098878501041e-14, 
        func2 = -1.15476204987086e-14, func3 = -2.64233079860787e-14, 
        func4 = -8.77076189453874e-15, func5 = 1.20320420293751e-14, 
        func6 = -6.21724893790088e-15, func7 = -9.17061565575139e-15, 
        func8 = 1.66533453693773e-16), iter = 8L, estim.precis = 1.85344120452581e-14, 
        geemodel_time = c(0.820763366867426, 2.69069335017216, 
        -0.43115407308771, 2.32250332860514, 4.53257660855321, 
        6.79144409510818, 8.51770757774202, 10.060866668643, 
        10.9286172085149), geemodel = 0.705866428442776), bootse = c(0.0548567999435411, 
    0.0785954241441602, 0.130311682080907, 0.0907454575097334, 
    0.100302268089408, 0.084207890725238, 0.151474381427545, 
    0.192792209765987, 0.224648527408251)), list(modest = list(
        root = c(0.987332315140899, 2.28412685843278, 0.306539687340105, 
        1.69775905767885, 3.3924163435713, 5.30180812108066, 
        8.12242598362398, 10.1015068778388, 11.5575017411611), 
        f.root = c(zi = 3.89954180057828e-10, func1 = 6.32489061125341e-10, 
        func2 = 6.27156659938066e-12, func3 = 9.46868139450885e-11, 
        func4 = 3.74163033889374e-10, func5 = 1.36545803093233e-10, 
        func6 = 4.85738532729485e-12, func7 = 3.56104035148519e-13, 
        func8 = 2.82163181708484e-13), iter = 9L, estim.precis = 1.82178456806044e-10, 
        geemodel_time = c(0.878468148327817, 2.463295636828, 
        0.338596978374628, 0.895184782722443, 5.87573271648516, 
        6.2086747593823, 8.32843116991516, 10.7780909483892, 
        10.6257431175255), geemodel = 0.835872261849944), bootse = c(0.0561114194421508, 
    0.0952496424520888, 0.132148733846863, 0.0975453571433451, 
    0.103796945379028, 0.106312927305972, 0.148752856930105, 
    0.178479977285669, 0.191802861483317)), list(modest = list(
        root = c(1.0115703366771, 2.11123512044422, 0.458833254431575, 
        2.35054544623308, 3.89116243803649, 6.00471032480023, 
        8.65987283229668, 10.5706866984694, 11.6233201683592), 
        f.root = c(zi = 1.35450095584133e-10, func1 = 2.10916506482306e-10, 
        func2 = 3.10704240114035e-12, func3 = 3.51446649560216e-11, 
        func4 = 1.225920892578e-10, func5 = 4.74167036743686e-11, 
        func6 = 8.70525873608585e-13, func7 = 2.57002752412916e-13, 
        func8 = 1.20785326185313e-13), iter = 12L, estim.precis = 6.17639351453308e-11, 
        geemodel_time = c(1.07533487486684, 2.19127963620393, 
        0.180240145217827, 2.10614411794322, 7.28144989370395, 
        6.40301430212961, 9.3897496764198, 10.5280461513678, 
        11.1932063050913), geemodel = 0.923655450267956), bootse = c(0.0524791841090397, 
    0.0966094851445208, 0.150611880767889, 0.0883764551988223, 
    0.116927162307807, 0.11219305407439, 0.141444466723684, 0.175060394284073, 
    0.160572949908327)), list(modest = list(root = c(0.915619424185956, 
    2.12773732552066, 0.667514762746138, 2.02134024672421, 3.7062564641042, 
    5.75749088459469, 8.49091586394805, 10.08768475737, 11.7082800330134
    ), f.root = c(zi = 3.60303231694559e-10, func1 = 5.33838084848526e-10, 
    func2 = 4.59016158416148e-12, func3 = 7.63776800594314e-11, 
    func4 = 3.17619805456637e-10, func5 = 1.34111485805555e-10, 
    func6 = 4.8114845441205e-12, func7 = -1.3804235532433e-13, 
    func8 = -1.72313552315728e-13), iter = 7L, estim.precis = 1.5910692110007e-10, 
        geemodel_time = c(1.0588336208427, 1.88467691458199, 
        1.07646008596668, 2.24437445544636, 5.36301810987837, 
        6.8229776836853, 9.48638845323576, 10.6862133801919, 
        11.64261175875), geemodel = 0.93833893895529), bootse = c(0.0579227400436311, 
    0.0979704323243431, 0.143050207756639, 0.0912888048308413, 
    0.0952915933868647, 0.114408927458087, 0.139614247436976, 
    0.194555919462875, 0.217408441900578)), list(modest = list(
        root = c(0.991250516674388, 2.05277590571925, 0.659353102029376, 
        2.03892745288748, 3.9391438974854, 5.83776280087213, 
        8.747629208201, 10.24865026648, 11.651182638836), f.root = c(zi = 2.96984659087229e-13, 
        func1 = 2.13495887635418e-13, func2 = 3.17489090573275e-14, 
        func3 = 7.0832228971085e-14, func4 = 1.19542179974341e-13, 
        func5 = 7.84719511592868e-14, func6 = -2.01505478969466e-14, 
        func7 = -3.14748227481232e-14, func8 = -4.78783679369599e-15
        ), iter = 11L, estim.precis = 9.63876692581615e-14, geemodel_time = c(1.02027054504596, 
        2.82003539621254, -2.09990740164833, 4.84816249188344, 
        4.45279709262421, 6.73692618592727, 7.77565385220343, 
        10.4899995980353, 10.1601497518967), geemodel = 0.863643343460783), 
        bootse = c(0.0610071629105825, 0.0954030772811649, 0.148350008219626, 
        0.0821850632854645, 0.141905385876877, 0.106646628644327, 
        0.157861641847263, 0.156990238004058, 0.275020002772419
        )), list(modest = list(root = c(0.983210485001904, 1.91900994735347, 
    0.934311009527076, 2.18095415422787, 4.10352516975867, 6.05911441939631, 
    8.86928742317763, 10.3595018946164, 11.9587844566737), f.root = c(zi = 1.40152848326913e-07, 
    func1 = 2.21999679639318e-07, func2 = 1.41491999366972e-09, 
    func3 = 3.73493373277689e-08, func4 = 1.35203549411766e-07, 
    func5 = 4.55899411746369e-08, func6 = 1.48243312070306e-09, 
    func7 = 2.58840560096729e-10, func8 = 2.0516477405863e-10
    ), iter = 12L, estim.precis = 6.48507460365479e-08, geemodel_time = c(1.02619865906478, 
    3.65881750344662, -3.7570350841513, 1.98919599608735, 5.12353061024067, 
    5.40879815656868, 7.59438719840391, 8.97722715797618, 9.7624965149084
    ), geemodel = 0.982318915576312), bootse = c(0.0542106392656304, 
    0.107005166867833, 0.173870316871947, 0.0953801622020501, 
    0.126429916009991, 0.116773800335139, 0.151659547635621, 
    0.160827181591177, 0.158213705302871)), list(modest = list(
        root = c(1.05626389106586, 1.87127456878558, 0.85414914128446, 
        1.97401792407851, 3.91286809570013, 5.61183081600458, 
        8.65766905448042, 10.3653761386144, 11.7185253637384), 
        f.root = c(zi = 1.21594845303719e-10, func1 = 1.81499371088023e-10, 
        func2 = 1.94903468364593e-12, func3 = 3.14863118217046e-11, 
        func4 = 1.0690706479799e-10, func5 = 3.88515331017913e-11, 
        func6 = 8.13932254928318e-13, func7 = -3.77822773067749e-14, 
        func8 = -8.74994521282701e-15), iter = 8L, estim.precis = 5.36831805860357e-11, 
        geemodel_time = c(0.935610894674455, 2.5990126805859, 
        -0.479439977853705, 1.53318219533291, 5.22583898425724, 
        5.97001714460808, 8.81478107900847, 9.95379568282159, 
        10.9289399395138), geemodel = 0.551248493440135), bootse = c(0.0569133856854142, 
    0.0973049606728477, 0.127001559447867, 0.0926636799084926, 
    0.11743985772593, 0.105336209543211, 0.196027154746687, 0.243566059394461, 
    0.279644611226065)), list(modest = list(root = c(1.0030424392458, 
    2.00551810114354, 0.698730319913277, 2.10785709592542, 4.04474075394593, 
    5.8775348720716, 8.82808877754111, 10.4264844627056, 11.5774085238292
    ), f.root = c(zi = 3.11223635751645e-09, func1 = 4.97926022635653e-09, 
    func2 = 3.5646575968773e-11, func3 = 8.45302477482917e-10, 
    func4 = 3.01477634523373e-09, func5 = 1.03997901956809e-09, 
    func6 = 2.83409181539573e-11, func7 = 5.15945619561364e-12, 
    func8 = 2.54070375849125e-12), iter = 10L, estim.precis = 1.45147134224828e-09, 
        geemodel_time = c(0.924247199442034, 3.28649488362875, 
        -2.63003842504124, 2.58643846663706, 5.03321880008544, 
        5.82509232521175, 7.65606027285297, 9.79113699152313, 
        9.99462336491522), geemodel = 0.771862309268893), bootse = c(0.0673579067419438, 
    0.104571286853671, 0.155189670993872, 0.0979687862017483, 
    0.116410913420362, 0.102457483424059, 0.165688897889994, 
    0.159184454316576, 0.156452643912882)), list(modest = list(
        root = c(1.02517602076541, 2.07018513696993, 0.655324582827092, 
        2.04215502573005, 3.90466593951642, 5.91361156401988, 
        8.62360333736697, 10.559664339976, 11.571126373877), 
        f.root = c(zi = 4.74609240797008e-12, func1 = 7.63811236481615e-12, 
        func2 = 3.51677020837826e-13, func3 = 1.23350375053066e-12, 
        func4 = 4.12095357837927e-12, func5 = 1.69501912505865e-12, 
        func6 = 4.21780665949001e-14, func7 = -5.23418114406482e-14, 
        func8 = -2.81528272916276e-14), iter = 7L, estim.precis = 2.21200343921331e-12, 
        geemodel_time = c(0.950902341092328, 1.9352211435836, 
        1.29020455693429, 1.85045167237364, 5.64525696824134, 
        6.8327324207131, 9.47829226845026, 10.8401889349143, 
        11.5196107876007), geemodel = 0.890066422261879), bootse = c(0.0524516246819953, 
    0.0761247340691244, 0.12744318837461, 0.0778108037539754, 
    0.0909308808899476, 0.0901800377767372, 0.148011039097463, 
    0.207899446513769, 0.209983087275387)), list(modest = list(
        root = c(1.04096903482026, 1.78615241434762, 1.14508366918961, 
        2.1147403145244, 4.21552576806511, 6.30379804810935, 
        8.82682713850163, 10.826083747521, 11.8811619824393), 
        f.root = c(zi = 3.04145597596062e-13, func1 = 2.25708340906294e-13, 
        func2 = -2.65343302885412e-14, func3 = -1.34309230404028e-13, 
        func4 = 3.55618312575245e-15, func5 = 1.44273482050039e-13, 
        func6 = 1.05082609280771e-13, func7 = 6.66029731366535e-14, 
        func8 = 7.4572292785291e-14), iter = 19L, estim.precis = 1.20531671063715e-13, 
        geemodel_time = c(0.923028742054516, -13.5106407684059, 
        26.2951921954222, 8.14811771245294, 23.8715847252605, 
        21.7863182493958, 25.5597710692708, 26.1409027919182, 
        27.1197043169164), geemodel = 0.925829471704361), bootse = c(0.0516268943122612, 
    0.0764888481094486, 0.144241279891125, 0.0877571164580088, 
    0.125728804249586, 0.0942183464170351, 0.178572905112655, 
    0.188777156754436, 0.211423468338397)), list(modest = list(
        root = c(1.03905251948001, 1.94965649534333, 0.843957454548876, 
        2.03818742713187, 3.9675364088958, 6.11981176680658, 
        8.69749469608144, 10.7150865429361, 11.7564468571985), 
        f.root = c(zi = 4.20108392518159e-13, func1 = 4.30766533554561e-13, 
        func2 = 5.75635459437729e-14, func3 = 6.16728890179274e-14, 
        func4 = 8.6014528832834e-14, func5 = 1.43236117411405e-13, 
        func6 = 5.60662627435704e-14, func7 = 1.84297022087776e-14, 
        func8 = -8.88178419700125e-16), iter = 10L, estim.precis = 1.41638461183412e-13, 
        geemodel_time = c(1.06305041149852, 4.04974656457978, 
        -7.04368949983547, 2.17073249542357, 3.98879296289353, 
        4.47226204757994, 7.49388420937787, 8.72056889586805, 
        9.40388519077818), geemodel = 0.873295978887392), bootse = c(0.0671153722774128, 
    0.078857145539489, 0.121657200295125, 0.0717056685664486, 
    0.0932447819907602, 0.0908215687495043, 0.117399619769759, 
    0.144815016152159, 0.163230269209687)), list(modest = list(
        root = c(1.05225808217809, 1.94395732140414, 0.852271331275552, 
        1.89352856296779, 3.83525517712484, 5.74709568157303, 
        8.68574847108636, 10.3763976809896, 11.8326598328992), 
        f.root = c(zi = 1.07860346210131e-08, func1 = 2.02550817229863e-08, 
        func2 = 1.58855907594901e-10, func3 = 3.26430962815927e-09, 
        func4 = 1.24981014426595e-08, func5 = 4.15970951433975e-09, 
        func6 = 1.21073964869529e-10, func7 = 8.94172756671363e-12, 
        func8 = 5.39216588046898e-12), iter = 8L, estim.precis = 5.69527785500773e-09, 
        geemodel_time = c(1.02840686325702, 3.18823350133354, 
        -2.5993604706909, 1.96204769376347, 4.19180658112955, 
        5.9163868661981, 8.09719167949107, 9.60311572017599, 
        10.0282511396334), geemodel = 0.740268852718318), bootse = c(0.053690437552644, 
    0.086836861066892, 0.147460401004028, 0.0795278378471196, 
    0.111561758581539, 0.106505701749167, 0.150120386865101, 
    0.190037491716213, 0.312935732138713)), list(modest = list(
        root = c(1.02571963423536, 1.9860651799486, 0.707851435921455, 
        2.01901014430985, 3.94133612079979, 5.75429823306341, 
        8.55271846321377, 10.4188604626548, 11.5361770536002), 
        f.root = c(zi = 7.13061088286615e-07, func1 = 1.06244971120883e-06, 
        func2 = 7.85807461461951e-09, func3 = 1.74258349326661e-07, 
        func4 = 6.43092968155567e-07, func5 = 2.25826279891261e-07, 
        func6 = 6.70776223790897e-09, func7 = 8.54098097802236e-10, 
        func8 = 4.85453264392754e-10), iter = 8L, estim.precis = 3.14954865009296e-07, 
        geemodel_time = c(0.993486502887186, 0.816491208636605, 
        3.82004683542068, 1.40702546565275, 8.08962621209191, 
        7.40582139447545, 11.138760145853, 11.2367822262533, 
        12.7128835547159), geemodel = 0.753728066474556), bootse = c(0.0612123571720473, 
    0.0951129445776489, 0.135609462187979, 0.0804756259316664, 
    0.108592903662077, 0.0883946903895483, 0.132533861294226, 
    0.142347323934476, 0.167078788720082)), list(modest = list(
        root = c(1.00664331565733, 1.78017392061239, 1.16173823919519, 
        2.1578631340847, 4.08999711314832, 5.97643126035621, 
        8.75734072793757, 10.6122464006664, 11.8029152985313), 
        f.root = c(zi = 5.32907051820075e-15, func1 = 1.22124532708767e-14, 
        func2 = 4.8919202022546e-15, func3 = 8.16425199947029e-16, 
        func4 = -1.79856129989275e-14, func5 = -3.07531777821168e-14, 
        func6 = 2.70304612026706e-14, func7 = 4.14980549923172e-14, 
        func8 = 1.9819215713035e-14), iter = 7L, estim.precis = 1.78151546533718e-14, 
        geemodel_time = c(1.08085783584737, 2.28791258928574, 
        -0.154791476213022, 2.33677301735097, 4.51874619336771, 
        6.49683402323868, 8.70547855609397, 10.299879319302, 
        11.3785194223756), geemodel = 0.950316592499722), bootse = c(0.064937385087111, 
    0.0859556365439827, 0.155341153827073, 0.0818519397078042, 
    0.11184183322381, 0.0917715580452358, 0.171116356609713, 
    0.154283303621422, 0.227966612171632)), list(modest = list(
        root = c(0.952990337047125, 2.12270278168123, 0.671810972393709, 
        2.10950551143482, 3.86750553434253, 6.02460647369123, 
        8.60562259038726, 10.4546292431548, 11.5050618275989), 
        f.root = c(zi = 9.83135379772904e-08, func1 = 1.67481617352472e-07, 
        func2 = 2.73070309853712e-08, func3 = 8.66971701862177e-08, 
        func4 = 4.88167832823905e-08, func5 = 2.34925806585906e-09, 
        func6 = 3.54415266232144e-10, func7 = 1.20357390720471e-10, 
        func8 = 6.07115364925637e-11), iter = 9L, estim.precis = 4.79445424492273e-08, 
        geemodel_time = c(0.891668668358392, 3.51677677879449, 
        -4.08215842584803, 5.49751630640178, 2.31726149465679, 
        6.43946893086411, 6.64540225853972, 10.2879185226117, 
        9.66830998579437), geemodel = 0.852545971969532), bootse = c(0.0613206467420004, 
    0.104350208187146, 0.168416036671609, 0.110810504370761, 
    0.13335644648601, 0.124060909519239, 0.158330545507796, 0.19175204633161, 
    0.213241966957011)), list(modest = list(root = c(0.957159373384423, 
    1.92164316141402, 0.83295089653171, 2.21886304112813, 3.93224827423709, 
    5.95533067247322, 8.66285253532711, 10.8071962232472, 11.5998502858494
    ), f.root = c(zi = 5.7717164381188e-12, func1 = 1.00773833722201e-11, 
    func2 = 1.4317436125566e-12, func3 = 4.76255146431015e-12, 
    func4 = 3.76143560743003e-12, func5 = 6.65023591750469e-13, 
    func6 = 2.39436874732539e-13, func7 = 1.2401191185063e-13, 
    func8 = 9.61453139325386e-14), iter = 9L, estim.precis = 2.99216090965576e-12, 
        geemodel_time = c(1.15175393119677, 3.23819930943475, 
        -3.80922879772543, 4.61465423141536, 3.15954789470847, 
        5.43319281137429, 8.23309801516865, 9.28595775342862, 
        10.0998939971726), geemodel = 1.08248241422176), bootse = c(0.0615697360949704, 
    0.0940706807469244, 0.140758437070214, 0.0801209400616322, 
    0.118498951792034, 0.0951348653200143, 0.171628581848813, 
    0.191496731308934, 0.26823900924676)), list(modest = list(
        root = c(1.02056464285837, 2.01553062868675, 0.873471339859692, 
        2.01734496299225, 4.00483761633856, 5.84224706064711, 
        8.73184674207259, 10.5428250992601, 11.8340152899918), 
        f.root = c(zi = 1.14305536813575e-07, func1 = 1.75969389060171e-07, 
        func2 = 4.1721037242386e-11, func3 = 2.43318683257332e-09, 
        func4 = 5.29911838298425e-08, func5 = 9.87143635722276e-08, 
        func6 = 1.99023865166126e-08, func7 = 1.39176297201359e-09, 
        func8 = 4.81206251928823e-10), iter = 8L, estim.precis = 5.18034152095763e-08, 
        geemodel_time = c(1.14942477522464, 0.765365154224606, 
        3.69207569099752, 1.44001631425563, 7.42789158253203, 
        8.51843946578449, 10.1193587268722, 12.1345063025415, 
        12.6831358670128), geemodel = 1.08762991638757), bootse = c(0.051977951869648, 
    0.086944141889716, 0.126953538368821, 0.0834233804772452, 
    0.104585586511168, 0.0810660568354823, 0.139144450097638, 
    0.149823616710692, 0.17412676175189)), list(modest = list(
        root = c(0.985940621744014, 2.12999971438334, 0.545588015459731, 
        1.96380573597034, 3.9533298775587, 5.78775337692581, 
        8.62900366647459, 10.3076378257125, 11.2060470584947), 
        f.root = c(zi = 6.02109030412024e-07, func1 = 8.7631210665684e-07, 
        func2 = 1.68842460344584e-07, func3 = 2.54472147624696e-08, 
        func4 = 7.3633379401401e-09, func5 = 2.49349677017285e-09, 
        func6 = 1.19960541500319e-09, func7 = 6.23602912364074e-10, 
        func8 = 4.68931519916754e-10), iter = 11L, estim.precis = 1.87206642970391e-07, 
        geemodel_time = c(1.06952564036702, -5.77451373139672, 
        14.7278767530746, 4.05426430402983, 16.2510935532392, 
        13.8668838402668, 17.8490065279831, 18.0305243622523, 
        19.1136704733648), geemodel = 1.10287886522267), bootse = c(0.0631957679323136, 
    0.0772358910327239, 0.117511433422599, 0.0751614397605364, 
    0.0903833423310978, 0.0975092437854266, 0.138525593005136, 
    0.162348883081536, 0.13471073986726)), list(modest = list(
        root = c(0.985807680492741, 1.93751960972521, 0.860806874022717, 
        2.11080861741897, 4.11047852630217, 6.0002898802583, 
        8.70750158888293, 10.6318251758208, 11.7868478368667), 
        f.root = c(zi = 4.38851177619881e-11, func1 = 7.21127602076876e-11, 
        func2 = 7.53508366813094e-13, func3 = 1.13135872198411e-11, 
        func4 = 4.26089585977511e-11, func5 = 1.59332547156055e-11, 
        func6 = 3.85427800786431e-13, func7 = 5.76566789103894e-14, 
        func8 = -1.15255027743899e-14), iter = 8L, estim.precis = 2.07846440946842e-11, 
        geemodel_time = c(1.02254051391546, 3.96499615210932, 
        -6.52106471634731, 2.92741071973903, 3.24162411577713, 
        4.82730934969659, 7.18243348435344, 8.9483137950954, 
        9.68033784379991), geemodel = 0.864140527458037), bootse = c(0.0596292711324796, 
    0.0955489065866476, 0.122749576912631, 0.0817174765786286, 
    0.110876673108094, 0.104293845515502, 0.152305848552132, 
    0.173129440207314, 0.191434733608023)), list(modest = list(
        root = c(0.936580806136936, 1.94716619878901, 0.871896094583289, 
        2.14260455607871, 3.86071528522982, 5.98053379772578, 
        8.47878428109023, 10.5634587862122, 11.6261384604327), 
        f.root = c(zi = 7.82309128588565e-09, func1 = 1.26268125955065e-08, 
        func2 = 9.5171454050913e-11, func3 = 2.15163541237434e-09, 
        func4 = 7.53026566796544e-09, func5 = 2.7216543463382e-09, 
        func6 = 8.19412593333624e-11, func7 = 9.31476250298768e-12, 
        func8 = 9.62184021693901e-12), iter = 8L, estim.precis = 3.67216762490826e-09, 
        geemodel_time = c(0.934259831941687, 4.4254526425509, 
        -7.84225634643933, 2.48184720626429, 2.75256086849389, 
        4.15824920605818, 6.91763369225647, 8.41416375750458, 
        8.88939449494979), geemodel = 0.956531877627503), bootse = c(0.0604403719146274, 
    0.100332833911846, 0.141298866575645, 0.0864859676854115, 
    0.124416104444114, 0.0914583305136274, 0.138852167916182, 
    0.200360347717862, 0.177247982215065)), list(modest = list(
        root = c(0.971917055161586, 1.98816087655342, 0.874089162491884, 
        2.04037532348833, 3.9670839165639, 5.9772315940882, 8.6140629513782, 
        10.9212382138243, 11.6505672361452), f.root = c(zi = 2.32545427358843e-10, 
        func1 = 3.87518683808707e-10, func2 = 1.18947018901139e-10, 
        func3 = 7.02045081140204e-11, func4 = 1.02353930886423e-10, 
        func5 = 3.83926224145625e-11, func6 = 1.10592784929864e-12, 
        func7 = -5.68156632851924e-14, func8 = -1.10139328213243e-13
        ), iter = 10L, estim.precis = 1.05692786036055e-10, geemodel_time = c(1.04952683373944, 
        4.95173364981237, -14.8465223694619, 6.98937800187278, 
        1.52326419397147, 3.746537338376, 6.45411464320566, 7.57142452855244, 
        8.53160205313709), geemodel = 1.14764446086596), bootse = c(0.0545210162605292, 
    0.0780826866327766, 0.118250829682017, 0.0726065226288641, 
    0.0921586321710223, 0.0901893795505882, 0.132495408242567, 
    0.161728809513315, 0.143587269103494)), list(modest = list(
        root = c(1.10588628240366, 1.91178290131899, 0.859588365900425, 
        2.14743785908742, 4.13631219036781, 6.12064778305489, 
        8.70076229767436, 10.6561450973097, 11.7310705639535), 
        f.root = c(zi = 9.31001942205967e-11, func1 = 1.47017731322308e-10, 
        func2 = 1.40271128046265e-12, func3 = 2.58008892028982e-11, 
        func4 = 8.66404031851786e-11, func5 = 2.94339646006328e-11, 
        func6 = 5.02382857536787e-13, func7 = -8.08242361927114e-14, 
        func8 = -2.49245069028348e-14), iter = 9L, estim.precis = 4.26671139347454e-11, 
        geemodel_time = c(1.06479089937692, 2.11099381538538, 
        0.424311390730459, 2.82146644425276, 6.24593249539898, 
        6.60851840632824, 9.46961868989064, 10.6540239531346, 
        11.3731300212924), geemodel = 0.832536984075089), bootse = c(0.0605224003532583, 
    0.0962041450014377, 0.122087177270875, 0.0918644029506642, 
    0.10121362844672, 0.0996559978296538, 0.135634203162178, 
    0.15785085932535, 0.150774748459676)), list(modest = list(
        root = c(0.960199567323449, 2.07703621235767, 0.556153778203552, 
        1.86808297755038, 3.77875110388345, 5.74410734990421, 
        8.38125174376665, 10.4315436284315, 11.7190051110238), 
        f.root = c(zi = 7.08824241302253e-07, func1 = 1.11791738732769e-06, 
        func2 = 9.60092605417628e-09, func3 = 1.63035554334723e-07, 
        func4 = 6.68552678478179e-07, func5 = 2.64785534226028e-07, 
        func6 = 7.60588331205625e-09, func7 = 1.09964093386594e-10, 
        func8 = 2.66439370566474e-11), iter = 9L, estim.precis = 3.26717645896172e-07, 
        geemodel_time = c(0.852334844061086, 3.19746313924096, 
        -1.99858791362006, 1.05355198326602, 4.97453709938867, 
        6.34275440646489, 7.80446000527948, 9.73423743547219, 
        10.3620979199192), geemodel = 0.763820545583459), bootse = c(0.0550722708241714, 
    0.0751938809436424, 0.116382803744416, 0.0797300142879074, 
    0.0896798293334493, 0.0909005582147788, 0.162922657212783, 
    0.181051951843075, 0.182144156616739)), list(modest = list(
        root = c(0.991572464950083, 1.97142407949238, 0.854917920765216, 
        2.10005549859903, 4.12449438586553, 5.90120483748256, 
        8.67300372817908, 10.4431138327032, 11.5214700985572), 
        f.root = c(zi = 1.74024367249892e-07, func1 = 2.56079417892963e-07, 
        func2 = 3.25289256225547e-08, func3 = 1.27995315513107e-07, 
        func4 = 8.83143366769978e-08, func5 = 3.68172019260538e-09, 
        func6 = 2.21879875583753e-11, func7 = 1.73334679942627e-11, 
        func8 = 1.1487949480582e-11), iter = 9L, estim.precis = 7.58527880614615e-08, 
        geemodel_time = c(1.02379811562482, 3.50984428620393, 
        -5.28649551350707, 5.11627439971521, 3.30791769655829, 
        6.17154912271884, 7.22743392287439, 9.6340974134818, 
        9.57847051946073), geemodel = 1.0276168473363), bootse = c(0.0597640461953961, 
    0.0786052951022921, 0.136055118190812, 0.0814411488567826, 
    0.0838128689512435, 0.0745437190694565, 0.156854233681559, 
    0.166989328069544, 0.204683215325691)), list(modest = list(
        root = c(1.03372297947666, 1.92263844784456, 0.658809183603371, 
        2.23970608012757, 3.93315945406034, 5.97529412990684, 
        8.55536305666096, 10.5954207684308, 11.7558774803054), 
        f.root = c(zi = 4.51138244761395e-07, func1 = 7.10531206760123e-07, 
        func2 = 1.4260391478782e-09, func3 = 2.56080067212103e-08, 
        func4 = 2.64235469185636e-07, func5 = 3.5627505329261e-07, 
        func6 = 5.65913432504228e-08, func7 = 3.85052867368785e-09, 
        func8 = 2.11690663890136e-09), iter = 7L, estim.precis = 2.07974755381318e-07, 
        geemodel_time = c(1.19822320022645, -1.0267428140939, 
        6.41611037810249, 2.56620319541281, 9.35876603061386, 
        9.55338935793953, 12.4982509525548, 13.2792836687536, 
        14.4385811274676), geemodel = 0.970911916375054), bootse = c(0.0573604267403003, 
    0.0914057007497275, 0.174568261167945, 0.0703234842208341, 
    0.119168924511727, 0.0930204299060917, 0.138931192802679, 
    0.215094952728584, 0.199560867977309)), list(modest = list(
        root = c(0.977020162421512, 2.07394519083613, 0.769101110777156, 
        2.0626216819596, 4.10407336164529, 5.98800779040446, 
        8.7041509722817, 10.5928669639514, 11.7227135767684), 
        f.root = c(zi = 7.31135929576965e-10, func1 = 1.0412721795916e-09, 
        func2 = 8.05975425288707e-12, func3 = 1.73937517167211e-10, 
        func4 = 6.2727609217994e-10, func5 = 2.26037383255218e-10, 
        func6 = 5.00641195166907e-12, func7 = 1.96176408451265e-12, 
        func8 = 8.06910094297564e-13), iter = 9L, estim.precis = 3.12832660239367e-10, 
        geemodel_time = c(0.784183396167859, 4.68305888751072, 
        -8.90721407200599, 3.23759249045739, 2.98271413699446, 
        4.62336709537996, 6.30194562132326, 8.58982483686766, 
        8.84985142948273), geemodel = 0.667491186870964), bootse = c(0.0562470680556047, 
    0.0734478872219809, 0.133164659057076, 0.0697343849597519, 
    0.0878927779323017, 0.092603917798909, 0.128885259266056, 
    0.149012077623134, 0.195016195527434)), list(modest = list(
        root = c(1.08184876116476, 1.93219487728104, 0.800055034238657, 
        2.0907430991295, 4.15642346931191, 5.98552151040553, 
        8.7634345801176, 10.5703984570583, 11.5698600832938), 
        f.root = c(zi = 1.56337487400293e-09, func1 = 2.54948484545992e-09, 
        func2 = 1.5251995684213e-11, func3 = 4.4897788264997e-10, 
        func4 = 1.55145624125552e-09, func5 = 5.08100950202817e-10, 
        func6 = 1.60322744663377e-11, func7 = 2.30654384480999e-12, 
        func8 = 3.05512559695131e-12), iter = 14L, estim.precis = 7.3978230368483e-10, 
        geemodel_time = c(0.994194459532039, 4.18541043072351, 
        -10.4096515897622, 4.72978434856072, 3.89469132189709, 
        5.4002303017263, 6.49802720531702, 9.24182193042225, 
        8.86779126386672), geemodel = 0.743069017921496), bootse = c(0.0639691645170128, 
    0.0913658056676396, 0.136468969162486, 0.0848254109770849, 
    0.116727302210854, 0.0920165119091284, 0.1271235135826, 0.167586331584144, 
    0.221306899174026)), list(modest = list(root = c(0.957618627508509, 
    1.83854020208012, 1.12123204489651, 2.24598774181603, 4.36116673318823, 
    6.22448500471932, 9.08263547993665, 10.6817582176819, 11.9960181122443
    ), f.root = c(zi = 1.79703192326741e-08, func1 = 2.84915065984492e-08, 
    func2 = 1.71031418194634e-10, func3 = 5.33950997305688e-09, 
    func4 = 1.69351278000995e-08, func5 = 5.70676155636773e-09, 
    func6 = 2.33583430375717e-10, func7 = 4.09705325221665e-11, 
    func8 = 2.68028359923234e-11), iter = 8L, estim.precis = 8.32395704197026e-09, 
        geemodel_time = c(0.86670080670538, 3.9890822570498, 
        -6.1015297284783, 3.85941200725183, 2.99512680969716, 
        5.80118253527518, 7.70317394523455, 8.58938340680213, 
        9.66812231211561), geemodel = 0.745834876676544), bootse = c(0.053099566496038, 
    0.0997887151261586, 0.145940937642303, 0.0919887393929985, 
    0.112007539071836, 0.0909923794822162, 0.139163475526907, 
    0.135106295388477, 0.163462014519346)), list(modest = list(
        root = c(0.969498201653863, 2.1186105559977, 0.513469237532602, 
        2.11584289545096, 3.84318663264885, 5.90031295731034, 
        8.52866254029318, 10.3253231281536, 11.6181060698196), 
        f.root = c(zi = 9.32689957489075e-08, func1 = 1.31410824777412e-07, 
        func2 = 9.63692927541393e-10, func3 = 2.21372797248268e-08, 
        func4 = 7.89067255527385e-08, func5 = 2.79986359331616e-08, 
        func6 = 8.63445814847097e-10, func7 = 1.26832377933539e-10, 
        func8 = 7.26807529091711e-11), iter = 12L, estim.precis = 3.95276792900308e-08, 
        geemodel_time = c(0.989173356900781, 4.55836084833614, 
        -12.367246069983, 2.27175373649663, 3.98203360908737, 
        4.37999786494725, 6.6521675960962, 8.29408386903265, 
        8.85326001297144), geemodel = 0.926217890893905), bootse = c(0.0533999524003488, 
    3.91636403287464, 7.59067823324962, 2.77154491994429, 12.6479990080334, 
    53.2528582857442, 53.6155159754689, 47.6384211678383, 11.8693241333684
    )), list(modest = list(root = c(1.02416212285525, 2.05377915442583, 
    0.713929542555291, 2.0425095458292, 3.9975688719685, 6.01552577788067, 
    8.59230745204838, 10.6731053917679, 11.6600887561717), f.root = c(zi = 3.01980662698043e-14, 
    func1 = 2.29594121492482e-13, func2 = 8.23299761698593e-15, 
    func3 = -1.27675647831893e-15, func4 = 8.54871728961371e-15, 
    func5 = 8.70727101531799e-14, func6 = 8.67084182232247e-14, 
    func7 = 3.2085445411667e-14, func8 = 1.16573417585641e-15
    ), iter = 8L, estim.precis = 5.38758852345704e-14, geemodel_time = c(0.952603423591778, 
    2.1915703305813, 0.535236249696093, 2.34471341771203, 5.80933626309467, 
    6.40741894223046, 9.40494941087809, 10.6810922118966, 11.0285487089774
    ), geemodel = 0.717450219858522), bootse = c(0.0568790813623352, 
    0.0841389437996687, 0.135697855115741, 0.0980454229011547, 
    0.114123979357949, 0.100381399340368, 0.133687430859545, 
    0.185806669998175, 0.155073551883215)), list(modest = list(
        root = c(1.08728194412065, 1.94304895415673, 0.682923293827188, 
        2.17242294228441, 4.11406930489777, 6.19625770505614, 
        8.65776804683229, 10.7975612312512, 11.9470061080711), 
        f.root = c(zi = 8.49830441240762e-07, func1 = 1.31038385020599e-06, 
        func2 = 6.59331906413667e-07, func3 = 3.17438207823872e-07, 
        func4 = 4.55479971309125e-08, func5 = 3.38596928273205e-09, 
        func6 = 7.06618319412655e-10, func7 = 2.30150155877684e-10, 
        func8 = 1.42398648428355e-10), iter = 12L, estim.precis = 3.54110837691295e-07, 
        geemodel_time = c(0.854084893859081, 5.09965956221882, 
        -18.3640699963097, 2.69778932162987, 3.3369976262793, 
        3.78702959701347, 6.52360458348679, 7.96617429339797, 
        8.54647915281112), geemodel = 0.583911777302327), bootse = c(0.0592456185836804, 
    0.112375740012673, 0.164618685586095, 0.0827169052217761, 
    0.133046826538382, 0.109565168437419, 0.158569695174727, 
    0.158342078024196, 0.164477306921493)), list(modest = list(
        root = c(1.00532680166166, 2.09417620482748, 0.718753034920673, 
        2.22653810999305, 4.18526587556477, 6.25298498115663, 
        8.76739732674561, 10.5576359433261, 11.6238596227053), 
        f.root = c(zi = 4.99711383383783e-13, func1 = 6.79456491070596e-13, 
        func2 = 6.9333427887841e-14, func3 = 6.65614481934473e-14, 
        func4 = 8.18789480661053e-14, func5 = 1.61738678006174e-13, 
        func6 = 1.4166445794217e-13, func7 = 8.09352584951739e-14, 
        func8 = 2.87131429743681e-14), iter = 9L, estim.precis = 2.0111035955774e-13, 
        geemodel_time = c(0.915803959088469, -0.611677311104152, 
        4.86184091227934, 6.06392021546445, 8.97870868545072, 
        9.62896523944373, 12.036780111055, 13.4473654618335, 
        14.3435830882986), geemodel = 1.00880162917507), bootse = c(0.0494277919926033, 
    0.0907008767389049, 0.151480585654811, 0.0886649701305518, 
    0.114287777181382, 0.104452078612739, 0.144542092416618, 
    0.144761848813534, 0.199733445362423)), list(modest = list(
        root = c(0.930930737410278, 1.99523211517206, 0.634258253878753, 
        2.28750947899082, 3.87552593745494, 6.25076689720897, 
        8.5484721409488, 11.0028845875304, 11.5845968630205), 
        f.root = c(zi = 5.08260100673397e-13, func1 = 8.07243161204951e-13, 
        func2 = 8.94666285500278e-14, func3 = 2.19518847544009e-13, 
        func4 = 3.84678400244809e-13, func5 = 1.49720513764606e-13, 
        func6 = 4.48504081096424e-14, func7 = 4.88498130835069e-14, 
        func8 = 2.26277330206415e-14), iter = 10L, estim.precis = 2.52801734021732e-13, 
        geemodel_time = c(0.912379459280593, 0.736403680603221, 
        3.48655229256893, 2.61297056666234, 8.0178232832278, 
        8.84774800333634, 10.0915926657448, 12.7377464214883, 
        12.5557878608802), geemodel = 0.840342254000019), bootse = c(0.0596599848010678, 
    0.0885728667346063, 0.148922726415739, 0.0823788285608174, 
    0.110056988212525, 0.112237764451433, 0.152796646180735, 
    0.185507611674743, 0.223751755635506)), list(modest = list(
        root = c(1.10629025724533, 1.98098610324829, 0.713809281585096, 
        1.94749718048107, 3.68074857240343, 5.77898292979513, 
        8.35963700770668, 10.4803569056898, 11.5800902165629), 
        f.root = c(zi = 2.85366175134527e-10, func1 = 5.29110533165067e-10, 
        func2 = 4.69912130041106e-12, func3 = 8.7484297583984e-11, 
        func4 = 3.20556643729208e-10, func5 = 1.09627085187469e-10, 
        func6 = 3.35903527215464e-12, func7 = 1.530173557307e-13, 
        func8 = 4.53343959594399e-14), iter = 10L, estim.precis = 1.48933471458279e-10, 
        geemodel_time = c(0.91624006436156, 1.81481357088522, 
        1.83246347493353, 0.748467810833188, 7.14085278776606, 
        7.05667594405265, 9.10983219518208, 11.0572250893926, 
        11.7350904048349), geemodel = 0.835755948748416), bootse = c(0.060703887228713, 
    0.092001969546516, 0.130421778242946, 0.101642610981459, 
    0.107609862692925, 0.0985283523339661, 0.147047035021625, 
    0.213662115178165, 0.209607673157924)), list(modest = list(
        root = c(1.07924372411383, 2.07156113529946, 0.64997702792977, 
        2.04705637584251, 3.85329380140299, 5.90717209578744, 
        8.56397376190959, 10.3958162820612, 11.631555625821), 
        f.root = c(zi = 1.94018356935999e-10, func1 = 3.28456262188581e-10, 
        func2 = -1.27240123819206e-13, func3 = 3.03010394553382e-12, 
        func4 = 7.91199911576862e-11, func5 = 1.93624567768058e-10, 
        func6 = 4.84053908067494e-11, func7 = 2.60447219346815e-12, 
        func8 = 1.12959641640487e-12), iter = 7L, estim.precis = 9.45017757262555e-11, 
        geemodel_time = c(1.08041558583016, 3.48006984852653, 
        -3.26322782117166, 2.42122185821923, 2.94061073721298, 
        6.19636538213388, 7.16454040984409, 9.72003074449917, 
        9.9627497274015), geemodel = 0.537849028602553), bootse = c(0.0529383473027126, 
    0.0940752743011256, 0.147584417156539, 0.0810724755351745, 
    0.121571976106113, 0.0841625998294926, 0.148529626013175, 
    0.177892895844415, 0.2073427629987)), list(modest = list(
        root = c(1.10668980337452, 1.86656756073596, 0.811553331020553, 
        2.11057354246168, 4.20180132469924, 6.20796646675074, 
        8.80878506885156, 10.4283060231559, 11.9027407541751), 
        f.root = c(zi = 3.95783406048622e-12, func1 = 7.3103745279468e-12, 
        func2 = 2.11886064249711e-13, func3 = 1.22495069643236e-12, 
        func4 = 4.71134719778887e-12, func5 = 1.38181133202409e-12, 
        func6 = -2.72517902341618e-13, func7 = -7.30075722099599e-14, 
        func8 = -4.27060035961989e-15), iter = 8L, estim.precis = 2.12755555042658e-12, 
        geemodel_time = c(1.04309248648897, 3.03484363089774, 
        -2.0228308114004, 1.80572363171607, 4.95134560034214, 
        5.56400689992318, 8.21046666745418, 10.0316657458644, 
        10.5056180865052), geemodel = 0.948506335169153), bootse = c(0.0744658044820915, 
    0.089527353830393, 0.141067580672817, 0.0928883211384511, 
    0.108548541193132, 0.108325216789914, 0.163418685620657, 
    0.178557586823826, 0.219836460027903)), list(modest = list(
        root = c(1.08170906079129, 2.01866059311992, 0.548807411428924, 
        1.95336554001952, 3.87151923513696, 5.69136055152964, 
        8.87187231867095, 10.0589655554511, 11.714758238746), 
        f.root = c(zi = 7.1768146980844e-12, func1 = 1.32661659435485e-11, 
        func2 = 3.12548598113693e-13, func3 = 2.22758617107743e-12, 
        func4 = 7.58648699417108e-12, func5 = 2.74970324287693e-12, 
        func6 = -9.02318584433681e-14, func7 = -9.59787804788448e-14, 
        func8 = -5.76379222128054e-14), iter = 8L, estim.precis = 3.72923935655634e-12, 
        geemodel_time = c(0.881971497144774, 2.84550761194063, 
        -0.775058832595968, 1.41923451787098, 5.00146296586886, 
        6.0859807827186, 8.48962310198171, 10.2606056539245, 
        10.2648675910438), geemodel = 0.617250122460599), bootse = c(0.0671287942511449, 
    0.116893530658128, 0.13890449413436, 0.0959277604738737, 
    0.121111178611274, 0.110062249831861, 0.182713797351916, 
    0.174260474695476, 0.209684366426411)), list(modest = list(
        root = c(1.06080293065915, 1.99819453603557, 0.615732623395019, 
        2.02331768192229, 3.91096495939227, 6.02440077032578, 
        8.80576721382796, 10.4282057286516, 11.6733182808092), 
        f.root = c(zi = 6.17732730967546e-07, func1 = 9.69829098917963e-07, 
        func2 = 4.73783760834845e-09, func3 = 1.91053949938347e-07, 
        func4 = 5.82415412536674e-07, func5 = 1.78502045626518e-07, 
        func6 = 8.78479122778941e-09, func7 = 1.87559742259938e-09, 
        func8 = 1.16268475511445e-09), iter = 6L, estim.precis = 2.840104610001e-07, 
        geemodel_time = c(1.13204867687644, 3.50887697547464, 
        -4.12589851415227, 2.28060481355926, 3.09866441279547, 
        5.04630033274532, 7.9729243820503, 9.1427157276449, 10.1012592941368
        ), geemodel = 1.25836086030248), bootse = c(0.0562080596296095, 
    0.0766514659626709, 0.143938196533214, 0.0698310602631485, 
    0.112163534745434, 0.100665494308291, 0.142588780443788, 
    0.182056353991316, 0.201505840137936)), list(modest = list(
        root = c(1.10989063517285, 1.87866149440841, 0.750650354136779, 
        2.06654620866988, 4.06222361225401, 6.00619794315072, 
        8.82373766424081, 10.3626780513762, 11.8584763067676), 
        f.root = c(zi = 1.08160391532053e-07, func1 = 1.75861925466592e-07, 
        func2 = 9.27148446790409e-08, func3 = 4.40267609244649e-08, 
        func4 = 5.71206340065848e-09, func5 = 4.23842254695939e-10, 
        func6 = 7.18781700825843e-11, func7 = 2.25715002244442e-11, 
        func8 = 1.60120389169904e-11), iter = 13L, estim.precis = 4.7445587774081e-08, 
        geemodel_time = c(1.06906370971972, 5.16657584632276, 
        -20.5301104113443, 5.56950008260062, 0.230325333359094, 
        5.17126557364111, 4.67297610033645, 8.54571865285292, 
        7.68075121988585), geemodel = 0.997114781406999), bootse = c(0.0659946335203589, 
    0.0958388346984376, 0.156070068327112, 0.081344783989477, 
    0.121763411773194, 0.0962696912898652, 0.160005331450616, 
    0.168621103741999, 0.213102675741555)), list(modest = list(
        root = c(1.00225119690903, 1.9542937725268, 0.878292912159612, 
        2.03172614632014, 4.25630876835453, 6.17984884502821, 
        8.78521617058442, 10.9458120275506, 11.5681541431032), 
        f.root = c(zi = 7.53195283920149e-11, func1 = 1.1913103836747e-10, 
        func2 = 2.08870681167594e-12, func3 = 2.13004613947021e-11, 
        func4 = 6.68224746369628e-11, func5 = 2.51669241002617e-11, 
        func6 = 8.91009488412919e-13, func7 = 3.12371656319144e-14, 
        func8 = -5.13894482523369e-14), iter = 11L, estim.precis = 3.45336410894872e-11, 
        geemodel_time = c(1.09169026183303, 3.0962387160362, 
        -2.47027537643192, 2.4143939523711, 5.77900274619584, 
        5.49940638345791, 8.73523430141271, 9.17845592423372, 
        10.4454086222546), geemodel = 0.887697330971308), bootse = c(0.0604709594204272, 
    0.0945082302295738, 0.11415028407652, 0.0691819160659637, 
    0.110982756090924, 0.0833044846408127, 0.165011638290361, 
    0.152161163487073, 0.225746231595921)), list(modest = list(
        root = c(0.978292408487081, 1.98266236419787, 0.815412112007278, 
        2.02560480207802, 3.90034363515568, 5.94023628206223, 
        8.38806673981329, 10.8338860880619, 11.5396125420925), 
        f.root = c(zi = 6.75466460542395e-10, func1 = 1.12827014397965e-09, 
        func2 = 9.39637256891501e-13, func3 = 8.69284505489176e-12, 
        func4 = 2.62362534475535e-10, func5 = 6.72483339847485e-10, 
        func6 = 1.68820291079896e-10, func7 = 9.47658618244418e-12, 
        func8 = 2.79809508896278e-12), iter = 8L, estim.precis = 3.25478881500906e-10, 
        geemodel_time = c(0.957554965783664, 1.83207097418389, 
        1.5196514376422, 1.84957185679093, 5.09692995959305, 
        8.15306189622406, 8.42262403514368, 11.6737208724002, 
        11.0524047380278), geemodel = 0.808775759081788), bootse = c(0.0658837137254149, 
    0.0991059175504666, 0.150209511031259, 0.0901814904403883, 
    0.110317027070408, 0.109996384311501, 0.143574585163466, 
    0.164496448109793, 0.237338799132961)), list(modest = list(
        root = c(0.986192975597924, 2.03336008234243, 0.612992000428023, 
        2.06223317520894, 3.87340201606566, 6.00161107047621, 
        8.52705769462019, 10.6365314679682, 11.6398335768411), 
        f.root = c(zi = -7.1187500338965e-13, func1 = -3.12860848339369e-13, 
        func2 = -5.10702591327572e-15, func3 = -9.50906020591447e-14, 
        func4 = -1.34729033485215e-13, func5 = -1.16129328375791e-13, 
        func6 = -1.76247905159244e-13, func7 = -1.0769163338864e-13, 
        func8 = -4.66258975873046e-14), iter = 9L, estim.precis = 1.89595253077515e-13, 
        geemodel_time = c(0.779477908706085, 4.74080030661671, 
        -7.9965105356366, 2.39837154032072, 2.68535476703575, 
        4.53193982057093, 6.93688164154128, 8.44284586424327, 
        8.81698484564893), geemodel = 0.614921448910211), bootse = c(0.0590654881095399, 
    0.101875557804813, 0.125331766464424, 0.0916028633011212, 
    0.114595344389834, 0.0943128656569988, 0.159410831186052, 
    0.143664808613125, 0.2108615107671)), list(modest = list(
        root = c(0.921461109365706, 2.12284030438308, 0.687367839635465, 
        2.00561934855243, 3.94353425516541, 5.88159859683869, 
        8.45034992352973, 10.5409102787337, 11.6494775848291), 
        f.root = c(zi = 2.97101931945321e-09, func1 = 4.32005042849681e-09, 
        func2 = 4.39098115506686e-11, func3 = 6.64553551077418e-10, 
        func4 = 2.5336932543279e-09, func5 = 1.02268229995595e-09, 
        func6 = 2.97830093920481e-11, func7 = -9.43828348809461e-14, 
        func8 = -4.49404402580456e-13), iter = 8L, estim.precis = 1.28735949572127e-09, 
        geemodel_time = c(0.764907418337056, 1.96262790061109, 
        1.70533873193428, 1.60149103643394, 6.415520459221, 7.31247182037315, 
        9.24309720116605, 11.3968532776329, 11.3210998885201), 
        geemodel = 0.610003881760341), bootse = c(0.0439307750649427, 
    0.068854705905399, 0.117368405712846, 0.0982596882345878, 
    0.101685165951588, 0.0984344694106297, 0.124597040003044, 
    0.159080589922334, 0.185591801041674)), list(modest = list(
        root = c(0.897696224729412, 2.03099871308586, 1.05880881682215, 
        2.0936705242763, 4.09982920458775, 6.07304499564299, 
        8.70290862285317, 10.6165378311755, 11.7319585892163), 
        f.root = c(zi = -1.67199587508549e-13, func1 = -9.83657599817889e-14, 
        func2 = 1.28785870856518e-14, func3 = 7.57484353020033e-14, 
        func4 = 4.13558076672871e-14, func5 = -6.21724893790088e-14, 
        func6 = -1.11577413974828e-13, func7 = -5.1685218604991e-14, 
        func8 = -7.21644966006352e-16), iter = 8L, estim.precis = 6.9078327163346e-14, 
        geemodel_time = c(0.844492006191179, 4.18124534858749, 
        -6.71154755045278, 2.69852043185297, 2.82830907316557, 
        5.44967838237352, 7.00525154894385, 8.95162108749492, 
        9.41648601317674), geemodel = 0.890754295776961), bootse = c(0.0550078743525012, 
    0.108405058043717, 0.187629387437068, 0.0899226879794503, 
    0.140341555304182, 0.119109543994088, 0.149650383906429, 
    0.1642575413043, 0.1495921050667)), list(modest = list(root = c(1.01965906582889, 
    2.02702660690016, 0.66622193929864, 2.08372887957677, 4.03109862578859, 
    5.78980141881196, 8.85126212393209, 10.0024509864279, 12.0479119864664
    ), f.root = c(zi = 1.1623971785113e-09, func1 = 2.12121853415681e-09, 
    func2 = 1.73167158780754e-11, func3 = 3.11255993201698e-10, 
    func4 = 1.26380605980358e-09, func5 = 5.09882233656889e-10, 
    func6 = 1.31497035482653e-11, func7 = -1.23262511309008e-13, 
    func8 = -2.20963872199498e-13), iter = 8L, estim.precis = 5.99930071682237e-10, 
        geemodel_time = c(0.948576053756947, 2.06746703474238, 
        0.93594091670171, 1.80636584871181, 6.04094155959961, 
        7.04934357058466, 9.05888987882118, 10.7145526647838, 
        11.5366590044319), geemodel = 0.850241717783194), bootse = c(0.0494996233539665, 
    0.0897557724037428, 0.133967599986344, 0.0844989588061506, 
    0.113395092480813, 0.094188715588266, 0.150210266070024, 
    0.189891113057778, 0.192774785228866)), list(modest = list(
        root = c(1.08039587493862, 1.94617965509645, 0.67067972679152, 
        2.22197227943021, 4.10269928114131, 6.199440203921, 8.85208637116028, 
        10.4615645959164, 12.0283778323439), f.root = c(zi = 2.25153229393982e-13, 
        func1 = 2.07833750209829e-13, func2 = 8.30505369336931e-14, 
        func3 = 4.91898188847983e-14, func4 = 3.16116783696308e-13, 
        func5 = 1.95787830392646e-13, func6 = -9.08717545655691e-14, 
        func7 = -2.12850570502354e-14, func8 = -1.54182222544819e-14
        ), iter = 8L, estim.precis = 1.33856331486838e-13, geemodel_time = c(0.979184852984266, 
        3.02703928390834, -1.73563261111323, 1.7897931780732, 
        4.96675164626443, 5.8528049773734, 8.86595924339352, 
        9.7215269839924, 10.2333335765317), geemodel = 0.558811103264341), 
        bootse = c(0.064239976825119, 0.0988657880529703, 0.141476370403022, 
        0.0834112312184626, 0.119871673552413, 0.0985144405881075, 
        0.144597853081539, 0.145474943887337, 0.221793891342125
        )), list(modest = list(root = c(1.02939148741178, 2.07889121901794, 
    0.640734981580535, 2.08081194650665, 3.78704578373103, 5.92606376732263, 
    8.39695647006551, 10.7006953772988, 11.4530733233426), f.root = c(zi = 2.82624180725222e-08, 
    func1 = 4.77010158039803e-08, func2 = 3.45269925497438e-10, 
    func3 = 8.19987060993481e-09, func4 = 2.90015484301354e-08, 
    func5 = 9.56850557121136e-09, func6 = 3.33899075055655e-10, 
    func7 = 5.81897481588545e-11, func8 = 3.98176977500775e-11
    ), iter = 11L, estim.precis = 1.37233927704718e-08, geemodel_time = c(1.07710429121395, 
    -0.50158741715412, 5.85015943847954, 2.83362447218683, 10.2502338079989, 
    8.91331695975876, 11.9357537904676, 13.1967077355129, 13.7157609686196
    ), geemodel = 0.996761925137362), bootse = c(0.0587578689210691, 
    0.103718167163185, 0.162571877708722, 0.100503448539934, 
    0.110967023420754, 0.11700183170153, 0.143559842460553, 0.180235021108034, 
    0.197351597103145)), list(modest = list(root = c(0.940930705346473, 
    2.14110645293769, 0.688713770229346, 2.18702160250788, 4.13917351824339, 
    6.05161929460286, 8.67957742104893, 10.6117774421599, 11.542823793734
    ), f.root = c(zi = 2.80426882159901e-07, func1 = 4.00246645160252e-07, 
    func2 = 2.48545046523108e-09, func3 = 7.51821774350181e-08, 
    func4 = 2.39468893620948e-07, func5 = 7.90549478657532e-08, 
    func6 = 2.77048615993092e-09, func7 = 6.3118284383823e-10, 
    func8 = 3.50524604134095e-10), iter = 6L, estim.precis = 1.20068576701667e-07, 
        geemodel_time = c(1.13238179954219, 3.18144777028378, 
        -2.7648399430722, 2.64789465207689, 3.70211203737202, 
        5.66514218507515, 8.05045583747026, 9.70625210097912, 
        10.0202195359562), geemodel = 1.05582709856753), bootse = c(0.0526633526158109, 
    0.0884669582181983, 0.141533108869908, 0.0761923387922062, 
    0.103927017191505, 0.093508103813069, 0.139194991873779, 
    0.165665484868857, 0.171045297914486)), list(modest = list(
        root = c(0.909621973354223, 2.04469803825775, 0.712139647102508, 
        2.07194436756959, 3.83727144413794, 6.09897373027648, 
        8.51434343992668, 10.7316904385469, 11.3960894821246), 
        f.root = c(zi = 9.96876901027122e-08, func1 = 1.65259360196401e-07, 
        func2 = 8.81101327177003e-08, func3 = 4.24687074396246e-08, 
        func4 = 5.51507486901137e-09, func5 = 2.81609893715805e-10, 
        func6 = -8.40194580575826e-12, func7 = -2.69067407243639e-11, 
        func8 = -1.34495348885766e-11), iter = 12L, estim.precis = 4.45968148267316e-08, 
        geemodel_time = c(1.00928781214067, 5.37606731803562, 
        -18.2969319864879, 3.87268059168064, 1.32892607773873, 
        3.84380231932717, 5.56524167327201, 7.52491369198532, 
        7.99568506871259), geemodel = 1.03126506302243), bootse = c(0.05454974396289, 
    0.0786179621934951, 0.105625803106658, 0.0882661514248353, 
    0.0904270952662044, 0.102288191409417, 0.141930820383961, 
    0.189423707484103, 0.194516369349695)), list(modest = list(
        root = c(1.04134864762814, 1.88113191583577, 0.936598308159567, 
        2.189283205141, 4.21825676627851, 6.10804265395351, 8.72602199634585, 
        10.7950692259998, 11.4082047723961), f.root = c(zi = 1.04927178057324e-12, 
        func1 = 2.58226773297565e-12, func2 = 1.10344719472799e-12, 
        func3 = 3.13596371093183e-13, func4 = 5.26245713672324e-14, 
        func5 = 7.13151759867969e-13, func6 = 9.5366423091825e-15, 
        func7 = 1.72946509544025e-14, func8 = -1.06373243546898e-14
        ), iter = 8L, estim.precis = 6.5020311424706e-13, geemodel_time = c(1.06304441370914, 
        4.01849695527406, -8.00802188724783, 2.41530337001254, 
        3.0832939485361, 5.27845234440045, 7.3560821442834, 8.48594440619056, 
        9.33504553254833), geemodel = 1.0919552549496), bootse = c(0.064739270361614, 
    0.0973516979866555, 0.140025109652688, 0.0845151697219047, 
    0.119906882933182, 0.0873929944234045, 0.142259249415308, 
    0.210433971369063, 0.14937329007586)), list(modest = list(
        root = c(1.00619259064347, 1.99309253422992, 0.664598949877348, 
        2.0739482641717, 4.02762245104453, 5.99926529803682, 
        8.69149931734229, 10.2944621941669, 11.4437276524412), 
        f.root = c(zi = 1.71850678132301e-09, func1 = 2.69907818317705e-09, 
        func2 = 1.50434335127736e-11, func3 = 4.72105810499744e-10, 
        func4 = 1.64872510088898e-09, func5 = 5.39929378984283e-10, 
        func6 = 2.0909302067551e-11, func7 = 3.78251423238662e-12, 
        func8 = 2.24698384898581e-12), iter = 9L, estim.precis = 7.91147498726086e-10, 
        geemodel_time = c(0.909894688505385, 4.10405525867535, 
        -6.37197635394656, 3.94394254067161, 3.28204996397514, 
        4.85199461611998, 7.3478452461501, 8.48122944662137, 
        9.59176628853792), geemodel = 0.708581681190697), bootse = c(0.064738178392182, 
    0.0774883660412391, 0.128589972087864, 0.0728430117217147, 
    0.10776074351681, 0.0965824009696588, 0.133374035354299, 
    0.13613187116529, 0.189799891637966)), list(modest = list(
        root = c(1.02115299789458, 1.91516940054052, 0.971366748103867, 
        2.05848048489284, 4.07027534477164, 6.20515708821067, 
        8.47707412277473, 10.7987144059731, 11.7706879730151), 
        f.root = c(zi = 2.78050915625272e-11, func1 = 4.42856862292729e-11, 
        func2 = 2.34927216569147e-11, func3 = 1.1549039502512e-11, 
        func4 = 1.04724562355329e-12, func5 = -4.06454329828637e-13, 
        func6 = -4.69513317113979e-13, func7 = -2.76715282632178e-13, 
        func8 = -9.41052791247898e-14), iter = 8L, estim.precis = 1.21585080870533e-11, 
        geemodel_time = c(1.02834854870255, 4.22763114976868, 
        -8.56891614979209, 2.87983025733896, 2.4997964403966, 
        5.0743877198308, 7.05466456964563, 8.78386449906518, 
        8.9388627635606), geemodel = 0.994554189887293), bootse = c(0.0626226452190467, 
    0.080181610179276, 0.118581719259745, 0.0767737800162046, 
    0.0832083597649726, 0.082385203131097, 0.123556861465328, 
    0.173677750583426, 0.256472772760206)), list(modest = list(
        root = c(0.988315562953699, 2.09930544114534, 0.69887833546322, 
        1.87435140595171, 3.98496763190869, 5.88340884807986, 
        8.7514324602923, 10.3701165754695, 11.5359179625455), 
        f.root = c(zi = 1.0130896122007e-11, func1 = 2.03418393240895e-11, 
        func2 = 1.40835312162357e-11, func3 = 5.43563111188305e-12, 
        func4 = -1.09329906239353e-12, func5 = -1.41958667043696e-12, 
        func6 = -7.35744798419091e-13, func7 = -3.16757037266413e-13, 
        func8 = -1.54834478571786e-13), iter = 9L, estim.precis = 5.96801331347812e-12, 
        geemodel_time = c(0.835299671783323, 4.78089411293791, 
        -11.9828545114779, 5.775749977947, 1.5097654856751, 4.99932337885739, 
        6.06241431326167, 8.63801511180926, 8.29781156320231), 
        geemodel = 0.738270000042862), bootse = c(0.0492769374800795, 
    0.113790815325626, 0.155555129071269, 0.0988084758756913, 
    0.12051927152214, 0.123210362221724, 0.157357157171965, 0.172355618697635, 
    0.219771611735826)), list(modest = list(root = c(0.984021072825739, 
    2.14024837548742, 0.657265727774542, 1.88101733277005, 3.85668150270639, 
    5.53131684018348, 8.548042572411, 10.0599529426228, 11.7561370769768
    ), f.root = c(zi = 1.81227064466327e-07, func1 = 3.26624401303377e-07, 
    func2 = 2.59777396816041e-09, func3 = 5.40554110327329e-08, 
    func4 = 1.97849738647893e-07, func5 = 6.81521497014614e-08, 
    func6 = 2.23677905364372e-09, func7 = 4.10758316249371e-10, 
    func8 = 4.18093580079731e-10), iter = 8L, estim.precis = 9.26191300077694e-08, 
        geemodel_time = c(0.846065443962662, 3.40083003700235, 
        -2.73835099058041, 1.60519025242182, 4.69528772517666, 
        5.13292940754556, 8.07527936996354, 9.48412382596451, 
        9.93769652831699), geemodel = 0.754141557526652), bootse = c(0.0630068851429213, 
    0.0954555519826109, 0.132559432125148, 0.112401167255629, 
    0.112914633080036, 0.0977468355588555, 0.150305079619198, 
    0.187881129799076, 0.286975714059807)), list(modest = list(
        root = c(0.951371379474801, 2.10526735347697, 0.625757569354711, 
        2.0081088374237, 3.8813193337181, 5.9809102087331, 8.38701669657263, 
        10.5582243401892, 11.5493079412231), f.root = c(zi = 1.51600954012565e-12, 
        func1 = 1.6494583476856e-12, func2 = 1.38123019965963e-13, 
        func3 = 4.011790899483e-13, func4 = 1.0815237594386e-12, 
        func5 = 3.89199089623204e-13, func6 = -5.247552067357e-14, 
        func7 = -4.16333634234434e-15, func8 = -3.05311331771918e-16
        ), iter = 9L, estim.precis = 5.81381890570555e-13, geemodel_time = c(1.09421078358218, 
        1.71599287015152, 1.85052306626716, 0.860370221982471, 
        7.11759735811852, 6.86042429093854, 10.1888025617627, 
        10.8073349353148, 11.6645675400705), geemodel = 0.864714209478867), 
        bootse = c(0.0557161033015545, 0.0914376506231075, 0.130071532615374, 
        0.0926219042221899, 0.101807916364106, 0.125426838699377, 
        0.125828601734484, 0.168633239126261, 0.187970454223002
        )), list(modest = list(root = c(0.948459694661171, 2.05370651480131, 
    0.750538328139218, 1.93745631772275, 3.93246400649869, 5.89170819301946, 
    8.40963389898554, 10.6582873835393, 11.5155473688606), f.root = c(zi = 5.61772850460329e-13, 
    func1 = 6.77236045021345e-13, func2 = 4.83640905102334e-14, 
    func3 = 8.38773495104306e-14, func4 = 1.36557432028894e-13, 
    func5 = 1.88848936488739e-13, func6 = 1.24455784220046e-13, 
    func7 = 5.19723153402651e-14, func8 = 3.59553966461368e-15
    ), iter = 9L, estim.precis = 2.08520038138322e-13, geemodel_time = c(0.871711929848527, 
    2.58593140137245, -0.236415768768507, 1.362863455814, 5.17899562473258, 
    7.1965753847592, 8.38811454063486, 10.6127738238223, 10.3494998228355
    ), geemodel = 0.681830063024008), bootse = c(0.0498677846548408, 
    0.0642646700127963, 0.0922740387337646, 0.0804356230801329, 
    0.0785689466965265, 0.100581734226427, 0.124603440323531, 
    0.206266431857909, 0.244437424690502)), list(modest = list(
        root = c(0.948497109479753, 2.04918211011218, 0.683971900293844, 
        2.01376712188786, 3.83237257023447, 5.83613387977664, 
        8.57754406516246, 10.5424864368751, 11.5194931471014), 
        f.root = c(zi = 1.61236468620984e-10, func1 = 2.43139508526724e-10, 
        func2 = 1.78135284301106e-12, func3 = 3.18909343377527e-11, 
        func4 = 1.44610615149254e-10, func5 = 6.28285912879223e-11, 
        func6 = 2.15460982389004e-12, func7 = -3.29181126801359e-13, 
        func8 = -1.20936247127723e-13), iter = 9L, estim.precis = 7.20102442181631e-11, 
        geemodel_time = c(0.966653822324149, -2.53442443701807, 
        9.51745027000611, 2.87344037154746, 12.1372602086578, 
        11.3491611169082, 13.44482009674, 15.5821351845625, 16.0319678073607
        ), geemodel = 0.810343868981842), bootse = c(0.0588395349773221, 
    0.0948545266551171, 0.140762703400223, 0.08468466796113, 
    0.115505133170655, 0.090368651912916, 0.155295421785864, 
    0.194664581090242, 0.344695349851327)), list(modest = list(
        root = c(1.03137980014003, 1.91741208270851, 0.758396139107564, 
        2.04056661398471, 3.98336020086274, 5.94124387929876, 
        8.67178095421277, 10.4212660654589, 11.4756143702141), 
        f.root = c(zi = 2.13661310866087e-11, func1 = 3.75358633064593e-11, 
        func2 = 1.9059059885862e-13, func3 = 9.93205517829665e-13, 
        func4 = 1.2423284623253e-11, func5 = 1.91913689800982e-11, 
        func6 = 4.07652867896475e-12, func7 = 4.16378737044809e-13, 
        func8 = 1.0680345496894e-13), iter = 8L, estim.precis = 1.0700017220454e-11, 
        geemodel_time = c(1.01142514374883, 2.24891788491692, 
        0.320050286056343, 1.52259401258663, 5.40547373685988, 
        7.04013315708675, 9.02756443720844, 10.1696564459953, 
        11.188502593532), geemodel = 0.856221003822763), bootse = c(0.056199032733259, 
    0.0858865905365088, 0.123843994569781, 0.0798585481163039, 
    0.110124109978366, 0.0883500672332923, 0.132105185642026, 
    0.167112297127786, 0.183740872852644)), list(modest = list(
        root = c(0.924131167622081, 1.89361044331803, 1.0065910780934, 
        2.18220053774089, 4.33333983136899, 6.2496084673286,
[truncated: 630,733 more chars]
