# Supplementary material for: Intercept Estimation of Semi‐Parametric Joint Models in the Context of Longitudinal Data Subject to Irregular Observations
Source: Biom J. 2025 Nov 6;67(6):e70088. doi: 10.1002/bimj.70088 (PMC12592789; doi:10.1002/bimj.70088)
Supplement: Supplementary file 2 — Supporting file 2: bimj70088‐sup‐0002‐DataCode.zip [file BIMJ-67-e70088-s002.zip › Code and Data/bootstrap/sims/testsims.log.n100.1.Robject]

list(list(modest = list(root = c(1.15855835793432, 1.75435189534235, 
0.942835597662556, 2.30532582184908, 4.04225813394635, 6.18389102346854, 
8.85555334782914, 10.8609084633562, 11.7254778851491), f.root = c(zi = 9.15484354990781e-11, 
func1 = 1.4996459629657e-10, func2 = 7.48900386149387e-11, func3 = 3.39216293943068e-11, 
func4 = 5.12390130325002e-12, func5 = 1.93817184523937e-13, func6 = -6.82927672746025e-13, 
func7 = -3.32150973392231e-13, func8 = -6.0063065632221e-14), 
    iter = 22L, estim.precis = 3.96352844449376e-11, geemodel_time = c(0.733620323443189, 
    5.6557931010128, -36.9094692062545, 5.45011317459024, 2.6038938270509, 
    3.75447199095246, 5.6418918377535, 7.59612976636017, 8.36754858156036
    ), geemodel = 0.701433932980112), bootse = c(0.172915518206587, 
19.712531682129, 58.072750609727, 7.31725659670095, 6.44291332375768, 
11978.2977453701, 12513.3993410028, 7507.82071370822, 1544.90542811784
)), list(modest = list(root = c(0.980159908383625, 2.07498453933384, 
0.680321294888756, 2.58660548508272, 4.30228964638248, 6.42728796921702, 
9.08269157781048, 10.7269446722915, 11.7412468200341), f.root = c(zi = -1.12687636999453e-13, 
func1 = -1.47881706880071e-13, func2 = -9.43689570931383e-15, 
func3 = -2.3182844532954e-14, func4 = -5.70224495854269e-14, 
func5 = -4.17027523624824e-14, func6 = -1.14352971536391e-14, 
func7 = -1.66533453693773e-15, func8 = -6.88078066746201e-15), 
    iter = 7L, estim.precis = 4.57661887141934e-14, geemodel_time = c(1.09689955240027, 
    2.69248146818904, -1.07070847121553, 3.36613108134102, 4.60069724597358, 
    6.3538735385445, 9.0681293100592, 9.72233782463722, 10.8216495533281
    ), geemodel = 0.939721855152292), bootse = c(0.0974481156028343, 
0.150867798448512, 0.257527450042826, 0.171920196173276, 0.188602517204718, 
0.172787993791652, 0.205735541811915, 0.28520570451088, 0.333426695074122
)), list(modest = list(root = c(0.987788586393746, 2.05046168638826, 
0.90010816394049, 2.0070963224559, 3.80663628490617, 5.59997090811549, 
8.35178193500098, 9.98862031356231, 11.4480333271751), f.root = c(zi = 2.14767046369246e-08, 
func1 = 3.31843688083922e-08, func2 = 1.02237143935219e-10, func3 = 1.53150475634689e-09, 
func4 = 1.34670412599291e-08, func5 = 1.54788135364736e-08, func6 = 2.3558852715877e-09, 
func7 = 1.5130783822051e-10, func8 = 4.88521810352617e-11), iter = 9L, 
    estim.precis = 9.75519060364946e-09, geemodel_time = c(0.179823747356001, 
    -1.26200147761301, 8.14167991237516, 3.36104327682684, 10.8204232295491, 
    10.9111392116821, 12.474279424426, 14.7656590002365, 14.0635578279042
    ), geemodel = 0.045861559840725), bootse = c(0.249446210931984, 
17.319487186844, 124.977028513437, 9162.59411457259, 58.056561439672, 
1662.71932788355, 1835.86626017486, 1165.03632831156, 360.925460573837
)), list(modest = list(root = c(1.13830184758876, 1.84433136083288, 
0.759218665082286, 1.88227344544239, 3.96229452160388, 5.7472456606217, 
9.06665025451892, 10.5615444358601, 11.5754846495072), f.root = c(zi = 1.32644560002504e-07, 
func1 = 2.32881626094361e-07, func2 = 3.29379930231674e-10, func3 = 1.64628333187977e-09, 
func4 = 5.32971351080436e-08, func5 = 1.40309215024281e-07, func6 = 3.51312285373773e-08, 
func7 = 1.53471338415478e-09, func8 = 4.60860911932759e-10), 
    iter = 8L, estim.precis = 6.64705558138629e-08, geemodel_time = c(1.01653888038546, 
    0.634587000495627, 3.60970474238159, 1.87015688597271, 6.79151206436532, 
    8.97132982285007, 10.4875735072603, 12.2968450949666, 12.2134016322954
    ), geemodel = 0.804074464568128), bootse = c(0.086960982099978, 
0.164457400194631, 0.265064172220386, 0.163311989871712, 0.184848855545088, 
0.208439109478093, 0.214205983294876, 0.324998459911206, 0.33770171954919
)), list(modest = list(root = c(0.972367059796924, 2.09290338627202, 
0.937310769308466, 1.99692039752307, 4.07630022838139, 5.83961838601306, 
8.57265638947327, 9.92982674384167, 11.5093978405195), f.root = c(zi = 1.29718458197203e-12, 
func1 = 2.00528482707796e-12, func2 = -4.13105422265858e-14, 
func3 = -9.54791801177635e-15, func4 = 5.38541433670048e-13, 
func5 = 1.31572530648327e-12, func6 = 3.88938881101808e-13, func7 = 4.42655894578037e-14, 
func8 = 1.34783677274708e-14), iter = 7L, estim.precis = 6.2825304974764e-13, 
    geemodel_time = c(1.14369397117769, 3.44041540938557, -4.77123314577145, 
    3.24949927552752, 1.72541131086399, 6.66315450651972, 6.12844397955819, 
    10.3750695439063, 9.66600314573118), geemodel = 0.585554808388399), 
    bootse = c(0.133219603354065, 0.14935723340838, 0.196080040211358, 
    0.103549764102323, 0.146057067561565, 0.111564568312544, 
    0.239380993655811, 0.326744492885921, 0.303804012304867)), 
    list(modest = list(root = c(0.810433298095, 2.21830218293893, 
    0.601636282289546, 1.97475821067304, 3.9515638051334, 5.97743596059351, 
    8.29088961828323, 10.7114318744663, 11.4689948836424), f.root = c(zi = 3.98519444222423e-07, 
    func1 = 6.00968128816604e-07, func2 = 1.14954415431079e-09, 
    func3 = 4.37446405314457e-09, func4 = 1.33292807152907e-07, 
    func5 = 3.67497256150567e-07, func6 = 8.8026414352127e-08, 
    func7 = 4.4562004919424e-09, func8 = 1.50672230248006e-09
    ), iter = 8L, estim.precis = 1.77754553521834e-07, geemodel_time = c(0.702445327401174, 
    3.41344297464533, -2.49045723288087, 2.37776184990085, 3.23752750937262, 
    7.21890796054347, 7.48327193315721, 9.23314073598663, 10.426083971127
    ), geemodel = 0.663830628806038), bootse = c(0.0858297113284691, 
    0.147052870862194, 0.207507771662505, 0.139012849102919, 
    0.178660239110937, 0.190588925504089, 0.320299598559255, 
    0.343795285817801, 0.267926875502791)), list(modest = list(
        root = c(0.935836241136333, 2.05293028753256, 0.920082200022327, 
        1.89545431929233, 3.9600598308841, 6.00335517006353, 
        8.54680235852476, 10.9931719515369, 11.4094878052658), 
        f.root = c(zi = 4.75423121537588e-07, func1 = 6.75318803877722e-07, 
        func2 = 1.23938185148369e-07, func3 = 1.68984312376441e-08, 
        func4 = 3.89446908055646e-09, func5 = 1.06087605714067e-09, 
        func6 = 3.40883293814542e-10, func7 = 1.22618082354364e-10, 
        func8 = 4.85916862302815e-11), iter = 18L, estim.precis = 1.44116220000158e-07, 
        geemodel_time = c(0.99845230967641, -13.058120191421, 
        26.843613242763, 4.89067749888552, 24.7080461651859, 
        21.1271376980749, 24.5906262554896, 25.7772129611525, 
        26.4393143576028), geemodel = 0.427556056034797), bootse = c(0.0991108575454156, 
    30.1445544479282, 2897.89132612095, 16.8364619939895, 36.3409269948489, 
    30.6859594791852, 75.6913778604224, 80.4489446273486, 185.074663747672
    )), list(modest = list(root = c(1.05515207830015, 2.06372775405768, 
    0.76427535806871, 2.11337397284715, 4.08499139903393, 6.25721541915946, 
    8.82526840263258, 10.5581851580764, 11.5727792978895), f.root = c(zi = 9.67201485568836e-10, 
    func1 = 1.40370426393588e-09, func2 = 7.16579268145168e-10, 
    func3 = 3.32604180308671e-10, func4 = 4.10412814844108e-11, 
    func5 = 2.11075601441735e-12, func6 = 1.08310105675913e-12, 
    func7 = 1.82446722660212e-13, func8 = -1.90292226420752e-13
    ), iter = 11L, estim.precis = 3.84966341718136e-10, geemodel_time = c(1.33939973972923, 
    4.46243886329679, -15.5295893445454, 3.73040259878812, 2.56290124629651, 
    4.92990135845969, 6.25548168260584, 8.05848139133228, 8.97280512161774
    ), geemodel = 0.99704045387349), bootse = c(0.107398892892619, 
    0.136599972179361, 0.225472764446037, 0.161373674050127, 
    0.163758640314391, 0.18889895828261, 0.247815789758185, 0.297268537013317, 
    0.269959556717113)), list(modest = list(root = c(0.928888490380016, 
    2.08859201746571, 0.586849780585583, 2.2462092017778, 3.90248867502794, 
    6.13042535876385, 7.98467797368786, 10.9742505975866, 11.6088491405947
    ), f.root = c(zi = 4.92828000631107e-13, func1 = 2.07145411934562e-12, 
    func2 = 8.28490921700453e-13, func3 = 5.40642183799456e-13, 
    func4 = 1.06165076729781e-13, func5 = 2.82551759767102e-14, 
    func6 = 5.54417622922188e-15, func7 = 1.88737914186277e-15, 
    func8 = -2.5804011705155e-15), iter = 37L, estim.precis = 4.53094159413858e-13, 
        geemodel_time = c(1.01480695170901, 4.76764596407873, 
        -63.2159224169445, 12.8763218739438, 0.495002159739774, 
        5.65768565782149, 5.99143584319469, 8.28525228707446, 
        8.78124483335495), geemodel = 0.845454114147709), bootse = c(0.100862322242852, 
    0.436567722134368, 19.9881389060817, 2.22516531592555, 0.790560949771402, 
    226.579048574391, 280.249836695841, 218.544176715671, 118.329072950988
    )), list(modest = list(root = c(1.05306939370683, 2.10409457008965, 
    0.589698136563614, 1.74702517650287, 3.59692427296, 5.43557874592001, 
    8.31150989827467, 9.84351031949788, 11.0831195240425), f.root = c(zi = 1.36285427387861e-11, 
    func1 = 2.24001928117445e-11, func2 = 3.41481964233337e-12, 
    func3 = 2.10673145595308e-12, func4 = 2.87053714131957e-12, 
    func5 = 3.66862096257137e-12, func6 = 1.31331208928775e-12, 
    func7 = 6.78738315551541e-13, func8 = 3.98899663300867e-13
    ), iter = 12L, estim.precis = 5.60893275787202e-12, geemodel_time = c(0.96124230572169, 
    -6.23724841333184, 17.6728856830567, -0.111966251117055, 
    17.6579545662791, 14.8543696342773, 17.5864481563721, 18.3888397766451, 
    19.912615507199), geemodel = 1.17557324159937), bootse = c(0.0980782455026226, 
    0.186094774981502, 0.257569474717785, 0.19195512241747, 0.216280882531699, 
    0.267028877582686, 0.273591473115448, 0.38612085868608, 0.350985397583784
    )), list(modest = list(root = c(1.13519635440383, 1.87133141825554, 
    1.06014529353437, 1.91112348833793, 4.28059445372568, 6.0683128200037, 
    9.282658605019, 10.0312395143409, 11.9264448903406), f.root = c(zi = 2.93368420667406e-08, 
    func1 = 5.35351879493717e-08, func2 = 3.82830794842803e-10, 
    func3 = 6.33474883660057e-09, func4 = 2.9313033431122e-08, 
    func5 = 1.64510452579274e-08, func6 = 8.72631689130543e-10, 
    func7 = 9.30375221308566e-12, func8 = 9.90134189915448e-13
    ), iter = 7L, estim.precis = 1.51374015457932e-08, geemodel_time = c(1.19035641569524, 
    1.83943755468339, 1.31390309926729, 1.27044903885425, 6.19491704808227, 
    6.98415129214042, 10.1704922264971, 10.3322241695121, 11.7967790207203
    ), geemodel = 0.806855406882235), bootse = c(0.0985154423721093, 
    0.161080932567826, 0.233780894120712, 0.186509691739591, 
    0.198627452207892, 0.182586324572366, 0.245531718936875, 
    0.308626802849396, 0.307803304543618)), list(modest = list(
        root = c(0.933110696787688, 1.94136698782314, 0.918946326570488, 
        1.81745784060739, 4.02357475639279, 5.96489265686922, 
        8.5391697509968, 10.7109665283969, 11.9762808011145), 
        f.root = c(zi = 5.93414206662146e-14, func1 = 6.80566714095221e-14, 
        func2 = 3.27515792264421e-15, func3 = 8.88178419700125e-15, 
        func4 = 1.05020159235636e-14, func5 = 3.88578058618805e-15, 
        func6 = 1.74027459109993e-14, func7 = 1.28326169135384e-14, 
        func8 = 6.23112672570869e-15), iter = 13L, estim.precis = 2.11565911394867e-14, 
        geemodel_time = c(0.745152639294532, 1.57336300716473, 
        2.50259308119841, 1.1024344351229, 6.55595189766686, 
        9.5858546091547, 8.4601441838768, 11.6731657068572, 12.0810656259894
        ), geemodel = 0.573354891155786), bootse = c(0.10736697230236, 
    0.144730268187002, 0.202414226390593, 0.194457773576101, 
    0.201386582113098, 0.180999197755824, 0.226656939400094, 
    0.333654115810563, 0.367802361387768)), list(modest = list(
        root = c(0.821002763300694, 1.8572962416441, 1.00396171854623, 
        2.07312835712726, 3.97157129756098, 5.68898647239989, 
        8.38289779374082, 10.4316410541902, 12.0553595793729), 
        f.root = c(zi = 2.55112675429103e-09, func1 = 3.7983948208975e-09, 
        func2 = 2.46274667325963e-11, func3 = 5.34237956756572e-10, 
        func4 = 2.43298663792188e-09, func5 = 7.81111786363198e-10, 
        func6 = 1.59193769277977e-11, func7 = 1.02950981073491e-12, 
        func8 = 4.22665374921749e-13), iter = 16L, estim.precis = 1.12665077500847e-09, 
        geemodel_time = c(0.737274904897993, -1.42905489331011, 
        7.27465285368163, 3.23109034702579, 11.7947417196764, 
        9.82561970831939, 12.6512669040258, 13.9368724661733, 
        14.5659326301396), geemodel = 0.637819846591141), bootse = c(0.218609498072395, 
    3049.38440512596, 58243.2919057825, 13632.2077658347, 3024.07711101458, 
    3096.31466302734, 2977.59783697385, 3891.14714122855, 1942.14658054511
    )), list(modest = list(root = c(0.969963522247644, 1.92952123786773, 
    1.0924619417261, 2.19336592459491, 4.07383990592753, 6.19591519922314, 
    8.60005474574194, 11.0359853523264, 12.0562028554852), f.root = c(zi = 6.57300287532081e-08, 
    func1 = 8.44250246379019e-08, func2 = 4.35583546176677e-08, 
    func3 = 2.22834531035665e-08, func4 = 3.02296945158334e-09, 
    func5 = 2.37447006501412e-10, func6 = 4.4843212476664e-11, 
    func7 = 1.28794024056855e-11, func8 = 1.42467496133669e-11
    ), iter = 8L, estim.precis = 2.43699163261027e-08, geemodel_time = c(1.15198305227661, 
    4.96316080270085, -11.3563930733118, 4.36805305755413, 0.985607146886909, 
    4.67219240551275, 5.67198195163721, 8.28753384477908, 8.18180182442387
    ), geemodel = 0.728500897857723), bootse = c(0.0981227657543593, 
    0.117193644536349, 0.210697849947501, 0.139720365400142, 
    0.172422162246015, 0.164474232796404, 0.199167751087229, 
    0.331637552053743, 0.371022121510264)), list(modest = list(
        root = c(0.999716706268815, 1.9373479445347, 0.780889647071116, 
        2.09904324130406, 4.01150665933102, 6.2513542968136, 
        9.077957082114, 10.5850071165982, 11.8735527293842), 
        f.root = c(zi = 1.21014309684142e-14, func1 = -4.34097202628436e-14, 
        func2 = -1.47937218031302e-14, func3 = -3.73694131194924e-14, 
        func4 = -4.57966997657877e-14, func5 = -1.38777878078145e-15, 
        func6 = -9.63118473862323e-15, func7 = 1.17408253258455e-14, 
        func8 = 2.4008572907519e-14), iter = 7L, estim.precis = 2.22488164080486e-14, 
        geemodel_time = c(1.27716290416981, -0.683569214520594, 
        6.50403566396468, 1.3932604575934, 8.93979595595981, 
        8.32927672451194, 12.2640299119594, 12.9522114515855, 
        14.0648277330696), geemodel = 1.07269003277069), bootse = c(0.100424843299942, 
    0.170942979927125, 0.279646014940403, 0.170248442558653, 
    0.200350428049468, 0.185617503265987, 0.248635949273762, 
    0.255760786200215, 0.247587087121597)), list(modest = list(
        root = c(0.900124355493263, 2.41301464519312, 0.405734019527305, 
        1.85721044873674, 3.63338561269297, 5.64165494084488, 
        8.37040945113752, 10.1337617684657, 10.9424108097391), 
        f.root = c(zi = 6.31626599911783e-08, func1 = 1.08188065173209e-07, 
        func2 = 5.03878987284656e-08, func3 = 2.36364477712581e-08, 
        func4 = 1.02559246928369e-08, func5 = 3.54761509925583e-09, 
        func6 = 3.69341668360335e-10, func7 = 1.43184984702227e-10, 
        func8 = 6.1545761542714e-11), iter = 6L, estim.precis = 2.88614093189788e-08, 
        geemodel_time = c(1.41686241193793, 3.51664026712047, 
        -4.85109324707592, 2.6286365317293, 2.73966359285636, 
        4.67809230753926, 6.9019782980199, 9.21857116267018, 
        9.59253377569429), geemodel = 1.59387108088919), bootse = c(0.0923886220181886, 
    0.146359803574333, 0.226367530831582, 0.16651930003155, 0.165150189796604, 
    0.224997177843602, 0.236111954872791, 0.262626594192051, 
    0.279370549773516)), list(modest = list(root = c(1.10562086162021, 
    2.18332271348248, 0.134680295559568, 1.99398667664737, 3.30663994755669, 
    5.50414313745822, 7.97602554012601, 10.4140560454547, 10.8380401727049
    ), f.root = c(zi = 2.12908692898139e-08, func1 = 2.97764064516315e-08, 
    func2 = 1.53614180264938e-08, func3 = 6.82012635255802e-09, 
    func4 = 8.4888295015257e-10, func5 = 4.76469419474768e-11, 
    func6 = 3.19561044292982e-12, func7 = -1.41531231179215e-12, 
    func8 = -1.71512110069827e-13), iter = 19L, estim.precis = 8.23890360527357e-09, 
        geemodel_time = c(1.12718994546071, 5.36474654665695, 
        -32.6097442918238, 8.09335945675176, -3.01028040523562, 
        6.94911293670745, 4.15244175787362, 8.02616653516706, 
        7.79640462508154), geemodel = 0.777864714722067), bootse = c(0.140698581817305, 
    0.185220897140783, 0.289253540333607, 0.187403754960585, 
    0.230593379199824, 0.21614491725291, 0.357704681721213, 0.368392201694572, 
    1.04064456559428)), list(modest = list(root = c(0.943722404335351, 
    2.01646012843656, 0.922412178741879, 2.23364838477621, 3.99743062246504, 
    6.51367057188482, 8.97021100341712, 10.7945974323774, 11.606627889361
    ), f.root = c(zi = 7.28364590862896e-09, func1 = 1.20411633997008e-08, 
    func2 = 3.85918944370567e-12, func3 = 9.49436704386283e-11, 
    func4 = 3.42171839557169e-09, func5 = 6.49525867148898e-09, 
    func6 = 1.81193840660676e-09, func7 = 1.60368052171123e-10, 
    func8 = 5.62466184739208e-11), iter = 7L, estim.precis = 3.48546025694718e-09, 
        geemodel_time = c(0.848409762116393, 1.54761142839153, 
        2.25788312957489, 2.35157560770665, 5.73265459838348, 
        8.86344056455327, 8.69533513754362, 12.0646374437025, 
        11.9177352200646), geemodel = 0.882824958736726), bootse = c(0.121906107696641, 
    0.154564217406411, 0.280045672635421, 0.170339578755597, 
    0.24326373630301, 0.212683867737712, 0.260641080434334, 0.263370789144465, 
    0.297774066222085)), list(modest = list(root = c(0.90063643114032, 
    2.02336603063165, 0.635012471113073, 1.94762193136772, 4.15021945384989, 
    6.15640437728551, 8.5958389192651, 10.5893688960048, 11.602011110078
    ), f.root = c(zi = 3.35758227887339e-08, func1 = 6.25398781650688e-08, 
    func2 = 2.07664371809635e-09, func3 = 8.77110913066748e-09, 
    func4 = 1.71370393490022e-08, func5 = 2.57919673674056e-08, 
    func6 = 6.71983080291483e-09, func7 = 5.35352817632173e-10, 
    func8 = 2.40149136470844e-10), iter = 6L, estim.precis = 1.74875325862214e-08, 
        geemodel_time = c(0.800102601126414, 3.47281183077642, 
        -3.7675064328001, 2.62311468061211, 3.01253855486392, 
        6.15277690498411, 7.40207684992364, 9.77504434522882, 
        9.93530395544438), geemodel = 0.77290040664358), bootse = c(0.126221746320334, 
    0.164223818159796, 0.179991548169496, 0.147029496226256, 
    0.142078320934031, 0.186995481703848, 0.224070400240301, 
    0.238336625332304, 0.31050832816133)), list(modest = list(
        root = c(0.952610217754229, 1.91316254707812, 0.811769680848584, 
        1.93548266344685, 4.19121146585189, 6.03748736497058, 
        9.01808714918477, 10.2452972842565, 12.1034794019956), 
        f.root = c(zi = 2.52575738102223e-13, func1 = 3.18856052672345e-13, 
        func2 = 1.49449896902354e-13, func3 = 6.6720066971282e-14, 
        func4 = -9.18709552877317e-15, func5 = -3.38618022510673e-15, 
        func6 = 6.10622663543836e-15, func7 = 5.57149812396851e-15, 
        func8 = 6.85562717706034e-15), iter = 14L, estim.precis = 9.09675980376168e-14, 
        geemodel_time = c(1.03977994381874, 4.2859162303196, 
        -19.6504528040774, 4.512102891084, 1.71596271256293, 
        6.01398512669941, 5.49881177878192, 9.33425916233168, 
        8.89746191316411), geemodel = 1.03831754000074), bootse = c(0.111392697279248, 
    0.134787581465155, 0.175759097032932, 0.112753324229377, 
    0.141929786632388, 0.143114862217348, 0.209387006020227, 
    0.27251942276451, 0.240141256377711)), list(modest = list(
        root = c(0.982086292733634, 1.99235911422348, 0.589846014441239, 
        2.12869790704208, 3.87084122508365, 5.66915522773261, 
        8.65033204970403, 10.3131323775228, 11.976214185375), 
        f.root = c(zi = 1.75635248567119e-08, func1 = 2.79295944149993e-08, 
        func2 = 4.11345124629037e-11, func3 = 2.27296070853811e-10, 
        func4 = 6.77493738887591e-09, func5 = 1.66834854958831e-08, 
        func6 = 3.87126533607507e-09, func7 = 2.27954433107413e-10, 
        func8 = 7.66107732808052e-11), iter = 9L, estim.precis = 8.15508925358335e-09, 
        geemodel_time = c(0.76902179842093, 2.51778438086541, 
        0.144135856028784, 1.82757295936619, 4.9082818331084, 
        7.61787878136548, 8.10384822387608, 10.2733142238944, 
        11.0179082687677), geemodel = 0.931970242740417), bootse = c(0.131377114333164, 
    0.131748254584398, 0.188677249097516, 0.144002492846375, 
    0.195402032333024, 0.149832234111961, 0.305169465180206, 
    0.291353118926797, 0.412169788198435)), list(modest = list(
        root = c(1.06373436178071, 2.05961323376028, 0.608390998601695, 
        2.30240261044614, 4.01111562207761, 6.38842259277266, 
        8.40847141945334, 10.5629461569275, 11.0986645316367), 
        f.root = c(zi = 1.54563761789461e-09, func1 = 3.00147662279926e-09, 
        func2 = 2.26966327100621e-11, func3 = 5.54555346088392e-10, 
        func4 = 1.82864567932484e-09, func5 = 5.62770052781048e-10, 
        func6 = 1.96207494695955e-11, func7 = 2.95835578256742e-12, 
        func8 = 1.15951692691851e-12), iter = 9L, estim.precis = 8.37724508197477e-10, 
        geemodel_time = c(1.16746099878332, 0.0339129494691831, 
        4.86679577334115, 2.44834582287881, 9.28908951105852, 
        8.84606860776023, 11.2017495642599, 12.3515947994474, 
        13.7430500486822), geemodel = 1.12972932005692), bootse = c(0.106002597038594, 
    0.196451477230588, 0.344847982814745, 0.186002804879714, 
    0.253076654324833, 0.221167184225143, 0.278598337098259, 
    0.258041507331273, 0.319531339593053)), list(modest = list(
        root = c(1.00282929510356, 1.83910453133621, 1.08101250541955, 
        2.41489437090553, 4.26790589042146, 6.30663929224936, 
        9.01050255067953, 10.3291242422921, 11.6043091161659), 
        f.root = c(zi = 3.24686471042668e-08, func1 = 5.92080035000109e-08, 
        func2 = 2.88731368813799e-08, func3 = 1.66427001129996e-08, 
        func4 = 2.5324731743083e-09, func5 = 1.66444968918711e-10, 
        func6 = 4.29437319038328e-11, func7 = 1.46835182901484e-11, 
        func8 = 6.95796350223821e-12), iter = 32L, estim.precis = 1.55506656617312e-08, 
        geemodel_time = c(0.851978202278719, 5.59758534408707, 
        -56.4752474256806, 7.94713312479487, 1.0162034295536, 
        3.3903115856591, 5.6732256504548, 7.589408363965, 7.64509589912959
        ), geemodel = 0.787755641312011), bootse = c(0.100030821134454, 
    6.22709208293068, 44.2820298915622, 9.81366625506403, 17.8061399900388, 
    15233.5933032209, 23643.7317473036, 22897.1562247726, 8799.17380612869
    )), list(modest = list(root = c(0.97647398334699, 2.03973071691938, 
    0.84770257521157, 1.90146298605216, 3.77158966426597, 5.71976782818863, 
    8.5145143274739, 9.95854240574484, 11.7659343067966), f.root = c(zi = 1.45726514189093e-08, 
    func1 = 3.1203102213162e-08, func2 = 2.69748584580398e-10, 
    func3 = 5.1365128261871e-09, func4 = 1.77712108362371e-08, 
    func5 = 7.57436513509901e-09, func6 = 3.10764306296748e-10, 
    func7 = 5.41018341237987e-11, func8 = 2.72312433019506e-11
    ), iter = 11L, estim.precis = 8.54663204421083e-09, geemodel_time = c(1.41555718903083, 
    4.2615113532176, -6.81861729469146, 1.19637513267906, 4.00603285059661, 
    4.24655070996466, 6.40621449986784, 7.62051710068414, 8.87742651639725
    ), geemodel = 0.981813482352823), bootse = c(0.115560400365848, 
    0.168039339279036, 0.262216059670412, 0.147314938187897, 
    0.216928047846052, 0.161377495975859, 0.254303211077492, 
    0.266827678057952, 0.18639561149277)), list(modest = list(
        root = c(0.91982901361994, 2.09289707938389, 0.649497844398814, 
        2.07451691014843, 3.93077076754891, 6.17034416701373, 
        7.99730480039145, 10.8385400774455, 11.2788757914022), 
        f.root = c(zi = 9.71042857234039e-10, func1 = 1.77279846358402e-09, 
        func2 = 4.19094920984901e-13, func3 = 1.17714171743444e-12, 
        func4 = 2.61759502961922e-11, func5 = 6.97348984113333e-10, 
        func6 = 8.14275924465591e-10, func7 = 1.93300347950398e-10, 
        func8 = 3.67337419703797e-11), iter = 6L, estim.precis = 5.01474722916931e-10, 
        geemodel_time = c(0.828248639758601, 3.86896214582315, 
        -3.85072102925764, 2.27754618582961, 2.06930692611796, 
        5.38775164309795, 7.13040199318344, 9.34496677846503, 
        8.78009909172537), geemodel = 0.976147210237019), bootse = c(0.108115596757104, 
    0.226629448744617, 0.345953299022963, 0.205593260930594, 
    0.255368876110543, 0.228237822052566, 0.298031536480977, 
    0.392446892935573, 0.433955870671374)), list(modest = list(
        root = c(0.912124454220048, 1.97633763326179, 0.774219155142265, 
        2.47376703491681, 4.09495081238885, 6.50427901492267, 
        8.51769911224084, 10.583448763152, 11.9472499265211), 
        f.root = c(zi = 7.53841433720481e-14, func1 = 9.50350909079134e-14, 
        func2 = 1.28177904488297e-14, func3 = 2.20586960749178e-14, 
        func4 = 1.7430501486615e-14, func5 = 6.21724893790088e-15, 
        func6 = 1.78468351208494e-14, func7 = 1.97619698383278e-14, 
        func8 = 2.91433543964104e-15), iter = 10L, estim.precis = 2.9940734625227e-14, 
        geemodel_time = c(0.569371543604162, -2.46739065858785, 
        8.61553476710794, 6.05320982961983, 11.9045847751833, 
        12.1124634011774, 14.1939433085926, 15.7469823507662, 
        16.2780514621485), geemodel = 0.671284337013956), bootse = c(0.136007655975361, 
    12.0023871358477, 29.1414448300966, 10.0467047826855, 22.4816808246008, 
    9.71986221802261, 14.3967129189731, 10.6248071727249, 12.8309093268019
    )), list(modest = list(root = c(0.983937814207316, 2.08442793068812, 
    0.877890449715356, 1.99415712035924, 4.05428623818248, 6.01164755310182, 
    8.52034446974445, 10.8424406625863, 11.6574461279138), f.root = c(zi = 1.4838004380735e-08, 
    func1 = 2.25928211694537e-08, func2 = 1.7841228494575e-10, 
    func3 = 3.73580535950602e-09, func4 = 1.36350767881294e-08, 
    func5 = 4.75899841756444e-09, func6 = 1.50645801388904e-10, 
    func7 = 1.93996780445405e-11, func8 = 6.74806044376197e-12
    ), iter = 12L, estim.precis = 6.65732354891239e-09, geemodel_time = c(0.961090169115751, 
    0.525761430712605, 4.34416645078683, 2.43006834246786, 9.37207300994731, 
    8.44106067578401, 10.3691255746662, 13.2535644202495, 11.7390372913379
    ), geemodel = 0.786928086999829), bootse = c(0.0979289657825179, 
    0.16522843193108, 0.24958632567044, 0.159833392704442, 0.182906382689537, 
    0.181201122361313, 0.26141215202064, 0.347473088544777, 0.629703447625894
    )), list(modest = list(root = c(0.936193535384087, 2.10290471345913, 
    0.78263428182596, 2.12458960726144, 4.03218108434375, 6.0217299295351, 
    8.5713330765308, 10.7697874995506, 11.5722591235391), f.root = c(zi = 1.68753899743024e-14, 
    func1 = 1.47659662275146e-14, func2 = 1.05263020522273e-14, 
    func3 = 2.36641218773204e-14, func4 = 2.20032325692898e-14, 
    func5 = -1.16573417585641e-15, func6 = -1.77496906061947e-14, 
    func7 = -9.59491817595359e-15, func8 = -3.66373598126302e-15
    ), iter = 7L, estim.precis = 1.33343435155469e-14, geemodel_time = c(1.0837266163026, 
    2.59610619236489, -0.867634400828334, 2.3166813689685, 4.89123360013572, 
    5.37120547603282, 8.89088102610034, 9.9844870779568, 10.8978298138735
    ), geemodel = 1.05239049419525), bootse = c(0.083887712861294, 
    0.165490119177149, 0.246496299801199, 0.143930323950733, 
    0.221448899668606, 0.168550541837095, 0.233445742954087, 
    0.266524273057573, 0.233171834312986)), list(modest = list(
        root = c(0.996394518366415, 2.33477133032636, 0.065633016874877, 
        2.30864161662649, 3.44071908750658, 5.71964353071834, 
        8.01351308218104, 10.394327230365, 11.1978471212696), 
        f.root = c(zi = 6.19504447740837e-14, func1 = 1.65423230669148e-14, 
        func2 = -4.05231403988182e-15, func3 = 6.45029819487664e-15, 
        func4 = -1.45396932341169e-14, func5 = -7.04991620636974e-15, 
        func6 = 9.92261828258734e-15, func7 = 8.56259507742152e-15, 
        func8 = 3.48462578236841e-15), iter = 29L, estim.precis = 1.47283142954023e-14, 
        geemodel_time = c(0.847252074988823, 6.49950382083902, 
        -50.1761852671555, 4.85178188821695, 1.9033888477308, 
        1.95592706022814, 4.60750374324278, 6.56288302923251, 
        7.16705247062266), geemodel = 0.763816968822528), bootse = c(0.0949315303993352, 
    118.829397942497, 165.749867776237, 37.3149593789437, 180.53186949556, 
    160.213499946797, 152.362865902043, 255.982821603198, 691.00904725584
    )), list(modest = list(root = c(0.86401356141509, 2.22921934397562, 
    0.505720637252825, 2.17671950725438, 3.97740341187753, 6.04860728691737, 
    8.64733832829305, 10.5826603196641, 11.3660989076995), f.root = c(zi = 1.43231905780361e-07, 
    func1 = 3.36762560060322e-07, func2 = 1.71338858136194e-07, 
    func3 = 7.96563587868171e-08, func4 = 1.15605659073426e-08, 
    func5 = 8.5834671315066e-10, func6 = 1.93341731513641e-10, 
    func7 = 6.14595874193213e-11, func8 = 3.73248220525424e-11
    ), iter = 21L, estim.precis = 8.2633413502797e-08, geemodel_time = c(1.09136632695058, 
    4.95806764277775, -34.2675389450975, 5.31662245162092, 2.52566759527364, 
    3.30603792419605, 6.47735764078301, 7.65307521451997, 8.49778087617816
    ), geemodel = 1.23456608107758), bootse = c(0.0815815566436411, 
    0.115447984434501, 0.214980165115862, 0.138170586764285, 
    0.161667217905593, 0.153417439126713, 0.220456277899103, 
    0.245351901009745, 0.233428049170151)), list(modest = list(
        root = c(0.996124691099977, 2.02935461033613, 0.676827800935983, 
        2.06175337973692, 3.95266192732942, 6.12400058922724, 
        9.03447864884358, 10.233979883291, 11.7867037181111), 
        f.root = c(zi = 2.76153249156863e-07, func1 = 4.10450930909967e-07, 
        func2 = 2.09535811979134e-07, func3 = 1.11528100199217e-07, 
        func4 = 1.48554546788859e-08, func5 = 1.13618603414523e-09, 
        func6 = 2.77155187689004e-10, func7 = 7.91876494932175e-11, 
        func8 = 2.96680756993069e-11), iter = 21L, estim.precis = 1.13782860430122e-07, 
        geemodel_time = c(1.0549553733289, 5.0561463556131, -36.0405900458137, 
        7.86884858399673, -0.812733857091453, 6.03217576021271, 
        5.05012381593582, 8.10460476619167, 8.48485716556702), 
        geemodel = 0.94698351829543), bootse = c(0.093888181281814, 
    17.2841874289127, 30.147938107217, 19.2061598874366, 130.08650764369, 
    34.2634979632254, 48.6434852037789, 33.7285817485197, 26.6951561255432
    )), list(modest = list(root = c(0.952444373487394, 1.73754529451674, 
    1.53932001779052, 2.36857872678409, 4.597966951353, 6.32600604501375, 
    9.11390563984029, 10.8578686386458, 11.6420244629312), f.root = c(zi = 4.43114211989837e-10, 
    func1 = 7.94647236901369e-10, func2 = 6.85085321805445e-12, 
    func3 = 1.60869929410976e-10, func4 = 4.85117347659957e-10, 
    func5 = 1.33153155168486e-10, func6 = 4.80926409807125e-12, 
    func7 = 6.81052436668494e-13, func8 = 4.03267697013376e-13
    ), iter = 9L, estim.precis = 2.25516257620048e-10, geemodel_time = c(0.985154924193832, 
    3.0813647031242, -1.97184026599618, 3.24450446083933, 4.72156847919853, 
    6.81078607118751, 7.98157937145072, 9.64675402862861, 10.1055953086409
    ), geemodel = 1.20114379387266), bootse = c(0.12543625299706, 
    0.232417632864455, 0.404067238521481, 0.185070207270686, 
    0.271810491297464, 0.23809941954896, 0.317683142095558, 0.324643493644105, 
    0.491285787481551)), list(modest = list(root = c(0.856072549552497, 
    1.97933139658943, 0.629272717025128, 2.13292499401474, 3.72123209100133, 
    5.7538246145548, 8.3198134583704, 10.4123938761051, 12.0303078075225
    ), f.root = c(zi = 1.3148029998078e-08, func1 = 1.94908202910682e-08, 
    func2 = 1.43962466947478e-10, func3 = 3.44249881378822e-09, 
    func4 = 1.16923655528537e-08, func5 = 3.95766861990832e-09, 
    func6 = 1.63125846164291e-10, func7 = 3.14450687710632e-11, 
    func8 = 1.55013363256629e-11), iter = 11L, estim.precis = 5.78726866598943e-09, 
        geemodel_time = c(0.9003154401021, 0.8974763818914, 3.21103150349517, 
        1.4998909814767, 8.57182578643814, 7.53383250625518, 
        10.3838405701441, 11.608519415416, 12.9796381256019), 
        geemodel = 0.139538902198202), bootse = c(0.292091639036254, 
    9.22714141337912, 13.4731023783744, 5.86036765198207, 37.8083941248372, 
    5.06738844135113, 14.7332163540307, 138.523135852184, 3.58509970238438
    )), list(modest = list(root = c(0.908789124076496, 1.98403383972585, 
    0.87268992562116, 2.05718762435759, 3.89498318076339, 6.02172314611255, 
    8.497686627207, 10.6931636075472, 11.5097286738032), f.root = c(zi = 1.24397070422333e-09, 
    func1 = 2.09149431107392e-09, func2 = 3.25199589479297e-12, 
    func3 = 1.71611405641592e-11, func4 = 4.42985866196642e-10, 
    func5 = 1.28088920026137e-09, func6 = 3.33432448318405e-10, 
    func7 = 1.22354765208499e-11, func8 = 2.20684581719865e-12
    ), iter = 7L, estim.precis = 6.03069776541185e-10, geemodel_time = c(1.02616193742924, 
    2.01343194572712, 0.63660566482027, 2.22635155013392, 3.36899990019501, 
    8.05670814677141, 8.28722921441785, 11.4540752944821, 11.0809286134862
    ), geemodel = 0.766862549442365), bootse = c(0.103721847549326, 
    0.174403059852305, 0.264642445403583, 0.167120180251754, 
    0.213023489569121, 0.15455893805156, 0.246011208188826, 0.326637132369667, 
    0.375991523281958)), list(modest = list(root = c(0.932065556246241, 
    2.0179378870389, 0.943591560723931, 2.13974851340118, 4.28366954654854, 
    6.5232624243878, 9.01412966671927, 10.8476143120527, 11.4567584891081
    ), f.root = c(zi = 1.93967347739132e-09, func1 = 3.13544723518078e-09, 
    func2 = 1.67107533366462e-09, func3 = 8.56721388275972e-10, 
    func4 = 9.04478870272785e-11, func5 = 2.48329135033032e-13, 
    func6 = -3.04778424720098e-12, func7 = -1.85199078295284e-12, 
    func8 = -1.21497256699854e-12), iter = 10L, estim.precis = 8.55525377585795e-10, 
        geemodel_time = c(0.929252233058228, 4.98369530530942, 
        -15.16490395654, 7.15118411548428, 1.02498256199266, 
        4.42740346234476, 6.1892746045709, 8.32703536920326, 
        8.24780571003995), geemodel = 0.637508149110642), bootse = c(0.0999374268503176, 
    0.201490561305351, 0.374364963771145, 0.154547596220345, 
    0.24871748751737, 0.25893744007269, 0.25301506990609, 0.404296236227847, 
    0.329915404732563)), list(modest = list(root = c(1.14471670983429, 
    1.82976316578696, 0.563219457075331, 2.21357073848025, 3.92110298090118, 
    6.21671187166648, 8.62879676886809, 10.5165568759689, 11.6169198026787
    ), f.root = c(zi = 1.5699108679712e-11, func1 = 3.16131565369915e-11, 
    func2 = 4.87471174537291e-13, func3 = 5.38094568902636e-12, 
    func4 = 1.8362519838e-11, func5 = 6.345539545205e-12, func6 = 1.89570581454745e-13, 
    func7 = 1.39471767468535e-14, func8 = -3.74431727485393e-14
    ), iter = 14L, estim.precis = 8.6810780438247e-12, geemodel_time = c(1.19645805606452, 
    4.29720705015935, -9.67106303767757, 0.354084115498009, 4.97834224476815, 
    4.6185199606318, 6.91273652079463, 8.22346128416938, 9.13635968957852
    ), geemodel = 1.00784330531261), bootse = c(0.124432705892971, 
    11.1455827421189, 49.9925209305184, 1.9584108036933, 2.06295081967473, 
    505.541457483008, 532.237776037104, 301.059620568037, 96.8693010093292
    )), list(modest = list(root = c(1.13827017144577, 1.88019533218719, 
    0.872782384379481, 2.18838399576625, 4.07438226070263, 6.26963145959859, 
    8.80871070128466, 10.7589442819341, 11.6416130353931), f.root = c(zi = 1.68531855138099e-12, 
    func1 = 2.46402898085307e-12, func2 = 6.03808114076586e-15, 
    func3 = 4.95090080043781e-14, func4 = 5.94635451989234e-13, 
    func5 = 1.35095450451428e-12, func6 = 4.53484472195953e-13, 
    func7 = 7.6438855245442e-14, func8 = 2.35367281220533e-14
    ), iter = 7L, estim.precis = 7.44882737049574e-13, geemodel_time = c(0.935013663595544, 
    2.98134698604318, -2.02586961802309, 2.767823824131, 3.05922365937393, 
    7.10943619680385, 7.86833279642821, 10.0025537979808, 11.020275891719
    ), geemodel = 1.25621297367721), bootse = c(0.116125200587541, 
    0.14109978678191, 0.234088644622964, 0.180148928394157, 0.173872352989294, 
    0.195859358984501, 0.230837358015811, 0.32912284681762, 0.265953707634355
    )), list(modest = list(root = c(1.16012300551035, 2.01524146398427, 
    0.768025064500254, 2.39655712374362, 4.21391767302554, 6.37226403276506, 
    8.88022356650928, 10.7075834883878, 11.8126490765366), f.root = c(zi = 4.20707912951457e-10, 
    func1 = 8.82812267732902e-10, func2 = 1.23515871142121e-10, 
    func3 = 4.75105039321857e-10, func4 = 2.58028726347293e-10, 
    func5 = 8.62272753199278e-12, func6 = 1.07880371302826e-12, 
    func7 = 1.91568982899071e-13, func8 = -2.81788481437673e-14
    ), iter = 10L, estim.precis = 2.4112123295241e-10, geemodel_time = c(0.888037203211671, 
    4.29390561443936, -5.51701129687979, 4.60652684547316, 2.79463406786754, 
    5.99476016217101, 7.00803290320089, 9.12330141259932, 8.65139433318593
    ), geemodel = 1.19676447640207), bootse = c(0.105036127459201, 
    0.218593973207583, 0.376484636468213, 0.219829403617113, 
    0.237118297112285, 0.259970206706497, 0.291792720628822, 
    0.424800387676082, 0.546095646206219)), list(modest = list(
        root = c(1.01005676286289, 2.05366513617092, 0.419686163080244, 
        1.95965626951161, 3.66198705384025, 6.00141284493808, 
        8.44580316771093, 10.7765185220058, 11.8752729773886), 
        f.root = c(zi = 2.01033634184e-11, func1 = 2.87549983823965e-11, 
        func2 = 1.48377282682688e-11, func3 = 7.99549315644299e-12, 
        func4 = 1.36812783324558e-12, func5 = 2.73921510474118e-13, 
        func6 = 3.09752223870419e-14, func7 = -3.84692278032617e-14, 
        func8 = -2.04992273156179e-14), iter = 8L, estim.precis = 8.15817513852599e-12, 
        geemodel_time = c(1.210960365331, 4.09095815294707, -8.52821614703424, 
        3.25237813055233, 2.06640717138705, 4.71594153810388, 
        7.22330737776773, 8.35022700424908, 9.37465135705195), 
        geemodel = 1.35700971805084), bootse = c(0.130050878637735, 
    0.15012885587287, 0.20860017208383, 0.117429531078119, 0.178710811065553, 
    0.17041616075107, 0.268704253549478, 0.293432944111413, 0.293633371029462
    )), list(modest = list(root = c(1.08062847644042, 1.98198504038097, 
    0.503044635008049, 1.97793728655016, 4.06668417601563, 6.03718046889186, 
    8.99924305303721, 10.0714070685538, 12.2506421844631), f.root = c(zi = 5.43065259428488e-09, 
    func1 = 7.84347320426093e-09, func2 = 4.10003750395127e-09, 
    func3 = 1.9412134656888e-09, func4 = 2.1958523641779e-10, 
    func5 = 1.39493694373272e-11, func6 = -1.84352533239007e-12, 
    func7 = -9.65671986818961e-13, func8 = -2.5024426975051e-13
    ), iter = 32L, estim.precis = 2.17244120173666e-09, geemodel_time = c(0.80152009381514, 
    5.44248215204018, -54.3091921728561, 11.3392799866286, -1.43887967983399, 
    3.50994667671211, 6.23130017170749, 7.15440847409296, 8.12290308012049
    ), geemodel = 0.469730150084017), bootse = c(0.109830012552993, 
    0.172195167054994, 0.223650721256248, 0.14052466084703, 0.197475218433389, 
    0.168485887194316, 0.224050539843398, 0.329438297544012, 
    0.313494869040314)), list(modest = list(root = c(0.894942415727932, 
    2.04777112239265, 0.572523332965552, 2.31978762302234, 3.59825750276141, 
    5.96849436333642, 7.95013086044125, 10.4888954424998, 11.3934790107278
    ), f.root = c(zi = 4.64073224293315e-14, func1 = -3.28626015289046e-14, 
    func2 = -1.10328413072125e-15, func3 = 7.7715611723761e-16, 
    func4 = 3.20555214317064e-15, func5 = -1.14352971536391e-14, 
    func6 = -5.6621374255883e-15, func7 = 8.46198111581487e-15, 
    func8 = 2.52575738102223e-15), iter = 7L, estim.precis = 1.24934543806034e-14, 
        geemodel_time = c(1.09665344886872, 2.69074221060096, 
        -1.23147696395991, 2.197772784285, 4.00051286031548, 
        6.00973819545945, 7.49322576751544, 11.1465080950294, 
        9.88118015233115), geemodel = 0.78899354904982), bootse = c(0.102527448447386, 
    0.151324942651409, 0.256489905657875, 0.156298726643566, 
    0.186576065761863, 0.19267568715497, 0.223093324909719, 0.334555331224255, 
    0.462481190940478)), list(modest = list(root = c(0.995791317388388, 
    2.12371217130702, 0.857024966182736, 1.90780042259585, 3.77890171864426, 
    5.79861522985241, 7.97706324085773, 10.8943283928101, 11.5960683938158
    ), f.root = c(zi = -5.91748872125208e-14, func1 = 2.76445533131664e-14, 
    func2 = -1.02359527104356e-14, func3 = -1.2115308756222e-14, 
    func4 = 2.18713935851156e-14, func5 = -7.49400541621981e-16, 
    func6 = -1.91869090060415e-14, func7 = -5.21284404531031e-15, 
    func8 = -7.72992780895265e-15), iter = 10L, estim.precis = 1.82134641088208e-14, 
        geemodel_time = c(0.773727056493427, 4.65896577838372, 
        -11.057694986957, 6.7430775747707, 2.36304168255008, 
        3.47935703687134, 7.09644396645387, 8.5137696236431, 
        9.01860141848077), geemodel = 0.688352721588045), bootse = c(0.100429823146787, 
    0.232741788991088, 0.386289391420836, 0.179520783085481, 
    0.253724600869667, 0.229328430001614, 0.324184911555795, 
    0.307190492938095, 0.419384284018481)), list(modest = list(
        root = c(1.06220045875457, 1.94904460054519, 0.845340511963743, 
        1.95384785927418, 3.88704911594664, 5.65633946918687, 
        8.48236900179038, 9.72955996354685, 12.4708446525871), 
        f.root = c(zi = 1.96411244823835e-07, func1 = 2.86679778915833e-07, 
        func2 = 6.41163453926619e-10, func3 = 2.39396178401685e-09, 
        func4 = 5.95892787058627e-08, func5 = 1.82028163875358e-07, 
        func6 = 3.98971245329366e-08, func7 = 1.50860067004856e-09, 
        func8 = 2.8738972313036e-10), iter = 6L, estim.precis = 8.54929673872165e-08, 
        geemodel_time = c(1.22981413050305, 1.34243361149769, 
        2.08948422122064, 2.07098735473046, 4.47206596035662, 
        7.63104190182481, 8.78296407854809, 11.9615246611879, 
        11.8879848512166), geemodel = 0.793420220234059), bootse = c(0.110433285635648, 
    0.150183356573223, 0.238492204599627, 0.14389972209867, 0.1897757875094, 
    0.157842434590229, 0.276953103807244, 0.409372829068048, 
    0.669821785725103)), list(modest = list(root = c(0.993796148921077, 
    1.99284652053889, 1.11845315381676, 2.13103193106305, 4.09566373080554, 
    6.1465194591801, 8.47064013476357, 11.087390935621, 11.5154216112595
    ), f.root = c(zi = 1.37057032389976e-12, func1 = 2.00361949254102e-12, 
    func2 = 1.94566585065559e-14, func3 = 3.37830458052579e-13, 
    func4 = 1.07086561840219e-12, func5 = 4.82502926502093e-13, 
    func6 = 6.8887603954515e-14, func7 = 3.24497373416222e-14, 
    func8 = 5.81826253842621e-15), iter = 11L, estim.precis = 5.99111231304307e-13, 
        geemodel_time = c(1.37233887427942, 2.22304546883636, 
        0.220936797871509, 0.0732353482498376, 7.63337101308739, 
        5.81589904955418, 8.49835111289112, 10.3344594337544, 
        10.5291570096067), geemodel = 1.42206723870525), bootse = c(0.109071742586688, 
    0.168784793715487, 0.188001620567313, 0.162353830659036, 
    0.137051713999215, 0.156573944980525, 0.226563164501632, 
    0.239288804088423, 0.31872115451039)), list(modest = list(
        root = c(1.04426643831283, 1.97523956397094, 0.478511565121285, 
        2.32561676785502, 3.42574152669348, 5.97701745863423, 
        7.7692774219216, 11.0916160422046, 11.2966986085424), 
        f.root = c(zi = 2.90942939740191e-08, func1 = 4.59815499009864e-08, 
        func2 = 2.6766485208829e-10, func3 = 6.87629159569578e-09, 
        func4 = 2.9018205061071e-08, func5 = 9.30464094661687e-09, 
        func6 = 3.04169744946847e-10, func7 = 7.35025578813345e-11, 
        func8 = 5.40993222442054e-11), iter = 14L, estim.precis = 1.34416019950611e-08, 
        geemodel_time = c(1.13460456918715, 4.3211285502319, 
        -7.69810264011668, 1.44997578569972, 4.678661489893, 
        3.17804636638951, 6.98346474543947, 8.31785985780867, 
        8.95570178180785), geemodel = 0.87342262088546), bootse = c(0.12911165569716, 
    3.71501931117791, 7213.0738164358, 1.1683672748047, 6.62423101511251, 
    28.5306300873463, 23.7730267073356, 12.2622016407761, 3.88594405982258
    )), list(modest = list(root = c(1.20170190807735, 1.96666579926745, 
    0.475633487790172, 1.6802839782896, 3.38265197467785, 5.31208754941419, 
    8.0436553133925, 10.2888154818655, 10.5462817182247), f.root = c(zi = 7.06249581039486e-08, 
    func1 = 1.36840855868847e-07, func2 = 7.64899532601504e-11, 
    func3 = 6.61596872772452e-10, func4 = 3.23554659453773e-08, 
    func5 = 8.41272652651881e-08, func6 = 1.83401923370408e-08, 
    func7 = 9.81928077042893e-10, func8 = 2.57286728163816e-10
    ), iter = 6L, estim.precis = 3.82517821279601e-08, geemodel_time = c(1.277099154436, 
    2.58410956828075, -1.83107258715788, 2.00441235344323, 3.13481714715683, 
    6.02528212276504, 7.23647287489082, 9.70295781899759, 10.6011698508115
    ), geemodel = 0.723243238390621), bootse = c(0.126434736370636, 
    0.163340917274541, 0.254358572926091, 0.182473894185409, 
    0.200639254277256, 0.178921778981898, 0.397742753945843, 
    0.547862386187768, 1.08224557924674)), list(modest = list(
        root = c(1.10300587077136, 2.01243355943883, 0.578351830515105, 
        2.19873456150848, 3.80562340537435, 6.0610122302602, 
        8.25738637100051, 10.4828892629015, 11.84962747239), 
        f.root = c(zi = 4.87540020466248e-07, func1 = 6.10579136917089e-07, 
        func2 = 2.59953683579006e-10, func3 = 9.23058227075835e-10, 
        func4 = 7.26810261975075e-09, func5 = 1.88308891427985e-07, 
        func6 = 3.01237429966715e-07, func7 = 1.0012448345767e-07, 
        func8 = 1.24000046983902e-08), iter = 6L, estim.precis = 1.89849009051611e-07, 
        geemodel_time = c(1.26420184825532, 2.56384278731001, 
        -0.724007114252479, 1.64467360895712, 4.06581695394629, 
        5.53834185985534, 9.59380707419458, 9.250459051542, 11.2554143254028
        ), geemodel = 1.07684581064383), bootse = c(0.0881134570750483, 
    0.16228699525806, 0.267367972794992, 0.161625056393069, 0.198325093159561, 
    0.184437867768743, 0.255639465991399, 0.235007316810977, 
    0.311520366683045)), list(modest = list(root = c(0.839123316289707, 
    1.99139617489499, 0.993525970973224, 2.07990347717789, 4.42034760479353, 
    5.97667563415291, 9.31691971952137, 9.88105774705344, 11.8318911652095
    ), f.root = c(zi = 1.10836673172798e-10, func1 = 1.37133748800977e-10, 
    func2 = 6.96947777267809e-11, func3 = 3.44576572136601e-11, 
    func4 = 5.05012698326368e-12, func5 = 5.5454599245941e-13, 
    func6 = -5.66879876373605e-13, func7 = -3.44613226843649e-13, 
    func8 = -1.28057286996608e-13), iter = 22L, estim.precis = 3.9863008920017e-11, 
        geemodel_time = c(0.977108616679498, 5.58034262692706, 
        -36.3644882142256, 4.19779123031062, 2.86629017845167, 
        2.65701093381384, 6.057105999597, 7.17005550648342, 7.63024109568529
        ), geemodel = 0.921342772282863), bootse = c(0.108394484976866, 
    0.183139016630917, 0.285668417199405, 0.147216915885328, 
    0.209654375929116, 0.173278298140885, 0.290084176121507, 
    0.280501103069848, 0.421731450935417)), list(modest = list(
        root = c(0.949478412810156, 2.25113374523334, 0.322230164153098, 
        1.95003620099936, 3.56063811981366, 5.85068150460171, 
        8.31785287687677, 10.4716983922174, 10.8484082326781), 
        f.root = c(zi = 9.76287595211289e-09, func1 = 1.71030717366349e-08, 
        func2 = 1.25554955321405e-10, func3 = 2.34639706969686e-09, 
        func4 = 1.03940330786756e-08, func5 = 4.0765022746303e-09, 
        func6 = 9.09653446318215e-11, func7 = 1.03805852802452e-11, 
        func8 = 8.05830402406116e-12), iter = 7L, estim.precis = 4.87975992233424e-09, 
        geemodel_time = c(0.953543044166582, 2.43819659573742, 
        -0.140432055613036, 2.10817772127197, 5.05124123055728, 
        6.32184901775409, 9.20219916934699, 10.1735367744108, 
        11.0920960296549), geemodel = 1.33537071236898), bootse = c(0.097683695232152, 
    0.157152526317688, 0.209984636157063, 0.146898967536602, 
    0.199215728315061, 0.15990550089066, 0.260716416863899, 0.406721554221758, 
    0.361024284989488)), list(modest = list(root = c(0.96113225893188, 
    2.22777524506679, 0.362843372024461, 1.82875990448761, 4.00991599859834, 
    5.94623972900409, 8.65891296634894, 10.49541269241, 11.9132063255303
    ), f.root = c(zi = 1.34559030584569e-13, func1 = -1.24344978758018e-14, 
    func2 = -8.34575464292442e-15, func3 = 1.13797860024079e-15, 
    func4 = 2.37726505147862e-14, func5 = -1.0991207943789e-14, 
    func6 = -1.37112543541207e-14, func7 = -8.02136135291676e-15, 
    func8 = -2.63409628310785e-15), iter = 8L, estim.precis = 2.39564257946952e-14, 
        geemodel_time = c(0.812313550752134, 3.96437391365809, 
        -7.24462593309041, 2.97340455124495, 3.11733053899784, 
        6.14959264765512, 7.63357955924714, 8.7379246131732, 
        9.57933696625226), geemodel = 1.02665379615836), bootse = c(0.126262302486051, 
    0.197691091545244, 0.340940493380016, 0.179842263179293, 
    0.261367547241962, 0.233536993541681, 0.329898734925464, 
    0.368650842398418, 0.473020545063725)), list(modest = list(
        root = c(0.995743919825379, 2.22451176187338, 0.465725146009475, 
        2.03445182083388, 3.64986916297373, 5.94172122840506, 
        8.67101331511764, 10.648919101667, 11.6511698967129), 
        f.root = c(zi = 4.59151716647455e-10, func1 = 7.95737475911551e-10, 
        func2 = 1.46269607378345e-10, func3 = 2.55929583081738e-11, 
        func4 = 1.2125633830351e-11, func5 = 4.79347117554596e-12, 
        func6 = 6.60271837205073e-12, func7 = 4.74081884860311e-12, 
        func8 = 4.43495587476583e-12), iter = 56L, estim.precis = 1.62161039594093e-10, 
        geemodel_time = c(1.14954470130285, -50.9359324713323, 
        84.4693039057553, 25.5566459445231, 64.1493810286206, 
        58.2374545525591, 63.1593481435568, 62.9161459945088, 
        64.6689427884235), geemodel = 1.09213239376466), bootse = c(5351.33892020748, 
    1175210683191753, 11433405414922292, 1693685434099295488, 
    1327239100846134016, 27308032455222660, 11939891569960534, 
    1244770419745912, 1175210404128610)), list(modest = list(
        root = c(1.11809362088574, 1.78105906824174, 0.867763385375136, 
        2.09861630440574, 3.8864780140332, 5.87672753106688, 
        9.0893602425273, 10.6763397972391, 11.911867920545), 
        f.root = c(zi = 2.41251463251047e-13, func1 = 4.09672296086683e-13, 
        func2 = 1.64941844904565e-14, func3 = 2.9920510513648e-14, 
        func4 = 2.25625074179447e-13, func5 = 1.14352971536391e-13, 
        func6 = -1.79301018476963e-14, func7 = -1.30932591158039e-14, 
        func8 = -3.43480330441091e-15), iter = 13L, estim.precis = 1.19086073813954e-13, 
        geemodel_time = c(0.807510418266869, 3.45186818913796, 
        -3.16332986632658, 2.44108892520102, 5.27857576612859, 
        5.28191746276249, 8.3495800423581, 9.35614549182059, 
        10.3016369579886), geemodel = 0.645614966847794), bootse = c(0.115869049723525, 
    0.134271070313672, 0.228432082632911, 0.141392404536083, 
    0.176214299774721, 0.178598930612552, 0.243742528345361, 
    0.296846971481825, 0.34695673989963)), list(modest = list(
        root = c(0.88640307940313, 2.35921046060178, 0.496706872024949, 
        2.21881166521744, 3.58905274640078, 5.88125583256987, 
        8.57569678242334, 10.0593259077387, 11.553098569574), 
        f.root = c(zi = 8.47510950308106e-12, func1 = 1.00809360858989e-11, 
        func2 = 4.00096622499291e-13, func3 = 2.07227290882628e-12, 
        func4 = 6.15084751117182e-12, func5 = 2.1481358358777e-12, 
        func6 = 6.9111383282916e-15, func7 = 2.692290834716e-14, 
        func8 = 3.06074610101348e-14), iter = 6L, estim.precis = 3.26575999722674e-12, 
        geemodel_time = c(1.23523659889791, 2.07459361760799, 
        0.600687401466378, 1.6970859510644, 4.94001032138995, 
        5.68850970520013, 9.34589656936865, 10.6930008465968, 
        10.9289701480345), geemodel = 1.06044745961947), bootse = c(0.0852247339411664, 
    0.165890974311203, 0.283878111461447, 0.14574543102898, 0.201587531997785, 
    0.206945795856266, 0.199122395367991, 0.287166271356159, 
    0.193607700444307)), list(modest = list(root = c(1.08313639894222, 
    1.90039670474641, 1.0683734778966, 2.26157917475764, 4.46313498716332, 
    6.34266228424124, 8.70691140080831, 10.9131334040382, 11.7546679744007
    ), f.root = c(zi = 1.47659662275146e-14, func1 = -4.30766533554561e-14, 
    func2 = 9.98645610650328e-14, func3 = 1.68476343986868e-14, 
    func4 = -5.37243860510017e-14, func5 = -2.97202854774442e-14, 
    func6 = -3.41567052419833e-15, func7 = -4.27435864480685e-15, 
    func8 = -3.08086889333481e-15), iter = 18L, estim.precis = 2.98633760708307e-14, 
        geemodel_time = c(1.23659546799033, 4.99837159013136, 
        -30.9548282888011, 9.94493024110664, 0.735377260257223, 
        4.74566824509151, 5.14145417047542, 8.65569414128019, 
        7.81660571318049), geemodel = 1.4031981088238), bootse = c(0.100212894053451, 
    0.229658237812866, 0.376725495159997, 0.177845207896771, 
    0.292726981773344, 0.253443417792559, 0.320755247064446, 
    0.236810092234614, 0.280670685658986)), list(modest = list(
        root = c(1.05405751962121, 1.80881750293958, 0.683229609186271, 
        2.16224193990717, 3.75652747660812, 6.02086763220106, 
        8.78887152425237, 10.7775397528949, 11.6831449327258), 
        f.root = c(zi = 5.0214177260699e-10, func1 = 9.14073261526482e-10, 
        func2 = 5.87820070396816e-12, func3 = 9.73170433127279e-11, 
        func4 = 4.6806683529077e-10, func5 = 3.04310909804428e-10, 
        func6 = 3.13380987826406e-11, func7 = 1.47486536872243e-12, 
        func8 = 5.29424811282486e-13), iter = 7L, estim.precis = 2.58347823578668e-10, 
        geemodel_time = c(1.1306626661321, 2.31022812863752, 
        -0.27181548431919, 1.63455215185609, 4.7864545830902, 
        6.42409958514432, 9.35931797332667, 9.71348750536527, 
        10.7141603283053), geemodel = 0.950747230602075), bootse = c(0.100469053651887, 
    0.132372749504686, 0.219240921088602, 0.142573738196372, 
    0.166633429215214, 0.17058717706022, 0.221531335031008, 0.329697954790683, 
    0.371259306328564)), list(modest = list(root = c(1.03304723070008, 
    2.19346286524186, 0.219422595522172, 2.11201792759861, 3.1031474361772, 
    5.8191589485884, 7.75797620679008, 10.6758675732658, 11.3200643008828
    ), f.root = c(zi = 1.0110519088613e-07, func1 = 1.57320257598847e-07, 
    func2 = 1.1178887065165e-09, func3 = 2.99544203052893e-08, 
    func4 = 9.31415176097516e-08, func5 = 3.12185123238495e-08, 
    func6 = 1.13243382379724e-09, func7 = 1.58597024402241e-10, 
    func8 = 9.56070500546247e-11), iter = 9L, estim.precis = 4.61382694809599e-08, 
        geemodel_time = c(0.702788359346189, 1.00642290260617, 
        3.71790596999728, 1.07568582237808, 8.43002259627012, 
        7.33665145258235, 11.1366592332106, 11.565118303169, 
        12.752256613357), geemodel = 0.730470794501926), bootse = c(0.105625977750827, 
    0.212385899887604, 0.396383656213079, 0.199409514480688, 
    0.308850842467939, 0.233164390277462, 0.418424562559891, 
    0.305885206313402, 0.300781127585757)), list(modest = list(
        root = c(0.840441430922185, 2.02019977192927, 0.768407524452265, 
        2.41091043319102, 4.18881264982758, 6.50832808817006, 
        8.9300623122185, 11.0805979187058, 11.7778150225356), 
        f.root = c(zi = 3.74649490320067e-08, func1 = 1.1192860849274e-07, 
        func2 = 1.9061081199534e-08, func3 = 2.92037555249536e-09, 
        func4 = 9.09659129055482e-10, func5 = 2.31052614541039e-10, 
        func6 = 9.96111804152378e-11, func7 = 4.20580098525747e-11, 
        func8 = 3.292951328282e-11), iter = 17L, estim.precis = 1.91878138582136e-08, 
        geemodel_time = c(0.996332495071444, -11.6673051473532, 
        22.1981598755775, 10.5292898918401, 22.7035476445164, 
        20.1140726465622, 23.192861193636, 24.5032640347515, 
        25.2184197837713), geemodel = 0.581645317377975), bootse = c(0.109074901675195, 
    0.144368569974154, 0.229632733820419, 0.166779178525843, 
    0.193270145257992, 0.189381320120259, 0.29248456670279, 0.277900693947167, 
    0.276801847354101)), list(modest = list(root = c(1.02946829859892, 
    1.92712176593661, 0.914313434915478, 1.99587527593731, 3.87138162348455, 
    5.34046829408314, 8.46681293391234, 10.3281411710619, 11.6541926613034
    ), f.root = c(zi = 3.17756931877966e-11, func1 = 6.50978160265936e-11, 
    func2 = 1.61010094146263e-13, func3 = 7.95491450489294e-12, 
    func4 = 3.58504059772002e-11, func5 = 1.90581752310993e-11, 
    func6 = 1.26726407145838e-12, func7 = -7.56339435525888e-16, 
    func8 = -4.33668671719761e-15), iter = 8L, estim.precis = 1.79078191243711e-11, 
        geemodel_time = c(0.592509641180437, 0.0897923489624873, 
        5.91972000102699, 1.97937884341111, 8.65552835602551, 
        8.34933045338329, 11.7446059730894, 12.3741875178088, 
        13.3350959000648), geemodel = 0.16381885090577), bootse = c(0.0918226764719092, 
    0.179192713029418, 0.319058023759687, 0.159925971592544, 
    0.208902668689892, 0.216112523022596, 0.312895003978509, 
    0.440614289857028, 0.890817628714932)), list(modest = list(
        root = c(0.876852668901243, 2.02679968686928, 0.868233663009758, 
        2.07439889965345, 3.9599079711569, 5.79329104284083, 
        8.90388385237295, 10.1214667153097, 11.7976897207713), 
        f.root = c(zi = 1.15511189502371e-09, func1 = 1.6458020501986e-09, 
        func2 = 8.62272628299188e-10, func3 = 4.46929465658386e-10, 
        func4 = 5.44133913274458e-11, func5 = 5.33560695625823e-12, 
        func6 = -1.91721638564957e-12, func7 = -8.39932290386258e-13, 
        func8 = -9.76033869611731e-13), iter = 17L, estim.precis = 4.63733135556581e-10, 
        geemodel_time = c(1.1317039231982, 5.21220023226476, 
        -25.7358708394778, 0.875913972114813, 4.8582948192833, 
        3.20404421344699, 5.8552032925559, 7.01115170960441, 
        8.04268263912784), geemodel = 1.30605111264606), bootse = c(0.117436383201863, 
    0.17071662598357, 0.238084434465301, 0.124944506162478, 0.174686479017791, 
    0.14553498386041, 0.242277720511935, 0.266174627201956, 0.432456392285062
    )), list(modest = list(root = c(0.781920505167278, 1.83102361458456, 
    1.28296115270628, 2.48289559273946, 4.24959293365938, 6.23956197952044, 
    8.68228927576579, 10.8671009071706, 11.7266990308688), f.root = c(zi = 5.49280620987247e-11, 
    func1 = 9.48403577893941e-11, func2 = 5.01739624240299e-11, 
    func3 = 2.40045205934791e-11, func4 = 2.2957191703199e-12, 
    func5 = -7.64985297330156e-13, func6 = -4.48974191158413e-13, 
    func7 = -2.67119659724813e-13, func8 = -1.05315062226552e-13
    ), iter = 37L, estim.precis = 2.5314335142932e-11, geemodel_time = c(0.970934699595695, 
    5.39770246916201, -64.6391395825905, 14.8312537538564, -3.76913101719703, 
    6.40528104635409, 3.97041883308185, 8.46771196666097, 7.77119751065248
    ), geemodel = 1.09903471904621), bootse = c(0.120951433582132, 
    15.3081013323274, 36.6379188013492, 11.045811580959, 85.1390273309667, 
    18.5068820598231, 130.795817376668, 150.992976096772, 107.136390575095
    )), list(modest = list(root = c(0.986861103978355, 2.05809945483827, 
    0.847427144969281, 2.00912645680763, 4.09084771748843, 5.62413104884351, 
    8.5737965972689, 9.90466882589909, 11.9061927179554), f.root = c(zi = 1.48103751484996e-13, 
    func1 = 2.63788990650937e-13, func2 = 1.22511592884345e-14, 
    func3 = 2.59904944788225e-15, func4 = 2.00436455627395e-14, 
    func5 = 1.52038104328511e-13, func6 = 1.09651870916494e-13, 
    func7 = 1.82631687550838e-14, func8 = -6.38378239159465e-16
    ), iter = 7L, estim.precis = 8.08197909638042e-14, geemodel_time = c(1.21306858243816, 
    0.984441605693772, 3.33493449744813, 1.81033473562189, 6.4611609594808, 
    6.69526213613678, 11.7633587809815, 10.1858584371223, 12.2826765332278
    ), geemodel = 1.03842914140909), bootse = c(0.0964330418885433, 
    0.120978032204823, 0.236108638392441, 0.154978412655459, 
    0.147946357096568, 0.133072960640528, 0.232136107319802, 
    0.328302935726118, 0.660806371266577)), list(modest = list(
        root = c(1.02189903817557, 1.92520401444111, 0.906043884823943, 
        2.00988975062347, 4.03057408725781, 5.77621904861642, 
        8.82477615226613, 10.4702017845369, 12.038927398971), 
        f.root = c(zi = 4.31951655555096e-08, func1 = 6.88254321312698e-08, 
        func2 = 4.38199180283552e-10, func3 = 1.27853520826005e-08, 
        func4 = 4.16418675097674e-08, func5 = 1.33236129334219e-08, 
        func6 = 4.22860284990533e-10, func7 = 7.43724370283472e-11, 
        func8 = 6.05450134472107e-11), iter = 7L, estim.precis = 2.00852674587021e-08, 
        geemodel_time = c(1.03677923208867, 2.21848809768067, 
        0.553657304809394, 1.08280500505165, 6.13606513277424, 
        5.09502744170605, 10.6125235898722, 9.14384480948432, 
        12.0525471274264), geemodel = 0.997372753965873), bootse = c(0.106691752023345, 
    0.157285637384202, 0.280705479435957, 0.185604322894562, 
    0.207258157215894, 0.194729130745358, 0.243682694716153, 
    0.331211317628401, 0.312887306136936)), list(modest = list(
        root = c(1.29667436732547, 1.54883037469311, 1.06219455889147, 
        2.29786063469012, 4.5120635591988, 6.41664288411997, 
        9.25876899119732, 10.4256646242552, 11.8322593830545), 
        f.root = c(zi = 4.57491521554942e-07, func1 = 6.91458986956661e-07, 
        func2 = 3.58056918553853e-07, func3 = 1.65980081756958e-07, 
        func4 = 2.33519512025937e-08, func5 = 2.27235730232422e-09, 
        func6 = 5.00251673418717e-10, func7 = 1.79443959691383e-10, 
        func8 = 1.16049579668154e-10), iter = 9L, estim.precis = 1.88823062504457e-07, 
        geemodel_time = c(1.21059386301809, 4.10432166351407, 
        -12.1157696774093, 4.83135763869264, 1.8489229775807, 
        5.01767733397317, 7.24584639122671, 8.73593217506956, 
        8.55554007616211), geemodel = 1.47502208253313), bootse = c(0.127167565727683, 
    0.194287267671576, 0.273356337996595, 0.161963248889452, 
    0.218522251366363, 0.239119935769531, 0.255188363013958, 
    0.30438189073819, 0.39247942102383)), list(modest = list(
        root = c(1.04514876771095, 2.20991837107688, 0.339437800121288, 
        2.23694790507261, 3.90187557977448, 6.21413323582844, 
        8.37747456547385, 10.5590128735594, 11.3842365330969), 
        f.root = c(zi = 1.73543390769026e-09, func1 = 2.77318301655782e-09, 
        func2 = 2.84664556466849e-11, func3 = 6.28957121952788e-10, 
        func4 = 1.59769378976771e-09, func5 = 4.90646356876567e-10, 
        func6 = 1.86395343604318e-11, func7 = 4.38496071050731e-12, 
        func8 = 5.55247514633095e-12), iter = 7L, estim.precis = 8.09217513189901e-10, 
        geemodel_time = c(0.889496284842128, 3.81689154468818, 
        -4.81104923908752, 3.50549254484702, 3.38486785290773, 
        4.96983406871265, 7.96058349961204, 8.43319128753115, 
        9.61872206264641), geemodel = 0.516115560386576), bootse = c(0.110827390612701, 
    0.197698901569272, 0.288087040121521, 0.142104733340929, 
    0.218628752321315, 0.180917224876935, 0.279399948567684, 
    0.373560534759189, 0.34702148722493)), list(modest = list(
        root = c(1.05376965599466, 2.16366339102287, 0.784164755649937, 
        1.64809572521174, 3.83550813359259, 5.77203680187127, 
        8.10696865653106, 9.9646408403046, 11.7694258419181), 
        f.root = c(zi = 3.21811163828123e-07, func1 = 5.30270787280074e-07, 
        func2 = 3.74412228998366e-09, func3 = 5.82836591558888e-08, 
        func4 = 2.82044522792457e-07, func5 = 1.71543750898673e-07, 
        func6 = 1.23503565677315e-08, func7 = 2.83431812742041e-10, 
        func8 = 1.09830276817657e-10), iter = 10L, estim.precis = 1.53382402766943e-07, 
        geemodel_time = c(0.716684990125559, 3.53822395469888, 
        -3.85672766790511, 2.58459378693932, 4.24603829115768, 
        7.24475629905783, 6.3633212678472, 9.8457459301904, 9.51763537287762
        ), geemodel = 0.809172409523008), bootse = c(0.0888387424419569, 
    0.186418903608863, 0.313898287301978, 0.193908732392014, 
    0.246330535558373, 0.236324193295983, 0.334062930528212, 
    0.435792814157457, 0.611909844750955)), list(modest = list(
        root = c(1.06211741489631, 1.80012583378467, 1.06412765820851, 
        2.58350556417805, 4.55850979686404, 7.06470850618785, 
        9.19143764503474, 11.4213728320296, 12.0913324242143), 
        f.root = c(zi = 3.77220921166099e-10, func1 = 7.18767823038036e-10, 
        func2 = 4.5154435746042e-12, func3 = 1.25834058450902e-10, 
        func4 = 4.4129699894313e-10, func5 = 1.38594885568111e-10, 
        func6 = 3.95395782087915e-12, func7 = 7.99110777549572e-13, 
        func8 = 3.1385657961458e-13), iter = 14L, estim.precis = 2.01255228435436e-10, 
        geemodel_time = c(1.07640251354969, 3.77348251461443, 
        -6.82707565702017, 4.30020221512065, 5.52968610803966, 
        4.76411662183402, 8.1213225277732, 9.63225231545295, 
        9.67895607590259), geemodel = 0.688131270966481), bootse = c(0.102568318064752, 
    0.125716580013743, 0.175138607081333, 0.142365246659739, 
    0.156732750489995, 0.151436343668337, 0.178233394494698, 
    0.235438818659707, 0.250060532031585)), list(modest = list(
        root = c(1.03148742620109, 1.93697270001937, 0.765212915273811, 
        2.08509644638105, 3.69688631820357, 5.87419280459886, 
        8.39386305698176, 10.4850926322669, 11.623003393912), 
        f.root = c(zi = 5.32585087142934e-12, func1 = 8.71769323396165e-12, 
        func2 = -8.3544282603043e-14, func3 = 4.92748203351212e-14, 
        func4 = 2.1140450501278e-12, func5 = 5.20565697414098e-12, 
        func6 = 1.38545425132364e-12, func7 = 1.03757280545125e-13, 
        func8 = 6.36712904622527e-14), iter = 9L, estim.precis = 2.56099422832544e-12, 
        geemodel_time = c(0.483332748107078, -1.68587422588442, 
        8.89511121340046, 2.4588077813318, 9.89636879551595, 
        11.2975368613362, 13.8678753738757, 14.0718899084167, 
        14.891026265604), geemodel = 0.331791409662926), bootse = c(0.136336485107125, 
    0.149795867084473, 0.230679484343632, 0.142302819728899, 
    0.156899489305932, 0.183204136760108, 0.305794261052312, 
    0.416206553311754, 0.242662307304124)), list(modest = list(
        root = c(0.774873477017619, 2.30157289338059, 0.68541765737919, 
        1.85323298077453, 3.58028249691798, 5.66457460901883, 
        8.38282122723109, 10.5225134991772, 11.3575215877761), 
        f.root = c(zi = 2.59087951315351e-07, func1 = 4.10687241991781e-07, 
        func2 = 2.14599131818927e-07, func3 = 1.02551859448852e-07, 
        func4 = 1.2699097634572e-08, func5 = 7.90682685991584e-10, 
        func6 = 2.22801999072431e-10, func7 = 8.43029607252825e-11, 
        func8 = 6.45214159877838e-11), iter = 30L, estim.precis = 1.11198621252362e-07, 
        geemodel_time = c(1.11261337223764, 4.84209935907553, 
        -50.4275727114838, 7.6165636449582, 1.1925400384925, 
        4.39648105137581, 5.57822675264607, 8.61374619385568, 
        8.29468640731272), geemodel = 0.851364760778023), bootse = c(0.104217090440754, 
    0.17728707622173, 0.267235638423108, 0.194018533909291, 0.227166638108059, 
    0.228933612526668, 0.306759446922996, 0.317588474356457, 
    0.331590956352822)), list(modest = list(root = c(1.11897440455756, 
    1.92366793347857, 0.931230978745894, 2.22578726846053, 4.31050353319738, 
    6.6142774229151, 8.95170361791365, 11.0118557130601, 11.8173754033298
    ), f.root = c(zi = 1.65090163761761e-13, func1 = 5.8741900232917e-13, 
    func2 = 3.45968262718821e-13, func3 = 2.88006055636225e-13, 
    func4 = 4.16333634234434e-15, func5 = -1.09044717699902e-14, 
    func6 = -5.44078671005366e-14, func7 = -3.2085445411667e-14, 
    func8 = -6.42541575501809e-15), iter = 30L, estim.precis = 1.6605222453617e-13, 
        geemodel_time = c(1.04100855346549, 5.63173683513815, 
        -48.7254969083112, 2.60389861149294, 4.03319729803092, 
        2.72371701730178, 6.54424047767175, 6.95536524849766, 
        7.79566804968014), geemodel = 0.793201023870958), bootse = c(1.55958681792037, 
    6.12434765077775, 64.4881956653113, 66.5438081308475, 17.8378386000472, 
    2072.82587946312, 2338.90019209464, 1707.67755575721, 1982.89086047378
    )), list(modest = list(root = c(0.958318937564813, 2.26567012267159, 
    0.522318239077479, 1.62890661076829, 3.58113052310254, 5.31224876902244, 
    8.64732223415584, 9.44776556191141, 12.8190475847709), f.root = c(zi = 8.77426652556856e-07, 
    func1 = 1.46316993943074e-06, func2 = 1.62365595308966e-08, 
    func3 = 2.34614210808948e-07, func4 = 8.81292005589299e-07, 
    func5 = 3.0852911239547e-07, func6 = 1.35513611720928e-08, 
    func7 = 2.60840508914395e-09, func8 = 4.92312919597726e-10
    ), iter = 6L, estim.precis = 4.21991173277005e-07, geemodel_time = c(0.704500387198072, 
    3.13821149351909, -1.05587657034365, 1.4573340865257, 3.95202528604262, 
    5.67540689170017, 7.43210469336021, 10.6957881910316, 9.42606859269988
    ), geemodel = 0.0989441316366272), bootse = c(0.102825547357899, 
    0.212513961147892, 0.287124281701934, 0.221644706572108, 
    0.218292872290469, 0.234396029002284, 0.291551757777727, 
    0.416145311786276, 0.62619393744671)), list(modest = list(
        root = c(0.974384082856037, 2.13525588788826, 0.571284877315291, 
        2.02790356034191, 3.97324992999484, 5.82697391926554, 
        8.16288004487808, 10.8847006598043, 11.3198624650714), 
        f.root = c(zi = 4.74287276119867e-12, func1 = 1.17568177415706e-11, 
        func2 = -8.870681966755e-14, func3 = -9.26542913573525e-15, 
        func4 = 2.35079664068216e-12, func5 = 7.21225856814556e-12, 
        func6 = 1.89120941129772e-12, func7 = 9.54722412238596e-14, 
        func8 = 7.93410476207512e-14), iter = 7L, estim.precis = 3.13630451783806e-12, 
        geemodel_time = c(1.02726193041562, 1.59654171562954, 
        1.99474554157555, 1.83807274968278, 4.99473020475851, 
        7.85618234192413, 8.99223100552565, 11.4072170060298, 
        11.678275053817), geemodel = 0.576653358202466), bootse = c(0.0943026083815599, 
    0.153033095493565, 0.22299516739258, 0.145913892329559, 0.19514749857327, 
    0.178903372154545, 0.283779158236119, 0.362571125063451, 
    0.480216419583934)), list(modest = list(root = c(1.1884567877583, 
    2.02720270932959, 0.556726887635694, 1.804460396827, 3.9675159633298, 
    6.14763370315146, 8.69937205543971, 10.3297828992822, 11.8446678962617
    ), f.root = c(zi = -7.90478793533111e-14, func1 = -6.66133814775094e-15, 
    func2 = 9.10382880192628e-15, func3 = 2.00950367457153e-14, 
    func4 = -3.33327115908943e-15, func5 = 1.1522033327438e-14, 
    func6 = 3.33066907387547e-15, func7 = -2.22044604925031e-15, 
    func8 = -6.60582699651968e-15), iter = 10L, estim.precis = 1.57689255172085e-14, 
        geemodel_time = c(1.03083989838928, 4.3595211604559, 
        -12.9443926906251, 5.53971918155422, 0.693277645565679, 
        6.45568690992362, 6.05386697224912, 9.25645319116291, 
        9.14624460617975), geemodel = 1.33506833409634), bootse = c(0.10489750264354, 
    0.128431498585396, 0.187755317681171, 0.140190042061727, 
    0.143973161388202, 0.138439125907323, 0.245607078482255, 
    0.324142411130782, 0.195396419728143)), list(modest = list(
        root = c(0.909852990764026, 2.22645176561618, 0.50696956316965, 
        1.74761268680206, 3.6312254225274, 5.77768215188631, 
        8.42497305730156, 10.0846710223878, 12.0580986787121), 
        f.root = c(zi = 8.53456406879616e-07, func1 = 1.88913313881045e-06, 
        func2 = 1.34544850100733e-08, func3 = 3.44211264498295e-07, 
        func4 = 1.09711241848276e-06, func5 = 4.04922417152065e-07, 
        func6 = 1.9800308920237e-08, func7 = 4.30816862121829e-09, 
        func8 = 2.1897698099238e-09), iter = 6L, estim.precis = 5.14287597576071e-07, 
        geemodel_time = c(0.798046850401559, 2.52633446232263, 
        -0.0254376556224842, 1.01331045718475, 5.36484510211269, 
        5.18489503646914, 9.79591182465555, 9.72303899074965, 
        11.671027286074), geemodel = 0.692500808160237), bootse = c(0.077814507348015, 
    0.158820644681959, 0.24926428495104, 0.141415312461686, 0.206132970032263, 
    0.17202341927893, 0.291827678732769, 0.375127710825584, 0.376666662064351
    )), list(modest = list(root = c(1.22821707544545, 1.90497339294638, 
    0.839684305084374, 2.22433272722986, 4.01245822607374, 5.88753724057894, 
    8.49772811480779, 10.2480630438974, 11.1882234521489), f.root = c(zi = 2.85011682477077e-07, 
    func1 = 5.21847588252911e-07, func2 = 3.84433554434516e-09, 
    func3 = 9.23946209541171e-08, func4 = 3.1117034682282e-07, 
    func5 = 1.08091927963905e-07, func6 = 3.7909497121319e-09, 
    func7 = 6.23894602647113e-10, func8 = 4.46535641795975e-10
    ), iter = 10L, estim.precis = 1.47469097996861e-07, geemodel_time = c(1.26890280974802, 
    3.30247526800875, -4.24027739798653, 2.48202756799292, 5.02742119108837, 
    5.34546144827194, 7.6040704925417, 9.73257035613003, 9.54259834100719
    ), geemodel = 1.4404769623364), bootse = c(0.107854395024042, 
    0.192267154304318, 0.311968595825535, 0.178841462908911, 
    0.228749970988302, 0.239896745652638, 0.287566734862244, 
    0.379785658566199, 0.533136937996114)), list(modest = list(
        root = c(0.864992011128372, 2.07061850669372, 0.870851495702766, 
        1.8112518887027, 3.76135658602352, 5.63343845626999, 
        8.42263549997087, 10.3863465954901, 11.6970004341597), 
        f.root = c(zi = 1.36616851165172e-09, func1 = 2.24411089710941e-09, 
        func2 = 1.17363743723509e-09, func3 = 5.91289683882223e-10, 
        func4 = 7.27946730672002e-11, func5 = 1.28956372490163e-12, 
        func6 = -7.13741565849801e-13, func7 = -6.04571080697891e-13, 
        func8 = -4.05151606708287e-13), iter = 40L, estim.precis = 6.05668247880422e-10, 
        geemodel_time = c(0.568377998257926, 6.55547250726405, 
        -69.813187920835, 9.19853639099068, -1.38564475359114, 
        4.21181016401296, 4.38024524580152, 6.60934874112168, 
        6.27845407984546), geemodel = 0.0835480286396926), bootse = c(0.0945290554595671, 
    10.1424089194648, 29.1417313055026, 3.23947088159547, 1.48928857269294, 
    710.486218883567, 1596.62674378627, 1064.19985597279, 277.489581502437
    )), list(modest = list(root = c(0.857911123148184, 1.97153322550597, 
    0.94134672002664, 2.12467887593, 3.93206125670318, 5.85690523872263, 
    8.74339685512889, 10.4994683980368, 11.6460185175622), f.root = c(zi = 8.65564286911535e-10, 
    func1 = 1.49549739258958e-09, func2 = 1.09886056417347e-11, 
    func3 = 2.30924862565374e-10, func4 = 9.10068742587811e-10, 
    func5 = 3.25593968453219e-10, func6 = 1.03526701100698e-11, 
    func7 = 2.1692543637094e-12, func8 = 2.91205948244055e-12
    ), iter = 16L, estim.precis = 4.28230204745053e-10, geemodel_time = c(0.705565033288597, 
    1.04988513258258, 3.21699432787025, 3.06402815854317, 8.95728662533604, 
    7.58786248647989, 10.0655814602324, 12.8635805780679, 11.892818188192
    ), geemodel = 0.986375096909186), bootse = c(0.143582807126467, 
    0.220534990331632, 0.267243716255821, 0.184730887996587, 
    0.206808246561949, 0.206308181950254, 0.408117340702096, 
    0.482003951243776, 0.573611231983284)), list(modest = list(
        root = c(0.987916041603779, 1.99419752942466, 0.756102634951775, 
        2.20247634783712, 3.88382812961369, 5.74474670189885, 
        8.43080697620065, 10.9847558339011, 10.3050979811254), 
        f.root = c(zi = 4.07274214353492e-12, func1 = 6.40087982617388e-12, 
        func2 = 1.38777878078145e-14, func3 = 1.08429931700016e-12, 
        func4 = 4.01520315477036e-12, func5 = 1.4092915202879e-12, 
        func6 = 2.4230617512444e-14, func7 = -3.44169137633799e-14, 
        func8 = -4.67681449123347e-14), iter = 11L, estim.precis = 1.90018993619591e-12, 
        geemodel_time = c(0.935660826973608, 2.99633611011745, 
        -1.20001268822938, -0.263147995241716, 7.18875079455009, 
        3.84702111427441, 9.09883859103189, 10.123906593901, 
        9.4244966817184), geemodel = 0.847062334637975), bootse = c(0.114729932027344, 
    0.210272337210495, 0.326818483464956, 0.15764047054472, 0.254831417016579, 
    0.184494424477999, 0.290688644723193, 0.291072222058978, 
    0.255904374625378)), list(modest = list(root = c(1.12718324920237, 
    1.6715412870862, 1.07001196636152, 2.19398667243258, 4.05076764561676, 
    6.05270975368172, 8.26958045228986, 11.0770489857661, 12.5543548752542
    ), f.root = c(zi = 1.58948754158672e-08, func1 = 2.57737946540715e-08, 
    func2 = 1.37021335916529e-08, func3 = 6.49424017340472e-09, 
    func4 = 8.42281452917426e-10, func5 = 6.01078076201134e-11, 
    func6 = 3.55145080010999e-12, func7 = 1.1753261666865e-12, 
    func8 = 9.05490959990374e-13), iter = 20L, estim.precis = 6.97478504038452e-09, 
        geemodel_time = c(1.00404768229771, 4.62351695924952, 
        -31.3011933447575, 5.09057090726381, 2.86339493996005, 
        4.7324078108994, 6.32629113518017, 8.02432349776915, 
        8.33172511009396), geemodel = 1.01552569794123), bootse = c(0.165645578351545, 
    13.8015380559188, 34.421665053315, 8.40388139508088, 41.8514318345024, 
    3932.14002642046, 5462.56210309741, 6947.98511852251, 13269.4202204302
    )), list(modest = list(root = c(1.02012143131661, 1.83259703866936, 
    1.25078926798442, 2.58780481196334, 4.75178293156658, 6.99271375530313, 
    9.07680418308635, 10.9936432308608, 11.8226375928493), f.root = c(zi = 1.60714996866318e-10, 
    func1 = 2.43330133820052e-10, func2 = 2.44110287539456e-13, 
    func3 = 1.83026426249489e-12, func4 = 5.64749592577019e-11, 
    func5 = 1.46070544548849e-10, func6 = 3.60877439042895e-11, 
    func7 = 1.88604687423322e-12, func8 = 5.54602913073465e-13
    ), iter = 6L, estim.precis = 7.19103780816168e-11, geemodel_time = c(1.01768191623645, 
    2.39968930378842, 0.0805352146040166, 2.65739557639325, 4.63289921335042, 
    7.40795076761948, 8.92353181925471, 10.4028334255224, 11.4020591637113
    ), geemodel = 0.98427695912033), bootse = c(0.111107743423696, 
    0.151682962089241, 0.228215085670111, 0.204028269469164, 
    0.176160443124337, 0.181434510624549, 0.208744240452273, 
    0.280162370643534, 0.246284518011204)), list(modest = list(
        root = c(1.04835471123443, 2.04963655423006, 0.633352946090195, 
        1.88489465198171, 3.78782514356473, 5.75125987143276, 
        8.7363312101447, 10.0742354475603, 11.955578476162), 
        f.root = c(zi = 1.6020518245341e-13, func1 = 2.27373675443232e-13, 
        func2 = 1.99493199737333e-14, func3 = 4.08900344139873e-14, 
        func4 = 5.46299117054616e-14, func5 = 2.55906407176099e-14, 
        func6 = 1.53765888910584e-14, func7 = 8.10462807976364e-15, 
        func8 = -1.42746058029442e-15), iter = 9L, estim.precis = 6.15052713620612e-14, 
        geemodel_time = c(1.13976363403093, 3.45785606508476, 
        -4.68926787201541, 1.99221878872816, 4.38258160591314, 
        4.6893483993064, 8.24459835391539, 8.65862779214331, 
        10.4542737621362), geemodel = 0.672934574371379), bootse = c(0.108108608106131, 
    0.1346123720594, 0.213378275819935, 0.156041542686111, 0.169093066079353, 
    0.192450260597986, 0.267069601232741, 0.326612336754323, 
    0.391690777903321)), list(modest = list(root = c(0.81925889804672, 
    2.02442707274234, 0.864747708840859, 2.55217674536192, 4.16524623319473, 
    6.22806767018668, 8.60898340164276, 10.529101506753, 11.1750378295669
    ), f.root = c(zi = 8.06232858252542e-12, func1 = 1.34274813490265e-11, 
    func2 = 2.07150963049685e-12, func3 = 7.33975380473595e-12, 
    func4 = 3.97125344761551e-12, func5 = 1.01061520263457e-13, 
    func6 = -1.80688797257744e-14, func7 = 3.79141162909491e-14, 
    func8 = 4.03288513695088e-14), iter = 21L, estim.precis = 3.8966333535611e-12, 
        geemodel_time = c(0.554013953025023, 2.5337940415642, 
        -2.66553642781236, 9.42962449613509, 3.79730047801135, 
        7.88337357332631, 7.81870220491509, 10.3639261623628, 
        11.1775405433767), geemodel = 0.58672518511685), bootse = c(0.131651850140854, 
    0.214932934205001, 0.549079508003204, 0.170731853848778, 
    0.287983692251451, 0.176178031637341, 0.439814723163776, 
    0.436332408999629, 0.815997402367503)), list(modest = list(
        root = c(0.961554356181769, 2.00832825683242, 0.728931920426519, 
        1.96244932750733, 3.68375127573194, 6.02319048717106, 
        8.07500943494702, 10.4794927475998, 11.8774089579764), 
        f.root = c(zi = 4.97356626993906e-08, func1 = 9.3467997897001e-08, 
        func2 = 5.71641251695398e-10, func3 = 8.34409266681213e-09, 
        func4 = 4.89519333748967e-08, func5 = 3.2394440919316e-08, 
        func6 = 2.7335981389728e-09, func7 = 1.78581982535064e-10, 
        func8 = 6.00458571753393e-11), iter = 10L, estim.precis = 2.6270888309755e-08, 
        geemodel_time = c(0.95181802150705, -1.26621108659914, 
        7.60081151819481, 2.59493852854416, 10.4900321180919, 
        10.4829876700013, 13.1786449725597, 13.0165115791468, 
        15.0282143979408), geemodel = 1.00686292819699), bootse = c(0.108168935516083, 
    0.163156050745559, 0.22687991862238, 0.151777846120431, 0.203294712178787, 
    0.165035285302709, 0.343971461160895, 0.308407607992397, 
    0.371655692340875)), list(modest = list(root = c(1.24130469021731, 
    1.95473778913347, 0.491767969981472, 1.87394093992153, 3.80547519140376, 
    5.6721596379836, 8.5121245661161, 9.47417194572599, 11.837744622604
    ), f.root = c(zi = 1.65534252971611e-13, func1 = 5.11590769747272e-13, 
    func2 = -2.04419814409107e-14, func3 = 4.63518112781003e-14, 
    func4 = 3.52828877225875e-13, func5 = 1.5404344466674e-14, 
    func6 = -4.2854608750531e-14, func7 = -2.34812169708221e-14, 
    func8 = -4.62862170466649e-15), iter = 9L, estim.precis = 1.3145738717294e-13, 
        geemodel_time = c(0.942535496021566, 4.15700270897027, 
        -8.27064164387794, 2.01748771121758, 3.53404344789315, 
        4.24922840121056, 8.52760081743571, 8.20737632510501, 
        8.0622610626982), geemodel = 0.86793502255287), bootse = c(0.113115117247226, 
    0.195956113060129, 0.244322426048209, 0.149194323245711, 
    0.197556467162264, 0.180504086438967, 0.357183242561826, 
    0.476370531222374, 0.757194100262032)), list(modest = list(
        root = c(0.944367725629711, 2.12504718215337, 0.568494273593325, 
        2.21102853917226, 3.86082837642341, 6.17751169349327, 
        8.98160896002133, 10.4935917689428, 11.6863269218568), 
        f.root = c(zi = 1.72702963041615e-11, func1 = 2.85100831831642e-11, 
        func2 = 1.62238278367255e-13, func3 = 4.71767069853968e-12, 
        func4 = 1.71803691065286e-11, func5 = 5.84606321685222e-12, 
        func6 = 3.57019969143835e-13, func7 = 4.95992136251289e-14, 
        func8 = -3.3584246494911e-15), iter = 8L, estim.precis = 8.23296648833689e-12, 
        geemodel_time = c(1.07843239858022, -0.140465203303759, 
        5.36341130085205, 2.49093369601434, 8.9573621218096, 
        8.67879439024034, 11.8090093523087, 12.831002659023, 
        13.8244924732671), geemodel = 0.769248502868095), bootse = c(0.113850949091881, 
    0.148987214061365, 0.227020593747643, 0.122231376132995, 
    0.163860465740174, 0.151002725957274, 0.21277324456329, 0.222919790345571, 
    0.319428769257765)), list(modest = list(root = c(0.87768030530691, 
    2.16712837525944, 0.574560038904915, 2.03987347769492, 4.03758109868822, 
    6.04007107746088, 8.41393602635478, 10.8255764110643, 10.8644877082889
    ), f.root = c(zi = 3.71016106726074e-10, func1 = 6.06841799033475e-10, 
    func2 = 6.24358897916011e-12, func3 = 9.37723232397047e-11, 
    func4 = 3.63305718842355e-10, func5 = 1.3641071605619e-10, 
    func6 = 3.97895605352971e-12, func7 = 6.79798502645906e-13, 
    func8 = 4.97659205511702e-13), iter = 8L, estim.precis = 1.75860740737627e-10, 
        geemodel_time = c(1.24529137637069, 1.79227466025989, 
        1.11481493900107, 1.45883222079493, 6.73911768181001, 
        6.44757577724623, 9.50238197168535, 10.8757894292349, 
        11.1281161136608), geemodel = 0.676803347459661), bootse = c(0.116995992799891, 
    0.160922231318576, 0.24997925006791, 0.227249149252207, 0.161080529616239, 
    0.173043028100401, 0.254125741785471, 0.333839549915948, 
    0.512861263711292)), list(modest = list(root = c(1.02474171769512, 
    1.94045222479948, 0.675390497950081, 2.07185163079659, 4.13095009202057, 
    6.07796397813414, 8.60903520658719, 10.4637046124014, 11.7940168745823
    ), f.root = c(zi = 1.71289080141968e-07, func1 = 2.62454456501082e-07, 
    func2 = 1.4997269312647e-09, func3 = 4.73102926973334e-08, 
    func4 = 1.57380732004902e-07, func5 = 5.34961456244432e-08, 
    func6 = 1.92876681293086e-09, func7 = 3.85184072138056e-10, 
    func8 = 2.14102569007224e-10), iter = 8L, estim.precis = 7.73287208172299e-08, 
        geemodel_time = c(1.04021899569159, 1.89719101817379, 
        0.398966919637508, 3.82158920011519, 5.84057498423005, 
        7.22616607831511, 8.59208826865613, 11.4753777487968, 
        11.0734909453018), geemodel = 0.937040574606113), bootse = c(0.136706664742589, 
    0.163592420666311, 0.237645854008038, 0.172250723321446, 
    0.158293410879259, 0.174680858880939, 0.240797908487669, 
    0.292211375143612, 0.292615909529147)), list(modest = list(
        root = c(0.866163293890489, 2.37200464728661, 0.376230200620667, 
        2.14969408721756, 3.8971234871136, 6.01141590771533, 
        8.35129515024288, 10.7974953041335, 11.1433805917913), 
        f.root = c(zi = 2.09501305192816e-11, func1 = 3.82121001507585e-11, 
        func2 = 1.97660029077791e-11, func3 = 8.8168639056363e-12, 
        func4 = 5.46229728115577e-13, func5 = -1.89723237120631e-13, 
        func6 = -1.12271303365219e-14, func7 = -3.33379157613223e-14, 
        func8 = -2.77304221252272e-14), iter = 8L, estim.precis = 9.83926065743498e-12, 
        geemodel_time = c(1.05614715195735, 3.8665831760876, 
        -8.13688866289754, 3.51410363474307, 1.85029244519697, 
        5.40267467237418, 7.02191541280662, 9.30546488197261, 
        9.26294269742709), geemodel = 0.919759158881424), bootse = c(0.082796426660875, 
    0.124798315207829, 0.223587339476605, 0.12214271023087, 0.143190048805875, 
    0.157963666156754, 0.251998065768646, 0.277868270455632, 
    0.461924133640503)), list(modest = list(root = c(1.02424325361186, 
    1.87984155642214, 1.07738305531829, 2.04267299616338, 3.95888390920156, 
    5.78834526616678, 8.56770342293134, 10.6548413138467, 12.0363727342962
    ), f.root = c(zi = 3.31468186232087e-11, func1 = 6.20092865943889e-11, 
    func2 = 2.09612275453575e-13, func3 = 2.29032071086266e-13, 
    func4 = 1.2278034491886e-11, func5 = 3.79383928786337e-11, 
    func6 = 1.0535128325273e-11, func7 = 2.89546164822241e-13, 
    func8 = 5.91193760612896e-14), iter = 8L, estim.precis = 1.74105523112015e-11, 
        geemodel_time = c(0.776730855364686, -0.96110156564445, 
        7.66768680029872, 1.94693780079468, 8.88136096953152, 
        10.0195667191963, 12.977281546557, 13.4657687038951, 
        15.028883427487), geemodel = 0.816699937604401), bootse = c(0.128698894859091, 
    0.194890232135194, 0.300866893744259, 0.164739945277923, 
    0.207211520787706, 0.187427622531989, 0.254697014219992, 
    0.289915794226517, 0.534248818008518)), list(modest = list(
        root = c(1.07042029839598, 8.51642501492532, -5.5088451890764, 
        -6.60035563581114, 0.276708219798745, 938.435254949739, 
        -951.53153660263, 744.661446662079, -165.58946626277), 
        f.root = c(zi = 3.79228135088545e+83, func1 = 1.0717047246434e+84, 
        func2 = 0.0194005932154388, func3 = 0.00957281725730624, 
        func4 = 2.67523173121807e+78, func5 = 2.45081449855638e+83, 
        func6 = 6.18653402166028e+83, func7 = 2.07966082307688e+83, 
        func8 = 1.1150823196057e+78), iter = 100L, estim.precis = 7.61916679047149e+83, 
        geemodel_time = c(1.07037786050638, 6.21959257253496, 
        -178.570279324807, 13.3008549829437, -0.3602137676587, 
        2.63261368480397, 5.11874840707326, 6.39242224554133, 
        7.12050995731342), geemodel = 1.11357825239351), bootse = c(0.23611039605291, 
    36.4672018440422, 193.572249721123, 311.83971587752, 99.1094631583718, 
    57280.7229655676, 69837.325349031, 45513.123600122, 15890.8578304729
    )), list(modest = list(root = c(1.01515185925416, 2.09005956408401, 
    0.457681041798813, 1.8328687985722, 3.24899679842735, 5.22512327209029, 
    8.0594715911992, 9.51657841805488, 12.4854377083201), f.root = c(zi = 2.65412802846754e-10, 
    func1 = 3.73338027159775e-10, func2 = 2.43946529643324e-12, 
    func3 = 6.32410296005914e-11, func4 = 2.22890678136523e-10, 
    func5 = 8.11657407950861e-11, func6 = 2.27254326468085e-12, 
    func7 = 3.16580095471863e-13, func8 = 1.30062627334837e-13
    ), iter = 11L, estim.precis = 1.1235632553585e-10, geemodel_time = c(0.620054295771945, 
    1.47803081777176, 3.06684385357085, 0.143866666706127, 8.30499930726577, 
    6.62316268126514, 10.0109738499864, 11.7626543993113, 12.1165218885192
    ), geemodel = 0.345479680949453), bootse = c(0.104064208342387, 
    0.173055871768765, 0.22885043558141, 0.128629204430283, 0.160330474616132, 
    0.126289893502831, 0.24135507639157, 0.281066867260118, 0.422566253600649
    )), list(modest = list(root = c(0.933008466533471, 1.88989406902186, 
    0.827539599660745, 2.13542950973004, 4.00276037798132, 6.50014975966902, 
    8.48293526022461, 11.2730190798636, 11.7543875423116), f.root = c(zi = 7.67164110015983e-14, 
    func1 = 1.99062988315291e-13, func2 = 7.97851368306013e-14, 
    func3 = 7.24281745689836e-14, func4 = 1.61468061143921e-14, 
    func5 = -4.27435864480685e-15, func6 = -2.28341651142827e-14, 
    func7 = -1.70881437924663e-14, func8 = -9.10382880192628e-15
    ), iter = 7L, estim.precis = 5.52711125760387e-14, geemodel_time = c(0.86802676119058, 
    4.33138050527202, -6.2106731116608, 1.94337876101325, 2.22719923228507, 
    4.90070982194559, 6.77410613581645, 8.81521250634188, 9.32844877075842
    ), geemodel = 0.702722262089091), bootse = c(0.122111450385679, 
    0.131306242732307, 0.187606305011615, 0.218206100309673, 
    0.162933271412636, 0.148012054896921, 0.241948529711189, 
    0.35497075970409, 0.495289147737154)), list(modest = list(
        root = c(1.34192251509815, 1.83478286138782, 0.420415884283386, 
        1.894877784476, 3.71317574167679, 5.93552581417228, 8.49938570915333, 
        10.81361089962, 11.5837780296331), f.root = c(zi = 4.60717383188314e-07, 
        func1 = 8.47344431842423e-07, func2 = 6.68240865420167e-09, 
        func3 = 1.50409983853701e-07, func4 = 5.02706926197583e-07, 
        func5 = 1.7707463462191e-07, func6 = 6.54055894860894e-09, 
        func7 = 7.72430980289229e-10, func8 = 3.24276661078926e-10
        ), iter = 11L, estim.precis = 2.39174781660901e-07, geemodel_time = c(1.05583064480026, 
        -0.656159696107964, 6.13943344451828, 1.727861877171, 
        10.7278758964566, 9.49831955675494, 12.2658258695219, 
        12.995531799954, 14.4773898660313), geemodel = 0.735523557290523), 
        bootse = c(0.116098387548989, 0.173531748116914, 0.245649072443478, 
        0.169683706098746, 0.192497954988881, 0.19294624041518, 
        0.220788722710403, 0.319482603507989, 0.329434571676141
        )), list(modest = list(root = c(0.946641237276228, 2.10064433451759, 
    0.763466531129156, 1.84014257072933, 3.54392601928444, 5.47517644462349, 
    8.78980748672543, 10.032354979462, 11.7496452062461), f.root = c(zi = 5.28388999221363e-10, 
    func1 = 8.76405947813907e-10, func2 = 7.60662366428022e-13, 
    func3 = 5.75353653609056e-12, func4 = 2.18260000350856e-10, 
    func5 = 5.20658627323201e-10, func6 = 1.19892956673695e-10, 
    func7 = 7.45145438407757e-12, func8 = 2.60990553713029e-12
    ), iter = 8L, estim.precis = 2.53353565578528e-10, geemodel_time = c(0.946541886358603, 
    3.05286124594586, -1.52895658081147, 1.95828797518975, 3.59854782690472, 
    6.40075982013098, 8.59177980849768, 8.40067168812406, 10.9575377835496
    ), geemodel = 1.48067331283767), bootse = c(0.129642787539762, 
    0.192401853218111, 0.302846232394861, 0.233073436194907, 
    0.23096783544107, 0.247815254049356, 0.356348046294236, 0.367096154681923, 
    0.467146144591759)), list(modest = list(root = c(1.07407360674267, 
    1.96662186858022, 0.50442240351666, 2.00236058004271, 3.59282831776069, 
    5.48304446697876, 8.05653849758799, 10.1578675407152, 11.5403828322055
    ), f.root = c(zi = 5.50708367796915e-11, func1 = 9.81423831092343e-11, 
    func2 = 1.248260019925e-13, func3 = 2.15037709860866e-12, 
    func4 = 3.27630145235958e-11, func5 = 5.25934296113917e-11, 
    func6 = 9.23830383394754e-12, func7 = 8.89285173277798e-13, 
    func8 = 4.00124378074906e-13), iter = 7L, estim.precis = 2.79302867233127e-11, 
        geemodel_time = c(1.07649952602078, 1.66848232377775, 
        1.81066107749119, 1.58866181306393, 5.32683178724628, 
        7.01203791609537, 8.2240318985422, 11.7108875578659, 
        11.1545131384795), geemodel = 0.93387869118708), bootse = c(0.107223266543437, 
    0.197148016907086, 0.292791592617013, 0.183024856961223, 
    0.191423601899985, 0.231800067344393, 0.31525175366417, 0.423371983650867, 
    0.492339011243792)), list(modest = list(root = c(0.892526008558111, 
    1.96142502875462, 0.923463032976767, 2.44231137900347, 4.33340157129602, 
    6.42418106036465, 8.97365272043048, 10.8303648307153, 11.0698286052444
    ), f.root = c(zi = 6.94077018081884e-10, func1 = 1.36425404306806e-09, 
    func2 = 1.31207544828982e-11, func3 = 2.20352319724171e-10, 
    func4 = 8.43852709930815e-10, func5 = 2.60350421776856e-10, 
    func6 = 1.01922689580737e-11, func7 = 1.95404803449151e-12, 
    func8 = 4.0437878739974e-13), iter = 7L, estim.precis = 3.78728662538294e-10, 
        geemodel_time = c(1.08318562144691, 3.97723629212789, 
        -6.0818635370929, 2.15060856917031, 3.26265281020443, 
        5.29310358835477, 7.39162868368967, 9.0077902176719, 
        9.3960746377026), geemodel = 1.51250477126494), bootse = c(0.114996448128154, 
    0.191414203784655, 0.253398927550133, 0.195090838880146, 
    0.187058532473172, 0.200431915886289, 0.261672407147952, 
    0.338175189868942, 0.436666332822182)), list(modest = list(
        root = c(0.902124517455363, 1.8213030131052, 1.39379869773573, 
        1.99910415111614, 4.17437190804698, 5.62830654884399, 
        8.75797123275394, 10.6781324828226, 12.1067253487164), 
        f.root = c(zi = 1.24329394446399e-07, func1 = 3.049132227817e-07, 
        func2 = 3.43437144695313e-08, func3 = 4.71990294244329e-09, 
        func4 = 1.30909508233579e-08, func5 = 6.72311370464307e-08, 
        func6 = 3.83160102725849e-08, func7 = 4.86494355911304e-09, 
        func8 = 1.06945818867388e-09), iter = 6L, estim.precis = 6.58754149478037e-08, 
        geemodel_time = c(0.948150938289576, -0.406372386556204, 
        6.28491583506218, 2.02459642667675, 8.35281439646967, 
        7.86868171735359, 13.2551799433175, 11.9100534758819, 
        14.1934264319766), geemodel = 0.581627427248348), bootse = c(0.0869691201183037, 
    0.167376876070828, 0.326725115818515, 0.201804098789411, 
    0.208187384408434, 0.209704465727284, 0.314640359216425, 
    0.353972092008393, 0.393098334204543)), list(modest = list(
        root = c(1.08539755917419, 2.02048674047072, 0.677476339075101, 
        2.00956634535002, 4.26801827205724, 5.89781545228746, 
        8.79726955936797, 10.2594137982351, 11.8260465087708), 
        f.root = c(zi = 4.50721706179991e-07, func1 = 7.6720879871317e-07, 
        func2 = 3.83779848451074e-07, func3 = 1.77104644782933e-07, 
        func4 = 2.44416054062668e-08, func5 = 1.60547163063907e-09, 
        func6 = 3.19579097445e-10, func7 = 1.18899223799929e-10, 
        func8 = 6.71798172646731e-11), iter = 10L, estim.precis = 2.00596414811398e-07, 
        geemodel_time = c(1.17629423209199, 4.59262591394453, 
        -15.3140391175205, 5.28818625539485, 1.00557351680319, 
        4.95502459811516, 6.79060745386984, 7.6767254291095, 
        9.30192018001272), geemodel = 1.35767146480113), bootse = c(0.115570081473094, 
    0.257356919030397, 0.332097288737802, 0.164010254084616, 
    0.29848297363616, 0.219310065992381, 0.335266587024573, 0.325529739447709, 
    0.355116024257571)), list(modest = list(root = c(1.13713331497636, 
    2.0125684245, 0.553510915234091, 1.93735278041281, 3.97844792695488, 
    5.81162988200557, 8.6210497872807, 11.1674190477119, 11.1049148252289
    ), f.root = c(zi = 1.24848509308606e-09, func1 = 1.70385960895914e-09, 
    func2 = 8.86239581721071e-10, func3 = 4.35071534354847e-10, 
    func4 = 5.77540237856056e-11, func5 = -9.42071941290035e-14, 
    func6 = -9.16988707189148e-13, func7 = -6.74273137324377e-13, 
    func8 = -5.01598762525646e-13), iter = 10L, estim.precis = 4.81510767745321e-10, 
        geemodel_time = c(0.970847221777576, 4.24149921081917, 
        -13.1591645066479, 4.80304191951448, 1.61369462627947, 
        5.57456327288868, 6.30615279505647, 9.36590231161798, 
        8.54458673608135), geemodel = 0.442468687151633), bootse = c(0.0983045078877431, 
    0.169719249308228, 0.231901492087789, 0.185938229120292, 
    0.196156763008719, 0.183887657309133, 0.339491169061582, 
    0.34902285392506, 0.292500271583628)), list(modest = list(
        root = c(1.12997545398571, 1.80331593134583, 1.04436445414214, 
        2.15514448600437, 4.19826256913957, 5.92289801200239, 
        8.618774827152, 10.9121479971891, 11.0815830585887), 
        f.root = c(zi = 3.04756220259605e-13, func1 = 1.40876199594686e-12, 
        func2 = 5.55893872600244e-13, func3 = 4.03158843115259e-13, 
        func4 = -2.78767894185128e-14, func5 = -9.21381027030321e-14, 
        func6 = 5.41233724504764e-15, func7 = 2.1094237467878e-14, 
        func8 = 6.06459327201492e-15), iter = 7L, estim.precis = 3.13906332447606e-13, 
        geemodel_time = c(0.942270916663689, 3.78090290887583, 
        -5.89621808368787, 3.67306031938974, 2.06411439469196, 
        5.30946159810572, 7.79496939260998, 9.56108699933832, 
        8.94082594401298), geemodel = 0.42561712578693), bootse = c(0.116942260609189, 
    0.159542175499251, 0.204576400922492, 0.14958783197772, 0.190675985518101, 
    0.188447460636934, 0.252579986906172, 0.289900318506712, 
    0.520826183195539)), list(modest = list(root = c(0.937756311057388, 
    2.04424043577326, 0.560657439583743, 2.18354633151178, 3.41300909541984, 
    5.72617539401727, 7.70625008468263, 11.2656875104418, 10.7293423212412
    ), f.root = c(zi = 3.4080785082935e-08, func1 = 5.06776518527374e-08, 
    func2 = 2.66502656054435e-08, func3 = 1.18579889657466e-08, 
    func4 = 1.52791157503884e-09, func5 = 1.26627014429559e-10, 
    func6 = 2.84215368254181e-11, func7 = 6.66764907175654e-12, 
    func8 = 1.92790228226158e-12), iter = 9L, estim.precis = 1.38842496871678e-08, 
        geemodel_time = c(0.898242346551467, 4.93672267919146, 
        -12.6957303855518, 4.17519295410467, -0.888563086106827, 
        4.84700095409658, 5.39433447248337, 8.78435375276489, 
        7.77782188342276), geemodel = 1.33994513670002), bootse = c(0.0898866504322897, 
    0.162093934961417, 0.236657117032278, 0.1363933573512, 0.224478563933462, 
    0.188780089890052, 0.29966577458383, 0.464335746741842, 0.443994889806522
    )), list(modest = list(root = c(0.980810344981585, 2.24965335555549, 
    0.532736131689816, 2.0808986265293, 3.48915968058638, 5.64680993033784, 
    8.32958737602345, 9.72397981684529, 11.5848726673527), f.root = c(zi = 6.14944896559777e-07, 
    func1 = 1.15445515713741e-06, func2 = 1.63676447395567e-07, 
    func3 = 2.2064078959716e-08, func4 = 5.5637382062601e-09, 
    func5 = 1.71706993068454e-09, func6 = 5.57744600504506e-10, 
    func7 = 2.27529536878102e-10, func8 = 1.4406051351834e-10
    ), iter = 7L, estim.precis = 2.18150080315591e-07, geemodel_time = c(0.694812010927213, 
    -0.785423632046652, 7.28613993222979, 2.60380967903928, 9.14993434537419, 
    8.85106198208324, 12.7015399853185, 13.4808307610544, 14.2907016340217
    ), geemodel = 0.587949345142763), bootse = c(0.0911734649898856, 
    0.117521969474931, 0.180471227279883, 0.146905173772146, 
    0.137004307907161, 0.145110789648438, 0.21497524748111, 0.267229899406429, 
    0.485088931574533)), list(modest = list(root = c(0.902235431025351, 
    1.96510643221849, 0.908895378046573, 2.09586245947927, 4.22343031577086, 
    6.13054010179437, 8.83264252404734, 10.578861727713, 11.8807638482244
    ), f.root = c(zi = 2.39068963847622e-07, func1 = 3.27280427425691e-07, 
    func2 = 2.0311170800813e-09, func3 = 5.15106352849681e-08, 
    func4 = 1.91790123726943e-07, func5 = 7.88432454004349e-08, 
    func6 = 2.31911272087146e-09, func7 = 1.17981591645855e-10, 
    func8 = 6.0160404435905e-11), iter = 6L, estim.precis = 9.92246408314104e-08, 
        geemodel_time = c(0.774775938781998, 3.68158728629977, 
        -3.2971624432367, 2.18735885679272, 3.29165547943234, 
        5.49962241447119, 7.79786752188977, 9.21386434001884, 
        9.94287903299963), geemodel = 0.645128895316381), bootse = c(0.124562353662943, 
    0.164147222361867, 0.255086945925065, 0.145042235193741, 
    0.22258068780644, 0.183699638598571, 0.214338501177124, 0.274310248196582, 
    0.372502507042871)), list(modest = list(root = c(0.982033553753152, 
    2.23280668284124, 0.480872178051486, 1.64269491361566, 3.70607227246125, 
    5.44939773349454, 8.34436127016109, 10.0708333917166, 11.6134034021977
    ), f.root = c(zi = 3.71036534829727e-13, func1 = 5.07149877648772e-13, 
    func2 = -3.02795982731752e-15, func3 = 1.97550309444239e-14, 
    func4 = 1.0259920015898e-13, func5 = 2.58348897830274e-13, 
    func6 = 8.73190408867686e-14, func7 = 2.07056594092592e-14, 
    func8 = 1.79756622146819e-14), iter = 8L, estim.precis = 1.54213095972245e-13, 
        geemodel_time = c(0.869258239386182, 3.54329342032921, 
        -3.37946766809946, 2.49541851386662, 3.23482742871652, 
        5.99149054597805, 7.81740098347853, 8.74689880487378, 
        10.6750388216752), geemodel = 0.917037136913297), bootse = c(0.10113319984918, 
    0.0952560288512177, 0.176181534092697, 0.13784518004292, 
    0.163556224356992, 0.148337786043931, 0.192357149869264, 
    0.32647782614045, 0.342898830467674)), list(modest = list(
        root = c(0.931769028768557, 2.01102136379635, 0.721022939843953, 
        2.49883006918645, 4.03665930864858, 6.3265325354444, 
        8.43811409632421, 10.99014846059, 11.9017732991054), 
        f.root = c(zi = 1.21103127526112e-11, func1 = 1.71207492627445e-11, 
        func2 = 3.6860792196336e-13, func3 = 2.33738549348939e-12, 
        func4 = 9.18716491771221e-12, func5 = 5.07461780929752e-12, 
        func6 = 2.47191156432791e-13, func7 = -1.1385337117531e-13, 
        func8 = -1.28352189987524e-14), iter = 6L, estim.precis = 5.17474643382501e-12, 
        geemodel_time = c(1.0824260596813, 1.9873807341773, 0.775046403580384, 
        2.40242321815925, 4.94137636330891, 6.74175616340047, 
        9.05007237142692, 10.8964480375072, 11.684358248246), 
        geemodel = 1.00339345618604), bootse = c(0.108991229706983, 
    0.151395692577092, 0.300013266472229, 0.116525390770224, 
    0.189187530829597, 0.16869597017419, 0.291671164460426, 0.433113255038741, 
    1.02752558483078)), list(modest = list(root = c(0.989413758325589, 
    1.98612045185735, 0.710569186449724, 2.37641343318607, 4.21422469982355, 
    6.39915886332172, 8.49654607284323, 10.8336537164839, 11.1395530641469
    ), f.root = c(zi = 8.18274337177627e-11, func1 = 1.28975941038334e-10, 
    func2 = 6.21012130608278e-11, func3 = 2.98485958172279e-11, 
    func4 = 6.09962080844184e-12, func5 = 1.60191304665602e-12, 
    func6 = -3.59823282281013e-13, func7 = -9.40997259767876e-14, 
    func8 = -4.72833577846998e-14), iter = 12L, estim.precis = 3.45506582061436e-11, 
        geemodel_time = c(1.24769500797214, 4.19865215437617, 
        -16.8644174355146, 4.32044159902243, 4.16421572607367, 
        4.32824415892785, 6.48160027357946, 8.77853784891257, 
        8.80144333721199), geemodel = 1.8827263467335), bootse = c(0.180171681051235, 
    15.4930928907537, 1459.0856622271, 7913.08449757319, 59545.3991109497, 
    5921.17325263003, 6507.72790906651, 4843.11554692116, 3006.61160042632
    )), list(modest = list(root = c(0.98297334374278, 2.00942720824374, 
    0.73482431937341, 1.94802185623022, 4.21634293265835, 5.95839908702623, 
    9.02712074480544, 10.5908933768333, 11.9109038380311), f.root = c(zi = 6.88282764116366e-13, 
    func1 = 9.85100889749901e-13, func2 = 1.60982338570648e-15, 
    func3 = 2.84732971250236e-14, func4 = 2.23848717340047e-13, 
    func5 = 4.86805040722516e-13, func6 = 1.9328982858724e-13, 
    func7 = 2.22044604925031e-14, func8 = 6.57942667361966e-15
    ), iter = 7L, estim.precis = 2.92910472021436e-13, geemodel_time = c(0.751638467022371, 
    1.37489624273322, 2.92243155373902, 1.57472648338836, 6.34971431224425, 
    7.90754489314745, 10.0302488558182, 11.8885351594292, 11.8880957810958
    ), geemodel = 0.799848978045845), bootse = c(0.107604409815717, 
    0.154497985401603, 0.26077404526796, 0.144838993771815, 0.204425431920146, 
    0.206263314139246, 0.235690521874357, 0.299893445350823, 
    0.231682705817529)), list(modest = list(root = c(0.844254244893236, 
    2.17805350550298, 0.496168309982585, 2.07258400617844, 4.01094394803787, 
    6.3698746407412, 8.79094989583277, 10.3477933906432, 10.9981294438973
    ), f.root = c(zi = -2.06501482580279e-14, func1 = -6.25055562863963e-14, 
    func2 = -5.34904270806406e-15, func3 = 2.47024622979097e-15, 
    func4 = 2.03170813506404e-14, func5 = -2.53200238553575e-14, 
    func6 = -2.83143734153279e-14, func7 = -3.96904731303493e-15, 
    func8 = -3.40222641725951e-16), iter = 7L, estim.precis = 1.88039713398184e-14, 
        geemodel_time = c(0.917545567543961, 2.5466078350003, 
        -0.251127458963451, 1.49469645904585, 5.52290158161037, 
        5.48627275667576, 9.69233793152767, 9.56421652588974, 
        10.2140189803619), geemodel = 0.800412781548973), bootse = c(0.136140663843187, 
    0.186766955195592, 0.203709082327497, 0.141539339619759, 
    0.227827190718449, 0.214206006548989, 0.303278469402141, 
    0.459465821964965, 1.25352115268513)), list(modest = list(
        root = c(0.892016121901222, 2.41041443073079, 0.392931393162548, 
        1.68772321387305, 3.12605708987495, 5.19987720160845, 
        7.86214180682048, 9.75129379763397, 11.7009961857229), 
        f.root = c(zi = 2.68673971959288e-14, func1 = -3.9190872769268e-14, 
        func2 = -1.26287869051112e-14, func3 = -1.84919262117046e-14, 
        func4 = -8.77076189453874e-15, func5 = -6.46704911844154e-15, 
        func6 = 5.19029264012261e-15, func7 = 3.57353036051222e-15, 
        func8 = -2.35055030994857e-15), iter = 9L, estim.precis = 1.37256852672863e-14, 
        geemodel_time = c(0.455981719983161, 4.15957842647375, 
        -6.17293792038122, 3.12463907337378, 1.4427465256559, 
        6.4101201829069, 6.85574087246381, 8.33309659650332, 
        9.57068197525258), geemodel = 0.222497463192707), bootse = c(0.0962378646241981, 
    0.163677271121022, 0.300159637154543, 0.155977168762589, 
    0.219152478680488, 0.193748053016419, 0.23163505746893, 0.303524707463744, 
    0.373800991674479)), list(modest = list(root = c(0.850180930712364, 
    2.08710984618711, 0.697706331845338, 1.67324548906213, 3.57274105429574, 
    5.43968466540128, 8.65320895622501, 9.66299438771282, 12.2220471888274
    ), f.root = c(zi = 2.06381800538225e-10, func1 = 4.09720812832859e-10, 
    func2 = 4.3053477449817e-12, func3 = 6.99623969868668e-11, 
    func4 = 2.43817417644454e-10, func5 = 8.22036050340813e-11, 
    func6 = 3.75859759982333e-12, func7 = 4.6509324169719e-13, 
    func8 = 2.87462699247155e-13), iter = 8L, estim.precis = 1.13433614924693e-10, 
        geemodel_time = c(0.896473683465269, 3.76025538257538, 
        -3.77613544024935, 1.61099337798868, 3.67968954994691, 
        3.90695435316396, 8.86485613527294, 7.96071921677437, 
        10.0143769129122), geemodel = 1.03856213505402), bootse = c(0.123487518047388, 
    0.162697368884022, 0.218169075421551, 0.155347524883131, 
    0.178850060234238, 0.218988845849412, 0.252228564394318, 
    0.295069198253861, 0.375201561221259)), list(modest = list(
        root = c(0.97185764329109, 1.89986400524358, 0.883442424687598, 
        2.2325490742696, 4.29482343909106, 6.2219398118688, 8.71774053571088, 
        10.869271324274, 11.9792414189155), f.root = c(zi = 1.90736315630602e-13, 
        func1 = 2.95541369155217e-13, func2 = -3.71206636833228e-14, 
        func3 = 1.30728761149612e-14, func4 = 1.00530694879808e-13, 
        func5 = 1.18939580406874e-13, func6 = 8.29543682009937e-14, 
        func7 = 3.111400026512e-14, func8 = 1.36834987785051e-14
        ), iter = 7L, estim.precis = 9.81881519017115e-14, geemodel_time = c(0.975706910941874, 
        -0.158430176646929, 5.68194260882881, 1.73004809231818, 
        8.26777294287915, 8.81301330334604, 12.4024467517993, 
        12.2474273398602, 13.753659943137), geemodel = 0.631911057990644), 
        bootse = c(0.100560054624658, 0.165238602697955, 0.214811270723562, 
        0.135613720208241, 0.167146742749272, 0.165884954342987, 
        0.237615558721617, 0.385374432466721, 0.512796740019358
        )), list(modest = list(root = c(1.05936499547213, 1.96109090172737, 
    0.860961837262252, 2.01859713865075, 4.03665738309604, 5.97867097434574, 
    8.71312652732235, 10.5429131651812, 12.1960730495278), f.root = c(zi = 2.54618225947745e-07, 
    func1 = 3.46567891162941e-07, func2 = 1.68131872279307e-08, 
    func3 = 2.55016999444607e-08, func4 = 1.34719750577439e-07, 
    func5 = 9.76317874462618e-08, func6 = 8.01877078626667e-09, 
    func7 = 7.05947078571967e-10, func8 = 3.59223014181898e-10
    ), iter = 6L, estim.precis = 9.83262759095332e-08, geemodel_time = c(1.1587835504218, 
    0.00186548892665094, 4.99189333449859, 2.00259338097618, 
    7.6862164952803, 8.46071105478476, 11.0663589413576, 12.9447724205669, 
    13.4828151795181), geemodel = 1.29943982777174), bootse = c(0.114149592856527, 
    0.164690622226466, 0.228829382143965, 0.131777551480982, 
    0.177427495264537, 0.166605757727683, 0.269121301388106, 
    0.311978416288261, 0.264591240890433)), list(modest = list(
        root = c(0.870293787024513, 2.062906455046, 0.889260919372266, 
        2.26015265712507, 4.15137068552073, 6.300486501445, 9.01327002811366, 
        11.0593201714229, 11.564638619983), f.root = c(zi = 2.46747067222941e-12, 
        func1 = 2.03526084874284e-12, func2 = 1.32657372068625e-13, 
        func3 = 1.83797421726695e-13, func4 = 1.3299225002511e-13, 
        func5 = 2.77947044720339e-13, func6 = 2.81975831573078e-13, 
        func7 = 2.13246087454877e-13, func8 = 1.70030656221343e-13
        ), iter = 14L, estim.precis = 6.55042020529146e-13, geemodel_time = c(0.855688429500344, 
        -7.72135320182266, 18.0562257410945, 5.97480578185167, 
        17.801701777246, 16.3197044967075, 19.3261000640602, 
        20.7606141488064, 21.3557617065664), geemodel = 1.08925741235257), 
        bootse = c(0.119281784135833, 0.16792629348822, 0.240007716707657, 
        0.190391192586378, 0.209165471697576, 0.197918047517692, 
        0.283293648600863, 0.257516553605918, 0.351121580940382
        )), list(modest = list(root = c(0.816877694202295, 2.11210884042985, 
    0.809243420845971, 2.13157747538839, 4.38766112574868, 6.42557165064275, 
    8.73486327923542, 10.8816703259042, 11.732464727532), f.root = c(zi = 9.81503767150116e-12, 
    func1 = 1.84779969103488e-11, func2 = -4.10782519111308e-14, 
    func3 = -8.1601392309949e-15, func4 = 5.09569816897759e-13, 
    func5 = 7.29179217007214e-12, func6 = 8.41912650706433e-12, 
    func7 = 2.20951035245776e-12, func8 = 1.92646246177652e-13
    ), iter = 6L, estim.precis = 5.21832422951797e-12, geemodel_time = c(0.906381457612447, 
    2.8538834404909, -1.43829852919385, 2.8339039812988, 3.41421312453794, 
    6.51009136095723, 8.76908235103044, 10.0425691928922, 10.6848556853542
    ), geemodel = 0.818509298350512), bootse = c(0.101055164888396, 
    0.138082091304548, 0.234445328772186, 0.164246376971443, 
    0.169250046565113, 0.151132079290446, 0.243770759246023, 
    0.364061733704305, 0.283856200639861)), list(modest = list(
        root = c(1.03991055004145, 1.97863896377691, 0.703067464691012, 
        2.00102031041277, 3.78278968498039, 5.8766636253796, 
        8.4066679811005, 10.3838741068209, 11.1316228017982), 
        f.root = c(zi = 9.98590099499097e-11, func1 = 1.01689101583702e-10, 
        func2 = 1.9967971720547e-11, func3 = 1.60338409216365e-12, 
        func4 = -3.12216918985087e-12, func5 = -8.97233676244724e-14, 
        func6 = 1.5004664177809e-12, func7 = 1.70100045160382e-12, 
        func8 = 9.28271348676901e-13), iter = 17L, estim.precis = 2.56067886802066e-11, 
        geemodel_time = c(0.878087841077361, -11.0340146088987, 
        23.3212355910937, 5.73162873313882, 21.3391700828472, 
        19.6674734341816, 22.6061077414981, 23.6537002208974, 
        24.5289494836777), geemodel = 1.01782334937722), bootse = c(0.280098339308976, 
    28.8187802606303, 12506.8983570036, 95.2141478678846, 34.8445281241663, 
    433.830117006464, 588.959188984645, 3112.25468195738, 4637.2352748093
    )), list(modest = list(root = c(0.894883746427283, 2.06205339979752, 
    0.919379131762275, 2.47097459639121, 4.34548855253794, 6.26826292721772, 
    8.84178801584784, 10.3686979090213, 11.5034092978237), f.root = c(zi = -2.29816166097407e-14, 
    func1 = -1.49658063719471e-13, func2 = 1.98046874039237e-14, 
    func3 = -2.67650485108462e-14, func4 = -4.54081217071689e-14, 
    func5 = -5.41788836017076e-14, func6 = -2.83106871279415e-14, 
    func7 = -9.47852907273727e-15, func8 = -3.71924713249427e-15
    ), iter = 22L, estim.precis = 4.00338760984479e-14, geemodel_time = c(1.08980194258595, 
    4.55957671126463, -33.9683701173555, 5.62060654810057, 3.6688586050789, 
    4.03406691629012, 7.01023805726473, 8.28204829573623, 8.76615384876929
    ), geemodel = 1.04988715211912), bootse = c(0.0963322795816467, 
    10.9146348819276, 35.2075163315916, 65.7680923347638, 0.564984167091076, 
    2918.04790002996, 3221.03317162701, 2422.16883262448, 415.888949447373
    )), list(modest = list(root = c(0.840967119586126, 1.87793275992182, 
    1.04573334661837, 2.38426616487977, 4.14209699720804, 6.26219142861176, 
    8.96032553818603, 10.3935701744929, 12.0998368331717), f.root = c(zi = 3.82010068022964e-09, 
    func1 = 6.15379669444138e-09, func2 = 1.1095915852799e-11, 
    func3 = 5.5035920265567e-11, func4 = 1.25593702972326e-09, 
    func5 = 3.86782816885756e-09, func6 = 9.069055506572e-10, 
    func7 = 3.88099830050948e-11, func8 = 1.04333256986146e-11
    ), iter = 7L, estim.precis = 1.79110480763679e-09, geemodel_time = c(0.762503200656536, 
    1.79071671936748, 1.42061050604653, 2.63723855510369, 4.94433520632443, 
    8.03053676461374, 9.40392188539177, 10.7094196506938, 11.3482468039221
    ), geemodel = 0.740302436135969), bootse = c(0.105957277949057, 
    0.113898217253369, 0.177391623613934, 0.166413710970102, 
    0.152285297060618, 0.166925390432683, 0.175490943083756, 
    0.367763287920394, 0.476902123185776)), list(modest = list(
        root = c(0.948029495138064, 2.13084960296588, 0.570079062087125, 
        1.94146131924619, 3.86474222548414, 5.77491116455045, 
        8.45578728976243, 10.4432221306379, 11.6034596802472), 
        f.root = c(zi = 5.86197757002083e-14, func1 = 6.57252030578093e-14, 
        func2 = 7.75768338456828e-14, func3 = 8.10462807976364e-14, 
        func4 = 2.90878432451791e-14, func5 = -6.00371532002986e-15, 
        func6 = -9.30332200166362e-15, func7 = -2.692290834716e-15, 
        func8 = -4.83293960407138e-15), iter = 10L, estim.precis = 3.72098004896663e-14, 
        geemodel_time = c(0.937562380766537, 4.59103620921268, 
        -13.4762204373115, 4.0852467032639, 1.0726111268884, 
        5.62263651968792, 5.50981976700215, 8.96190953705826, 
        8.7275809514701), geemodel = 0.748611748422402), bootse = c(0.104272892108248, 
    0.141914560159313, 0.266142548651154, 0.130767514560607, 
    0.212138192544823, 0.158232748455299, 0.298558566649685, 
    0.304452595704287, 0.22629340959529)), list(modest = list(
        root = c(0.941548783554114, 2.44562444238518, 0.292956767164485, 
        1.86615990051458, 3.93381211782452, 5.83166162656039, 
        8.33419974546887, 10.3149077678759, 11.2586942008981), 
        f.root = c(zi = 8.99807487408921e-08, func1 = 1.41960611377279e-07, 
        func2 = 7.64900234540011e-08, func3 = 3.36426814392943e-08, 
        func4 = 4.49939585589476e-09, func5 = 4.63040938925019e-10, 
        func6 = 1.07931275028506e-10, func7 = 2.89493359839632e-11, 
        func8 = 1.25973953490899e-11), iter = 11L, estim.precis = 3.85762199791831e-08, 
        geemodel_time = c(1.02598525750857, 4.85488513740176, 
        -15.0587403941155, 2.580443992047, 3.0426676457048, 4.75292767049611, 
        5.63630584085739, 8.35783105281642, 8.48284969733893), 
        geemodel = 0.835543571183277), bootse = c(0.107183825080966, 
    0.150226742934916, 0.246968358969235, 0.17174634907712, 0.215889523326447, 
    0.179709824310644, 0.290738595291796, 0.326559255014031, 
    0.477940709109601)), list(modest = list(root = c(0.908956272624313, 
    1.8437426905491, 1.24732536836193, 2.08076232571818, 4.07782030007535, 
    5.88526752600762, 8.65029355497345, 10.4817801016437, 11.8995757666461
    ), f.root = c(zi = 1.32338584535319e-13, func1 = 9.57012247226885e-14, 
    func2 = 7.91651900283741e-15, func3 = 1.56159807307432e-14, 
    func4 = 2.44136308391596e-14, func5 = 2.78665979180914e-14, 
    func6 = 8.24340595784179e-15, func7 = 5.12784259498744e-15, 
    func8 = 3.2612801348364e-16), iter = 8L, estim.precis = 3.52833238127946e-14, 
        geemodel_time = c(0.862575802864082, -0.231113096224965, 
        6.12098962650927, 1.13608736983861, 9.58617565145574, 
        7.54481733331768, 12.4677382657089, 12.6720401952843, 
        13.3974881646914), geemodel = 0.952348666840386), bootse = c(0.105785327179029, 
    0.13491746289342, 0.273316936818579, 0.196446532035003, 0.184427143258084, 
    0.183583300258505, 0.300896981047817, 0.338022167015011, 
    0.516478766182469)), list(modest = list(root = c(0.896788932647102, 
    2.11581631265294, 0.358870458686966, 1.97005353365823, 3.74256906215669, 
    5.6267023351719, 8.64768761636014, 10.4007482256996, 11.5287288150052
    ), f.root = c(zi = 9.45910016980633e-14, func1 = 2.73447930965176e-13, 
    func2 = 1.12288650599979e-13, func3 = 9.90874049477952e-14, 
    func4 = 2.11202583200176e-14, func5 = 1.04829339653278e-14, 
    func6 = -2.19720075467222e-14, func7 = -1.0547118733939e-14, 
    func8 = -1.19348975147204e-15), iter = 9L, estim.precis = 7.16367551698325e-14, 
        geemodel_time = c(1.02900680247358, 3.65289382320624, 
        -10.2188101702609, 4.78024405549069, 1.98362355975624, 
        5.79057951750907, 6.91920944602028, 9.13191511303911, 
        9.48632169194843), geemodel = 1.15062213585623), bootse = c(0.113556830265718, 
    0.178720497827466, 0.274011718768858, 0.156273570184054, 
    0.241296295799869, 0.186630834854569, 0.312860908098336, 
    0.281460772945571, 0.399858789846563)), list(modest = list(
        root = c(1.0232412873194, 2.0842672177576, 0.627378681956415, 
        2.25473479397346, 3.99208894275559, 6.43719206797974, 
        8.67680201423964, 10.4597825327413, 11.4523967723301), 
        f.root = c(zi = 1.51870556130973e-08, func1 = 2.58050072421412e-08, 
        func2 = 2.35734376463625e-10, func3 = 4.04421156979806e-09, 
        func4 = 1.55366450931829e-08, func5 = 5.73371239376286e-09, 
        func6 = 1.40464917475214e-10, func7 = 9.35007626878814e-12, 
        func8 = 4.64757052287545e-12), iter = 7L, estim.precis = 7.41075876141253e-09, 
        geemodel_time = c(1.09522605595465, 0.305120261716715, 
        4.47419388493703, 2.35090272076241, 8.06290904434661, 
        8.69728100512731, 11.587265851932, 11.8757983594282, 
        13.5484116353357), geemodel = 0.969207265526115), bootse = c(0.119304242690049, 
    0.139836922827919, 0.241725510190371, 0.176415486241599, 
    0.158559387196133, 0.146188111761013, 0.27202928216374, 0.320056231515133, 
    0.561302208718894)), list(modest = list(root = c(0.996179147166536, 
    2.10161251050417, 0.619238670733663, 1.85186268856103, 3.70609590956119, 
    5.56273381011043, 8.05553816339301, 10.1777197294424, 11.3340047662533
    ), f.root = c(zi = 6.96775970254748e-13, func1 = 1.02673425317334e-12, 
    func2 = 2.74086309204336e-14, func3 = 1.60548532340777e-13, 
    func4 = 5.90388848920043e-13, func5 = 1.85684800868557e-13, 
    func6 = -1.80619408318705e-14, func7 = -1.64498406216018e-14, 
    func8 = 5.06192310290032e-15), iter = 9L, estim.precis = 3.03012749003808e-13, 
        geemodel_time = c(0.583563130150538, -0.573282854746803, 
        7.16987730172894, 1.43792812222556, 9.96670172673075, 
        9.28672753879072, 12.0044533082433, 13.3927593932475, 
        14.3038291526554), geemodel = 0.41596824519477), bootse = c(0.103946633423332, 
    5.05385676492005, 9.31276917640754, 2.97731140811493, 25.7906698447842, 
    10.7347375696465, 33.1742058269904, 29.3436729539191, 7.41263574405961
    )), list(modest = list(root = c(0.991521091452118, 1.78436256565318, 
    0.869528165835168, 2.35483232817158, 4.1147565752418, 6.09040833312667, 
    8.97755311693139, 10.9630231720043, 11.5571466125534), f.root = c(zi = 2.07833750209829e-13, 
    func1 = 8.17124146124115e-14, func2 = 2.60860126902185e-14, 
    func3 = 3.52426421379448e-14, func4 = 5.53723733531797e-15, 
    func5 = 4.66293670342566e-15, func6 = -7.0082828429463e-15, 
    func7 = -1.11629455679108e-15, func8 = -2.77555756156289e-17
    ), iter = 8L, estim.precis = 4.10252585182779e-14, geemodel_time = c(1.03171045191342, 
    4.73307867098979, -9.1704299819937, 2.96581172864395, 0.260263975406207, 
    4.64300595266597, 5.17757451196801, 8.99941580586082, 7.6351523907257
    ), geemodel = 1.06126519770145), bootse = c(0.0966950495156254, 
    0.142288958478611, 0.222160040446741, 0.147235755576169, 
    0.177815713918403, 0.201610800189148, 0.29103671431664, 0.285252866746061, 
    0.476170138758758)), list(modest = list(root = c(1.04466762538534, 
    2.13620824109428, 0.481257768993016, 2.0573906943519, 3.45637835329545, 
    5.54821801245534, 7.90792974288734, 10.6033633734133, 11.6464677707468
    ), f.root = c(zi = 2.2766999807633e-07, func1 = 3.24761204373303e-07, 
    func2 = 3.33362448756702e-10, func3 = 6.43143478057384e-09, 
    func4 = 1.00793265123134e-07, func5 = 1.82088442712836e-07, 
    func6 = 3.25533414530232e-08, func7 = 1.83679622987182e-09, 
    func8 = 5.95972233106688e-10), iter = 9L, estim.precis = 9.74515352701038e-08, 
        geemodel_time = c(0.476916810903891, 4.62424890267786, 
        -8.27294924290205, 2.983752510999, 2.26736347211106, 
        5.97998037692516, 5.9478080523287, 9.07684226125042, 
        8.0564469037941), geemodel = 0.32749046862613), bootse = c(0.107809810359992, 
    0.157281317104755, 0.273642700014008, 0.160576538560368, 
    0.209146874320203, 0.22523924326065, 0.2849034377992, 0.440891334852689, 
    1.04799870792422)), list(modest = list(root = c(0.993541074095841, 
    2.02972922965048, 0.390739726637211, 2.13383638512664, 3.84541392803617, 
    5.87807323457475, 8.97337376772297, 10.2312302907727, 11.9873880521375
    ), f.root = c(zi = 8.94630369785432e-10, func1 = 1.74489833693059e-09, 
    func2 = 8.94988701205524e-10, func3 = 4.35748277738401e-10, 
    func4 = 5.79375020182127e-11, func5 = 8.65869875799063e-12, 
    func6 = 1.75836775695437e-12, func7 = 6.52097353979336e-13, 
    func8 = 1.56805124440496e-13), iter = 7L, estim.precis = 4.48825461852392e-10, 
        geemodel_time = c(1.36199741998912, 3.46652344218919, 
        -6.81930533155993, 3.66626744194351, 0.636809697866213, 
        6.69032364082205, 6.55084002798833, 9.96852505888482, 
        8.85851110883064), geemodel = 0.98841230527148), bootse = c(0.105786203263254, 
    0.12679342251396, 0.256574484202067, 0.162323592970619, 0.133917244351989, 
    0.204068146064677, 0.320219546345763, 0.423354875585991, 
    0.442512631444867)), list(modest = list(root = c(1.21458593226224, 
    1.75879060123291, 0.967839687486407, 2.09239592704818, 4.06799661477071, 
    6.0742706388254, 8.74664393630605, 10.300136956901, 12.4792716162003
    ), f.root = c(zi = 7.75481279191581e-09, func1 = 1.33101020205473e-08, 
    func2 = 2.48671286340318e-09, func3 = 4.40489505981745e-10, 
    func4 = 1.24458192473628e-10, func5 = 3.93570107060093e-11, 
    func6 = 3.22283311149363e-11, func7 = 1.41265610320573e-11, 
    func8 = 6.97460145193673e-12), iter = 13L, estim.precis = 2.68991798651406e-09, 
        geemodel_time = c(0.794576731479153, -7.54782550864429, 
        17.3355606563306, 5.68330466755801, 17.5563027544154, 
        16.442076242208, 19.1015943284445, 20.008893400043, 21.0655787537522
        ), geemodel = 0.743442148773998), bootse = c(0.14036276937345, 
    2.4149395422147, 14249262.0025901, 0.273867956022201, 7.81859916914929, 
    71.436589902691, 84.9677288051456, 166.814926715452, 276.090061955025
    )), list(modest = list(root = c(1.03582893526325, 1.96691827360213, 
    0.271935440245151, 1.87781061362791, 3.80572361784449, 5.53550871611698, 
    8.93353362905719, 9.849396345316, 12.6400135192385), f.root = c(zi = 2.64751875977964e-09, 
    func1 = 4.4638479579362e-09, func2 = 3.65342027464077e-11, 
    func3 = 8.02100386110283e-10, func4 = 2.55793031200824e-09, 
    func5 = 1.01902273858673e-09, func6 = 2.99786584445627e-11, 
    func7 = 2.8046025517172e-12, func8 = 2.507122074271e-12), 
        iter = 12L, estim.precis = 1.28469386002645e-09, geemodel_time = c(1.08193015499296, 
        2.30627094310664, 0.0113767960732502, 0.443243986390761, 
        7.36878511024715, 5.9573912275877, 8.58501793830406, 
        10.3839014934199, 11.0943914884146), geemodel = 0.564204854902067), 
        bootse = c(0.0889101504918103, 0.173820026852366, 0.265736366480789, 
        0.18496663304004, 0.23514414700541, 0.176207509860165, 
        0.315819981273661, 0.317776103733752, 0.433066826232353
        )), list(modest = list(root = c(0.94177772833221, 2.03211398576323, 
    0.839739226259524, 1.55683149863395, 3.59376630246035, 5.44636140331517, 
    8.24944258638675, 9.79464798813996, 12.8140853037443), f.root = c(zi = 3.87086029896011e-10, 
    func1 = 5.99763017028465e-10, func2 = 1.41728642710781e-12, 
    func3 = 6.14891338258754e-12, func4 = 1.17801379816238e-10, 
    func5 = 3.74647868284228e-10, func6 = 9.17126652399958e-11, 
    func7 = 3.93068910753414e-12, func8 = 9.80507341985515e-13
    ), iter = 8L, estim.precis = 1.75943150724906e-10, geemodel_time = c(0.643996705490307, 
    4.31298610347669, -5.35527929495604, 3.01384718162967, -0.394290719813781, 
    6.80664264701209, 4.50828510697565, 10.1778198431532, 8.08649623501512
    ), geemodel = 0.147563255384294), bootse = c(0.0944890483679226, 
    0.129995866253063, 0.240457211941141, 0.19337789490493, 0.203248984817818, 
    0.198032411574363, 0.323122597915648, 0.353339480365078, 
    0.419841942853827)), list(modest = list(root = c(0.900686771286696, 
    2.20852984802342, 0.491749224223659, 2.06210515505236, 3.85746178321318, 
    5.95978404284205, 8.67483106395301, 10.4224894344897, 11.333993586316
    ), f.root = c(zi = 2.53616048162542e-08, func1 = 3.91904637631058e-08, 
    func2 = 1.948806472446e-08, func3 = 9.11577887154937e-09, 
    func4 = 1.26515559140117e-09, func5 = 1.0735266148254e-10, 
    func6 = 2.68245859552652e-11, func7 = 7.80103759367989e-12, 
    func8 = 1.96748173308947e-12), iter = 14L, estim.precis = 1.05072237259483e-08, 
        geemodel_time = c(0.68241466204552, 5.330514586893, -24.0318082217202, 
        8.20012420693374, 0.0421075745905164, 4.30700098845519, 
        6.29922290766179, 7.34658434644232, 8.34888473595455), 
        geemodel = 0.901873834194473), bootse = c(0.0930262077579146, 
    0.124726143450793, 0.245436197193494, 0.13243501869283, 0.189578579580291, 
    0.16610939223124, 0.235871950705988, 0.29802070574348, 0.547426196635172
    )), list(modest = list(root = c(0.948825144861537, 1.91408435452071, 
    1.03118197550811, 2.15723062775501, 4.24634875515221, 6.28225652775642, 
    9.0790768865938, 10.5948163601678, 11.5488605389134), f.root = c(zi = 2.22710738739806e-13, 
    func1 = 3.64153152077051e-13, func2 = 2.95041768794135e-14, 
    func3 = 5.15143483426073e-14, func4 = 1.80329709498217e-13, 
    func5 = 6.85632106645073e-14, func6 = 5.42621503285545e-15, 
    func7 = 5.32386634777282e-15, func8 = -3.07739944638286e-15
    ), iter = 16L, estim.precis = 1.03400313003179e-13, geemodel_time = c(0.768077028839845, 
    5.00138574705046, -18.5161919406119, 6.28868619457467, 3.16496887322175, 
    4.02047409348539, 7.06231926106923, 8.05919718670711, 7.88741056763076
    ), geemodel = 0.867050346635915), bootse = c(0.118019936097924, 
    9.65715068236675, 16.8215964639647, 5.06531483391618, 73.7484508832655, 
    24549.6037158959, 16830.7972821281, 20139.6976627841, 4945.06180244856
    )), list(modest = list(root = c(1.23879361785842, 1.94916607071722, 
    0.333285438663922, 1.98120904965804, 3.67695255929226, 5.5365411319962, 
    8.50164080141199, 10.1952414113205, 11.4204049464125), f.root = c(zi = 1.42852396578519e-12, 
    func1 = 1.47926115801056e-12, func2 = 1.19433629652832e-12, 
    func3 = 6.90253409985075e-13, func4 = -2.91849877598338e-14, 
    func5 = -1.24539267787327e-13, func6 = 1.94289029309402e-15, 
    func7 = -1.06303854607859e-14, func8 = -2.71590475803274e-14
    ), iter = 72L, estim.precis = 5.53981267687835e-13, geemodel_time = c(1.09428844898909, 
    5.08889167524431, -123.261992995247, 10.2150668724337, 1.69971293046035, 
    4.45482388934499, 5.58168209451546, 7.87364429255762, 8.10334169120684
    ), geemodel = 0.933327193312159), bootse = c(0.20808127289873, 
    24.1900374749027, 149.988552161455, 116.329626862628, 830.538533199173, 
    85324.8257820438, 92284.902957201, 44038782.0538888, 5423511.00089825
    )), list(modest = list(root = c(1.07072741325229, 2.1621248323998, 
    0.826290238023554, 1.75593859097851, 3.65360952788968, 5.27733530089413, 
    8.04826423855501, 10.2031143607967, 11.8995495868271), f.root = c(zi = 1.58931869886914e-08, 
    func1 = 2.68860629315526e-08, func2 = 5.50893775042027e-11, 
    func3 = 2.08654982181145e-10, func4 = 5.47458733901607e-09, 
    func5 = 1.65161636666446e-08, func6 = 4.39825548204098e-09, 
    func7 = 2.06492059562358e-10, func8 = 5.54628565296866e-12
    ), iter = 7L, estim.precis = 7.73822656809403e-09, geemodel_time = c(0.941909478252898, 
    2.24275017548754, 0.94601744847142, 1.60862474651416, 3.93658600809076, 
    7.00886047145687, 8.74478565777127, 10.3776018935974, 10.7523043259161
    ), geemodel = 0.741250467864554), bootse = c(0.0994033998501649, 
    0.161110903771727, 0.275698838139024, 0.135262449638405, 
    0.205813043563967, 0.197266626950893, 0.313743738421942, 
    0.3383969589094, 0.517322929025623)), list(modest = list(
        root = c(0.887529981184993, 1.81065470569828, 1.04646276658818, 
        2.33080385094552, 3.99737492437966, 6.03973171441394, 
        8.614983596, 10.5660276628434, 11.4417926293782), f.root = c(zi = 2.44138043115072e-13, 
        func1 = 4.62740956663765e-13, func2 = -1.48370898900296e-14, 
        func3 = -1.85337856173362e-14, func4 = 8.16846590367959e-14, 
        func5 = 2.30156171898699e-13, func6 = 1.22202473292442e-13, 
        func7 = 2.18158824338843e-14, func8 = 8.39606162372775e-16
        ), iter = 8L, estim.precis = 1.32994296456711e-13, geemodel_time = c(0.841623285602818, 
        2.08542995323598, 0.617411196650711, 2.04731831790432, 
        4.89053795738629, 7.69265259870271, 7.99385449423979, 
        11.395273661468, 11.4371583825812), geemodel = 1.19098141689775), 
        bootse = c(0.111549634153192, 0.118369547981581, 0.23305210882569, 
        0.150765106447598, 0.153351119533776, 0.188642109414181, 
        0.232122231288509, 0.233485760441797, 0.241777535791346
        )), list(modest = list(root = c(1.02629562081858, 1.848786178685, 
    1.05514061457681, 2.48008980272752, 4.28959077407071, 6.2127046579065, 
    9.23336672826344, 10.1744085853077, 11.7225605824325), f.root = c(zi = 1.57561741431778e-11, 
    func1 = 3.37112560089281e-11, func2 = 2.27762253501851e-13, 
    func3 = 5.31180655016783e-12, func4 = 2.06651362688604e-11, 
    func5 = 7.37063188260834e-12, func6 = -1.43302036903492e-13, 
    func7 = -1.47113007539779e-13, func8 = -8.51679837765573e-14
    ), iter = 12L, estim.precis = 9.26870557060712e-12, geemodel_time = c(1.23096938432325, 
    0.90339934788824, 2.1013529758509, 5.0445361863999, 7.47639149493208, 
    9.05464008184163, 9.75704561498262, 11.8524305957318, 12.3834566879133
    ), geemodel = 0.970854887812871), bootse = c(0.159595086943421, 
    51.6862820441374, 69.4302792995139, 52.7562260372455, 742.046271441098, 
    33807.639511107, 45670.8385732485, 40603.7759103334, 9477.62562626658
    )), list(modest = list(root = c(0.880832200511882, 1.97937456873416, 
    0.872988571296908, 1.90518111914759, 4.11447893321317, 6.02272595296764, 
    8.2738528694765, 10.5580767021889, 11.2217515102335), f.root = c(zi = 1.19677627807846e-08, 
    func1 = 2.15997474350971e-08, func2 = 3.67137292789366e-11, 
    func3 = 1.56048011318299e-10, func4 = 4.76382659827992e-09, 
    func5 = 1.28744897590072e-08, func6 = 3.46079392921084e-09, 
    func7 = 2.17837803351273e-10, func8 = 7.94935506309713e-11
    ), iter = 9L, estim.precis = 6.12852373299545e-09, geemodel_time = c(1.04789282405802, 
    2.51810208620346, -0.468632488062745, 1.62964137820395, 4.92675226046342, 
    7.7958772033931, 7.53513178716501, 11.3443531043807, 9.5857158300201
    ), geemodel = 0.779822571367142), bootse = c(0.115279214208637, 
    0.173281718850915, 0.238968813899495, 0.188162515048502, 
    0.260521058389788, 0.181316378175265, 0.284518221869418, 
    0.550093730903501, 0.460734937398334)), list(modest = list(
        root = c(1.07587286043873, 1.98628013525331, 0.779956521982411, 
        2.16382706282609, 3.92088094635913, 5.95329602867406, 
        8.46855666539854, 10.7637904337888, 11.8148941313297), 
        f.root = c(zi = 1.13787868016857e-11, func1 = 2.38570274646577e-11, 
        func2 = 3.39026029472222e-12, func3 = 2.10353956475728e-12, 
        func4 = 1.50679468902126e-12, func5 = 6.70663177770869e-13, 
        func6 = 5.13589171191597e-13, func7 = 8.03523914072457e-13, 
        func8 = 5.53501688926872e-13), iter = 9L, estim.precis = 4.9752985296451e-12, 
        geemodel_time = c(1.09018592024343, -2.80720652721363, 
        10.3247705651177, 2.47517027110701, 11.3484497094765, 
        11.9956253865369, 13.2207881960625, 15.7824777708954, 
        16.1475066993186), geemodel = 0.539925423009962), bootse = c(0.105645654532327, 
    0.180539065528703, 0.257520808665397, 0.189186791534642, 
    0.209392631184313, 0.19595099169594, 0.275673313830786, 0.244101583233127, 
    0.428964799671113)), list(modest = list(root = c(0.936546395326416, 
    2.04502153707612, 0.920513241652054, 1.92981263785753, 4.09224589639507, 
    6.17541909726933, 8.74560814542953, 10.9820257497474, 11.6678960438819
    ), f.root = c(zi = 1.67935665373875e-11, func1 = 2.70334865604127e-11, 
    func2 = 5.39367920986134e-13, func3 = 4.69668748337426e-12, 
    func4 = 1.57159285585351e-11, func5 = 5.42606931608347e-12, 
    func6 = 1.47742929001993e-13, func7 = -4.13558076672871e-14, 
    func8 = -1.18183457811782e-15), iter = 9L, estim.precis = 7.82170966089184e-12, 
        geemodel_time = c(0.731000295040165, 3.40884337100745, 
        -2.566754495816, 1.56495753936538, 5.03448804260209, 
        5.91401814675206, 7.69052127503428, 10.0840269702746, 
        9.79535570338641), geemodel = 0.752315276376586), bootse = c(0.0910376692909849, 
    0.179054211325663, 0.291319675457611, 0.151052307033926, 
    0.220770895567579, 0.198863399755154, 0.248457760949056, 
    0.253581485693606, 0.448239201738176)), list(modest = list(
        root = c(0.913173872492625, 2.15546887204239, 0.667511534404764, 
        2.12683167638631, 3.46905241028935, 5.65264616457365, 
        7.91944892358556, 9.98256438034564, 12.2141016065422), 
        f.root = c(zi = 1.27215745937548e-07, func1 = 1.91669961457919e-07, 
        func2 = 9.15063109729886e-08, func3 = 4.8965949128732e-08, 
        func4 = 7.68182262939066e-09, func5 = 6.16272685660668e-10, 
        func6 = 1.5278012188702e-10, func7 = 5.27083376944404e-11, 
        func8 = 2.26364482713848e-11), iter = 47L, estim.precis = 5.1987131968899e-08, 
        geemodel_time = c(0.731520314294258, 6.46676789422141, 
        -87.6419297567388, 8.96747287280936, -0.912561949549186, 
        2.88880502369874, 5.01569174690986, 6.23007908502802, 
        7.12637581038158), geemodel = 0.0404005399590816), bootse = c(0.134402436488593, 
    24.4742575719597, 90.7099061748648, 6.43004197595789, 30.01931844478, 
    21089.0055288269, 37861.9294050901, 35753.8554688037, 41934.0297638481
    )), list(modest = list(root = c(1.12414140464439, 1.99017474534187, 
    0.472742883671377, 1.94373890458181, 3.81505823622444, 5.91065187285883, 
    8.37972578130165, 10.771571409176, 11.5627221099468), f.root = c(zi = 1.56112456295432e-10, 
    func1 = 2.47701081868001e-10, func2 = 5.34176661237673e-11, 
    func3 = -1.60738219609491e-12, func4 = -5.53661283486662e-12, 
    func5 = -2.08708050841722e-12, func6 = -1.6880039033218e-12, 
    func7 = 2.73669975570101e-14, func8 = 3.92574861507455e-13
    ), iter = 13L, estim.precis = 5.2063358398774e-11, geemodel_time = c(1.0137593000324, 
    -7.42033412833153, 18.5753975028113, 0.281625859307902, 18.5440774679133, 
    15.6557509075049, 19.9973643420162, 19.793887189373, 20.7121676997776
    ), geemodel = 0.903040697575642), bootse = c(0.0961794534521021, 
    0.163800697906604, 0.244671529514732, 0.148129252462125, 
    0.212434602727733, 0.155969301287687, 0.335129954077951, 
    0.406312977013811, 0.580255881577813)), list(modest = list(
        root = c(0.892607056997558, 1.96953289529718, 1.0713540088058, 
        2.19115532267841, 4.12873419999324, 6.0439103727795, 
        8.51684626189907, 10.7550599031396, 11.7486154104279), 
        f.root = c(zi = 3.25448255011906e-08, func1 = 6.19442722671337e-08, 
        func2 = 3.11121044760387e-08, func3 = 1.58821430729095e-08, 
        func4 = 2.23508702908506e-09, func5 = 1.26152477353259e-10, 
        func6 = 1.6183138162873e-11, func7 = 4.47058362551545e-12, 
        func8 = 3.37447826842877e-12), iter = 13L, estim.precis = 1.59854014470853e-08, 
        geemodel_time = c(0.944008443973333, 5.68726765605056, 
        -22.9921111007398, 8.21338392810295, -2.22079958662548, 
        5.52826730743575, 4.4323564981957, 7.22653852902658, 
        7.9107932624595), geemodel = 0.966709531891302), bootse = c(0.119929332783467, 
    0.147196065639705, 0.236671089337329, 0.157536234617768, 
    0.183698315001858, 0.168177773120386, 0.324065019526507, 
    0.498541441950786, 0.597343248135265)), list(modest = list(
        root = c(1.03344174308449, 2.2636586070054, 0.344688490342328, 
        2.1203353544278, 3.7650600042012, 5.8745054459949, 8.16376889006399, 
        10.1565344569643, 11.6064682965173), f.root = c(zi = 3.1149468426861e-07, 
        func1 = 5.67488630309754e-07, func2 = 2.77450441288352e-07, 
        func3 = 1.50567202816809e-07, func4 = 2.45455161751451e-08, 
        func5 = 1.96140097219466e-09, func6 = 4.41559733221908e-10, 
        func7 = 1.24225599408269e-10, func8 = 7.30633331613717e-11
        ), iter = 10L, estim.precis = 1.48238524944073e-07, geemodel_time = c(1.2438684620776, 
        5.34777467040294, -15.9074381176595, 3.50239943292729, 
        -0.35643443966364, 4.27684635175238, 4.69378134437429, 
        7.57984594492016, 7.74624334504724), geemodel = 1.30413949015779), 
        bootse = c(0.0908414608598271, 0.165031387571445, 0.286502625350502, 
        0.150514675256242, 0.17720271497518, 0.204276247274686, 
        0.270846275267655, 0.232469648402306, 0.296734753418876
        )), list(modest = list(root = c(1.05463217807121, 1.77711697830327, 
    1.21153723358764, 1.84360510199884, 4.27004953663035, 5.99812351962968, 
    9.02712169491912, 10.6868553888932, 12.0880373178136), f.root = c(zi = 3.07486480721764e-10, 
    func1 = 4.85504636493772e-10, func2 = 9.61812574029608e-11, 
    func3 = 3.95274584548064e-12, func4 = -5.38571964803225e-12, 
    func5 = 6.32327523675258e-13, func6 = 4.04070527038058e-12, 
    func7 = 1.60171875762671e-12, func8 = 1.1071005223684e-12
    ), iter = 7L, estim.precis = 1.00654743576229e-10, geemodel_time = c(0.742233170494835, 
    -0.803857832760127, 7.30231008329335, 1.68446864870781, 9.47817897379673, 
    8.73592924050262, 12.991177774352, 14.1793099994345, 14.3771670157429
    ), geemodel = 0.677381032187447), bootse = c(0.101343656965653, 
    0.166337898240752, 0.211870645977934, 0.138011660067153, 
    0.191017082411038, 0.181606287448211, 0.293582846978501, 
    0.288099217826449, 0.403004154685949)), list(modest = list(
        root = c(0.997215668636356, 1.97518996076207, 0.442015745606005, 
        2.01928462300204, 3.65861864880781, 6.10861622680794, 
        8.85941409870647, 10.5726894023329, 11.6738898144473), 
        f.root = c(zi = 1.09273701198731e-11, func1 = 1.51717527430151e-11, 
        func2 = 3.59157148466238e-13, func3 = 2.69489985882387e-12, 
        func4 = 8.4428896166e-12, func5 = 3.24384963334978e-12, 
        func6 = 3.96904731303493e-15, func7 = -8.02656552334469e-14, 
        func8 = -7.26068510870093e-15), iter = 7L, estim.precis = 4.54793494530925e-12, 
        geemodel_time = c(0.865322703328595, 2.68167975655485, 
        -0.759246012565521, 1.93069630397248, 4.50692835562538, 
        6.11890212423065, 8.75427457349241, 10.431019340257, 
        10.480716214277), geemodel = 0.256430492472624), bootse = c(0.113811471754184, 
    0.184229426184825, 0.297349962099007, 0.186654692261161, 
    0.271918579738936, 0.194627461737891, 0.299696419424954, 
    0.283217424021894, 0.354822642792936)), list(modest = list(
        root = c(0.936661083028902, 1.95237260143837, 0.882456988678757, 
        2.37822440634827, 4.09507337280836, 6.27315006373277, 
        8.62174487918782, 11.1732720514869, 10.712628395367), 
        f.root = c(zi = -2.62012633811537e-14, func1 = -1.41775480244632e-13, 
        func2 = 1.52037670647642e-15, func3 = -1.16573417585641e-15, 
        func4 = -2.85396706267704e-14, func5 = -1.02695629777827e-14, 
        func6 = -1.4436368767079e-14, func7 = -4.31425728475432e-15, 
        func8 = 9.08995101411847e-16), iter = 12L, estim.precis = 2.54590788073241e-14, 
        geemodel_time = c(0.700129721364596, 3.83195281765496, 
        -4.17784757837025, 2.15571573850636, 5.44961386821767, 
        4.2623516066445, 8.56495644381292, 8.38772591530178, 
        9.79238625186694), geemodel = 0.729739055017177), bootse = c(0.10055160755916, 
    0.185622467379856, 0.341179609712289, 0.177242319656154, 
    0.201572732248241, 0.19577393322137, 0.257813447939078, 0.493471996184919, 
    0.456362014402272)), list(modest = list(root = c(1.21369366066913, 
    1.98359282105845, 0.553321370926763, 2.05931796650913, 3.94854701760093, 
    5.86405736636898, 8.67557834745295, 10.2591084686526, 11.6597754610273
    ), f.root = c(zi = 8.04736639548054e-08, func1 = 1.1208363914772e-07, 
    func2 = 6.09714417842966e-10, func3 = 1.87558946984634e-08, 
    func4 = 6.94267341880273e-08, func5 = 2.16318907717006e-08, 
    func6 = 1.09558509486796e-09, func7 = 3.2348911049862e-10, 
    func8 = 1.1939326957644e-10), iter = 10L, estim.precis = 3.38355560726114e-08, 
        geemodel_time = c(1.39044119629272, 1.70687701204602, 
        0.0146623275345335, 4.07515593083559, 6.87673030313106, 
        5.47888175729427, 10.3157907101225, 10.2419102357251, 
        11.6137377270394), geemodel = 1.285436480586), bootse = c(0.140526283511991, 
    0.209431874183327, 0.287378311610139, 0.150321278365446, 
    0.206169118738249, 0.203907509064373, 0.206062569878043, 
    0.243814328800805, 0.22619674388915)), list(modest = list(
        root = c(1.04436470417932, 1.94992882523305, 0.52574961561154, 
        1.86656205609515, 3.84665750458056, 5.86129229441762, 
        8.51037072281897, 10.557266462144, 11.1768000888069), 
        f.root = c(zi = 2.3037127760972e-14, func1 = 2.73114864057789e-14, 
        func2 = 3.51877137453813e-15, func3 = 4.02282374079022e-15, 
        func4 = 2.11603738003996e-15, func5 = 1.26010313294955e-14, 
        func6 = 5.32907051820075e-15, func7 = 6.30051566474776e-15, 
        func8 = 2.05738204250849e-15), iter = 9L, estim.precis = 9.58824957967463e-15, 
        geemodel_time = c(1.20904109079843, -0.184633143330242, 
        4.7244676230779, 1.71398619038193, 9.40538456180832, 
        7.83887579050568, 11.9983449257467, 12.8570544854207, 
        12.6238309379601), geemodel = 1.07058701923594), bootse = c(0.112012293385542, 
    0.154796450016037, 0.216015800897835, 0.170161934994527, 
    0.227658678190735, 0.182941933078764, 0.261877134467006, 
    0.282497535961044, 0.874463577717323)), list(modest = list(
        root = c(1.02241482643767, 2.12106659719216, 0.648473147333355, 
        1.75128476007218, 3.72603091861362, 5.47527598965466, 
        8.75540908746771, 10.4284934490642, 11.6478557881625), 
        f.root = c(zi = 6.29493501769218e-09, func1 = 8.84198292361305e-09, 
        func2 = 4.58387430096741e-09, func3 = 2.06729505736192e-09, 
        func4 = 2.81411297042844e-10, func5 = 3.36402017353521e-11, 
        func6 = 7.66115491358799e-12, func7 = 2.7576274597152e-12, 
        func8 = 1.31032684702603e-12), iter = 11L, estim.precis = 2.45720754529256e-09, 
        geemodel_time = c(0.838291875024587, 4.71176451112924, 
        -15.9289398118418, 5.73939296633098, -0.741897549140257, 
        5.68188554762532, 5.15888005548974, 8.77444165214815, 
        8.87946083512665), geemodel = 0.623640549523328), bootse = c(0.124081875896094, 
    0.208089677104525, 0.292548692687884, 0.17952276423661, 0.214681524416131, 
    0.213223708102243, 0.278818443895154, 0.35807013033561, 0.383572047049006
    )), list(modest = list(root = c(0.984462827004421, 1.94969666481176, 
    0.721339034516072, 2.01531635227525, 3.84970900780991, 5.846413411575, 
    8.11151996038725, 10.8098975720551, 11.8311232238256), f.root = c(zi = 6.8502870043119e-10, 
    func1 = 8.7419871341865e-10, func2 = 7.89491388930585e-12, 
    func3 = 1.0671552530539e-10, func4 = 4.97440873215016e-10, 
    func5 = 2.52681903178953e-10, func6 = 7.60893431595022e-12, 
    func7 = -5.82754330902269e-14, func8 = -6.70808894542851e-14
    ), iter = 7L, estim.precis = 2.70188324453e-10, geemodel_time = c(0.855085102234896, 
    0.7240637178956, 4.03114162231609, 2.00837017482496, 7.33056999061812, 
    7.57785052923094, 11.3206780559667, 11.1652654497613, 12.9399761805353
    ), geemodel = 0.633303442686502), bootse = c(0.103092925830635, 
    0.146531127668103, 0.218759406232342, 0.152059254881951, 
    0.168171015807138, 0.183212873774594, 0.250330334121624, 
    0.280580201244875, 0.231352318994961)), list(modest = list(
        root = c(1.20417312671516, 1.93107653133421, 0.882494760916555, 
        2.24609352024116, 3.88043567510126, 5.8827132876091, 
        8.47781093385189, 10.1634646106185, 12.1461090572828), 
        f.root = c(zi = 9.1200103025102e-10, func1 = 1.62919411295093e-09, 
        func2 = 8.01679767709063e-10, func3 = 4.31385260846184e-10, 
        func4 = 7.10835279527089e-11, func5 = 1.16513430847842e-11, 
        func6 = 1.25591204103159e-12, func7 = 2.11330952737399e-13, 
        func8 = -4.76639561153291e-13), iter = 14L, estim.precis = 4.28770991705512e-10, 
        geemodel_time = c(1.18628171771641, 5.38679934776619, 
        -24.1287016598501, 7.74351415936884, -1.1272399224233, 
        4.51327651152726, 4.78231557667508, 7.83849763521801, 
        7.79752917152651), geemodel = 1.2243060699515), bootse = c(0.107007183011439, 
    0.125350548741562, 0.220136533671013, 0.145224464832172, 
    0.158884544117296, 0.169995069037824, 0.235770425446713, 
    0.276557707239866, 0.37571253082176)), list(modest = list(
        root = c(0.959528416309942, 1.93428553417753, 1.07806811900371, 
        2.30862336796871, 4.25013110127323, 6.45098466270338, 
        8.5120264485018, 10.6438129840032, 11.7809714292966), 
        f.root = c(zi = 2.50936005308233e-09, func1 = 3.56895357711551e-09, 
        func2 = 2.44153104851652e-11, func3 = 5.3095026731351e-10, 
        func4 = 2.0964803692711e-09, func5 = 8.69696925587249e-10, 
        func6 = 2.57959764660143e-11, func7 = 5.42460520946975e-12, 
        func8 = 3.37893732091366e-12), iter = 8L, estim.precis = 1.07049511353903e-09, 
        geemodel_time = c(1.07835738727677, 4.18990316324274, 
        -4.71935534479567, 2.3189567198141, 3.48258863505176, 
        4.9706029982836, 6.32239362989276, 9.09635948577727, 
        8.65204989339702), geemodel = 0.98228153180504), bootse = c(0.0891217433104162, 
    0.191767111724439, 0.321062441995502, 0.170407717598241, 
    0.268060860691264, 0.189581182691097, 0.275963525382626, 
    0.372994619999848, 0.39028129272718)), list(modest = list(
        root = c(1.02848472863144, 1.92872891840814, 0.819725742121789, 
        1.88462358990804, 4.00253583709451, 5.99961761994317, 
        8.9120673194532, 10.3358459281756, 11.8998288915375), 
        f.root = c(zi = 3.3542049138191e-09, func1 = 5.90168025560445e-09, 
        func2 = 9.71986874992968e-10, func3 = 1.40705655460316e-10, 
        func4 = 4.24041080027138e-11, func5 = 1.95996552321276e-11, 
        func6 = -2.21628271290797e-14, func7 = -5.54433208328417e-13, 
        func8 = 5.80868686483882e-13), iter = 7L, estim.precis = 1.15908210309262e-09, 
        geemodel_time = c(0.887554352255379, -0.819859353888045, 
        6.78056307135698, 2.46614156656841, 8.34078515457758, 
        9.02674544101168, 12.9083107048056, 12.8663688047213, 
        14.6160410571414), geemodel = 0.58364130123095), bootse = c(0.100586364110021, 
    0.136975006865274, 0.27810371898723, 0.166102106795671, 0.212171271103368, 
    0.171571278294617, 0.23588717045472, 0.270981164282597, 0.560171232982436
    )), list(modest = list(root = c(1.04243881393794, 1.81117825636137, 
    1.15042677633685, 1.92794132446295, 4.18823659557651, 5.90945522334523, 
    9.04974039706359, 10.573681874186, 11.8554093077082), f.root = c(zi = 4.45041131724722e-09, 
    func1 = 6.729130364036e-09, func2 = 1.42415456465445e-11, 
    func3 = 5.06277277045886e-11, func4 = 1.32136611721845e-09, 
    func5 = 4.16252199375577e-09, func6 = 1.13269044144104e-09, 
    func7 = 3.86854506762013e-11, func8 = 2.55491027639776e-12
    ), iter = 7L, estim.precis = 1.98913665200025e-09, geemodel_time = c(1.57279347200559, 
    2.68889569934789, -2.0462154152963, 2.42521533302203, 2.40652399670844, 
    6.78265938986823, 8.02459528016819, 9.67291020084256, 10.4992714121762
    ), geemodel = 0.933240909456548), bootse = c(0.10075466253802, 
    0.200582994133168, 0.265937900394588, 0.212238004806934, 
    0.21080470264246, 0.225866030992401, 0.280882509659592, 0.396858790957898, 
    0.319374873605657)), list(modest = list(root = c(0.963038778805671, 
    1.94487526412711, 0.828081991897277, 2.04140290983932, 3.99341986149593, 
    6.24550379003902, 8.75470242680605, 10.6730116780422, 11.781036401859
    ), f.root = c(zi = 3.13852277500359e-11, func1 = 3.85854681539399e-11, 
    func2 = 6.84418357559569e-13, func3 = -4.44089209850063e-14, 
    func4 = 7.68674013329473e-12, func5 = 2.01580419023628e-11, 
    func6 = 5.87681465991086e-12, func7 = 5.87641046934095e-13, 
    func8 = 4.18285198144908e-13), iter = 7L, estim.precis = 1.17141162359075e-11, 
        geemodel_time = c(0.849005843628817, 4.26090383548843, 
        -5.35968544734914, 2.40412796292023, 1.84138280211352, 
        5.88816213610775, 6.41726914400866, 8.83301932181803, 
        9.21844230968726), geemodel = 0.604064585910558), bootse = c(0.0983427796998467, 
    0.157573199245493, 0.261428379210392, 0.150850519108246, 
    0.25491737567132, 0.165642611064943, 0.275374819591648, 0.288499926460736, 
    0.300762113471743)), list(modest = list(root = c(0.906371769098809, 
    1.81513226202851, 1.12244629038875, 2.54536880105466, 4.0189271588734, 
    6.26567900479231, 8.63698554441995, 11.165893766031, 11.437322485763
    ), f.root = c(zi = 4.41367387082892e-10, func1 = 7.37128913463891e-10, 
    func2 = 3.83431987549532e-10, func3 = 1.83014192342568e-10, 
    func4 = 2.58939289711148e-11, func5 = 1.28965588208629e-12, 
    func6 = 3.69204666839096e-13, func7 = 2.87825319134072e-13, 
    func8 = -3.21964677141295e-13), iter = 10L, estim.precis = 1.97011673328355e-10, 
        geemodel_time = c(0.8156814580198, 4.70787743048663, 
        -13.2941714052441, 4.37805747200052, 1.32831674256404, 
        4.47103139060919, 6.40018546981318, 8.63851767508772, 
        8.7969377683314), geemodel = 1.25062568897345), bootse = c(0.0987316013011049, 
    0.227589734379486, 0.315474458804464, 0.185614258604049, 
    0.222036870913793, 0.229876320820653, 0.306373638082218, 
    0.385241037597889, 0.26572888319988)), list(modest = list(
        root = c(0.930099130646156, 2.10682026778105, 0.559405415421908, 
        1.73534714831737, 3.884882921095, 5.57220378108722, 8.33420562907825, 
        10.1614124098859, 11.8554294307964), f.root = c(zi = 1.29373298740632e-08, 
        func1 = 2.37707404870946e-08, func2 = 4.32370528269388e-11, 
        func3 = 1.87044546517967e-10, func4 = 4.78066619624684e-09, 
        func5 = 1.49905119706251e-08, func6 = 3.53831151173305e-09, 
        func7 = 1.6575152361753e-10, func8 = 4.59632887306327e-11
        ), iter = 8L, estim.precis = 6.7177284946062e-09, geemodel_time = c(0.912070076793316, 
        3.81054885311503, -3.3691505492816, 1.52970007845422, 
        2.83001611188442, 6.15288184747007, 6.3659522855011, 
        9.11777210490419, 9.87427181384972), geemodel = 0.799094462657435), 
        bootse = c(0.100813011458767, 0.241548520297077, 0.350799222837221, 
        0.187788172741892, 0.349193869393211, 0.219707321975339, 
        0.413210467692222, 0.379585173211703, 0.546760095536677
        )), list(modest = list(root = c(0.811583163383412, 2.43126864097964, 
    0.188309202457114, 2.11111583044477, 3.4534074798241, 5.56464420164368, 
    7.88399103852047, 10.2418523443238, 10.9124302802811), f.root = c(zi = 3.95356691829107e-10, 
    func1 = 6.15910322743218e-10, func2 = 1.03136943430115e-12, 
    func3 = 1.38777878078145e-11, func4 = 2.15380269175114e-10, 
    func5 = 3.27694276228141e-10, func6 = 5.07182585859911e-11, 
    func7 = 4.69330130314916e-12, func8 = 2.3972612089862e-12
    ), iter = 11L, estim.precis = 1.80784393146203e-10, geemodel_time = c(0.525251988026955, 
    2.1375310881346, 1.92655959853434, 0.808516073679365, 6.94769122756052, 
    7.96516095640049, 8.67632872776784, 11.6687484423229, 10.9395102630834
    ), geemodel = 0.757767368912589), bootse = c(0.0968483380904863, 
    0.153209086577049, 0.278269876827797, 0.181165744316697, 
    0.175366970888287, 0.172766632385907, 0.230168005747205, 
    0.353460284092696, 0.470446344250721)), list(modest = list(
        root = c(1.05417218761275, 1.85964072562941, 0.970374288451586, 
        2.41684446441529, 4.59508764185502, 6.36820129337293, 
        8.82312290412061, 10.6850317973346, 11.3788207090621), 
        f.root = c(zi = 7.49266981792118e-10, func1 = 1.13039821947325e-09, 
        func2 = 5.92186966130726e-10, func3 = 2.70667564750138e-10, 
        func4 = 3.83907350354207e-11, func5 = -3.00184876955711e-12, 
        func6 = -1.46567480374671e-12, func7 = -9.26758669805849e-13, 
        func8 = -3.05549666514485e-13), iter = 9L, estim.precis = 3.09623366565697e-10, 
        geemodel_time = c(1.19215121167742, 5.05515569195198, 
        -12.3638086999043, 3.53699607692839, 1.56519697950944, 
        3.52065787768374, 6.2135714566298, 7.19430636115014, 
        8.58528425231453), geemodel = 1.20232163981087), bootse = c(0.0883433140593987, 
    0.174207396095608, 0.29597846965175, 0.181783314221932, 0.217108228587945, 
    0.188025233252604, 0.243869892664112, 0.378675610304316, 
    0.512984856472002)), list(modest = list(root = c(0.94501796947234, 
    1.97891985751697, 0.956973789756932, 1.65509095820357, 4.27878577214496, 
    5.54455979642975, 8.82261243410535, 10.5387911373339, 11.413939692724
    ), f.root = c(zi = 4.1044945220392e-13, func1 = 2.76445533131664e-13, 
    func2 = 6.90489332377808e-14, func3 = 6.99024171879614e-14, 
    func4 = 3.50619056357915e-14, func5 = 1.73079866411241e-14, 
    func6 = 6.0437765903032e-15, func7 = 1.16573417585641e-15, 
    func8 = -1.30451205393456e-15), iter = 7L, estim.precis = 9.8525583428704e-14, 
        geemodel_time = c(1.02829005498286, 3.90595212667231, 
        -6.11272832438839, 2.91012318281684, 1.48062425358966, 
        5.3389938617232, 6.75318574373653, 9.40358426416117, 
        9.0926046661755), geemodel = 0.586975268787713), bootse = c(0.11047429663329, 
    0.121610763816989, 0.243758764036421, 0.150056237119477, 
    0.174804935051113, 0.15944489130202, 0.210200285478908, 0.276057382836717, 
    0.457955396484654)), list(modest = list(root = c(0.935273669901858, 
    2.18421836267646, 0.780631196613534, 2.12764874861797, 4.07726364556391, 
    6.19197949094647, 8.45005000546297, 10.5283301078706, 11.1220191837693
    ), f.root = c(zi = 4.71442884730777e-11, func1 = 4.70098404647956e-11, 
    func2 = 7.59119441026863e-12, func3 = 1.1131505873313e-12, 
    func4 = 1.86263801420488e-12, func5 = -6.49532511109996e-13, 
    func6 = 3.69315689141558e-13, func7 = 9.60287405149529e-13, 
    func8 = 4.11823353196894e-13), iter = 11L, estim.precis = 1.19013412120307e-11, 
        geemodel_time = c(0.896167771144057, -5.02463046799034, 
        13.7793180174963, 3.6659758532145, 14.2017738287068, 
        14.0455632910176, 16.492828756263, 17.9196942417388, 
        18.5228905081031), geemodel = 0.868414862852919), bootse = c(0.0849811652919146, 
    0.155749369524642, 0.201030962408169, 0.167806286012765, 
    0.183933383606526, 0.173777934240076, 0.256327098398118, 
    0.2699610536692, 0.378190501659326)), list(modest = list(
        root = c(0.999132850968256, 2.32326477024587, 0.147288059132262, 
        1.94960200239449, 3.7228233037962, 5.9886813797448, 8.22132911695719, 
        10.5129266068631, 11.1179327049218), f.root = c(zi = 8.06365341166071e-09, 
        func1 = 1.48263193944231e-08, func2 = 3.05940092645851e-09, 
        func3 = 2.47037321154941e-09, func4 = 5.42258732274398e-09, 
        func5 = 2.31282454299375e-09, func6 = 1.03961561581656e-10, 
        func7 = 1.14812881424342e-11, func8 = 7.7309933662359e-12
        ), iter = 8L, estim.precis = 4.03092585032443e-09, geemodel_time = c(1.08398294964943, 
        5.22384824250078, -10.2945675306147, 1.47179745352958, 
        2.2737810557907, 3.53511253052866, 5.93585639222909, 
        7.98058309399246, 7.71439015197716), geemodel = 0.969213215105097), 
        bootse = c(0.103487030323294, 0.162865874607818, 0.267205956175414, 
        0.151694636943682, 0.226961566637483, 0.208957414366824, 
        0.275976415346433, 0.269075313202151, 0.354626178160588
        )), list(modest = list(root = c(1.03466498864961, 1.93943374986498, 
    0.967980426143316, 2.17918766558115, 3.86651183644029, 5.76497045480429, 
    8.50595538626943, 10.6426317992034, 11.7121544205253), f.root = c(zi = 5.16325870947298e-12, 
    func1 = 8.11251066323848e-12, func2 = -4.14876466514613e-14, 
    func3 = 4.89608353859694e-14, func4 = 8.54066817268517e-13, 
    func5 = 4.27841806037096e-12, func6 = 2.37327171803692e-12, 
    func7 = 3.45140582780346e-13, func8 = 2.87617152316955e-14
    ), iter = 6L, estim.precis = 2.36065297204859e-12, geemodel_time = c(1.05997215461078, 
    1.85091650797505, 1.1088166084749, 2.30761613404876, 4.55715843011856, 
    6.41725321585883, 9.68879207611502, 10.0996446691046, 11.876036522395
    ), geemodel = 0.858268389020195), bootse = c(0.0982365307852022, 
    0.161211170536966, 0.283920861247031, 0.162674526346481, 
    0.208467481435509, 0.171898205055186, 0.282505639518659, 
    0.348450602673858, 0.378145841204518)), list(modest = list(
        root = c(0.925946492229047, 2.10895881628026, 1.15082910887252, 
        1.79113386372722, 3.7839023502783, 5.71675075745084, 
        8.38378471552748, 10.5171533776168, 11.6760465155023), 
        f.root = c(zi = 7.26752523716456e-08, func1 = 1.27055689191913e-07, 
        func2 = 1.353263232029e-08, func3 = 6.25194643971705e-08, 
        func4 = 4.67828604605591e-08, func5 = 2.17393758304365e-09, 
        func6 = 8.59449802992351e-11, func7 = 3.99497657177506e-11, 
        func8 = 1.57068247297332e-11), iter = 7L, estim.precis = 3.60979375439298e-08, 
        geemodel_time = c(0.884644944166074, 3.7076892042345, 
        -4.06114447296924, 3.11890568114011, 2.96472473153867, 
        4.7446113739131, 7.15485840168308, 8.84988197189941, 
        9.98766965980526), geemodel = 0.439910077223287), bootse = c(0.0919948297208281, 
    0.146636749093779, 0.275858272714103, 0.146764772733303, 
    0.191288885176524, 0.169377448500051, 0.273450495203079, 
    0.353578132759797, 0.323929142799554)), list(modest = list(
        root = c(1.06442841414795, 2.03104344613247, 0.74380143815238, 
        1.9094771561262, 3.97160599112631, 6.01478020587781, 
        8.66870483848692, 10.6059834487658, 11.5438469699916), 
        f.root = c(zi = 1.02059903861473e-08, func1 = 1.90426036050795e-08, 
        func2 = 1.52863523922298e-10, func3 = 3.17501663849029e-09, 
        func4 = 1.13142234192676e-08, func5 = 4.15252084020462e-09, 
        func6 = 1.45225886871714e-10, func7 = 2.72653011279544e-11, 
        func8 = 1.42592049279244e-11), iter = 13L, estim.precis = 5.35888542289324e-09, 
        geemodel_time = c(0.767240484282346, 1.47812352662229, 
        2.07765343762694, 4.05949208808802, 7.56912346744719, 
        8.27614834451781, 9.63539481062604, 12.1538147382317, 
        11.8066551173744), geemodel = 0.655199928779152), bootse = c(0.0991349149572857, 
    0.222799157365084, 0.339248349504697, 0.182969683151798, 
    0.257974612114975, 0.255337175068058, 0.254618823825758, 
    0.371904936931814, 0.258498273887738)), list(modest = list(
        root = c(1.12795862997105, 1.71824649142684, 0.99564138149747, 
        2.01634612002238, 4.29430880196327, 5.95123923179637, 
        9.00058859193255, 10.4284383093097, 11.7071636225485), 
        f.root = c(zi = 9.53427059524614e-10, func1 = 3.06564718055569e-09, 
        func2 = 5.58372292847054e-10, func3 = 5.10973097601203e-11, 
        func4 = -1.05569182681699e-11, func5 = -1.3934214893041e-11, 
        func6 = -3.70470321087168e-12, func7 = 3.19860804509631e-12, 
        func8 = 9.44050393414386e-12), iter = 9L, estim.precis = 5.18819865670977e-10, 
        geemodel_time = c(1.2983622175913, -3.45045877511447, 
        10.0930540288037, 2.49947916645726, 12.7461241274861, 
        12.4650335160886, 13.6171004448927, 16.2229736907001, 
        16.7666417507872), geemodel = 1.06108764123934), bootse = c(0.104731105619473, 
    0.235041923994619, 0.310538531239435, 0.229609907691292, 
    0.260491879441867, 0.263868065798358, 0.333862393610922, 
    0.380300207955954, 0.302129762400638)), list(modest = list(
        root = c(0.975220534657059, 2.35796362874602, 0.241818164355856, 
        2.18355719326963, 4.02965866609526, 6.05411939172384, 
        8.57766863213774, 10.5718939594371, 11.3383301605845), 
        f.root = c(zi = -1.43773881688958e-13, func1 = 4.16666701141821e-13, 
        func2 = 1.04534436662362e-14, func3 = 4.36120323882294e-14, 
        func4 = 1.38500322321988e-14, func5 = 3.94753674193282e-14, 
        func6 = 9.27036225562006e-14, func7 = 4.6074255521944e-14, 
        func8 = 1.9297063946766e-14), iter = 10L, estim.precis = 9.17673778401869e-14, 
        geemodel_time = c(0.764817926627136, -2.57222107119964, 
        7.93184138978314, 7.66685666396732, 10.8435246609745, 
        12.73508994519, 13.4711126473781, 16.1924135255009, 15.7369456284878
        ), geemodel = 0.606445328872561), bootse = c(0.108240628155618, 
    16.8123410594362, 3909.53596351998, 5.01977466859166, 49.2052713114342, 
    98.6113575761216, 181.257648051649, 2568.53531255089, 11549.7375493725
    )), list(modest = list(root = c(0.99577622836524, 2.13229938050983, 
    0.519777908330126, 2.33076620957953, 3.72966886857508, 5.98984596537496, 
    8.22747755832395, 10.3610103583938, 11.018650346307), f.root = c(zi = 4.18903518539793e-08, 
    func1 = 1.09906478473754e-07, func2 = 2.10979907919184e-08, 
    func3 = 3.71385044939387e-09, func4 = 1.01074098368327e-09, 
    func5 = 3.39901204404747e-10, func6 = 2.10532313804634e-10, 
    func7 = 1.12487893999536e-10, func8 = 5.04362732134389e-11
    ), iter = 13L, estim.precis = 1.98147522486834e-08, geemodel_time = c(0.607818697083327, 
    -7.32833048272977, 16.3677526032734, 7.15130058758483, 18.677738088913, 
    14.7584400170487, 19.9778659827815, 19.5919853316867, 21.1302949482135
    ), geemodel = 0.744498828816102), bootse = c(0.113920625445849, 
    11.9357461503651, 25.1708593187567, 23.2467652317748, 94.3861323650033, 
    47.0237340239443, 47.4143780276564, 296.063477921256, 44.4474689831341
    )), list(modest = list(root = c(1.16045541624934, 1.79184438634023, 
    1.09102345165487, 2.09646300470926, 4.07843939068466, 5.96366474001297, 
    9.03892601652914, 10.1680463171078, 12.3452859501335), f.root = c(zi = 1.38389300019526e-12, 
    func1 = 2.08222328268448e-12, func2 = 5.62050406216485e-15, 
    func3 = -1.96526822593412e-14, func4 = -2.62012633811537e-14, 
    func5 = 6.90281165560691e-13, func6 = 1.02017699843415e-12, 
    func7 = 3.50358630996084e-13, func8 = 3.89133170131117e-14
    ), iter = 6L, estim.precis = 6.24146760509604e-13, geemodel_time = c(1.14378741331069, 
    2.83970500618573, -1.94976747913777, 2.32784764300289, 2.97990977011981, 
    5.41303803484085, 8.88709365388461, 9.50875535712232, 10.6614211377654
    ), geemodel = 0.940855023139112), bootse = c(0.0990968748844649, 
    0.159635483663492, 0.218661648887606, 0.147264416901566, 
    0.168868365535671, 0.190538380313205, 0.246490172979482, 
    0.367131347692178, 0.49103537417075)), list(modest = list(
        root = c(0.959803499624581, 2.03657430870987, 0.776152247612203, 
        2.26168760776572, 3.80234734379049, 5.75573801829354, 
        8.5581023574912, 10.2137437953139, 11.5927870362816), 
        f.root = c(zi = 8.12732606769728e-07, func1 = 1.4148482317955e-06, 
        func2 = 2.88610373317191e-09, func3 = 8.99882065738544e-09, 
        func4 = 3.04238153280532e-07, func5 = 8.81207652098093e-07, 
        func6 = 2.06092402921243e-07, func7 = 8.92288570808475e-09, 
        func8 = 1.06530865001374e-09), iter = 6L, estim.precis = 4.04554685068194e-07, 
        geemodel_time = c(1.21385487133671, 1.76844835408979, 
        0.966248464947996, 2.40916117674154, 4.26640181169974, 
        7.37876800438087, 8.48287704294724, 11.294307211207, 
        10.7610748882733), geemodel = 1.2647506479527), bootse = c(0.105610346485819, 
    0.160814649596819, 0.272129589385546, 0.184906645042528, 
    0.213255096028443, 0.176062709805119, 0.264312054669811, 
    0.377674076622922, 0.683349092968269)), list(modest = list(
        root = c(1.03574276241777, 2.03865820643161, 0.776804783227361, 
        1.88086262115361, 4.00916325717077, 5.72697255905439, 
        8.83773646033839, 10.2151894128502, 11.6765936727356), 
        f.root = c(zi = 9.791450983343e-10, func1 = 1.58689739127027e-09, 
        func2 = 1.75460979079389e-10, func3 = 4.23820145645237e-11, 
        func4 = 2.5662061364784e-10, func5 = 3.15721615518072e-10, 
        func6 = 5.09105448770475e-11, func7 = 5.94790883212681e-12, 
        func8 = 3.95888877235961e-12), iter = 6L, estim.precis = 3.79671672766214e-10, 
        geemodel_time = c(1.23702539089648, 0.247259321698353, 
        4.42470834700378, 1.3684778761693, 7.46264626737528, 
        7.60624858489605, 11.129987936148, 12.3958986257528, 
        13.3264837696524), geemodel = 1.36278075823564), bootse = c(0.0817445047442989, 
    0.139489983565664, 0.221813651176604, 0.131478519378211, 
    0.17569757344597, 0.165091885425735, 0.295717038204856, 0.277725557091494, 
    0.343726667639267)), list(modest = list(root = c(1.10312705835857, 
    1.94297332227798, 0.901845577381777, 1.97177297479674, 3.99868839656493, 
    5.87639207133984, 8.44065046817173, 10.3668463077265, 11.4409906718536
    ), f.root = c(zi = 6.88171741813903e-11, func1 = 1.57160839897585e-10, 
    func2 = 7.9398543295639e-11, func3 = 3.97727684120497e-11, 
    func4 = 6.21244028442547e-12, func5 = -7.95197241387768e-14, 
    func6 = -3.88578058618805e-14, func7 = -2.66037192275803e-14, 
    func8 = 3.03229663600746e-15), iter = 13L, estim.precis = 3.90566421796616e-11, 
        geemodel_time = c(0.442770935235574, 5.2808462483539, 
        -22.0786033549009, 10.2257733055223, -1.36729154283862, 
        5.37002771182717, 4.78605946032836, 9.00400609444962, 
        7.18069717182408), geemodel = 0.43397400210695), bootse = c(0.0890174045645952, 
    0.137542294000492, 0.22397743350385, 0.174100628297788, 0.165091014600175, 
    0.184064154245373, 0.22287030964888, 0.351442576699293, 0.405512212322854
    )), list(modest = list(root = c(1.03350788539817, 2.29893913919765, 
    0.506911060744573, 1.97551918545537, 3.93038117425617, 5.75259132459853, 
    7.98972322692643, 10.5944929624649, 11.7822991690595), f.root = c(zi = 3.92566101847791e-09, 
    func1 = 6.23183860071208e-09, func2 = 3.22733957180271e-09, 
    func3 = 1.55999890782965e-09, func4 = 1.76341774515976e-10, 
    func5 = 1.92015847666482e-12, func6 = -5.77393688416805e-12, 
    func7 = -1.59786767151004e-12, func8 = -1.56294177226053e-12
    ), iter = 18L, estim.precis = 1.68133719757144e-09, geemodel_time = c(1.07781479402191, 
    5.55578405467553, -30.9598321465168, 6.8046639035491, 2.43442593574966, 
    1.80487209435863, 7.0080168729339, 5.94414205985007, 8.38794043733748
    ), geemodel = 0.686307905872635), bootse = c(0.0909992020183495, 
    0.209335900410312, 0.349808703479822, 0.222453831192534, 
    0.267868587100528, 0.21293426120684, 0.316767301818765, 0.392355996451728, 
    0.64682554630774)), list(modest = list(root = c(0.969686293642785, 
    2.09478696865414, 0.542374792156338, 2.11730656664358, 3.84932687086491, 
    6.06460021142711, 8.51782771617484, 10.5551550125066, 11.9985694144048
    ), f.root = c(zi = 1.03170961773813e-08, func1 = 1.74098133687295e-08, 
    func2 = 8.99572747195543e-09, func3 = 4.65405056224703e-09, 
    func4 = 6.04086794475656e-10, func5 = 4.19384527106104e-11, 
    func6 = 1.74859848822706e-11, func7 = 7.13532797300478e-12, 
    func8 = 2.25814939663893e-12), iter = 20L, estim.precis = 4.67217692108349e-09, 
        geemodel_time = c(0.948917034467841, 4.95745384956575, 
        -32.7212053460786, 6.62718184991316, 0.860715967168498, 
        4.14490544887895, 5.77945027125947, 8.48648327980815, 
        8.31069839599998), geemodel = 0.896934687296177), bootse = c(0.139415472731893, 
    0.143908979845009, 0.187888748363121, 0.150118995725813, 
    0.176936460372712, 0.136621681639622, 0.291391314774434, 
    0.289247150593855, 0.353607367441323)), list(modest = list(
        root = c(0.973955325286315, 2.07889520224934, 0.731715585306035, 
        1.78392455371649, 3.87345177502317, 5.77070407404968, 
        7.98640197302394, 10.9567618324504, 11.3003755687446), 
        f.root = c(zi = 1.22335475083446e-12, func1 = 1.98241423277068e-12, 
        func2 = 1.34892097491957e-14, func3 = 1.16781584402759e-14, 
        func4 = 4.92661467177413e-14, func5 = 6.80649980822068e-13, 
        func6 = 1.02686956160447e-12, func7 = 3.25946274094477e-13, 
        func8 = 5.31519273039294e-15), iter = 6L, estim.precis = 5.90998167529307e-13, 
        geemodel_time = c(1.17350843457651, 2.31284032964244, 
        -0.309638561174475, 2.01529571469127, 4.09580535196789, 
        5.59926628461149, 9.01204840238244, 10.1616811601342, 
        10.9780538773827), geemodel = 0.52600296939079), bootse = c(0.0983657855215357, 
    0.158319502680909, 0.231046599609618, 0.148230820097348, 
    0.200419947603978, 0.18723863447522, 0.27450922903824, 0.326652929883972, 
    0.566733723907112)), list(modest = list(root = c(0.855122332485083, 
    1.95229497758352, 1.1912335913478, 2.38155549068862, 4.1612945733424, 
    6.51854023272329, 8.76262033256752, 10.7403314329563, 11.977273170174
    ), f.root = c(zi = 3.36619621066347e-12, func1 = 5.46040990201391e-12, 
    func2 = 9.85544978959751e-13, func3 = 3.55748763780639e-12, 
    func4 = 2.24392726622114e-12, func5 = -3.49720252756924e-14, 
    func6 = -1.6947554470903e-13, func7 = -3.70328767651529e-14, 
    func8 = 1.2231318388678e-14), iter = 8L, estim.precis = 1.76303086231147e-12, 
        geemodel_time = c(1.13057504533729, 2.54322822560995, 
        -1.06375742479744, 4.43643146533832, 4.16769409239654, 
        6.48649805777552, 8.93491281462851, 9.99427723902516, 
        11.1500714392074), geemodel = 0.597454784196653), bootse = c(0.102785780775034, 
    0.157493553814973, 0.243748853992752, 0.125960753795229, 
    0.202289560685562, 0.181350268664664, 0.231925800674221, 
    0.278887879670393, 0.491052902729318)), list(modest = list(
        root = c(0.938564837383015, 2.02399868701157, 0.735966863979317, 
        2.38630992842631, 4.07039148119367, 5.6086808032897, 
        8.80062571745922, 10.3069253508827, 11.1421393706809), 
        f.root = c(zi = 8.01409938411268e-10, func1 = 1.07552522443655e-09, 
        func2 = 5.50978210972497e-10, func3 = 2.93380585450476e-10, 
        func4 = 4.32238776021387e-11, func5 = 2.35556019134719e-12, 
        func6 = -8.85957973650875e-13, func7 = -7.3762523866705e-13, 
        func8 = -4.68514116391816e-13), iter = 36L, estim.precis = 3.07662832710331e-10, 
        geemodel_time = c(0.946783634667027, 5.48170118727149, 
        -62.0405461593871, 8.43418981901597, 0.530324334647195, 
        4.55337125977151, 5.63081928332064, 6.97570300403254, 
        8.18594292977899), geemodel = 0.62895160506682), bootse = c(0.109162233410053, 
    15.2617193937647, 600.421947541655, 3704.41154466682, 28936.308805471, 
    371.879179203866, 442.695484993882, 2063.98760017179, 3945.91661705851
    )), list(modest = list(root = c(0.951511182884318, 2.11999572154282, 
    0.755582976559284, 1.84465210810793, 4.02508680758106, 5.71045633851965, 
    8.33281219301792, 10.6455168035623, 10.9820988112212), f.root = c(zi = 3.54033514282648e-07, 
    func1 = 5.68186500182755e-07, func2 = 4.167867544147e-09, 
    func3 = 7.07867502391935e-08, func4 = 3.36567651276765e-07, 
    func5 = 1.4879469402429e-07, func6 = 5.45349077007984e-09, 
    func7 = 4.63804550321356e-11, func8 = 1.35473299245348e-11
    ), iter = 6L, estim.precis = 1.65338932900537e-07, geemodel_time = c(1.03415159382318, 
    2.17737833293123, 0.628787125523575, 2.1002053521558, 5.03047028770007, 
    6.52277368357227, 8.33472492429694, 10.9018679463817, 11.0720424143202
    ), geemodel = 0.967780681317988), bootse = c(0.128616096828076, 
    0.176331743472393, 0.256540533354046, 0.199767165441046, 
    0.195564091019567, 0.19516899306951, 0.244042271537371, 0.463252369045889, 
    0.4216590032641)), list(modest = list(root = c(1.00174368650438, 
    1.85931578525816, 0.889141683740276, 2.24366924303451, 4.08885476692261, 
    6.01158727368203, 9.00291684532435, 10.521763274851, 11.6546820675626
    ), f.root = c(zi = 9.52349310523459e-13, func1 = 1.25566224085105e-13, 
    func2 = 2.85604873084822e-13, func3 = 3.05311331771918e-16, 
    func4 = -1.89463895960973e-13, func5 = -7.57727214306669e-14, 
    func6 = -6.28941343450151e-14, func7 = -2.7110909003869e-14, 
    func8 = -1.70679442801358e-14), iter = 22L, estim.precis = 1.9290392489398e-13, 
        geemodel_time = c(1.17662057056358, 6.19430749315508, 
        -36.8394905671882, 7.01349943082107, 0.614838638585775, 
        3.01379185509809, 5.20790521222432, 6.89538759724486, 
        6.40742041874707), geemodel = 0.919517370053696), bootse = c(0.114255112760829, 
    7.2481337663169, 17.179894923236, 11.9449443078403, 10.54090924358, 
    79.9732095970264, 449.78505362743, 572.168980394534, 207.43078833315
    )), list(modest = list(root = c(1.04828324882068, 2.18867173784747, 
    0.731382567453871, 2.03143935765728, 4.06641018366323, 6.10038215620206, 
    8.90969013256647, 10.1731702236722, 11.8277532993917), f.root = c(zi = -5.65103519534205e-14, 
    func1 = 1.13242748511766e-14, func2 = -1.19348975147204e-15, 
    func3 = -1.65423230669148e-14, func4 = -2.9920510513648e-14, 
    func5 = -8.74300631892311e-16, func6 = -3.21061978247539e-15, 
    func7 = 5.36528287076177e-15, func8 = 3.57353036051222e-15
    ), iter = 10L, estim.precis = 1.42794093091415e-14, geemodel_time = c(1.21077125596176, 
    4.02132816873841, -7.73075463532876, 2.45326070270606, 4.15633030208643, 
    4.99887365052527, 7.08386293042594, 8.86410323641963, 9.13130359627881
    ), geemodel = 1.40435153860058), bootse = c(0.105294669532659, 
    0.16970589872915, 0.267478884119927, 0.137594079155957, 0.211163786303556, 
    0.175594803789767, 0.213599506011656, 0.356814157914001, 
    0.654404123618765)), list(modest = list(root = c(1.10714264127955, 
    2.05136961273207, 0.704621386902671, 1.92493484260968, 4.19102990163714, 
    5.77024263227246, 8.50265277540163, 10.4937222812851, 11.6777106514037
    ), f.root = c(zi = 9.60231893998298e-11, func1 = 1.70211178485147e-10, 
    func2 = 1.79143158640649e-12, func3 = 2.85971247496099e-11, 
    func4 = 1.02531098953966e-10, func5 = 3.42489370197541e-11, 
    func6 = 1.97059035755842e-12, func7 = 4.90260609886661e-13, 
    func8 = 8.0244246475705e-14), iter = 6L, estim.precis = 4.84382283787371e-11, 
        geemodel_time = c(0.970577291559562, 1.99285928423027, 
        1.2324571696471, 1.92273055879262, 5.662601759339, 5.64232979997354, 
        9.74913472297721, 10.3013269190669, 11.3750981493943), 
        geemodel = 0.990516614010557), bootse = c(0.114986580964335, 
    0.134527042354798, 0.233775451349976, 0.155943386792399, 
    0.177025183601744, 0.161704035188248, 0.269390911860472, 
    0.29736592653434, 0.7546241654469)), list(modest = list(root = c(0.82014753961176, 
    2.11023936170149, 0.881265259272542, 2.25133342148576, 4.0014574519252, 
    6.15767225797755, 8.56628745755615, 11.0109149371391, 12.0252364973785
    ), f.root = c(zi = 1.88320652405594e-08, func1 = 3.64977934541599e-08, 
    func2 = 4.55767583813467e-09, func3 = 5.93178645091896e-10, 
    func4 = 1.61086564226531e-10, func5 = 2.62133193840511e-11, 
    func6 = 8.91379331457998e-12, func7 = 6.58892385096976e-12, 
    func8 = 4.71419084324687e-12), iter = 22L, estim.precis = 6.74313666328503e-09, 
        geemodel_time = c(0.935425797625334, -16.5714292180527, 
        31.075392614395, 9.86394297309918, 28.1649701468509, 
        24.2502363699322, 28.7511475715496, 28.8308746794274, 
        30.3567967013519), geemodel = 0.883414665499067), bootse = c(0.0835917317184965, 
    0.100903273218662, 0.160173515800703, 0.102194966334716, 
    0.158512195756184, 0.133246637987896, 0.239761916048958, 
    0.336551228306575, 0.318778866220921)), list(modest = list(
        root = c(0.939467864245477, 2.10946503853244, 0.785871955273651, 
        2.17192948651518, 3.80439482604434, 6.09899978702562, 
        8.25044133527491, 10.6592949502554, 11.0650353741106), 
        f.root = c(zi = 1.13511422483725e-11, func1 = 2.12384554387768e-11, 
        func2 = 1.16646969861023e-11, func3 = 5.00648827950201e-12, 
        func4 = 7.50868117682657e-13, func5 = 7.18869408444789e-13, 
        func6 = 6.99024171879614e-14, func7 = 5.3555250512094e-15, 
        func8 = 2.24820162486594e-15), iter = 9L, estim.precis = 5.64533629141612e-12, 
        geemodel_time = c(0.802112031015984, 4.79315451028343, 
        -11.4895458506189, 4.06438714704482, 0.378827913794199, 
        5.4025179427746, 5.85524088738199, 8.86373520713082, 
        8.19527983113575), geemodel = 1.01141296474068), bootse = c(0.127614786498621, 
    0.186179898806145, 0.225006273815493, 0.195612897634472, 
    0.191604382530928, 0.25349117011315, 0.256481532772251, 0.412358268566406, 
    0.584766316410242)), list(modest = list(root = c(1.04478712353074, 
    2.22600595060869, 0.614792099300354, 1.96315496906362, 3.65112999812229, 
    5.81927252255948, 8.1138104286315, 10.722484446662, 11.5353742914454
    ), f.root = c(zi = 2.9674894275189e-07, func1 = 5.00762515343034e-07, 
    func2 = 4.342554843495e-09, func3 = 6.90935473659713e-08, 
    func4 = 3.00807400474556e-07, func5 = 1.19157112787871e-07, 
    func6 = 4.61283711228333e-09, func7 = 1.25706681175508e-10, 
    func8 = 3.84900425876196e-11), iter = 6L, estim.precis = 1.43965456378096e-07, 
        geemodel_time = c(0.978018470990484, 2.64937488329783, 
        0.10454433164987, 1.23953751353039, 4.68410732818677, 
        6.05959050461078, 8.33134947770318, 10.024983940972, 
        10.3329419079631), geemodel = 0.469832589463679), bootse = c(0.108623530491337, 
    0.194747203496132, 0.298397397238871, 0.207331125485973, 
    0.235654004307971, 0.237968254231571, 0.30396631789994, 0.404362303106722, 
    0.669143460962924)), list(modest = list(root = c(0.99162621129215, 
    1.97357480982909, 0.969093345286894, 2.00544932962933, 4.17215514008752, 
    5.96146492793676, 8.73154472648058, 10.7268528066494, 11.6267457251674
    ), f.root = c(zi = 7.34657512269088e-07, func1 = 1.10918429307993e-06, 
    func2 = 3.53550616560838e-09, func3 = 8.09131354279069e-08, 
    func4 = 2.23288505976638e-07, func5 = 3.03171894630583e-07, 
    func6 = 3.83406499350524e-07, func7 = 1.05874082535762e-07, 
    func8 = 8.30846408339525e-09), iter = 5L, estim.precis = 3.28037765946604e-07, 
        geemodel_time = c(1.06497069028765, 2.54122197195197, 
        -0.584270496098058, 2.01905893212521, 4.15197117813509, 
        5.55510066586912, 9.13142030221211, 9.79257984420788, 
        10.7188187406669), geemodel = 0.559614247249885), bootse = c(0.106041724849975, 
    0.130303260398562, 0.162923956012878, 0.124192695785926, 
    0.146153428117541, 0.131573446551446, 0.228296216651087, 
    0.308590905215368, 0.281679526266606)), list(modest = list(
        root = c(0.993746623265215, 2.00229554864976, 0.649002039473753, 
        2.09956931737169, 3.90701305310593, 5.82763676268633, 
        8.50910704384641, 10.8636015964036, 11.7998760802723), 
        f.root = c(zi = 1.03741681911629e-10, func1 = 1.8894863451635e-10, 
        func2 = 1.74077419146101e-12, func3 = 2.04097294620453e-11, 
        func4 = 9.91331808308793e-11, func5 = 6.26756008204055e-11, 
        func6 = 2.80908629690657e-12, func7 = -6.13953332617712e-14, 
        func8 = -5.57748291996063e-14), iter = 12L, estim.precis = 5.32862064657931e-11, 
        geemodel_time = c(1.0390018303899, 1.85716823112548, 
        1.35142164294328, 0.763061023939386, 7.13370535566356, 
        8.24575774464668, 7.87832973372697, 11.9618668558259, 
        11.2468673270442), geemodel = 0.469414415424658), bootse = c(0.0981972337324904, 
    0.207897787207003, 0.302051100884371, 0.160475662377946, 
    0.230602666946805, 0.228268815929828, 0.251142884285986, 
    0.411205174114857, 0.383596179586934)), list(modest = list(
        root = c(1.08512663282404, 1.67528686755076, 1.10313781962721, 
        2.31074439180329, 4.33590854489781, 6.3166221806939, 
        9.51358513324557, 10.7022122492852, 12.1213614558005), 
        f.root = c(zi = 4.18753920428117e-11, func1 = 7.41632311118678e-11, 
        func2 = 4.02616499167729e-11, func3 = 1.88488114005736e-11, 
        func4 = 2.9387881017584e-12, func5 = -4.15778522722121e-14, 
        func6 = -8.09075029195583e-14, func7 = -6.7129244871178e-14, 
        func8 = -3.00340806912158e-14), iter = 19L, estim.precis = 1.98119468060598e-11, 
        geemodel_time = c(1.30987459360222, 4.87097133913749, 
        -31.053351365642, 8.54400733188168, 0.211270688272631, 
        5.21702107186513, 6.46916866155434, 8.00239699342403, 
        8.46491654570504), geemodel = 0.978207270262837), bootse = c(0.130583080628378, 
    0.192886061159562, 0.256658532051254, 0.135881813265729, 
    0.219538064944751, 0.192324576062497, 0.254120251292901, 
    0.304781144150699, 0.28759797429413)), list(modest = list(
        root = c(0.926264639864184, 2.11287451350152, 0.575209622850018, 
        2.04405643265398, 3.96009992291929, 5.4942981611583, 
        8.59689350472254, 10.1720921636822, 11.5279301150133), 
        f.root = c(zi = 5.32031529942856e-10, func1 = 9.44303635286303e-10, 
        func2 = 1.40980477292274e-10, func3 = 1.55673529622646e-11, 
        func4 = 5.48588952042905e-12, func5 = 5.10425035571416e-12, 
        func6 = 6.44689857054459e-12, func7 = 4.29477287067215e-12, 
        func8 = 5.08093567219703e-12), iter = 10L, estim.precis = 1.84366193608139e-10, 
        geemodel_time = c(0.803208934328318, -3.82294144493205, 
        11.7013239623412, 3.50588171845166, 14.4842343400126, 
        11.8081484813807, 15.9228229752203, 16.5866186835197, 
        17.5995258006552), geemodel = 0.718477787957476), bootse = c(0.0988778149676926, 
    0.132815690141688, 0.21663522605278, 0.151277495495089, 0.185536429645287, 
    0.157499820650996, 0.302401572595305, 0.347319715726353, 
    0.410163627192068)), list(modest = list(root = c(1.15027893519137, 
    1.87735274839459, 1.01812031695767, 1.89493913581352, 3.72566684297028, 
    5.64222490947917, 8.54866154790264, 9.91123404383969, 12.4747783536857
    ), f.root = c(zi = 9.76799299223785e-08, func1 = 1.42500589550565e-07, 
    func2 = 2.36778123149928e-10, func3 = 9.98329946488852e-10, 
    func4 = 3.27585649717577e-08, func5 = 8.80557493448952e-08, 
    func6 = 1.95132613643734e-08, func7 = 7.5334974369845e-10, 
    func8 = 7.91010278111681e-11), iter = 7L, estim.precis = 4.25084059994576e-08, 
        geemodel_time = c(1.22871879118126, 2.89937244988212, 
        -2.33812072761936, 2.46704557955847, 2.118992885463, 
        7.14820476390515, 6.10804101700661, 10.6492897121322, 
        9.4265784291551), geemodel = 1.22189254093584), bootse = c(0.113355166268789, 
    0.124451573907166, 0.257738005802237, 0.145122821334829, 
    0.158246685570751, 0.144230634209682, 0.345626514348335, 
    0.548529456488505, 0.913629232146028)), list(modest = list(
        root = c(1.19550235343159, 2.02206108654471, 0.808414598649398, 
        2.10719698311375, 3.63040218533939, 5.74754041489772, 
        8.40006219526058, 10.0978586514434, 11.6429173179288), 
        f.root = c(zi = 7.62723217917483e-14, func1 = 1.45550238528358e-13, 
        func2 = -3.0739299994309e-15, func3 = 1.42663658664333e-14, 
        func4 = 5.42899059041702e-14, func5 = 4.90441021128163e-14, 
        func6 = 7.44617770085309e-15, func7 = -4.46864767411626e-15, 
        func8 = 6.42888520197005e-15), iter = 8L, estim.precis = 4.00933971977663e-14, 
        geemodel_time = c(1.11451262282194, 3.11897702540347, 
        -2.83083291505383, 2.59405140416079, 3.35951466477686, 
        6.62885838613404, 7.43367135557317, 9.82029554201477, 
        10.4324502053755), geemodel = 1.27705718240526), bootse = c(0.11728313737945, 
    0.180080848507584, 0.283208843288667, 0.146486032352074, 
    0.225042629617204, 0.194541414618948, 0.325938575840047, 
    0.421633339626138, 0.286208377749187)), list(modest = list(
        root = c(0.892115461918076, 2.09427780149399, 0.509717683253131, 
        2.28110793147912, 3.67639223345917, 5.89670034965669, 
        8.19460787683537, 10.853529850865, 11.3566139419313), 
        f.root = c(zi = 6.59236931710439e-09, func1 = 1.16852110210175e-08, 
        func2 = 8.89048834551431e-11, func3 = 2.41255173651089e-09, 
        func4 = 6.76604194893571e-09, func5 = 2.30905583542551e-09, 
        func6 = 8.25627621825475e-11, func7 = 1.56218538539116e-11, 
        func8 = 9.10767294914905e-12), iter = 15L, estim.precis = 3.32904744793719e-09, 
        geemodel_time = c(1.14757447131113, 3.11112703422755, 
        -3.21638138507253, 4.59495038659039, 5.33905286685989, 
        5.29847240012972, 7.19270384620391, 10.4439248689223, 
        9.6332937472791), geemodel = 0.864200652591622), bootse = c(0.109239181576929, 
    0.166366543641402, 0.223786694687294, 0.156365761758585, 
    0.18251796509017, 0.195223198922095, 0.239592588153671, 0.412565894397166, 
    0.485272102148425)), list(modest = list(root = c(1.05519303877039, 
    1.99704208054128, 0.696590279044236, 1.73681982869653, 3.92584436455513, 
    5.99200135203983, 8.40424419522845, 10.8632049105172, 12.0017372084275
    ), f.root = c(zi = 1.43196565716153e-12, func1 = 2.6816326936796e-12, 
    func2 = 1.43565714871841e-14, func3 = 8.08291286550147e-14, 
    func4 = 4.33571148012279e-13, func5 = 1.53952861068009e-12, 
    func6 = 5.13727949069676e-13, func7 = 3.18245050538041e-14, 
    func8 = -4.86926037684965e-15), iter = 7L, estim.precis = 7.48033947130669e-13, 
        geemodel_time = c(0.950579973507265, 2.14559547121363, 
        0.898259638467141, 1.37829283141701, 5.18341893507032, 
        6.74608699501352, 9.9051738547025, 9.97492079193161, 
        11.5658021029477), geemodel = 0.599681692631627), bootse = c(0.114927983781759, 
    0.146485711712916, 0.250369183661409, 0.152984866586316, 
    0.171949610667563, 0.192849964849725, 0.246344859697687, 
    0.41545823517225, 0.469545453425014)), list(modest = list(
        root = c(0.821391174788057, 2.15476560206032, 0.72080860228965, 
        2.11659262575715, 4.32647727815001, 6.17752136253359, 
        8.63407612994664, 10.7530516503126, 11.5337141345081), 
        f.root = c(zi = 3.75748997250014e-07, func1 = 4.5929296366154e-07, 
        func2 = 5.49289613793746e-10, func3 = 2.77753698970637e-09, 
        func4 = 1.01193133678042e-07, func5 = 2.81629184408004e-07, 
        func6 = 6.78093340471253e-08, func7 = 3.73160990996269e-09, 
        func8 = 1.39783076780198e-09), iter = 7L, estim.precis = 1.4379220892511e-07, 
        geemodel_time = c(0.760963709266125, 1.67973648588024, 
        2.51364426891493, 1.91916003739422, 5.69588914749473, 
        8.6046356393592, 8.76305445241959, 11.9637008699529, 
        12.0679467376601), geemodel = 1.6593093014705), bootse = c(0.131393158004206, 
    0.212045605566181, 0.336321126788376, 0.173171492704408, 
    0.259137290882092, 0.186402705914346, 0.307142556972573, 
    0.225610893876501, 0.366036768115975)), list(modest = list(
        root = c(1.0112073742036, 2.04110629020316, 0.625818405454962, 
        2.03549900349139, 3.78727437482098, 5.84718589397072, 
        8.443577061986, 10.271323056017, 11.498391392164), f.root = c(zi = 4.67795346903443e-09, 
        func1 = 8.59838733546781e-09, func2 = 1.76037283708408e-11, 
        func3 = 9.43302311262606e-11, func4 = 1.83595082192678e-09, 
        func5 = 5.09566070241996e-09, func6 = 1.47568010588905e-09, 
        func7 = 6.17241258105139e-11, func8 = 8.16122169844391e-12
        ), iter = 7L, estim.precis = 2.42949463797157e-09, geemodel_time = c(1.10958046442905, 
        4.10992767906744, -5.35384207760294, 2.36296194555362, 
        0.461303134114609, 6.41690389798776, 5.80471102709635, 
        8.69364520106274, 8.7832647540551), geemodel = 0.853712434675807), 
        bootse = c(0.090542427529352, 0.18836824921558, 0.326100619369304, 
        0.163803663027101, 0.218462551661314, 0.225362656194932, 
        0.297755144143447, 0.327284427940359, 0.330548550443263
        )), list(modest = list(root = c(1.09354860994157, 1.99474982421512, 
    0.598083125012202, 2.2136579651197, 3.66654937478664, 5.81732663723338, 
    8.2341348039729, 10.7352869586695, 11.2246496872056), f.root = c(zi = 3.87013231573086e-07, 
    func1 = 6.21520065302583e-07, func2 = 3.14705972737147e-07, 
    func3 = 1.55066401814983e-07, func4 = 2.24418168996016e-08, 
    func5 = 1.47174680081852e-09, func6 = 2.94068699946415e-10, 
    func7 = 1.19768361894756e-10, func8 = 6.75913630621139e-11
    ), iter = 37L, estim.precis = 1.66966740394791e-07, geemodel_time = c(1.24369862893574, 
    5.08373513523795, -65.3452399398509, 9.36906235824708, 0.389265296985304, 
    2.99621221067389, 6.92728680327321, 6.4053604789973, 8.32765258890001
    ), geemodel = 0.77593039750374), bootse = c(0.1176284929449, 
    0.571934142428373, 31.0387902843203, 2.39576522385699, 0.70465315181976, 
    1157.57151344437, 2013.53550661051, 2213.67532458577, 2638.35112335566
    )), list(modest = list(root = c(1.08577102627733, 1.79504747647298, 
    0.962156727714888, 1.99791128115021, 3.96358778941301, 5.69307708380163, 
    9.0679862616281, 10.385873431037, 11.9375478529913), f.root = c(zi = 4.736698727692e-08, 
    func1 = 1.00937008529201e-07, func2 = 3.86923806674501e-10, 
    func3 = 6.9272945713017e-10, func4 = 7.662820128429e-09, 
    func5 = 5.02865622475923e-08, func6 = 3.50514288149917e-08, 
    func7 = 6.23960352676706e-09, func8 = 4.02174204529315e-10
    ), iter = 6L, estim.precis = 2.76695819991372e-08, geemodel_time = c(0.835047456648341, 
    2.17218972878598, 0.831559415815398, 1.80150838115697, 4.56595303611883, 
    6.33459222505806, 9.83107495478561, 10.6259340697075, 11.138496247418
    ), geemodel = 0.47857691434332), bootse = c(0.110343723437756, 
    0.158842442185117, 0.245209983619891, 0.166673831202907, 
    0.180289041560126, 0.205978869535044, 0.308433835969352, 
    0.418906302610207, 0.354618770646087)), list(modest = list(
        root = c(0.910984442976222, 1.9444607750547, 0.81882457381335, 
        2.27001998004632, 4.40911826669419, 6.25799236342373, 
        8.72000674705738, 10.52892248839, 11.6669915112981), 
        f.root = c(zi = 5.24262084855565e-08, func1 = 1.04065669970232e-07, 
        func2 = 1.06222296791803e-08, func3 = 1.91441193453379e-09, 
        func4 = 1.37080383155741e-09, func5 = 1.04623184560282e-08, 
        func6 = 1.49895065439803e-08, func7 = 4.55232836149566e-09, 
        func8 = 3.45109940624866e-10), iter = 6L, estim.precis = 2.23053985781322e-08, 
        geemodel_time = c(0.698202290336426, 0.217800508764501, 
        4.9805521760756, 2.3144950185994, 8.05791555274101, 7.87346566930636, 
        12.7553645407253, 11.901019714226, 13.2724170706819), 
        geemodel = 0.903810911681522), bootse = c(0.101254869956541, 
    0.172508896253975, 0.270844659111964, 0.185188672770554, 
    0.226847611807008, 0.201495132962103, 0.305278461460857, 
    0.335192061661869, 0.31572684625105)), list(modest = list(
        root = c(1.04161342314177, 1.93634759472129, 0.619365098378101, 
        2.37898403986034, 4.13134072941609, 6.56049543919794, 
        8.82308597457676, 10.6048177026578, 11.8005910875845), 
        f.root = c(zi = 2.517992481188e-10, func1 = 3.77993969458146e-10, 
        func2 = 2.19078141044937e-12, func3 = 7.01875224606852e-11, 
        func4 = 2.26571345018911e-10, func5 = 7.62533092224515e-11, 
        func6 = 2.58848498191355e-12, func7 = 1.29632415912795e-13, 
        func8 = 1.12528896248874e-13), iter = 7L, estim.precis = 1.11980757998169e-10, 
        geemodel_time = c(0.98459929392683, 3.63759199415057, 
        -4.39660073571065, 2.48519983787347, 3.7016388995003, 
        5.21686180785208, 8.1038857328697, 9.53562542572521, 
        9.47056441864932), geemodel = 0.814773882425693), bootse = c(0.135664264580376, 
    0.169199290717314, 0.229411741879502, 0.181148050232659, 
    0.187045653852515, 0.215427767523295, 0.230841499835863, 
    0.325757338717094, 0.34077278102988)), list(modest = list(
        root = c(0.778058088719339, 2.28439753370696, 0.47235920695992, 
        2.38212000300787, 3.79326600033681, 6.22076400558344, 
        8.47914451825156, 10.6410377024502, 11.4625762129444), 
        f.root = c(zi = 3.58828522450949e-11, func1 = 4.96631624713473e-11, 
        func2 = -4.88498130835069e-14, func3 = 2.25208740545213e-13, 
        func4 = 1.05410344081874e-11, func5 = 3.01572101709183e-11, 
        func6 = 8.96936344640942e-12, func7 = 5.26856336335868e-13, 
        func8 = 1.61315405478035e-13), iter = 8L, estim.precis = 1.51306503374889e-11, 
        geemodel_time = c(1.01113530939085, 2.25435988793011, 
        -0.0110785695702666, 2.52453221875723, 4.57186179576797, 
        8.22561314687097, 8.08616799950067, 11.3334095766988, 
        10.798854683792), geemodel = 0.691421079722302), bootse = c(0.10791103030672, 
    0.168617281818486, 0.226816862819603, 0.17807975282175, 0.18096512090877, 
    0.168360201514893, 0.295653703196625, 0.334309040951509, 
    0.585567530266491)), list(modest = list(root = c(0.869874233733566, 
    2.00424000943555, 1.02252863117016, 2.04457711226987, 4.24822067470619, 
    6.03098019228484, 9.06276718909065, 10.5722676361286, 11.3841035415359
    ), f.root = c(zi = 1.13187791361824e-08, func1 = 1.81943614618874e-08, 
    func2 = 3.46442041720962e-11, func3 = 1.47076961720671e-10, 
    func4 = 3.75365739879729e-09, func5 = 1.12040371062858e-08, 
    func6 = 2.87825629996519e-09, func7 = 1.32733674745866e-10, 
    func8 = 4.52562856981253e-11), iter = 8L, estim.precis = 5.30097805882831e-09, 
        geemodel_time = c(1.06420439877177, 3.02179767854108, 
        -1.67703006883374, 2.01363887815096, 3.44067854030937, 
        7.4208580763108, 7.26460786694775, 10.2350724375564, 
        10.2288237217368), geemodel = 0.87544851232757), bootse = c(0.089153505549691, 
    0.159048634913901, 0.286933666813658, 0.141918099264142, 
    0.209897630350791, 0.176279863193405, 0.274299523021108, 
    0.336532637677735, 0.442209872184641)), list(modest = list(
        root = c(0.973639715694079, 1.81996114196229, 1.07152030689842, 
        2.24440508957704, 4.18269407977246, 6.19953611747769, 
        8.62793790232431, 10.4638608747992, 11.3390249635459), 
        f.root = c(zi = 8.74798865235782e-07, func1 = 1.34984362654134e-06, 
        func2 = 4.34055722614568e-09, func3 = 1.04991305135971e-07, 
        func4 = 3.15352653657008e-07, func5 = 3.21352338766845e-07, 
        func6 = 4.39108555392404e-07, func7 = 1.56637834397566e-07, 
        func8 = 6.65592209125876e-09), iter = 6L, estim.precis = 3.9700907316048e-07, 
        geemodel_time = c(1.04261596466785, 2.03071299839663, 
        0.616356371887749, 2.09057966105991, 5.41088069343993, 
        6.03165065131957, 10.0543134374778, 10.6784355099742, 
        10.9697114559102), geemodel = 1.51044929020852), bootse = c(0.128615829415385, 
    0.251418360501615, 0.346866772697254, 0.200267434783724, 
    0.290772614150362, 0.213345766653681, 0.399922881297753, 
    0.311623492440879, 0.404146478177666)), list(modest = list(
        root = c(0.964835732506047, 2.01145203967508, 1.04050831389707, 
        2.43348084156888, 4.25078336630932, 6.41101845613355, 
        8.7174014896893, 10.6941296303273, 11.7849571924661), 
        f.root = c(zi = 4.95075269668632e-09, func1 = 7.87217413478203e-09, 
        func2 = 5.37775934894569e-11, func3 = 1.32232117269759e-09, 
        func4 = 4.81924944395473e-09, func5 = 1.57940269196466e-09, 
        func6 = 6.80602241232009e-11, func7 = 1.15575674031199e-11, 
        func8 = 8.56688022387794e-12), iter = 9L, estim.precis = 2.29842915614722e-09, 
        geemodel_time = c(1.13165732647655, 2.74554750961531, 
        -0.836118147586893, 0.799236956998769, 6.37290858029344, 
        5.97823899027481, 8.8182103487481, 9.7067469182358, 10.9994837432727
        ), geemodel = 0.64423010069421), bootse = c(0.105245491441439, 
    0.169311426298332, 0.255329419930685, 0.135020006008532, 
    0.18455088864917, 0.163895106573232, 0.28317661999828, 0.272018496586615, 
    0.19042726618457)), list(modest = list(root = c(0.824527334582632, 
    2.0757367345303, 0.661790542913438, 2.26006454368991, 4.18829014714852, 
    6.44212704642277, 8.66056369626203, 10.7627263905442, 11.3931336762007
    ), f.root = c(zi = 1.08815012000996e-08, func1 = 1.67564039310619e-08, 
    func2 = 2.31001682195726e-09, func3 = 2.49243237160357e-10, 
    func4 = 3.58816032441922e-10, func5 = 2.01429128932062e-09, 
    func6 = 1.10316995717162e-09, func7 = 1.0912386792794e-10, 
    func8 = 1.40648118152065e-11), iter = 6L, estim.precis = 3.75518123877294e-09, 
        geemodel_time = c(0.770659604485092, 0.253147090500382, 
        5.23178834631288, 1.91624157689343, 7.71152488708982, 
        8.55588672949403, 12.2122435125767, 11.7844209414284, 
        13.6577351115489), geemodel = 0.753283587958943), bootse = c(0.0974037486439621, 
    0.16797950036987, 0.238652900322468, 0.145018825226392, 0.225132783994779, 
    0.144033291901552, 0.265782601417793, 0.247385506191884, 
    0.36047168221883)), list(modest = list(root = c(1.03483034523161, 
    2.15500924283247, 0.364547209322244, 1.94489604101114, 3.43792021800548, 
    5.49876408534337, 7.79534518553912, 10.357425574922, 11.2998231147194
    ), f.root = c(zi = 5.56291679387755e-10, func1 = 1.01670871721637e-09, 
    func2 = 6.05139549580969e-12, func3 = 1.87214455526705e-10, 
    func4 = 6.15116069191401e-10, func5 = 1.98926985994774e-10, 
    func6 = 7.58648699417108e-12, func7 = 5.169684125228e-13, 
    func8 = 7.51416290301066e-13), iter = 13L, estim.precis = 2.87684908278868e-10, 
        geemodel_time = c(0.859430354915901, 3.69224984229709, 
        -4.44326818609163, 0.80482798134022, 5.56499058083281, 
        4.6182874869083, 8.12335563461131, 9.16715687387759, 
        9.36080512038844), geemodel = 0.442065645983757), bootse = c(0.105583995694171, 
    0.152243119222769, 0.250183417594925, 0.163644560144139, 
    0.21418822472148, 0.174666015550956, 0.229011034073499, 0.272102478568895, 
    0.628335255574349)), list(modest = list(root = c(1.05260671679883, 
    1.99016546427423, 0.985849387009085, 2.07497699114841, 4.03294775803491, 
    5.71354748298996, 9.14892119297101, 8.94920114792569, 13.0627069471404
    ), f.root = c(zi = 3.28911969549317e-07, func1 = 5.49165454222234e-07, 
    func2 = 8.9657508320351e-08, func3 = 1.5721503231203e-08, 
    func4 = 4.75138083348356e-09, func5 = 1.6947775732714e-09, 
    func6 = 5.28793717147202e-10, func7 = 1.51675338955215e-10, 
    func8 = 3.69484998152814e-11), iter = 10L, estim.precis = 1.10068890142864e-07, 
        geemodel_time = c(1.0018377795365, -4.38198587632374, 
        12.3470280539421, 3.64848890988604, 12.9834871126452, 
        13.3798163250813, 15.6417332525088, 16.5068650017483, 
        17.4941934963189), geemodel = 0.795289553866303), bootse = c(453.3947391973, 
    455.108045244104, 9.65557133022559, 3.28261742999732, 5.4885540737684, 
    52.4750903950477, 59.8465604495402, 80.67961476673, 66.0683010398766
    )), list(modest = list(root = c(0.822234446061582, 1.8988201846524, 
    1.1368438102751, 2.53942671474358, 4.02321879550819, 6.06119053241063, 
    8.99376351694134, 10.6310456439761, 11.8546447599271), f.root = c(zi = 7.50510764646606e-14, 
    func1 = 6.08402217494586e-14, func2 = 2.66702892409709e-15, 
    func3 = 9.29811783123569e-15, func4 = 3.14193115968919e-14, 
    func5 = 3.88231113923609e-14, func6 = -2.27595720048157e-15, 
    func7 = -7.88258347483861e-15, func8 = 8.6389229103645e-16
    ), iter = 9L, estim.precis = 2.54579223250068e-14, geemodel_time = c(1.37513483977716, 
    3.88572831786667, -8.40106711762783, 2.33191183400624, 3.53729454679127, 
    4.40305479509086, 7.1377824633535, 8.42617449248701, 9.68684060644277
    ), geemodel = 1.53315940582884), bootse = c(0.0897956097497381, 
    0.138310884461014, 0.235920253604821, 0.15562909089258, 0.180759092407757, 
    0.177534547896356, 0.207353410595833, 0.270175765024143, 
    0.269440243258705)), list(modest = list(root = c(1.075993424617, 
    1.93188769724211, 0.99396215753522, 1.82444467991911, 4.06789404333074, 
    5.83477101867687, 8.11084055944267, 10.8479119295285, 11.6394325221139
    ), f.root = c(zi = 6.64357457935694e-13, func1 = 5.04929431599521e-13, 
    func2 = 4.28568638910498e-13, func3 = 1.42156902568913e-13, 
    func4 = -1.4255263636187e-13, func5 = -6.15063555642337e-14, 
    func6 = -3.18876869354057e-14, func7 = -1.02999206386123e-14, 
    func8 = -4.71584576944295e-15), iter = 14L, estim.precis = 2.21219430698243e-13, 
        geemodel_time = c(1.1165385788434, 5.74456417259242, 
        -20.9587694196576, 3.26147238278771, 1.93303502799093, 
        2.37633389249695, 5.80345068819469, 7.28193293519898, 
        7.33184278923249), geemodel = 0.933136019191582), bootse = c(0.157479502526107, 
    0.18869641158856, 0.221217568057179, 0.136620855939231, 0.159088983278218, 
    0.158093412055966, 0.189380071520872, 0.473591618384362, 
    0.82389831629303)), list(modest = list(root = c(1.09099782197409, 
    2.03864612579696, 0.485158324615756, 1.73239202001278, 3.32680283708286, 
    5.3390259802152, 8.01937620294209, 9.87694609731071, 12.5479901362657
    ), f.root = c(zi = 2.77328482400918e-09, func1 = 4.44939418642321e-09, 
    func2 = 4.91734430951851e-12, func3 = 1.23479319890831e-11, 
    func4 = 8.1351259062501e-11, func5 = 1.70382885578135e-09, 
    func6 = 1.92375487761964e-09, func7 = 5.47068015888108e-10, 
    func8 = 1.68178748705117e-10), iter = 6L, estim.precis = 1.2960140048653e-09, 
        geemodel_time = c(1.13729591183802, 2.2835592071047, 
        -0.319253195259776, 1.84334235078703, 3.65392131238224, 
        5.08229283674323, 9.35204007575646, 10.2989150564212, 
        10.7785862531984), geemodel = 0.604162541323385), bootse = c(0.103482089150356, 
    0.152992584302524, 0.212611201021454, 0.17149717186528, 0.155928422007322, 
    0.196886344036475, 0.296770863537449, 0.525717225327715, 
    1.31348498358025)), list(modest = list(root = c(1.00309504984411, 
    2.05293221646718, 0.467154168242049, 2.35857635938928, 3.77637023840833, 
    6.22627059162701, 8.20765703355461, 11.2222901243058, 11.3563181964806
    ), f.root = c(zi = 8.76965167151411e-13, func1 = 1.42452716289654e-12, 
    func2 = -4.97102359275914e-14, func3 = -3.64430707833208e-14, 
    func4 = 3.22998572332978e-13, func5 = 8.682080933093e-13, 
    func6 = 2.92613155927768e-13, func7 = 4.58799664926346e-14, 
    func8 = 5.10702591327572e-15), iter = 7L, estim.precis = 4.35828050081646e-13, 
        geemodel_time = c(0.685110770156116, 3.44526877535744, 
        -2.6644594876312, 2.77310627755033, 2.46672960784867, 
        6.7712982842352, 7.26243796167952, 9.64779715056294, 
        9.6559850668925), geemodel = 0.503912386415515), bootse = c(0.117211843062374, 
    0.178958358097284, 0.322112745376712, 0.176065585221445, 
    0.267317696693266, 0.184925100784395, 0.35274513749242, 0.359151821221164, 
    0.416377911620755)), list(modest = list(root = c(1.10800291587041, 
    2.0348913137373, 0.708275597570466, 1.80641002604108, 3.54525700098359, 
    5.40589636535584, 8.40181502754567, 10.4898507917662, 11.3371162196949
    ), f.root = c(zi = 1.54199136903621e-07, func1 = 2.27643970784897e-07, 
    func2 = 1.99410846168924e-09, func3 = 3.35416071098327e-08, 
    func4 = 1.34453318673122e-07, func5 = 5.50630643303407e-08, 
    func6 = 1.616127121018e-09, func7 = 5.28288662815513e-11, 
    func8 = 2.56618771371508e-11), iter = 9L, estim.precis = 6.7621091569771e-08, 
        geemodel_time = c(1.25646485956111, 1.94280092838255, 
        0.868316243006906, 0.747304663932939, 6.35105798805172, 
        6.62542392914467, 9.15412385806075, 10.1452526275469, 
        11.4394405486597), geemodel = 1.05886624063939), bootse = c(0.106588701311887, 
    4.71199215088556, 15.1272609614283, 7.96743842989104, 11.6225416809855, 
    4.49753612237013, 4.57656396195258, 5.40998513786431, 2.95008489103676
    )), list(modest = list(root = c(1.16025381976063, 1.54122083625599, 
    1.02727354097584, 2.03410634085672, 4.37599499052626, 6.32382368461463, 
    9.33407260752505, 10.9896135528349, 12.4019722120206), f.root = c(zi = 3.57624263536138e-10, 
    func1 = 5.41773625961639e-10, func2 = 1.45969694664849e-12, 
    func3 = 4.59779436745578e-12, func4 = 1.22338639219066e-10, 
    func5 = 3.17455089993146e-10, func6 = 8.93027873871688e-11, 
    func7 = 5.60884672040629e-12, func8 = 1.19276637178256e-12
    ), iter = 7L, estim.precis = 1.60150390055939e-10, geemodel_time = c(1.22491536539327, 
    1.49756772468586, 1.46132879531889, 2.37488049639644, 4.47531775848983, 
    8.53094365673681, 8.38991943984051, 11.708822683273, 11.5957616296363
    ), geemodel = 1.25939681579984), bootse = c(0.0991469100140675, 
    0.163350880955533, 0.165799024844056, 0.156217094838813, 
    0.151132275765836, 0.191868274938159, 0.21837534325931, 0.308543299750287, 
    0.314512779567942)), list(modest = list(root = c(1.07305894821819, 
    1.79322659455355, 0.970987116935869, 2.09701435038052, 4.12998760298286, 
    6.21897162692841, 8.79297724076056, 11.4584324736754, 10.4765232962443
    ), f.root = c(zi = 1.16117525594817e-08, func1 = 2.49864092749519e-08, 
    func2 = 6.39621472106611e-11, func3 = 2.23906004848118e-10, 
    func4 = 5.88135096180054e-09, func5 = 1.47253300317174e-08, 
    func6 = 3.78421483038238e-09, func7 = 2.12301239088664e-10, 
    func8 = 4.24758242901363e-11), iter = 8L, estim.precis = 6.83685587486349e-09, 
        geemodel_time = c(0.540307325170757, -1.25819246511733, 
        7.75009564159338, 2.93266217429132, 10.1423132138826, 
        10.9495743066434, 12.2275551269997, 14.574744561316, 
        14.6613262025518), geemodel = -0.00959081676748825), 
        bootse = c(25532.1102514806, 25533.6944476248, 107.96836787151, 
        8.7643177880846, 8.57724764938449, 39.520019001413, 17.8450024738695, 
        99.0983946493855, 118.031829233858)), list(modest = list(
        root = c(0.746645625832261, 2.33362310616946, 0.365570866167341, 
        2.14734426932832, 3.35209303483875, 5.41837087421616, 
        8.15192177667015, 10.3938178589758, 11.3338376034472), 
        f.root = c(zi = 2.54847809522118e-09, func1 = 6.44311393127595e-09, 
        func2 = 1.05876935278977e-09, func3 = 1.2018276873063e-10, 
        func4 = -1.39600969673026e-11, func5 = 4.32156394003513e-12, 
        func6 = 2.9300867288029e-12, func7 = 2.25570950806997e-12, 
        func8 = 2.94810009737745e-12), iter = 57L, estim.precis = 1.13299552280657e-09, 
        geemodel_time = c(0.676780396210177, -51.5074857715531, 
        86.6298485006991, 20.2980697088025, 65.8687077134956, 
        59.0286162817738, 64.4577470718689, 63.4139324533037, 
        65.7454873381835), geemodel = 1.21579303484227), bootse = c(0.165841049042863, 
    1037.83861849353, 21721.316093629, 11769.983476568, 3438774.01850161, 
    76610.9419733211, 474918.342851867, 41863823.8084023, 52184134.9039254
    )), list(modest = list(root = c(1.0165107278735, 1.89385911587734, 
    1.06846884956384, 2.25937345229175, 4.40841044304047, 6.58896757077029, 
    8.77017485360772, 11.0896285979336, 11.7039074659713), f.root = c(zi = 2.28028707027761e-12, 
    func1 = 4.28923563333683e-12, func2 = 2.71144218189079e-12, 
    func3 = 1.74016356879747e-12, func4 = 4.87269946614077e-13, 
    func5 = -2.29816166097407e-14, func6 = -2.06890060638898e-13, 
    func7 = -9.20461623588054e-14, func8 = -4.60326221585206e-14
    ), iter = 25L, estim.precis = 1.31959431807586e-12, geemodel_time = c(0.683594339664266, 
    5.82203331545159, -42.5402585154086, 7.8456264625023, 1.44656089557495, 
    3.72883284348541, 5.75308974057403, 7.05685900493943, 7.95364828122486
    ), geemodel = 0.961963980795706), bootse = c(0.179682803992636, 
    19.4923749538429, 53.7173659102117, 23.1563180803066, 154.434106604995, 
    1843.92050928754, 2251.63787389815, 1637.83542381553, 455.678042102784
    )), list(modest = list(root = c(1.33857472613755, 1.61835922461138, 
    1.12646581533454, 2.03775950629105, 4.19006070535387, 6.00631538646272, 
    9.07278661430384, 10.055396169665, 11.8565817041314), f.root = c(zi = 5.05319028953899e-07, 
    func1 = 8.95042708504157e-07, func2 = 6.40912396765447e-09, 
    func3 = 1.61662360081971e-07, func4 = 5.27293282519964e-07, 
    func5 = 1.85636474858697e-07, func6 = 9.70044800041592e-09, 
    func7 = 1.52534940754678e-09, func8 = 3.71235708840345e-10
    ), iter = 10L, estim.precis = 2.54773334667016e-07, geemodel_time = c(0.501138859603223, 
    5.1484904233457, -10.0548908160291, 1.93506235744402, 3.35676599012206, 
    3.65132586554673, 6.62728921839945, 8.45314856673274, 7.95461383196491
    ), geemodel = 0.727594337770705), bootse = c(0.114818001224177, 
    0.159376372775, 0.257742782741485, 0.231147574986323, 0.228090842365481, 
    0.276247304197477, 0.303109357787842, 0.414533024712758, 
    0.602940052940918)), list(modest = list(root = c(0.965051886732095, 
    2.05793903107648, 0.883834481545501, 1.80201326395111, 3.9349798280409, 
    5.79068643569369, 8.50120259773615, 10.9434005622596, 11.37853054698
    ), f.root = c(zi = 4.21794989380331e-07, func1 = 7.30593030962012e-07, 
    func2 = 4.9712529405499e-09, func3 = 9.99987853633755e-09, 
    func4 = 1.73589290608511e-07, func5 = 4.35394931413979e-07, 
    func6 = 9.48250133256167e-08, func7 = 6.20882308066673e-09, 
    func8 = 2.09328518407936e-09), iter = 7L, estim.precis = 2.08830055048009e-07, 
        geemodel_time = c(0.492583276085527, 2.57736288254122, 
        0.543549943593884, 2.68735184652923, 4.43287005736605, 
        7.35471962970879, 8.57278015029173, 10.6062945712473, 
        11.3662838360536), geemodel = 0.763896506812751), bootse = c(0.12775157051541, 
    0.148013813543576, 0.224398978551185, 0.161447834005874, 
    0.169662997088383, 0.170798687190706, 0.219524225819685, 
    0.378206948197606, 0.439361162543969)), list(modest = list(
        root = c(1.09290594952031, 2.02818358883526, 0.688935266425014, 
        1.80022555571176, 4.15943931164525, 5.57736577422638, 
        8.74862672321833, 10.098237995262, 11.7002104091306), 
        f.root = c(zi = 2.77275712390335e-08, func1 = 5.06150553691853e-08, 
        func2 = 2.5888623907816e-08, func3 = 1.27337605303895e-08, 
        func4 = 1.50554443911766e-09, func5 = 1.18154902528644e-10, 
        func6 = 2.27899817073496e-11, func7 = 3.40349970429088e-12, 
        func8 = 2.40835129616812e-12), iter = 9L, estim.precis = 1.31797013578643e-08, 
        geemodel_time = c(1.06220403608314, 4.72817598330398, 
        -12.1977526308375, 2.93788510983351, 1.48466772879477, 
        4.32464250862478, 5.82813646063353, 8.39889683977332, 
        7.99469284079277), geemodel = 1.00299382122403), bootse = c(0.0960885976088997, 
    0.122162162425599, 0.199842522485431, 0.1066129343534, 0.159889379288806, 
    0.119810294360631, 0.219604229252253, 0.414929802769674, 
    0.715096292760423)), list(modest = list(root = c(1.32264522723671, 
    1.55828404390938, 0.97036479904672, 2.20804111575847, 3.99780022012381, 
    6.07581410676253, 8.53075940130504, 10.8233331173689, 11.6889108745793
    ), f.root = c(zi = 2.00252037174664e-11, func1 = 4.15792955621441e-11, 
    func2 = -2.22571960861728e-13, func3 = -2.82378287419505e-13, 
    func4 = 7.96167298755535e-12, func5 = 2.45542750628575e-11, 
    func6 = 7.51174122903819e-12, func7 = 6.53449516718752e-13, 
    func8 = 2.11441975039861e-13), iter = 7L, estim.precis = 1.14446700332335e-11, 
        geemodel_time = c(1.03167703866609, -0.744780539694899, 
        6.29461932501389, 2.67784649615063, 7.74644650076379, 
        9.83222113819443, 11.3141511543098, 13.8870771983057, 
        13.6665500227181), geemodel = 1.03965312699527), bootse = c(0.136633002869631, 
    0.197784012052529, 0.279584961597078, 0.166252276824453, 
    0.22108516205448, 0.17038833385392, 0.352123250584946, 0.383524713379217, 
    0.541707058635109)), list(modest = list(root = c(0.814183456877252, 
    2.03379386309942, 0.993896706563682, 2.37736791894592, 4.29204971465081, 
    6.43489572223327, 8.94476659723952, 10.3094031601423, 11.9812143836489
    ), f.root = c(zi = 1.2756462552943e-13, func1 = 2.53130849614536e-13, 
    func2 = 9.2668928086681e-15, func3 = 1.47035598892795e-13, 
    func4 = 7.66075571034808e-14, func5 = -2.36199948489002e-14, 
    func6 = 5.99520433297585e-15, func7 = 4.8988590961585e-15, 
    func8 = 4.82816911451245e-15), iter = 15L, estim.precis = 7.25497501490508e-14, 
        geemodel_time = c(0.441108876341901, -0.660293805333993, 
        3.58220400601139, 9.62847239859325, 8.67449354532145, 
        10.6212663528789, 12.937087441898, 12.5455791223139, 
        14.3142852022209), geemodel = 0.50884519728155), bootse = c(0.094370676712504, 
    0.148041904452658, 0.253525355211951, 0.191848755332328, 
    0.203019076018401, 0.163531946320739, 0.228892866137049, 
    0.284751096015507, 0.357707728254805)), list(modest = list(
        root = c(0.926945760937581, 1.84752466911574, 1.13637097831643, 
        2.26761578918467, 4.0139689540673, 6.01817849576585, 
        8.47482381569002, 11.1013200871593, 11.9198785260159), 
        f.root = c(zi = 7.52741878051744e-07, func1 = 1.4877597894758e-06, 
        func2 = 2.81795658686051e-07, func3 = 4.72513952392423e-08, 
        func4 = 1.14632673353654e-08, func5 = 2.56595772407664e-09, 
        func6 = 6.54926085585927e-10, func7 = 1.77820341784596e-10, 
        func8 = 1.62398525183072e-10), iter = 10L, estim.precis = 2.87174787940536e-07, 
        geemodel_time = c(1.1574754033018, -4.88947032583728, 
        12.2944998090737, 5.78064228786826, 14.3310591849708, 
        13.1253932223977, 16.1511436673589, 16.8754569582018, 
        18.7562849014436), geemodel = 0.922904859322112), bootse = c(0.106368532775392, 
    7.97053994077908, 156.388659352991, 15.148399539217, 19.8503788847139, 
    14.0921344486893, 38.4112369382181, 4.77408336054373, 15.1786412685132
    )), list(modest = list(root = c(0.956840687171494, 2.00405328615968, 
    0.644998857345843, 2.40568886009895, 4.04093916222024, 6.34626110568481, 
    8.70758506333141, 10.7107263017262, 11.8729130135629), f.root = c(zi = -2.44249065417534e-14, 
    func1 = -6.26165785888588e-14, func2 = -2.22044604925031e-15, 
    func3 = -5.77315972805081e-15, func4 = -1.65839564303383e-14, 
    func5 = -3.5527136788005e-15, func6 = 7.49400541621981e-16, 
    func7 = -1.58290129051095e-16, func8 = -1.2490009027033e-16
    ), iter = 23L, estim.precis = 1.29115946419995e-14, geemodel_time = c(0.824422086283592, 
    5.25453340458579, -38.0677720119074, 10.7154465600993, -0.575554053990011, 
    6.10128225797532, 4.40200224664677, 8.80311551549388, 7.56763726721051
    ), geemodel = 0.354064754674862), bootse = c(0.107095425751312, 
    0.14761292629892, 0.239549610968916, 0.153024689244486, 0.200313846624865, 
    0.179122180850485, 0.245382673457153, 0.329519573862458, 
    0.34293801950217)), list(modest = list(root = c(0.950990365550267, 
    1.98547534824513, 0.823388140871431, 2.36408378074256, 4.2397725660384, 
    6.1975838092941, 8.74394446088734, 10.5193227879459, 11.1095097469418
    ), f.root = c(zi = 8.539301832311e-08, func1 = 1.66274003232658e-07, 
    func2 = 8.5109057585672e-08, func3 = 4.06247832873685e-08, 
    func4 = 5.77184156025368e-09, func5 = 4.3859378628941e-10, 
    func6 = 8.69958445559593e-11, func7 = 3.08476022503612e-11, 
    func8 = 1.0749956480538e-11), iter = 10L, estim.precis = 4.26377656865154e-08, 
        geemodel_time = c(0.821961603863149, 4.76060038691953, 
        -14.8280425360902, 5.39735021093606, 2.05978433158507, 
        4.1395562492079, 7.38014092747822, 7.38511863074192, 
        8.69809792389402), geemodel = 0.589319641196501), bootse = c(0.122577152711256, 
    0.162719700264721, 0.255945133231047, 0.183980562573502, 
    0.189752840599981, 0.206501386282165, 0.282632828562695, 
    0.377069630065267, 0.511414852396023)), list(modest = list(
        root = c(0.90870732534268, 2.07199212148428, 0.739830351471435, 
        2.20299287964636, 4.07585664208437, 5.90879167291385, 
        9.05067133891179, 10.3992212586613, 11.8308354370019), 
        f.root = c(zi = 1.35169653248113e-13, func1 = 1.85185200507476e-13, 
        func2 = 2.09832151654155e-14, func3 = 3.22242232897452e-14, 
        func4 = 5.09666094050676e-14, func5 = 4.22457208104632e-14, 
        func6 = 1.97342142627122e-14, func7 = 4.55191440096314e-15, 
        func8 = 2.27595720048157e-15), iter = 7L, estim.precis = 5.48151898100486e-14, 
        geemodel_time = c(1.10312936276233, 0.482025511452076, 
        4.34619384431886, 1.68713479292856, 7.32869254984531, 
        8.27240636615873, 10.2846590500162, 13.1955540625803, 
        12.6335095983086), geemodel = 1.23862242802921), bootse = c(0.137634086313621, 
    0.199012308169669, 0.323016132013569, 0.199426875722947, 
    0.249766395556772, 0.203093733569931, 0.36781367251672, 0.306501683260245, 
    0.576558116906106)), list(modest = list(root = c(0.982152310036344, 
    1.83845571938673, 1.25736189009473, 2.41419756872422, 4.51715804110641, 
    6.24306272928923, 9.42678311310316, 10.3741752592279, 12.950781331831
    ), f.root = c(zi = 1.70737481042238e-07, func1 = 3.01307637284864e-07, 
    func2 = 1.52195725203197e-07, func3 = 7.30380038671541e-08, 
    func4 = 1.11594979784746e-08, func5 = 1.19001954162123e-09, 
    func6 = 3.76980391347814e-10, func7 = 1.63751853873503e-10, 
    func8 = 2.32563100721617e-11), iter = 14L, estim.precis = 7.89102614969825e-08, 
        geemodel_time = c(0.738842289965636, 5.39100981387708, 
        -22.8777591703932, 6.08855715240811, 0.278709105203845, 
        5.39020591504589, 5.33335872452469, 7.90346283196204, 
        7.59595185229717), geemodel = 0.90232293361966), bootse = c(0.115406491843186, 
    0.131486743379892, 0.252266159140064, 0.107093296919814, 
    0.18740461049702, 0.153138297632249, 0.271410716806697, 0.357790177504064, 
    1.03879691311081)), list(modest = list(root = c(1.00567209937463, 
    1.96018199574936, 0.912802973441442, 2.23277842558062, 4.01985190332743, 
    6.20793880011455, 8.91226346552548, 10.5163317126725, 11.8637888551473
    ), f.root = c(zi = 8.53876762629824e-08, func1 = 1.16431639773928e-07, 
    func2 = 1.87007296048602e-10, func3 = 1.49956353584502e-09, 
    func4 = 1.62762708397907e-08, func5 = 5.59092312342468e-08, 
    func6 = 3.5857133040551e-08, func7 = 6.34122107601165e-09, 
    func8 = 2.81372741078867e-10), iter = 5L, estim.precis = 3.53523462000537e-08, 
        geemodel_time = c(1.08099821536615, 1.6637807400246, 
        1.65242841687085, 1.93351821388653, 5.02126833519923, 
        6.75196520505227, 9.90022476505166, 10.8250770466128, 
        12.0669584184153), geemodel = 1.34186270185413), bootse = c(0.0815529768132355, 
    0.157458689001455, 0.272630315118084, 0.173286263789009, 
    0.213306035819812, 0.169679620751061, 0.212459143174233, 
    0.231173472954524, 0.328557232240367)), list(modest = list(
        root = c(1.02271579869157, 2.18143065984826, 0.721802751254112, 
        2.16532988687915, 4.02780767844174, 6.04853883682094, 
        8.59897272223967, 10.2950867648399, 11.186545562625), 
        f.root = c(zi = 7.77631861292871e-07, func1 = 1.22264329033284e-06, 
        func2 = 6.41598178197089e-07, func3 = 3.20085363297862e-07, 
        func4 = 4.11447434421619e-08, func5 = 1.67507749337936e-09, 
        func6 = 3.36199901251888e-10, func7 = 1.34551814134909e-10, 
        func8 = 6.96249964149756e-11), iter = 6L, estim.precis = 3.33924321196445e-07, 
        geemodel_time = c(1.17690120357501, 3.69920937671237, 
        -5.4948004467096, 3.5437352885132, 2.07994671499439, 
        5.10592543947624, 6.83862599664964, 9.2671505028912, 
        9.10317362153417), geemodel = 0.995347729128586), bootse = c(0.0885007817399893, 
    0.143886822603145, 0.245542925205421, 0.159462879536152, 
    0.199435363182632, 0.173931376614709, 0.245182185812152, 
    0.22596569188603, 0.37953505927285)), list(modest = list(
        root = c(0.869991990144191, 2.18698842001882, 0.572979005641398, 
        2.05219015941803, 3.97714834925462, 6.02613916251499, 
        8.6297627072085, 10.4440665243498, 11.4638405881912), 
        f.root = c(zi = 6.87117029940509e-13, func1 = 1.162514529085e-12, 
        func2 = 4.22021358831293e-14, func3 = 2.18373930049864e-13, 
        func4 = 5.98909810634041e-13, func5 = 2.69118061169138e-13, 
        func6 = 6.55465265397837e-15, func7 = -7.46624984060418e-15, 
        func8 = -9.32760813032729e-15), iter = 8L, estim.precis = 3.33509334154066e-13, 
        geemodel_time = c(0.531518948895063, 4.04069356251755, 
        -3.39207137268036, 1.07162650341655, 4.39543367493175, 
        4.57320145587148, 8.05669809853421, 8.7761643993693, 
        10.0378632617379), geemodel = 1.05046763771301), bootse = c(0.116237678259397, 
    0.209059632271784, 0.291799441005887, 0.248855745524586, 
    0.27984071518734, 0.237087927093284, 0.262918683683205, 0.277433241156006, 
    0.259492070554816)), list(modest = list(root = c(0.948649726263548, 
    2.06477810771789, 0.6709888928332, 2.06161903693897, 3.74544883328589, 
    5.5895192152226, 8.26587670487885, 10.2655578997511, 11.9207622147852
    ), f.root = c(zi = 4.21935819616692e-11, func1 = 1.01469277424826e-10, 
    func2 = 4.8976100952558e-13, func3 = 1.76608172530734e-11, 
    func4 = 6.03365911107465e-11, func5 = 2.11157306917453e-11, 
    func6 = 8.30280288965923e-13, func7 = 1.26898491714655e-13, 
    func8 = 6.63358257213531e-15), iter = 9L, estim.precis = 2.71366190905377e-11, 
        geemodel_time = c(1.16772649974496, 1.43014653296813, 
        2.03752022447556, 0.983256172165976, 7.37517515519312, 
        6.83670701026761, 8.9038773456903, 11.8317644672935, 
        11.0225160806892), geemodel = 1.29912446301021), bootse = c(0.120248239258779, 
    0.145212053610148, 0.267165949086282, 0.157258032511318, 
    0.220094362358503, 0.159873117543836, 0.284965714613109, 
    0.335961054551002, 0.450633519202607)), list(modest = list(
        root = c(1.08411117904081, 1.96418392990619, 0.74549327602927, 
        2.04838441329667, 3.99242422303033, 6.15374091413074, 
        8.51731849380085, 10.6575419023757, 11.8234920185589), 
        f.root = c(zi = 2.75779399316889e-13, func1 = 3.81916720471054e-13, 
        func2 = 1.9595436384634e-14, func3 = 3.4854064079326e-14, 
        func4 = 8.0627345078188e-14, func5 = 1.20042864537595e-13, 
        func6 = 7.53563877964325e-14, func7 = 2.62984078958084e-14, 
        func8 = 8.44159811497214e-15), iter = 7L, estim.precis = 1.13656913741655e-13, 
        geemodel_time = c(0.880242752944129, 2.3689481994459, 
        0.330047142686623, 1.76676978094127, 4.75883631590781, 
        7.31897571541633, 7.47316677782005, 11.3210170340221, 
        11.23615296048), geemodel = 1.24137393462607), bootse = c(0.0970513370664832, 
    0.131096637011799, 0.213523361861306, 0.15430509846596, 0.141593930718327, 
    0.153098967646656, 0.234149440025334, 0.247154810162842, 
    0.278825540701249)), list(modest = list(root = c(1.0526891394193, 
    2.21942874091289, 0.437651682641124, 1.80136275798162, 3.54408462062455, 
    5.57064487773821, 8.23291979268055, 10.2219357749115, 11.8053949560425
    ), f.root = c(zi = 2.87547763377916e-13, func1 = 3.30291349825984e-13, 
    func2 = 1.00752739484733e-14, func3 = 1.331487003986e-14, 
    func4 = 2.22599716437344e-13, func5 = 1.34503519433338e-13, 
    func6 = 1.39332989590457e-14, func7 = 2.92170801441394e-15, 
    func8 = -5.80091530366644e-15), iter = 9L, estim.precis = 1.13443157260005e-13, 
        geemodel_time = c(1.03370213894703, -0.69649555573828, 
        6.24059731252682, 2.964135498135, 9.24641169539226, 9.67006447135642, 
        10.872725180025, 13.6385459599699, 14.0682297830834), 
        geemodel = 1.27516228473922), bootse = c(0.0955367298643418, 
    0.138249324469878, 0.215789549969837, 0.138706809919519, 
    0.169868936777555, 0.183896076975932, 0.261620310861328, 
    0.373132124986622, 0.358473011209022)), list(modest = list(
        root = c(0.893010313683039, 1.9925215243601, 0.761739586240843, 
        2.10916991416427, 3.9775542480275, 6.14633074764256, 
        8.83743100215525, 10.3272311639506, 11.8402710687036), 
        f.root = c(zi = 1.59719493186827e-09, func1 = 2.8896589565619e-09, 
        func2 = 1.89405979507222e-11, func3 = 5.47529482409164e-10, 
        func4 = 1.73263037250848e-09, func5 = 5.66972246929254e-10, 
        func6 = 1.48436402058749e-11, func7 = 2.30488718389044e-12, 
        func8 = 1.73833170080684e-12), iter = 13L, estim.precis = 8.19090383035374e-10, 
        geemodel_time = c(1.08254998908707, 4.63372736061404, 
        -10.1705138912092, 1.39450310363833, 4.2706277849359, 
        3.92738628474719, 7.56748675291852, 7.63017515377851, 
        9.22788426802512), geemodel = 1.06499423919675), bootse = c(0.092401965818915, 
    0.161889381880497, 0.261140824914059, 0.170518082310891, 
    0.197754225908957, 0.223271773562019, 0.249981926459602, 
    0.325201148953466, 0.533781098104895)), list(modest = list(
        root = c(0.888478865125157, 2.16998315954249, 0.765780288698148, 
        2.00963481762805, 3.75751300967927, 5.79273532929428, 
        8.27068242871061, 9.904379464883, 11.891928368785), f.root = c(zi = 1.47104550762833e-13, 
        func1 = 4.92050844513869e-13, func2 = 2.09277040141842e-14, 
        func3 = 6.40182351574481e-14, func4 = 3.44585471268033e-13, 
        func5 = 9.67455282552265e-14, func6 = -4.39925873507718e-14, 
        func7 = -3.34177130412172e-14, func8 = -1.14006026841196e-14
        ), iter = 9L, estim.precis = 1.39360359671967e-13, geemodel_time = c(0.881969603696922, 
        2.22454142148142, 1.24966729504832, 0.931398370581622, 
        6.39744860526786, 6.19879646101746, 8.60764170625223, 
        11.0551118494178, 10.8977654880168), geemodel = 0.732422842154923), 
        bootse = c(0.125714270002356, 0.133712793119038, 0.241822304797191, 
        0.150716215894877, 0.144333103944571, 0.219039940604646, 
        0.224258733784429, 0.445258924345069, 0.250259810730218
        )), list(modest = list(root = c(1.21419041992478, 1.93662449826878, 
    0.476857576584694, 2.49679342578621, 3.92110869897361, 5.94515916966913, 
    8.08077689507168, 11.2772867712765, 11.425732956143), f.root = c(zi = 3.39636636370599e-07, 
    func1 = 6.94933029010691e-07, func2 = 1.17663909952187e-09, 
    func3 = 3.7116606455001e-09, func4 = 8.35071107818663e-08, 
    func5 = 4.01034792554822e-07, func6 = 1.83631345074264e-07, 
    func7 = 1.94978712203531e-08, func8 = 1.9007250497919e-09
    ), iter = 8L, estim.precis = 1.92114423311934e-07, geemodel_time = c(1.26016695399572, 
    1.79409271725161, 0.826118558252666, 2.47080395829982, 4.99710758759685, 
    7.62175999376384, 10.5223969687395, 9.84678635095103, 12.1998844843354
    ), geemodel = 0.538667705942757), bootse = c(0.107877370611519, 
    0.16246783085854, 0.351377988410801, 0.18115209639002, 0.219518158590596, 
    0.158142578670874, 0.313409505701281, 0.338568387656829, 
    0.697801081229803)), list(modest = list(root = c(1.03469637444011, 
    1.93542700694466, 0.835931646409402, 1.61637866721386, 4.14182046420359, 
    5.85257117628591, 8.4347901127317, 10.6356147412488, 11.5516196749065
    ), f.root = c(zi = 4.02789254172475e-08, func1 = 6.04495683509398e-08, 
    func2 = 1.16922915030515e-08, func3 = 9.46341011137013e-09, 
    func4 = 2.34418056280139e-08, func5 = 1.00986867271335e-08, 
    func6 = 3.21646709267043e-10, func7 = 4.77076156357725e-11, 
    func8 = 2.34206543048288e-11), iter = 8L, estim.precis = 1.7313051412996e-08, 
        geemodel_time = c(0.70863838928221, 4.00349641447536, 
        -8.50536019145236, 3.1341392131021, 3.13950084334212, 
        5.67387266544955, 5.66541749201535, 10.4222847531567, 
        8.31743403447466), geemodel = 0.872301086123689), bootse = c(0.0907812043847697, 
    0.140574907863777, 0.248589765130352, 0.153469035088914, 
    0.208311285348654, 0.166859556464905, 0.274267303672112, 
    0.506865655332452, 0.41580215424588)), list(modest = list(
        root = c(1.05960761008041, 2.04451855113479, 0.736290731572962, 
        2.04755361634245, 3.78092347676432, 5.80055712632956, 
        8.5629235279374, 10.2375717229532, 11.5273347020403), 
        f.root = c(zi = -3.09086090055644e-13, func1 = -1.88071780371502e-13, 
        func2 = 2.08444372873373e-14, func3 = 1.37667655053519e-14, 
        func4 = -5.78846866272631e-14, func5 = -3.99125177352744e-14, 
        func6 = -5.09037256790634e-14, func7 = -2.62637134262889e-14, 
        func8 = -5.96658139562223e-15), iter = 8L, estim.precis = 7.91889220092607e-14, 
        geemodel_time = c(1.30818897674565, 3.80400261442072, 
        -8.01438931564209, 3.36219263327209, 1.53469410214147, 
        5.9967815027038, 6.8541627168365, 8.68450070391192, 9.18516296240139
        ), geemodel = 1.10255150195499), bootse = c(0.0994826363075905, 
    0.153842942963747, 0.255469902794272, 0.182146616756839, 
    0.162691938091427, 0.176690422107766, 0.186050891999222, 
    0.281688530643721, 0.295305466717766)), list(modest = list(
        root = c(0.84356804367535, 2.47483282467733, 0.0180419431261129, 
        2.32775711342131, 3.36664358686922, 5.88881379129013, 
        8.30262477119502, 10.3599713696846, 11.143695376454), 
        f.root = c(zi = 1.07873498245148e-07, func1 = 1.84141126680082e-07, 
        func2 = 1.33871358443116e-09, func3 = 3.16988662263373e-08, 
        func4 = 1.11294213212508e-07, func5 = 3.73689918453657e-08, 
        func6 = 1.45194556377959e-09, func7 = 3.23404657220916e-10, 
        func8 = 2.39823117528098e-10), iter = 10L, estim.precis = 5.28589536813778e-08, 
        geemodel_time = c(0.889375187202552, 2.75320429885768, 
        -1.09743127483653, 3.76683769615914, 5.32199401472825, 
        6.81191171766778, 7.94079253767514, 10.8867870040003, 
        10.3527558560126), geemodel = 0.696326444129517), bootse = c(0.0768562734400362, 
    0.162111657209798, 0.250822879381668, 0.203006071718022, 
    0.197337453775361, 0.20404062365587, 0.195612500752583, 0.26150141409523, 
    0.221254320257394)), list(modest = list(root = c(0.943616760982805, 
    2.02712330770578, 0.853798921788439, 2.18897320653669, 4.45005050616386, 
    6.49116598098194, 8.86176250360417, 10.62456845959, 11.8614517739505
    ), f.root = c(zi = 6.62803145701218e-14, func1 = 1.25566224085105e-13, 
    func2 = -9.29947308395129e-16, func3 = 1.04014019619569e-14, 
    func4 = 3.55826479392363e-14, func5 = 3.84692278032617e-14, 
    func6 = 3.34784283628764e-14, func7 = 6.99440505513849e-15, 
    func8 = 3.27515792264421e-15), iter = 17L, estim.precis = 3.56641950009707e-14, 
        geemodel_time = c(0.832377020987866, -1.83235296381936, 
        5.58017818429295, 9.87961335348512, 10.3017265250004, 
        11.0595266047363, 13.149024483341, 14.9247221113525, 
        15.0530151560674), geemodel = 0.747637601199442), bootse = c(0.0952022162463568, 
    0.130269688057579, 0.208818635116302, 0.147287295888591, 
    0.212030247803161, 0.148100722705888, 0.226599466137063, 
    0.276957610784215, 0.378337198838198)), list(modest = list(
        root = c(0.898857983378618, 2.24886282197895, 0.403777114384308, 
        2.00116675387829, 3.55947555885804, 5.85427135905917, 
        8.71788489306975, 10.1764364384443, 11.8044642401922), 
        f.root = c(zi = 9.74925318253383e-08, func1 = 1.58218170231983e-07, 
        func2 = 8.34019383555429e-08, func3 = 4.09574056337014e-08, 
        func4 = 5.23889553266654e-09, func5 = 5.5406708387995e-10, 
        func6 = 1.62053703789411e-10, func7 = 5.92173532432128e-11, 
        func8 = 1.50779527752221e-11), iter = 41L, estim.precis = 4.28999286303244e-08, 
        geemodel_time = c(1.14262390595753, 4.88085324344768, 
        -68.1406612020974, 9.16870872033764, 0.621695185630096, 
        4.42510128012648, 5.5177241031973, 8.00819935664137, 
        8.36562663096138), geemodel = 1.55288176761054), bootse = c(0.15909352352316, 
    15.9912855432573, 43483.4916131034, 8.2780965540572, 12.0795453111601, 
    624.622428921921, 756.043317267575, 893.475568111055, 1433.7439314908
    )), list(modest = list(root = c(0.923729686493715, 2.0174625957493, 
    0.886949777513602, 1.98270423897561, 4.15005767140969, 5.98817735871953, 
    8.65647979573862, 10.7074054881209, 12.1084073085867), f.root = c(zi = 1.74260450513941e-09, 
    func1 = 2.75000944238712e-09, func2 = 2.04475394949277e-11, 
    func3 = 2.48108495554122e-10, func4 = 5.92417642719667e-10, 
    func5 = 6.93016949382397e-10, func6 = 7.57374008994449e-10, 
    func7 = 1.85727086054327e-10, func8 = 2.44712257619142e-10
    ), iter = 6L, estim.precis = 8.03824214149508e-10, geemodel_time = c(0.737602293951611, 
    2.95686990232228, -1.31331158273225, 1.98828442546143, 4.2348680045941, 
    5.54605224569429, 9.07189461269048, 10.2181475522216, 10.0713531099741
    ), geemodel = 0.947468103357439), bootse = c(0.108073578358242, 
    0.166869172027817, 0.246514647112648, 0.160480899480773, 
    0.22222235995235, 0.189460735986383, 0.245443761430283, 0.346153374658982, 
    0.366534361281364)), list(modest = list(root = c(1.00770792509476, 
    2.20715326591062, 0.427073128995398, 2.12148751968381, 3.81934618753046, 
    5.88400737289107, 8.54864739188224, 10.0494900667215, 11.5508657086052
    ), f.root = c(zi = 5.2836524500055e-07, func1 = 8.31630194264577e-07, 
    func2 = 7.99812304060066e-09, func3 = 1.18667012122958e-07, 
    func4 = 4.89382713686481e-07, func5 = 2.08341738638929e-07, 
    func6 = 4.43105496565621e-09, func7 = 5.15209555573826e-10, 
    func8 = 3.45774964216616e-10), iter = 12L, estim.precis = 2.43297451804394e-07, 
        geemodel_time = c(0.826618001667313, 3.98652729246583, 
        -6.15324195330446, 1.30346544332457, 5.27049540150625, 
        5.46105777333334, 6.41269567659132, 9.79947994319278, 
        9.2955065393786), geemodel = 1.06808117640853), bootse = c(0.0863483913982717, 
    0.13149932407282, 0.21444807851242, 0.163390629364214, 0.175616078207093, 
    0.166913511890506, 0.227136897443473, 0.269556809673308, 
    0.261705542224494)), list(modest = list(root = c(1.1292763076181, 
    1.63113138678739, 1.40546976440673, 2.01096401358404, 4.18782980475528, 
    5.98539848568513, 8.84836463505029, 10.6702215992626, 12.4123036375871
    ), f.root = c(zi = 1.02466590767847e-10, func1 = 2.0392132427105e-10, 
    func2 = 3.77952877328447e-13, func3 = 1.29603966447789e-12, 
    func4 = 4.78897928257727e-11, func5 = 1.23011156816233e-10, 
    func6 = 2.97497582124606e-11, func7 = 1.25147114893309e-12, 
    func8 = 3.65263375101677e-13), iter = 7L, estim.precis = 5.67032611065783e-11, 
        geemodel_time = c(0.764671138323155, 2.98177165907604, 
        -1.44077959344273, 2.18040642110575, 3.5372724243643, 
        6.58010496825283, 7.46035171691428, 10.092531696406, 
        10.6030875162215), geemodel = 0.272654875800034), bootse = c(0.0906871321860555, 
    0.141064492999374, 0.228285482085857, 0.14711723513712, 0.154722703159939, 
    0.175921552276277, 0.220756487805603, 0.29046000358834, 0.291875326132894
    )), list(modest = list(root = c(1.00020687433359, 1.72578640188094, 
    1.25162851293058, 2.41697973882011, 4.05471455726356, 6.0917113229597, 
    8.6850077738895, 10.7285250406902, 11.6245351821989), f.root = c(zi = 3.71040080882068e-08, 
    func1 = 6.15269211134972e-08, func2 = 1.30172433474712e-08, 
    func3 = 2.04010921296596e-09, func4 = 4.02167271706944e-10, 
    func5 = 1.13645315380495e-10, func6 = 3.00897015637069e-11, 
    func7 = -1.92650086150697e-11, func8 = 1.39960196210431e-11
    ), iter = 8L, estim.precis = 1.26963827865587e-08, geemodel_time = c(0.878740170070571, 
    -2.6474481393228, 9.27001057502845, 4.65194593701825, 9.89855914259871, 
    12.1255552076054, 13.835833774495, 15.55004881138, 15.9295878804985
    ), geemodel = 0.472872865139927), bootse = c(0.0893094757178343, 
    0.172477543622401, 0.3032643471502, 0.161698402254099, 0.179636722951201, 
    0.190949336613309, 0.269739790063139, 0.322870776904347, 
    0.508398678796531)), list(modest = list(root = c(0.988292966351485, 
    2.24151984555262, 0.412509999549287, 1.90672268961126, 3.535085449642, 
    5.7704141316021, 7.88090685863428, 10.8787153751886, 11.0051510037416
    ), f.root = c(zi = 3.67560556324698e-07, func1 = 6.68381269441909e-07, 
    func2 = 1.28729554203788e-07, func3 = 1.16009928038951e-07, 
    func4 = 2.56424566231475e-07, func5 = 1.00626667332016e-07, 
    func6 = 5.6179452201377e-09, func7 = 1.15136573040388e-09, 
    func8 = 5.20535801094846e-10), iter = 7L, estim.precis = 1.82780265369386e-07, 
        geemodel_time = c(1.15339045924436, 4.15507621038156, 
        -7.98632613285744, 2.72083015383398, 2.68843806070889, 
        3.87525133912761, 7.53562635433504, 8.00659850744756, 
        9.23910620333943), geemodel = 0.832015129221314), bootse = c(0.115634191347758, 
    0.118163526860869, 0.212187732083664, 0.162028260459348, 
    0.189592817760687, 0.213163075327739, 0.274007873949825, 
    0.347136943435331, 0.265014512104795)), list(modest = list(
        root = c(1.143420864713, 1.84195215907246, 0.675639279677453, 
        2.00960017159194, 3.6323843515422, 5.74332559920591, 
        8.51699150261034, 10.3178084855376, 11.4801349321498), 
        f.root = c(zi = 1.59349268225029e-08, func1 = 2.31172216924591e-08, 
        func2 = 1.5055528937262e-10, func3 = 2.83919758536921e-09, 
        func4 = 1.41374920659132e-08, func5 = 5.81497988649815e-09, 
        func6 = 1.23099934271672e-10, func7 = 3.15061865485688e-12, 
        func8 = 1.77522233024696e-12), iter = 7L, estim.precis = 6.9024887908191e-09, 
        geemodel_time = c(1.06450781817918, 0.519256270290685, 
        3.9492039701951, 1.19064514154223, 7.35089847915679, 
        7.52687239200251, 11.4122313720669, 11.2085064719157, 
        12.7616248749771), geemodel = 0.6496822230959), bootse = c(0.124886210214066, 
    0.175136583428107, 0.233403735086857, 0.153877463389574, 
    0.189173430421964, 0.193057895187157, 0.309514358198412, 
    0.322751620809009, 0.373334635113753)), list(modest = list(
        root = c(1.25540349916366, 1.92429779563948, 0.606375674529569, 
        1.76934271212127, 3.94850962998795, 5.81780461578517, 
        8.40514449732979, 10.6854832475015, 10.9649304670299), 
        f.root = c(zi = 1.35885525054391e-10, func1 = 2.29820495967203e-10, 
        func2 = 3.34371419441482e-13, func3 = 2.28513041822254e-12, 
        func4 = 4.20084674511434e-11, func5 = 1.44703804494384e-10, 
        func6 = 4.03105882007537e-11, func7 = 8.31362756414933e-13, 
        func8 = -2.59237076249974e-14), iter = 7L, estim.precis = 6.62450743855088e-11, 
        geemodel_time = c(1.26264963222522, 3.33121196124506, 
        -3.10808684670481, 2.67286114153268, 1.15034842797573, 
        6.67821161262418, 6.76124991181566, 9.47245045560076, 
        9.57684841948841), geemodel = 0.937996339024841), bootse = c(0.144494331595469, 
    0.227237007169163, 0.229038714883549, 0.152781344449927, 
    0.192206960535818, 0.236918752440385, 0.236905175722443, 
    0.32107054121586, 0.448906341247225)), list(modest = list(
        root = c(0.993723344166946, 2.07664162107664, 0.538532081877032, 
        2.25353078951428, 3.7681723471179, 5.81572383603694, 
        8.27286645475218, 10.1025679858044, 11.878965838736), 
        f.root = c(zi = 4.80529440793909e-07, func1 = 6.11510755477163e-07, 
        func2 = 7.8130230125005e-08, func3 = 1.38594585252783e-08, 
        func4 = 3.83518286573015e-09, func5 = 1.09688692850884e-09, 
        func6 = 3.16747739148582e-10, func7 = 7.9318315804322e-11, 
        func8 = 4.97163143986512e-11), iter = 26L, estim.precis = 1.32156415231661e-07, 
        geemodel_time = c(0.710115687132173, -20.9943793031433, 
        36.7414706988078, 17.2686029057017, 32.4075557735333, 
        28.7968591620032, 32.5894403160407, 33.7123694038426, 
        34.0050803292722), geemodel = 0.326299614350368), bootse = c(2.04026688987925, 
    8.54656635692068, 48.5089309139401, 587.027695524797, 8098.25072481233, 
    7.00048694376353, 7.76968021548653, 12.7130590278219, 35.1759084542128
    )), list(modest = list(root = c(1.12454741704932, 1.77255471070813, 
    0.883639768733407, 2.11090920928131, 3.95892172950505, 6.06223355036238, 
    8.68157362978032, 10.5145815918587, 11.7789655553456), f.root = c(zi = 4.24416692790253e-07, 
    func1 = 6.32566282132707e-07, func2 = 6.81731386761256e-09, 
    func3 = 9.36849095523051e-08, func4 = 3.84074013148883e-07, 
    func5 = 1.38447886384452e-07, func6 = 4.74863354194e-09, 
    func7 = 9.91611209810728e-10, func8 = 5.16082898638359e-10
    ), iter = 9L, estim.precis = 1.87362602836289e-07, geemodel_time = c(0.66113516585527, 
    4.48439499046967, -10.5409536978632, 3.77176424892065, 3.10192496018477, 
    4.52705811302642, 7.16936932776071, 8.84191469707932, 8.67424559646151
    ), geemodel = 0.531640881087237), bootse = c(0.125266701825074, 
    0.219455745108764, 0.287010482200016, 0.176966033919423, 
    0.204910148132127, 0.257384965481849, 0.31453091291389, 0.437809923504234, 
    0.378970604666865)), list(modest = list(root = c(0.966773914738638, 
    2.2532175959993, 0.283557495675107, 1.92145390123011, 4.05517013418806, 
    6.21109368402917, 8.38058080034308, 10.7950000543706, 10.6724336436083
    ), f.root = c(zi = 1.32075010927934e-08, func1 = 2.5527747360421e-08, 
    func2 = 4.83192513778263e-11, func3 = 2.10881510441952e-10, 
    func4 = 5.74160185368155e-09, func5 = 1.52638849337805e-08, 
    func6 = 4.01803237903842e-09, func7 = 1.7892633208394e-10, 
    func8 = 5.90177915218981e-11), iter = 8L, estim.precis = 7.1395458339045e-09, 
        geemodel_time = c(0.880114508292778, 2.32540551647486, 
        0.679906558145802, 1.9101329255586, 5.29229207087324, 
        7.9356012697151, 9.49059768248792, 10.3412227185146, 
        11.2968309910276), geemodel = 0.762284220435129), bootse = c(0.114660936897063, 
    0.173365449893819, 0.245237529037984, 0.153567853381082, 
    0.185317450161312, 0.215135730252084, 0.29870202883961, 0.260209133372567, 
    0.296536188367288)), list(modest = list(root = c(1.05593830671658, 
    2.10554318877372, 0.52046242568013, 2.18276855699129, 3.48113506724033, 
    6.2652603421458, 8.22109169261241, 10.8707972667105, 11.2589169843932
    ), f.root = c(zi = 9.87432358101614e-13, func1 = 2.74114064779951e-13, 
    func2 = -4.61075622126828e-13, func3 = -2.87547763377916e-13, 
    func4 = -4.3801073879024e-13, func5 = 2.52298182346067e-14, 
    func6 = 2.2420953982305e-13, func7 = 2.12441175762024e-13, 
    func8 = 9.77967706816685e-14), iter = 13L, estim.precis = 3.34206427964211e-13, 
        geemodel_time = c(1.20353267122922, -6.9473445321583, 
        15.9118947615908, 4.6997700812904, 16.2761948456468, 
        15.7003015403173, 17.9215190923575, 19.9476003273644, 
        20.1075031323012), geemodel = 0.931653146230497), bootse = c(0.11873714121939, 
    17.4706999075498, 138.706288154385, 6.22804996241425, 21.0630002139407, 
    201.064643512034, 252.339383835385, 230.872531026973, 2094.80023365744
    )), list(modest = list(root = c(1.04650451999316, 2.04062457278509, 
    0.741766433160377, 2.08318644604126, 3.92651116133157, 5.86823433221987, 
    8.76158826311553, 9.81800024452646, 11.8144331297621), f.root = c(zi = 7.18166170976531e-08, 
    func1 = 1.11311279082926e-07, func2 = 8.54547721647336e-10, 
    func3 = 2.20942410304736e-08, func4 = 6.50845170258041e-08, 
    func5 = 2.18706103140981e-08, func6 = 9.62554522199177e-10, 
    func7 = 1.70669811616619e-10, func8 = 6.22585316634172e-11
    ), iter = 9L, estim.precis = 3.26919216820091e-08, geemodel_time = c(0.541542305439686, 
    2.1940586105634, 1.83722192373503, 0.478974389916163, 7.68300358760142, 
    6.43885174878529, 10.0161919669333, 10.5190101724206, 11.2664249590205
    ), geemodel = 0.642411719795518), bootse = c(0.10391215225495, 
    0.170068675535563, 0.280426121547926, 0.16860724699719, 0.23182714335698, 
    0.180957470371444, 0.24480944847481, 0.250454427024556, 0.446202180688125
    )), list(modest = list(root = c(1.11931018443475, 1.93928514137835, 
    0.770240875629932, 1.59012710000858, 3.70536486040907, 5.41764991421196, 
    8.56069300612704, 10.2996343409615, 12.032169448055), f.root = c(zi = 1.52513325413217e-07, 
    func1 = 3.67485306296267e-07, func2 = 7.27501850497636e-08, 
    func3 = 9.96881025991381e-09, func4 = 2.56861779068807e-09, 
    func5 = 8.34797203586035e-10, func6 = 3.02882233182977e-10, 
    func7 = 1.30806275533413e-10, func8 = 5.65581678713123e-11
    ), iter = 15L, estim.precis = 6.74012542988915e-08, geemodel_time = c(0.907065113867526, 
    -9.9830435964399, 23.3086884890116, 1.2550562927405, 20.5379733252747, 
    17.0127231909371, 22.4476769391578, 22.080826855118, 23.5598548948941
    ), geemodel = 0.511705631837638), bootse = c(0.107546972638303, 
    0.144156727677036, 0.249610854424085, 0.123279449937641, 
    0.197213062617819, 0.140780802061301, 0.274749548690293, 
    0.265162617071435, 0.329081122868628)), list(modest = list(
        root = c(1.0266769474575, 2.05998436884137, 0.397270537614864, 
        2.23801609041858, 4.04581883616798, 6.03066270628341, 
        8.74889910068952, 10.198554458352, 11.2722577466358), 
        f.root = c(zi = 1.12738840485349e-09, func1 = 1.49755274847507e-09, 
        func2 = 7.06310215121877e-12, func3 = 7.09834413470389e-11, 
        func4 = 3.8612024688689e-10, func5 = 5.97693811110744e-10, 
        func6 = 3.53326590207814e-10, func7 = 7.47215692098457e-11, 
        func8 = 3.99855148991435e-12), iter = 6L, estim.precis = 4.57649829525781e-10, 
        geemodel_time = c(1.17587047076263, 1.35808575226676, 
        2.00982446216545, 2.18782342158991, 5.90473511265715, 
        7.15157360814145, 10.3993997280755, 11.256023013646, 
        12.0688665791914), geemodel = 1.25749722593369), bootse = c(0.106744662177195, 
    0.221771420858354, 0.325774204299286, 0.244883533585356, 
    0.240104739037447, 0.253822980536178, 0.269646258207781, 
    0.294083261297988, 0.356345209849824)), list(modest = list(
        root = c(0.986666867945686, 2.128820861948, 0.369239284165798, 
        1.85399779496305, 3.65924115658839, 5.64244740635447, 
        8.42565724991222, 10.2608118328176, 11.4013048391536), 
        f.root = c(zi = 1.84678050629827e-10, func1 = 2.70847011485387e-10, 
        func2 = 3.03297664761004e-12, func3 = 5.02434760463188e-11, 
        func4 = 1.59535079591322e-10, func5 = 5.37936917233139e-11, 
        func6 = 3.22937510066623e-12, func7 = 6.54523310550381e-13, 
        func8 = 3.10775710721245e-13), iter = 17L, estim.precis = 8.07027733606352e-11, 
        geemodel_time = c(0.971832118674743, 4.02866867264305, 
        -6.3602245959475, -0.447463860840464, 6.56738791508406, 
        3.71157849188684, 7.88659744179383, 8.60974986434427, 
        8.78263984604784), geemodel = 0.688903920289049), bootse = c(0.117065853849794, 
    0.151608786475334, 0.209503088477696, 0.159597525503664, 
    0.191928709555928, 0.192221657711098, 0.296256526946447, 
    0.321253341000659, 0.31510843191556)), list(modest = list(
        root = c(0.855227606883547, 1.78167967859739, 0.824423043550951, 
        2.36808605523907, 4.17649755400481, 5.89350273018528, 
        9.11416957340242, 9.86348258115461, 12.8683432807116), 
        f.root = c(zi = 4.61258808925891e-11, func1 = 7.37861993727051e-11, 
        func2 = 1.23440146992948e-12, func3 = 1.547436519753e-12, 
        func4 = 1.34295144449403e-11, func5 = 4.36719271856845e-11, 
        func6 = 1.33109079314409e-11, func7 = 6.68659572156116e-13, 
        func8 = 2.23189522419176e-13), iter = 7L, estim.precis = 2.15553463235131e-11, 
        geemodel_time = c(1.16003198056434, 3.6110428586978, 
        -6.52117555257376, 3.47630174963298, 1.12280701768533, 
        6.23575385497667, 6.55533938325221, 8.83369675851053, 
        10.0983834771839), geemodel = 1.24379533793519), bootse = c(0.113904582020088, 
    0.157167379012663, 0.260912417687144, 0.17274726252517, 0.192944657324216, 
    0.204755108247638, 0.299595825792477, 0.340437703546035, 
    0.483955275080376)), list(modest = list(root = c(1.15954534064386, 
    1.78107003880013, 0.612164728224813, 2.499244995046, 4.01120074062056, 
    6.03705175612985, 8.60510881647727, 10.2797397979994, 12.268421663135
    ), f.root = c(zi = 3.10402674230659e-07, func1 = 4.60637602395231e-07, 
    func2 = 3.61860198055952e-10, func3 = 1.24114402089148e-09, 
    func4 = 8.04507335055993e-09, func5 = 1.45588331508517e-07, 
    func6 = 2.22136960159602e-07, func7 = 8.03876949312388e-08, 
    func8 = 2.61341207008492e-09), iter = 6L, estim.precis = 1.36823861429427e-07, 
        geemodel_time = c(1.44106888012371, 0.443614236500968, 
        3.70409744951739, 2.25179157534763, 6.36646694477471, 
        7.37362294093592, 11.4659210640731, 11.8621610386182, 
        12.7876619617425), geemodel = 1.43824163006612), bootse = c(0.140988186580685, 
    0.171406512945225, 0.28150949261734, 0.161970958062621, 0.19630799592074, 
    0.187046583583386, 0.2866792073954, 0.381567612060878, 0.469294836204542
    )), list(modest = list(root = c(0.949034832906077, 2.12230066311903, 
    0.981184635592146, 2.11564585762393, 3.70357223072577, 5.97059049105271, 
    8.05566648453636, 10.6421776679688, 11.7972200958759), f.root = c(zi = 5.70911096176019e-11, 
    func1 = 1.06172404201743e-10, func2 = 3.35607518338332e-13, 
    func3 = 1.75606057473132e-12, func4 = 2.92678936641977e-11, 
    func5 = 5.90249515930452e-11, func6 = 1.39980804725326e-11, 
    func7 = 1.09479092458287e-12, func8 = 6.03753158578968e-13
    ), iter = 8L, estim.precis = 2.99271835250391e-11, geemodel_time = c(0.32678603072142, 
    2.86765661025871, 0.245256312413725, 1.91922503603826, 4.85466084116726, 
    7.31187887032122, 7.9794916425987, 10.3385464669155, 10.8449103166712
    ), geemodel = -0.0814596305382734), bootse = c(0.0966659021685546, 
    0.181179232559325, 0.273491852523234, 0.153169052108987, 
    0.196127736744713, 0.187759423849523, 0.25253006172818, 0.287039528221187, 
    0.255062346031411)), list(modest = list(root = c(1.07151599533492, 
    1.94230543450669, 1.01702227708601, 2.53976594801722, 4.05978522373243, 
    6.51484981385989, 8.65011189360939, 10.9987502744931, 11.7409152270315
    ), f.root = c(zi = 4.34008384786466e-12, func1 = 7.44626582616092e-12, 
    func2 = 1.11499004473714e-12, func3 = 3.93181581043178e-13, 
    func4 = 9.89003150209111e-13, func5 = 7.20423720679264e-13, 
    func6 = 6.03961325396085e-13, func7 = 3.99125177352744e-13, 
    func8 = 2.50410803204204e-13), iter = 46L, estim.precis = 1.80638283073859e-12, 
        geemodel_time = c(1.21271174947286, -40.6837554601805, 
        63.5898480561174, 28.1402546534544, 51.3734606285441, 
        50.8013675768691, 51.723137199941, 53.4010472193768, 
        54.0017915824441), geemodel = 1.21506053415467), bootse = c(24.0566835963341, 
    158.803241967025, 2616412.11329272, 81585.3187444731, 286188.392866514, 
    336231.509065333, 638790.758094831, 392919.390016255, 390204.438801363
    )), list(modest = list(root = c(0.829463128257511, 2.09027468446199, 
    0.760941246266257, 1.99778500609151, 3.75777006689301, 5.45286500269989, 
    8.73481682093759, 10.5291232111453, 11.3644475673432), f.root = c(zi = 7.26085858104852e-14, 
    func1 = 1.53654866608122e-13, func2 = 1.16573417585641e-14, 
    func3 = 1.21430643318376e-14, func4 = 4.45199432874688e-14, 
    func5 = 2.38142838782096e-14, func6 = 1.55864904316516e-15, 
    func7 = 8.49229134279941e-15, func8 = 3.38704758684472e-15
    ), iter = 11L, estim.precis = 3.68706748497218e-14, geemodel_time = c(0.987511595825689, 
    1.19450611925895, 3.07509626830349, 0.451446017434748, 8.45911468055087, 
    6.95383375968214, 9.55928417853877, 12.17712576153, 11.2783218465205
    ), geemodel = 0.749458219075848), bootse = c(0.122834254932536, 
    0.178400549117644, 0.264333295869062, 0.168365595827189, 
    0.197646390322667, 0.174712695594434, 0.292152860556954, 
    0.392530212588849, 0.494399457830918)), list(modest = list(
        root = c(1.05397045968994, 1.96100490904369, 0.804675087700032, 
        1.73505018546945, 3.85890366579602, 5.51503867991192, 
        8.32011769935442, 9.64831107905423, 12.5082573890493), 
        f.root = c(zi = 3.87931908818473e-11, func1 = 7.14768244591824e-11, 
        func2 = 3.79857117982496e-11, func3 = 1.70575775726434e-11, 
        func4 = 4.38908631661405e-12, func5 = 7.3966603241632e-14, 
        func6 = -1.77981110752179e-13, func7 = -8.31834601200399e-14, 
        func8 = -2.15912560725361e-14), iter = 9L, estim.precis = 1.88954570509692e-11, 
        geemodel_time = c(0.585897310047224, 4.96927734886544, 
        -12.2236532921252, 5.12121921377838, -1.77803952772221, 
        5.57311496798105, 4.99779397118472, 8.8498817978555, 
        7.747055402002), geemodel = 0.575402360735659), bootse = c(0.111955899043247, 
    0.173058961002909, 0.279706588186667, 0.151271467707744, 
    0.198424619925946, 0.210103341360044, 0.288858435849664, 
    0.570635409673651, 0.779119446581423)), list(modest = list(
        root = c(1.05842402246428, 1.89580304812557, 0.638289862722914, 
        2.08091938525313, 3.74533100683688, 6.03394398082002, 
        8.976224814018, 10.3552109614645, 11.799376354003), f.root = c(zi = -4.31432667369336e-13, 
        func1 = -2.92987856198579e-13, func2 = -1.06026298851702e-14, 
        func3 = -4.05786515500495e-14, func4 = -4.52970994047064e-14, 
        func5 = -1.28785870856518e-14, func6 = -1.74027459109993e-14, 
        func7 = -9.61557222733944e-15, func8 = -2.13370987545147e-15
        ), iter = 12L, estim.precis = 9.58810577230314e-14, geemodel_time = c(0.963375186561511, 
        5.28005451701237, -16.9819151581475, 2.66598709251949, 
        2.01500834275574, 3.87910102047156, 6.21392241028854, 
        7.10046514077761, 8.44679784123154), geemodel = 0.789262472779895), 
        bootse = c(0.121247957876771, 0.156127603606317, 0.246522916415914, 
        0.137348644403697, 0.173928665018658, 0.163902889769201, 
        0.242765595948828, 0.241467609690214, 0.188854167813269
        )), list(modest = list(root = c(1.08732677425604, 1.96980717768405, 
    0.614751898464998, 2.05659801328757, 3.57123137507593, 5.94938648538915, 
    8.50324839132443, 10.5591152655234, 11.9338184828755), f.root = c(zi = 9.01501095995627e-14, 
    func1 = 2.8199664825479e-14, func2 = 8.24340595784179e-15, 
    func3 = 3.05588887528074e-14, func4 = 6.81121825607534e-14, 
    func5 = 3.91353616180368e-15, func6 = -1.70399379827678e-14, 
    func7 = -7.50094431012371e-15, func8 = -5.25441642236155e-15
    ), iter = 9L, estim.precis = 2.87747873970557e-14, geemodel_time = c(0.879712656867409, 
    3.42168008887213, -2.60847153541557, 1.52649274321316, 4.63830586343116, 
    4.87034795885369, 8.43783488912935, 9.20165909057011, 10.3320013616372
    ), geemodel = 0.60336437975732), bootse = c(0.106641931606259, 
    0.127329906236559, 0.236175788087516, 0.1439675615953, 0.164786303375037, 
    0.161774879984457, 0.221029397939471, 0.346883919692372, 
    0.308642118347798)), list(modest = list(root = c(0.929701827416644, 
    2.14268163576516, 0.785205926878357, 2.00058774661352, 3.98749907507404, 
    5.71011876560743, 8.3773528424984, 10.4653175631867, 11.5230701863591
    ), f.root = c(zi = 2.37701668348578e-08, func1 = 3.08910539370544e-08, 
    func2 = 2.44217812639391e-10, func3 = 5.45233208582019e-09, 
    func4 = 1.83586501695254e-08, func5 = 6.48478562514931e-09, 
    func6 = 2.06518233070163e-10, func7 = 4.21858345365948e-11, 
    func8 = 2.53154996965321e-11), iter = 13L, estim.precis = 9.49724733692775e-09, 
        geemodel_time = c(0.658823312089412, 4.59198052743157, 
        -12.7808959554373, 0.0659415230222839, 6.82815791793197, 
        2.01361203521862, 8.26350180425051, 7.42253594768058, 
        9.22964116485403), geemodel = 0.294156300464543), bootse = c(0.0981097536623375, 
    5.96747221169205, 31.1261239881459, 5.29066881076056, 5.1956823642028, 
    361.704274618555, 468.486593480315, 430.011325670805, 254.056891843824
    )), list(modest = list(root = c(0.919270930063757, 1.71643822671518, 
    1.25685223131652, 1.93010921736439, 4.06929149893137, 5.7746299260012, 
    8.45623252711133, 10.3628523860103, 12.4006020752018), f.root = c(zi = 1.01949781949884e-10, 
    func1 = 2.14904982698272e-10, func2 = 1.08370284968018e-10, 
    func3 = 5.55201440377573e-11, func4 = 6.00722249721741e-12, 
    func5 = -5.17204673728712e-13, func6 = -5.64863744835628e-13, 
    func7 = -1.86253790168678e-13, func8 = -3.31679128606766e-14
    ), iter = 13L, estim.precis = 5.42282118080824e-11, geemodel_time = c(1.33894393404776, 
    6.07246460204428, -22.173295831587, 4.31641230127737, -1.83027731988069, 
    3.4971375468375, 5.77532849626617, 5.48871769771008, 7.03199314702794
    ), geemodel = 0.831630580793844), bootse = c(0.132899646730074, 
    0.16695315373516, 0.2680736732766, 0.177904462273264, 0.202951646974692, 
    0.193891935208578, 0.293285325674075, 0.500626288354555, 
    1.13211917728134)), list(modest = list(root = c(1.04135372425321, 
    2.11878115710451, 0.781771198777058, 2.18919577037078, 4.21838102186597, 
    5.92805671828541, 8.77652715521091, 10.4733998120128, 11.588038681119
    ), f.root = c(zi = 3.14814840862709e-12, func1 = 3.88844512144715e-12, 
    func2 = 7.56865544630086e-14, func3 = 1.81163494850176e-13, 
    func4 = 1.21973671270422e-12, func5 = 5.40033295859388e-13, 
    func6 = 4.86721773995669e-13, func7 = 3.74200670449909e-13, 
    func8 = 2.63504496000877e-13), iter = 9L, estim.precis = 1.13084894759972e-12, 
        geemodel_time = c(1.7201944706775, -2.66795609441535, 
        7.01288415218554, 7.80857175254558, 9.82705285329174, 
        11.4163167082188, 14.0115204801, 14.5800055954471, 16.0467506534025
        ), geemodel = 1.60725573084058), bootse = c(0.130346455822876, 
    4.13106356151332, 19.3584225592015, 25.5046210922908, 24.0213032161522, 
    33.8354303550774, 13.7621742560485, 30.4337628620871, 3221.39466775771
    )), list(modest = list(root = c(1.01442738848405, 1.98845273473597, 
    0.99370269496431, 2.03727321715499, 4.26220403723445, 6.17089006499227, 
    8.9702641411005, 10.0889828767592, 11.9081913298127), f.root = c(zi = 9.21453177982201e-07, 
    func1 = 1.20314405305244e-06, func2 = 6.41634212428244e-09, 
    func3 = 1.38971020687689e-07, func4 = 6.7977257719315e-07, 
    func5 = 3.53699905500555e-07, func6 = 1.97717361510863e-08, 
    func7 = 7.23696658155859e-10, func8 = 5.25340514145878e-10
    ), iter = 8L, estim.precis = 3.69386427762634e-07, geemodel_time = c(1.21603564292854, 
    2.3892406236121, -0.721853183516335, 3.24916547207123, 5.1561231299156, 
    7.4354092295274, 9.1866575683096, 9.60791321823044, 11.2123520533304
    ), geemodel = 0.986007572491744), bootse = c(0.0964105378898493, 
    0.155961982871769, 0.260216831457468, 0.147703823899906, 
    0.200517301787789, 0.19342665648132, 0.260190917738758, 0.371093882935526, 
    0.320901978668434)), list(modest = list(root = c(0.834601564706497, 
    2.10292525802247, 0.767773945386876, 1.68606105616891, 4.13926272728645, 
    6.17059051489958, 9.01376548877028, 10.4123679446497, 12.3625095551274
    ), f.root = c(zi = 1.06851194558999e-11, func1 = 2.0244250720225e-11, 
    func2 = 1.01756103543238e-11, func3 = 5.76844128019616e-12, 
    func4 = -1.53807522274008e-13, func5 = 1.13659082146e-14, 
    func6 = -1.82159842765373e-13, func7 = -1.16934240068645e-13, 
    func8 = -4.59910408280664e-14), iter = 10L, estim.precis = 5.26485337386617e-12, 
        geemodel_time = c(0.922003643652597, 5.42721519740577, 
        -14.3119760531733, 3.83242639649257, -0.470286656822385, 
        4.34340165059463, 5.27068133995569, 8.42229246367166, 
        7.74880969763874), geemodel = 1.10302452703967), bootse = c(0.122847776347949, 
    0.174080436772982, 0.233102843747358, 0.191532466087249, 
    0.174497187731326, 0.226913430798824, 0.232564188219332, 
    0.327783559329421, 0.486620837397004)), list(modest = list(
        root = c(0.95146934695948, 2.07854501073195, 0.588046262298928, 
        1.83846900747653, 4.00467137727814, 5.75502359322477, 
        8.63413883212478, 11.22801726112, 10.7262680634936), 
        f.root = c(zi = 1.25057892819136e-07, func1 = 1.86787568079438e-07, 
        func2 = 1.31318511620293e-09, func3 = 3.56192784156661e-08, 
        func4 = 1.08097320744947e-07, func5 = 3.94571125494902e-08, 
        func6 = 1.52388007768067e-09, func7 = 1.39283584665861e-10, 
        func8 = 9.55995690596345e-11), iter = 7L, estim.precis = 5.53434578840318e-08, 
        geemodel_time = c(0.92679572644968, 3.61907804034499, 
        -4.17503982905678, 1.78874097024237, 3.86844351338319, 
        5.00288149749183, 8.00391369254081, 9.32506265711332, 
        9.3349433947756), geemodel = 0.582289350876112), bootse = c(0.10348137167334, 
    0.181681339421434, 0.30362542639525, 0.157392824095773, 0.215794399763063, 
    0.19115001062866, 0.295125982585635, 0.522233437023947, 1.00148769478143
    )), list(modest = list(root = c(0.945009290943788, 2.16456161598016, 
    0.762956621244219, 2.38489283406376, 4.47037357003689, 6.40193805696466, 
    8.93836453462062, 10.8200903263712, 11.7251392630351), f.root = c(zi = 9.07052211118753e-14, 
    func1 = 1.59205981731247e-13, func2 = 1.27953203588049e-14, 
    func3 = 2.73089453069371e-14, func4 = 4.85043252849808e-14, 
    func5 = 3.3348069992294e-14, func6 = 2.43268946653608e-14, 
    func7 = 6.02295990859147e-15, func8 = 5.55111512312578e-16
    ), iter = 7L, estim.precis = 4.47525366524894e-14, geemodel_time = c(0.99724813264906, 
    1.80926082259901, 1.57820715173388, 2.30354727957212, 5.43754936399109, 
    8.14170770155667, 9.16228213314126, 11.574029818003, 12.0220032723458
    ), geemodel = 0.908400971199269), bootse = c(0.0712963811742289, 
    0.123361085983867, 0.228903238966084, 0.143591960397483, 
    0.191886816399276, 0.184609885467848, 0.2274326098868, 0.3075504442857, 
    0.222597641395007)), list(modest = list(root = c(1.04437903495977, 
    2.02836424981226, 0.524417565434383, 1.99030458706072, 3.72201272703097, 
    5.89654066079654, 8.60491418148512, 10.5103425873282, 11.562511230529
    ), f.root = c(zi = 7.14817094404907e-12, func1 = 1.26840760117375e-11, 
    func2 = -1.06436344113336e-13, func3 = 7.988054662178e-14, 
    func4 = 3.16244253006914e-12, func5 = 7.58309300769033e-12, 
    func6 = 1.80849779596315e-12, func7 = 7.13110126504546e-14, 
    func8 = 6.31855678889792e-14), iter = 9L, estim.precis = 3.63412152897597e-12, 
        geemodel_time = c(0.770453290617577, -2.04007442032116, 
        8.75323560201066, 3.30134585101211, 9.53650628811957, 
        12.2143433328835, 12.9405851001325, 15.2582955068247, 
        15.4050990656395), geemodel = 0.526722134639134), bootse = c(0.0846187975231212, 
    6.29340532092785, 10.1927988913161, 2.21423633848606, 6.49341148733573, 
    17.8921395474022, 57.3167450034063, 686.175592159593, 770.31778381339
    )), list(modest = list(root = c(1.06197606613787, 2.02981605595354, 
    0.780073869469696, 2.2707811225027, 3.93298315821191, 6.4154990899946, 
    8.62196886485004, 10.6811739065174, 11.6570057979369), f.root = c(zi = 3.52733766639801e-08, 
    func1 = 6.18084881054415e-08, func2 = 3.17218764468025e-08, 
    func3 = 1.39650740832442e-08, func4 = 2.00633643032688e-09, 
    func5 = 2.3499202583821e-10, func6 = 2.76801360153157e-11, 
    func7 = 6.14758244310565e-12, func8 = 4.37511138429159e-12
    ), iter = 7L, estim.precis = 1.61164829539418e-08, geemodel_time = c(1.37331345511455, 
    3.63139984873427, -6.54835701365424, 2.39823781500439, 3.31867186585077, 
    4.91700577035338, 7.83112747654932, 8.93690742034992, 9.66912826325967
    ), geemodel = 1.15980923722764), bootse = c(0.107929198226323, 
    0.130306852172657, 0.24786461241518, 0.136631000174398, 0.213699490475778, 
    0.161579062352239, 0.234418697278636, 0.25168120183356, 0.270105481818222
    )), list(modest = list(root = c(0.984258359460412, 1.93769315104576, 
    0.52163585836397, 2.27686576782206, 3.58889541943018, 6.13407273045376, 
    8.061725877317, 10.972247797302, 11.1764338323468), f.root = c(zi = 2.20683593177284e-07, 
    func1 = 4.03202758958443e-07, func2 = 2.12039008393172e-07, 
    func3 = 9.74897547570495e-08, func4 = 1.32432794484058e-08, 
    func5 = 1.12237247273939e-09, func6 = 1.96877070202106e-10, 
    func7 = 5.3689996892814e-11, func8 = 3.55361357202467e-11
    ), iter = 23L, estim.precis = 1.05340763378879e-07, geemodel_time = c(1.33943555345581, 
    5.58029111842056, -38.2847420059363, 3.67049669855607, 1.62885633644157, 
    2.66812263635998, 5.54667840675084, 6.87625779538342, 7.40793205509774
    ), geemodel = 1.55641499550862), bootse = c(0.147088427305582, 
    11.6180220277105, 24.7383513950096, 2.29911107798517, 31.895250844243, 
    31.186479619991, 52.3854011414715, 87.653808211729, 483.852334381877
    )), list(modest = list(root = c(0.908680395022325, 2.3262553981422, 
    0.30296560099881, 2.39015059762323, 3.98041650078715, 6.48499813633895, 
    8.61615994154982, 10.2249749639239, 11.5816293569617), f.root = c(zi = 1.60806923332757e-11, 
    func1 = 3.37091465851813e-11, func2 = 1.60830004235181e-11, 
    func3 = 8.51688164438258e-12, func4 = 6.67116319033609e-13, 
    func5 = -1.44245726474423e-13, func6 = -4.54358772827845e-14, 
    func7 = -5.96467319979865e-14, func8 = -4.98524832526215e-14
    ), iter = 9L, estim.precis = 8.37289090271101e-12, geemodel_time = c(1.22505675146308, 
    4.47667391677872, -11.8424677347867, 5.12786200845617, 2.01339252267683, 
    5.1620713488717, 6.16037752933293, 8.29416093285792, 9.17552828965357
    ), geemodel = 1.20628418832873), bootse = c(0.111630397364403, 
    0.144206565514354, 0.235867307372369, 0.116057341038918, 
    0.189909232126182, 0.191596839417477, 0.217996865116054, 
    0.318598483317511, 0.451404138320506)), list(modest = list(
        root = c(0.874756715261512, 1.9461767394824, 0.880836388365837, 
        2.22569176561345, 4.2685208720752, 6.0976727477088, 8.83865799019455, 
        10.686512962689, 11.8546361455788), f.root = c(zi = 3.49054118942149e-12, 
        func1 = 6.07924821593997e-12, func2 = 5.21221087124157e-13, 
        func3 = -1.25614796342433e-12, func4 = 8.90260087871297e-15, 
        func5 = 1.21957999255073e-13, func6 = 4.0048520055791e-13, 
        func7 = 2.07797321016834e-13, func8 = 1.24466409401336e-13
        ), iter = 10L, estim.precis = 1.35675199855776e-12, geemodel_time = c(0.796792919127503, 
        -3.98444508934664, 12.3211537584467, 3.56148384161364, 
        12.905378732494, 11.5290595835665, 16.1727537527691, 
        16.650803902449, 17.3141926221012), geemodel = 1.03526226210536), 
        bootse = c(0.0952110369763155, 0.149092515019839, 0.264067531669757, 
        0.12359786088011, 0.183092174431226, 0.167236573637064, 
        0.201634942859466, 0.195866911712702, 0.271617784282611
        )), list(modest = list(root = c(0.96460679999127, 2.04130686516897, 
    0.894250347997817, 2.17290684049719, 3.99431519967173, 5.80292462645428, 
    8.69243210077034, 10.6086988842268, 11.4129196556203), f.root = c(zi = 2.22044604925031e-14, 
    func1 = 2.66453525910038e-14, func2 = 1.13927964284777e-14, 
    func3 = -1.2490009027033e-16, func4 = -2.22044604925031e-15, 
    func5 = -4.88498130835069e-15, func6 = -2.44682746286529e-15, 
    func7 = 4.32986979603811e-15, func8 = 4.31783515192352e-15
    ), iter = 13L, estim.precis = 8.72971881896476e-15, geemodel_time = c(1.00645339893834, 
    -3.26271777924802, 11.8029303846293, 2.21326035214814, 14.7883844078388, 
    11.5998106384963, 15.2152236318486, 15.9008241126698, 16.7560113416161
    ), geemodel = 0.710523154539455), bootse = c(0.124881531749762, 
    6.46603206945676, 1.67587144838542, 16.5775787925259, 0.66023483905394, 
    9.47639791760941, 0.895052551278017, 10.7470197707818, 1.65335329099814
    )), list(modest = list(root = c(1.11578991264681, 2.13452827163461, 
    0.659306659303885, 1.91817265629806, 3.94951097777794, 5.7859787585228, 
    8.31421022003817, 10.2787695512794, 11.7274116662573), f.root = c(zi = 6.56672494159238e-11, 
    func1 = 1.51264556436104e-10, func2 = 1.08305031609746e-12, 
    func3 = 2.52715183973777e-11, func4 = 9.21133169740074e-11, 
    func5 = 3.15383275051317e-11, func6 = 7.48789918958437e-13, 
    func7 = 8.91653880586004e-14, func8 = 1.11047239112483e-14
    ), iter = 11L, estim.precis = 4.08652310083967e-11, geemodel_time = c(0.459253985385621, 
    3.03556994914435, -0.228783762609666, 1.11133397249095, 6.06830427824097, 
    7.32665022734869, 7.07513353364782, 10.6181987794277, 10.7812849111195
    ), geemodel = 0.687952548164191), bootse = c(0.0912884955912402, 
    0.181349409997612, 0.258133883683006, 0.169290224879735, 
    0.226018780446716, 0.207013920401681, 0.25410219858288, 0.264392671358495, 
    0.2826580597898)), list(modest = list(root = c(1.10452211149312, 
    2.04785385796502, 1.12710154533663, 2.26112226041991, 4.22301172491035, 
    6.12828559371478, 8.8768708288011, 10.5127780233468, 12.0265477034313
    ), f.root = c(zi = 2.29681273999915e-10, func1 = 3.89876020356894e-10, 
    func2 = 2.88907786583081e-13, func3 = 2.83888581045777e-12, 
    func4 = 9.2466471111885e-11, func5 = 2.31310942622187e-10, 
    func6 = 6.02870531274391e-11, func7 = 2.73556871599467e-12, 
    func8 = 6.9159651963635e-13), iter = 7L, estim.precis = 1.12241857783444e-10, 
        geemodel_time = c(1.41351393502166, 0.442988235774016, 
        4.26295184436538, 2.01980481242467, 6.89080841327951, 
        8.9640532894973, 10.3142218508356, 11.899434611506, 13.0982817103146
        ), geemodel = 1.33372160660387), bootse = c(0.0986821279743546, 
    0.172590667831847, 0.31858800839953, 0.173344465289123, 0.209935163515532, 
    0.181076019928475, 0.239595006036602, 0.288673712930553, 
    0.42107979017273)), list(modest = list(root = c(0.963486051511423, 
    2.35389754430194, 0.196829695556764, 1.85796955969528, 3.31652399535133, 
    5.38650149086708, 7.66891153921635, 10.4214518293235, 10.8414815591586
    ), f.root = c(zi = 1.78522663318859e-09, func1 = 2.29378260829805e-09, 
    func2 = 2.25419509447544e-12, func3 = 2.03121824915442e-11, 
    func4 = 6.1537962225966e-10, func5 = 1.39892846612311e-09, 
    func6 = 2.2953689816918e-10, func7 = 1.49208248024797e-11, 
    func8 = 1.02611556404564e-11), iter = 7L, estim.precis = 7.07844731785281e-10, 
        geemodel_time = c(0.72352395359416, 4.41953498070489, 
        -6.40553751386341, 2.53667243365389, 1.76030158790359, 
        5.36089328079322, 5.50511716305842, 9.58162132733811, 
        8.83112641579014), geemodel = 0.62340671410924), bootse = c(0.116549266240142, 
    0.189998947948508, 0.277876240730694, 0.181463824796629, 
    0.218989108313424, 0.187636622727747, 0.352957221019779, 
    0.443138577701676, 0.548851100518092)), list(modest = list(
        root = c(0.948320571298779, 2.11295909493572, 0.830331460691507, 
        2.52456315859704, 4.19459057106381, 6.51336111754496, 
        8.9231336533008, 10.3852307033813, 11.6319135456656), 
        f.root = c(zi = 2.61461341466429e-09, func1 = 3.96249755230116e-09, 
        func2 = 8.44076558648155e-10, func3 = 1.29158753831016e-09, 
        func4 = 5.62495272582453e-10, func5 = 3.06606406930143e-11, 
        func6 = 8.66255179567121e-12, func7 = 5.27168586561544e-12, 
        func8 = 4.64320248916295e-12), iter = 6L, estim.precis = 1.03605649081663e-09, 
        geemodel_time = c(1.28773037204664, 3.80384013076537, 
        -4.91171481584141, 3.38721229752752, 1.95237505766731, 
        5.46093697269721, 7.45517641964734, 8.3566181561755, 
        9.81439569769929), geemodel = 1.30216940064655), bootse = c(0.0813854475208734, 
    0.154431648735786, 0.252798694606289, 0.143530469887178, 
    0.198805121803399, 0.174038496256509, 0.254374595209634, 
    0.282393906589848, 0.411085014581458)), list(modest = list(
        root = c(1.08815181468489, 1.8036394201806, 1.20791089942588, 
        2.23964407652772, 4.6572160612368, 6.29184220717945, 
        9.08599960818218, 10.9783884266215, 11.9094955250648), 
        f.root = c(zi = 1.44643141908318e-09, func1 = 2.08767469978e-09, 
        func2 = 1.09049773440342e-09, func3 = 5.37227790031736e-10, 
        func4 = 7.40928429721066e-11, func5 = 7.25801363454792e-12, 
        func6 = -7.18980430747251e-13, func7 = -4.3138756455896e-13, 
        func8 = -1.07650000025217e-13), iter = 11L, estim.precis = 5.82715613100036e-10, 
        geemodel_time = c(0.88817727578859, 5.10439032205393, 
        -15.8965494417155, 4.70862261840878, 1.50527883773838, 
        4.53789497543121, 6.2959000243851, 7.8097101627626, 8.59023705352563
        ), geemodel = 1.09537512663377), bootse = c(0.0969255511380969, 
    0.14242436959448, 0.238282154071681, 0.147956374339689, 0.21275339695671, 
    0.149497726390281, 0.232624511450698, 0.27854572210158, 0.546438736916529
    )), list(modest = list(root = c(1.02073599720967, 1.94643947305327, 
    0.764117899367929, 1.96922773345685, 3.7348104296561, 5.69593339702103, 
    8.20403584000166, 11.1362220395078, 12.0168386280148), f.root = c(zi = 2.25094942685189e-10, 
    func1 = 3.97181620925835e-10, func2 = 1.07594374165396e-10, 
    func3 = 6.84524589789071e-11, func4 = 1.22741816710459e-10, 
    func5 = 4.977532275241e-11, func6 = 1.20664589431385e-12, 
    func7 = 1.92512672470002e-13, func8 = 1.47592875421321e-13
    ), iter = 7L, estim.precis = 1.08043031962267e-10, geemodel_time = c(0.802098494416975, 
    3.98405861037904, -6.47083342131764, 2.78063813051336, 2.35545927819139, 
    5.14783993888901, 6.41817154309051, 10.1922670539488, 8.97709247338814
    ), geemodel = 0.570177962196953), bootse = c(0.0954050144723881, 
    0.199724003468245, 0.270907261803044, 0.154799606857838, 
    0.202509081121374, 0.221468770353862, 0.264225453278152, 
    0.431717490503854, 0.399192751875246)), list(modest = list(
        root = c(0.939235167255177, 2.21682882626713, 0.644540609536239, 
        1.87007699473705, 3.70997238378137, 5.92551747061342, 
        8.64372740521306, 10.417071588111, 12.3167304873801), 
        f.root = c(zi = 9.84545778237589e-12, func1 = 1.49371626179118e-11, 
        func2 = 7.52919948610042e-12, func3 = 3.61441432339404e-12, 
        func4 = 3.35786953797879e-13, func5 = 1.7188160617021e-13, 
        func6 = 1.86350934683333e-13, func7 = 7.81041897823798e-14, 
        func8 = 1.50591344949547e-14), iter = 26L, estim.precis = 4.07926855874565e-12, 
        geemodel_time = c(0.950881438486944, 4.60274837881195, 
        -42.9207208246822, 7.29792827192533, 1.48592791751949, 
        6.36104913503763, 5.06645873142202, 9.1893792139573, 
        8.73196436885996), geemodel = 1.0036025702564), bootse = c(0.0765742866224203, 
    0.138905693284925, 0.239835369340927, 0.159310027719798, 
    0.203636202002448, 0.186984347310519, 0.239158759090392, 
    0.284296614688723, 0.495248838835683)), list(modest = list(
        root = c(1.03873546507959, 1.74744803540009, 1.05469777947983, 
        1.99126646599507, 4.15235704819897, 5.95769243804307, 
        8.47716526171461, 10.5512101716113, 12.0220066297538), 
        f.root = c(zi = 2.97100205548517e-08, func1 = 4.83663327166539e-08, 
        func2 = 3.30402808628241e-10, func3 = 5.34844472876994e-09, 
        func4 = 2.51003593465526e-08, func5 = 1.61774973278517e-08, 
        func6 = 1.19302706602653e-09, func7 = 6.09041983512526e-11, 
        func8 = 3.6389904978229e-11), iter = 7L, estim.precis = 1.40359309614071e-08, 
        geemodel_time = c(0.798421331029192, 0.161173660802856, 
        5.18082936706842, 1.56376489068882, 8.23713411453673, 
        8.70634837567287, 10.0661402891115, 13.4561893356047, 
        12.712489531474), geemodel = 0.598944230295936), bootse = c(0.11048478046058, 
    0.159749810438873, 0.219921275897838, 0.189454697633974, 
    0.184278115442858, 0.181332131683328, 0.221645155187004, 
    0.325538619850748, 0.307020523084425)), list(modest = list(
        root = c(0.941405111870143, 1.56949776290297, 1.4456242060788, 
        2.36592446560841, 4.61594029194481, 6.60083132882223, 
        9.21281498148123, 10.8693064164342, 12.196997598082), 
        f.root = c(zi = 2.18360884929325e-11, func1 = 3.20152793165107e-11, 
        func2 = 4.52448842280795e-13, func3 = 5.16557630003689e-12, 
        func4 = 1.87734827683528e-11, func5 = 7.02968239174595e-12, 
        func6 = 5.38213137252219e-14, func7 = -6.51978471211123e-14, 
        func8 = -2.31481500634345e-14), iter = 7L, estim.precis = 9.49052504697438e-12, 
        geemodel_time = c(1.39049557182957, 2.36239316654563, 
        -1.08435572926816, 1.49091323713483, 5.24763201133407, 
        5.80782752073611, 8.56604282823297, 10.0997741138733, 
        11.2866317356642), geemodel = 1.05387548115276), bootse = c(0.0840805744641726, 
    0.199942793415059, 0.259083549792927, 0.181406738888965, 
    0.20265442644967, 0.214110227953867, 0.214162151137434, 0.240005786728373, 
    0.269412363597176)), list(modest = list(root = c(1.06964916574633, 
    1.87436406304552, 0.703246539908211, 2.16346007323433, 4.03415306322225, 
    6.27798106589418, 8.65761936741172, 11.086948689501, 11.7503591785914
    ), f.root = c(zi = 4.50803946394629e-08, func1 = 7.4023152829561e-08, 
    func2 = 1.0911021825627e-10, func3 = 2.02926953019045e-10, 
    func4 = 5.10753521807295e-09, func5 = 3.27462260640843e-08, 
    func6 = 2.73546967022309e-08, func7 = 6.42491357338848e-09, 
    func8 = 1.59427288037861e-09), iter = 6L, estim.precis = 2.14048032309394e-08, 
        geemodel_time = c(0.905951246228958, 3.43505163066012, 
        -3.81799796538865, 3.09537615039321, 1.84560020908011, 
        6.25742521358728, 8.16418523193141, 9.20469193362626, 
        9.9064836279402), geemodel = 0.530511676785857), bootse = c(0.122728568112909, 
    0.136597401878907, 0.263402529512937, 0.147583395594978, 
    0.176547370760189, 0.165369924698646, 0.223582218594387, 
    0.235620947931662, 0.258244002428756)), list(modest = list(
        root = c(1.16735569285618, 2.0482477017461, 0.608598067535529, 
        1.90110223084246, 3.91618015336499, 5.52796362388292, 
        8.45657709505052, 10.0875882269162, 11.7413320005397), 
        f.root = c(zi = 1.00252250945232e-10, func1 = 1.98454586097796e-10, 
        func2 = 9.90280008689255e-11, func3 = 4.53140303058319e-11, 
        func4 = 6.70405397862339e-12, func5 = 7.15628944991664e-13, 
        func6 = 8.44657677134819e-13, func7 = 2.53796983429311e-13, 
        func8 = 7.4946993056102e-14), iter = 7L, estim.precis = 5.01824391994467e-11, 
        geemodel_time = c(1.39358587549335, 4.22381931095898, 
        -7.72788164353658, 3.7350617058829, -0.75288710980964, 
        5.21921541996415, 6.7896999475841, 7.30922576279585, 
        9.25368263724457), geemodel = 1.40651130414461), bootse = c(0.109881086813769, 
    0.156090514823493, 0.248163116985952, 0.154469945103733, 
    0.179319788562066, 0.151293537093209, 0.272551022602168, 
    0.370824095276798, 0.548379480921993)), list(modest = list(
        root = c(1.12267331820053, 2.09268216310728, 0.58407113945254, 
        2.09438618748841, 3.56935548906181, 5.23510961753303, 
        8.31309584311602, 10.1012766472389, 11.3438233655005), 
        f.root = c(zi = 7.46330774958892e-11, func1 = 1.07726716436218e-10, 
        func2 = 5.73688488207658e-11, func3 = 2.71512572336583e-11, 
        func4 = 2.78867207104128e-12, func5 = 4.32417990303691e-13, 
        func6 = 1.29896093881143e-13, func7 = 4.23411306016419e-14, 
        func8 = -1.44953493652622e-14), iter = 11L, estim.precis = 3.00319691801916e-11, 
        geemodel_time = c(0.715582810479362, 5.56416919597457, 
        -17.259962236251, 6.74420995512769, 0.41465292708671, 
        3.3990773862533, 4.97964026110242, 7.98891191920547, 
        7.35970395105684), geemodel = 0.480180884100107), bootse = c(0.110603974436262, 
    0.160335216999017, 0.218539237019134, 0.156247675444157, 
    0.208274528463268, 0.186087943100958, 0.330766596210123, 
    0.424189025972043, 0.480398654687891)), list(modest = list(
        root = c(1.0913934254759, 1.97836173010022, 0.592487256178882, 
        1.96905067503688, 3.55419978550807, 5.66137327239286, 
        8.03796623270183, 10.6048687441526, 10.9639915717617), 
        f.root = c(zi = 4.38412817604927e-07, func1 = 5.78534730455438e-07, 
        func2 = 7.27077786866204e-10, func3 = 3.85810394396002e-09, 
        func4 = 1.307211349999e-07, func5 = 3.57824376462368e-07, 
        func6 = 8.06019111801448e-08, func7 = 3.40800909546949e-09, 
        func8 = 1.1031312044385e-09), iter = 7L, estim.precis = 1.7724347697039e-07, 
        geemodel_time = c(1.10096701212225, 3.98693976814013, 
        -6.8363951467914, 3.0493717306836, 1.27301732710079, 
        6.0072298638766, 5.7021743385169, 9.31230138510864, 8.82979867437811
        ), geemodel = 0.60113253293223), bootse = c(0.120230567233841, 
    0.188339705136016, 0.238137411683125, 0.167464418600929, 
    0.206417740394636, 0.186534084544411, 0.292617124162923, 
    0.418727813316092, 0.468153870414788)), list(modest = list(
        root = c(0.847037451478223, 2.15840804275119, 0.661255199403713, 
        2.3861081457542, 4.21354463632183, 6.2484437436502, 8.52713707171003, 
        10.5417379516692, 11.6282158199311), f.root = c(zi = -1.17239551400417e-13, 
        func1 = -1.77635683940025e-13, func2 = -8.24340595784179e-15, 
        func3 = -2.09346429080881e-14, func4 = -2.87912055307871e-14, 
        func5 = -7.24420523567915e-14, func6 = -2.89768209427166e-14, 
        func7 = -1.48318857196017e-14, func8 = -1.6447444365394e-15
        ), iter = 7L, estim.precis = 5.23044436880897e-14, geemodel_time = c(1.28058418037813, 
        1.24626727414039, 1.88933330783153, 2.2972104130012, 
        5.60118043136633, 8.25246568648197, 8.88403022778547, 
        11.8160759122278, 12.0327487758116), geemodel = 1.16685977159271), 
        bootse = c(0.110018261007822, 0.154247061341744, 0.223517239871366, 
        0.174891217791216, 0.171606604430341, 0.17978733934143, 
        0.248999503010467, 0.28443504411355, 0.201501105469216
        )), list(modest = list(root = c(0.967249376750824, 1.68782556423516, 
    1.23989127822614, 2.09379874463419, 4.17668624997204, 6.06590894830908, 
    8.52443289546217, 10.6138922861311, 11.57709734036), f.root = c(zi = 5.92859095149834e-14, 
    func1 = 6.20614670765463e-14, func2 = 1.05679354156507e-14, 
    func3 = 2.55351295663786e-14, func4 = 2.82968093401337e-14, 
    func5 = -2.1094237467878e-15, func6 = 2.5582834461968e-15, 
    func7 = 7.43849426498855e-15, func8 = 1.47104550762833e-15
    ), iter = 13L, estim.precis = 2.21471664310327e-14, geemodel_time = c(0.918867456449027, 
    5.17698309322486, -21.731218659724, 10.7008821665229, -1.77622841905745, 
    4.30544704137983, 5.53668488343352, 8.52729320679899, 7.20562885375484
    ), geemodel = 0.70233467768222), bootse = c(0.114059412435041, 
    0.154485734028266, 0.212914945652387, 0.130366072418213, 
    0.185642697757873, 0.194361749463349, 0.272189738704835, 
    0.320328927331796, 0.231643581876295)), list(modest = list(
        root = c(0.920423388863975, 1.94608990251706, 0.811968846693675, 
        2.12979166665808, 3.95625022554009, 6.30063365715502, 
        8.54622870634452, 10.7974003281939, 11.6748892199889), 
        f.root = c(zi = 1.04207769080489e-07, func1 = 1.55727877704237e-07, 
        func2 = 1.35210406829178e-08, func3 = 6.28507884625762e-09, 
        func4 = 3.26230509273273e-09, func5 = 5.05799721038994e-08, 
        func6 = 5.97566079119094e-08, func7 = 1.56917666777057e-08, 
        func8 = 2.5296903044536e-09), iter = 6L, estim.precis = 4.57291231560669e-08, 
        geemodel_time = c(1.0825277865236, 3.48558991595826, 
        -4.77470746203732, 3.78844142697431, 0.598575251447607, 
        6.42168984321895, 7.42042259977837, 9.30261828105906, 
        9.664410442551), geemodel = 0.87620288163639), bootse = c(0.0956129255424017, 
    0.134492924635089, 0.207425046385868, 0.131450028798327, 
    0.16050400577441, 0.146428533243385, 0.222940154563349, 0.295075734140899, 
    0.432389532846622)), list(modest = list(root = c(0.979084729652572, 
    2.3590659058501, 0.228637608708416, 1.7449793271734, 3.54483316991107, 
    5.16632529299786, 8.48368833977459, 9.65993271491494, 11.6223916690992
    ), f.root = c(zi = 2.24931184789057e-13, func1 = 2.97539770599542e-13, 
    func2 = 2.22027257690272e-14, func3 = 2.94781560272739e-14, 
    func4 = 7.03881397612349e-14, func5 = 1.02508279642421e-13, 
    func6 = 4.27574642358763e-14, func7 = 1.21204045064327e-14, 
    func8 = -1.11022302462516e-16), iter = 6L, estim.precis = 8.91152386259253e-14, 
        geemodel_time = c(0.856675935841267, 2.945134352542, 
        -0.920512483408119, 1.70614516672497, 3.52899941388967, 
        5.40897245393421, 8.08503241267376, 10.238866266703, 
        10.0883656166339), geemodel = 0.904945814131436), bootse = c(0.0988888806397657, 
    0.193896997371759, 0.313213438031095, 0.176683308662011, 
    0.233448407944146, 0.20232543896013, 0.327484433436025, 0.447690250030982, 
    0.567031473052897)), list(modest = list(root = c(1.01398137519404, 
    2.10806704626073, 0.335362286677115, 1.78422896520935, 3.60105481688927, 
    5.98403700114067, 8.45936429423786, 10.9780864238066, 11.6603271652571
    ), f.root = c(zi = 3.09898773309669e-11, func1 = 3.88611365309544e-11, 
    func2 = 1.78801098276241e-11, func3 = 1.02284724066244e-11, 
    func4 = 1.4251774673596e-12, func5 = 4.04891398186891e-13, 
    func6 = 2.98094882111855e-14, func7 = 2.03725925018716e-14, 
    func8 = -2.4008572907519e-14), iter = 29L, estim.precis = 1.10959839572596e-11, 
        geemodel_time = c(1.14306789980589, 5.21388689019932, 
        -50.8726909216866, 11.7763791668146, -1.95695875155944, 
        7.25861944873148, 3.74081873437454, 8.65643537800504, 
        7.96224350090977), geemodel = 1.08786350528351), bootse = c(0.170932958784461, 
    0.51529412248684, 32.1829345793752, 3.31851157727359, 1.74202041814068, 
    768.827201550473, 969.858579540919, 731.67581813876, 226.060361108653
    )), list(modest = list(root = c(0.861698133003086, 1.96613849851113, 
    1.00235655252561, 2.05571009980799, 4.00361981857725, 5.90094641296153, 
    8.96287309513845, 10.9007097454218, 11.517941385509), f.root = c(zi = 3.32666783009472e-10, 
    func1 = 5.37056177307704e-10, func2 = 3.76683406688727e-12, 
    func3 = 1.020474260649e-10, func4 = 3.24378607308162e-10, 
    func5 = 1.0386333850268e-10, func6 = 3.71108005436938e-12, 
    func7 = -4.85722573273506e-17, func8 = 7.48064804545479e-14
    ), iter = 9L, estim.precis = 1.56396122374099e-10, geemodel_time = c(1.04310081650194, 
    1.64099382276529, 1.77059663913295, 0.956706920551607, 7.06065373519981, 
    7.42694932956755, 8.42177168219749, 12.0450815478455, 11.2001810997322
    ), geemodel = 1.24129180694501), bootse = c(0.109103438843857, 
    0.136988149823558, 0.234697829985397, 0.159751995030979, 
    0.16416782528179, 0.188838727072798, 0.229157232207047, 0.218692423756452, 
    0.334948639464144)), list(modest = list(root = c(1.15114837147356, 
    2.01453777593983, 0.940361311318478, 1.79654408979316, 3.98073297130568, 
    5.59735500537106, 8.52709604128398, 9.85315404742213, 11.0129953821611
    ), f.root = c(zi = 1.74677732278639e-08, func1 = 2.96327475890479e-08, 
    func2 = 3.87087927900334e-11, func3 = 2.09870965224568e-10, 
    func4 = 5.03493856329751e-09, func5 = 1.90536012800724e-08, 
    func6 = 5.0965461573238e-09, func7 = 1.46820640931425e-10, 
    func8 = 3.74500430666558e-11), iter = 6L, estim.precis = 8.52427302884646e-09, 
        geemodel_time = c(1.16976297213662, 1.9712660628528, 
        0.787204954407288, 1.78784698078566, 4.45682102455307, 
        6.79186512129425, 8.87069621495409, 10.8703304601483, 
        10.7045128581681), geemodel = 1.19440211104284), bootse = c(0.143329124704856, 
    0.135637095724073, 0.226536735908083, 0.18234100266094, 0.196397651077801, 
    0.190994530958226, 0.288685206865848, 0.400637653725044, 
    0.69713601423072)), list(modest = list(root = c(1.06063782713015, 
    1.90932393357961, 0.563265239497578, 2.30664023727156, 4.1285907477582, 
    6.15791695315443, 9.00452107595707, 10.5917625111527, 11.9816112339276
    ), f.root = c(zi = 3.59712259978551e-14, func1 = -4.88498130835069e-15, 
    func2 = -4.05231403988182e-15, func3 = -8.04911692853238e-16, 
    func4 = 4.03704847329323e-14, func5 = 8.46198111581487e-15, 
    func6 = -1.5182299861749e-14, func7 = -8.10462807976364e-15, 
    func8 = -1.95676808090184e-15), iter = 8L, estim.precis = 1.33099549900114e-14, 
        geemodel_time = c(1.27684406165313, 2.64446407549508, 
        -1.55489545603601, 1.54915332928682, 4.94708664482982, 
        6.70770397808289, 8.32878838726263, 9.66262085998644, 
        10.6514694344188), geemodel = 1.23475111195548), bootse = c(0.0911009361024061, 
    0.195997530856583, 0.301033119686871, 0.169986436573836, 
    0.253718449009462, 0.199778051037401, 0.328567024909201, 
    0.281640564934159, 0.566204914596962)), list(modest = list(
        root = c(1.03706621144256, 1.88670397005085, 0.62434888885943, 
        2.14828929902744, 4.15378409716222, 6.05790626977492, 
        8.77614309726331, 10.3944929930873, 12.1974257189177), 
        f.root = c(zi = 1.63590807567005e-10, func1 = 2.40520936500843e-10, 
        func2 = 1.26380544918092e-10, func3 = 5.99068594210606e-11, 
        func4 = 8.62845905835741e-12, func5 = -5.32629496063919e-14, 
        func6 = -5.48760689667027e-13, func7 = -2.92793567169269e-13, 
        func8 = -2.42429340491235e-13), iter = 13L, estim.precis = 6.66849837791435e-11, 
        geemodel_time = c(1.2741005978433, 4.59550350897849, 
        -19.3576503070769, 5.75946127451127, 1.21152820505122, 
        4.44046214450834, 6.31910452456147, 8.12147639748184, 
        8.9138626928191), geemodel = 1.12102242130434), bootse = c(0.108591461410393, 
    0.175459575760062, 0.245671627355776, 0.1499889122504, 0.204655961530897, 
    0.163116203129799, 0.267853621474563, 0.30230970519348, 0.239489412778558
    )), list(modest = list(root = c(1.06327657782317, 1.85515295633879, 
    0.94340444977949, 2.09702946911854, 3.74957322687984, 5.78894004430493, 
    8.25083243561415, 10.6897355992241, 12.08418759587), f.root = c(zi = 1.25840702303037e-08, 
    func1 = 2.09415402796509e-08, func2 = 1.79762982277509e-10, 
    func3 = 3.11870435032446e-09, func4 = 1.23065702350988e-08, 
    func5 = 5.1617274517135e-09, func6 = 1.05865538557737e-10, 
    func7 = 1.75538472646508e-11, func8 = 9.1818219694062e-12
    ), iter = 11L, estim.precis = 6.0472196374623e-09, geemodel_time = c(0.927026569597483, 
    4.65145416040555, -10.6334505200177, 2.36049738105436, 3.26521201333612, 
    4.33510842465658, 5.93046590019509, 8.26146942151932, 8.5113368195168
    ), geemodel = 0.501073170360226), bootse = c(0.113959056844697, 
    10.1050699561903, 17.5965045530647, 5.97898942443897, 8.41442052123782, 
    23.1928885400505, 43.5088017588484, 41.6792715300158, 38.7869525358056
    )), list(modest = list(root = c(0.99807450197771, 1.46791787477787, 
    1.55909526865241, 2.14118686358239, 4.32159161169102, 6.56211578639329, 
    8.86864419395851, 10.8163736765277, 12.1397163347507), f.root = c(zi = 2.77147427230062e-09, 
    func1 = 4.61868199241877e-09, func2 = 2.41232501379043e-09, 
    func3 = 1.26791754179179e-09, func4 = 1.59821350598222e-10, 
    func5 = 4.9958231995717e-12, func6 = -2.68628175259522e-12, 
    func7 = -1.25174870468925e-12, func8 = -8.91536844349616e-13
    ), iter = 15L, estim.precis = 1.24889395126678e-09, geemodel_time = c(0.79931225024565, 
    5.1866244187941, -24.1844037325704, 5.97112189770131, -0.232885295973384, 
    4.07120076143305, 5.8395811383048, 7.74579168065139, 8.21317206619414
    ), geemodel = 0.631862799567519), bootse = c(0.119613099920768, 
    0.206342078556714, 0.29066661921224, 0.179141225861766, 0.251393830899894, 
    0.176548046330333, 0.269583282893868, 0.317686783339897, 
    0.323174221490202)), list(modest = list(root = c(0.810442129827256, 
    2.24789939679575, 0.580662013424152, 1.81395188411169, 3.75397634033219, 
    5.51177664124831, 8.49019654398826, 10.1817367040323, 11.6995884260522
    ), f.root = c(zi = 2.70043216676896e-07, func1 = 3.94161290717676e-07, 
    func2 = 3.76030980658859e-10, func3 = 2.55583482156041e-09, 
    func4 = 9.2816357155634e-08, func5 = 2.31638134834747e-07, 
    func6 = 6.1988673194513e-08, func7 = 3.55056654303271e-09, 
    func8 = 1.01389877711026e-09), iter = 7L, estim.precis = 1.1757155596687e-07, 
        geemodel_time = c(0.936548071439447, 0.60207119954988, 
        4.60282377708259, 1.05204310686269, 6.72926471194516, 
        8.70856174193356, 9.98412046775884, 12.2532534756136, 
        12.792851491988), geemodel = 0.732880416280806), bootse = c(0.115394362386661, 
    0.171618890792063, 0.272684937754738, 0.125873099896003, 
    0.19932041393867, 0.171448115068706, 0.266181388523796, 0.365122415871687, 
    0.423398351181316)), list(modest = list(root = c(1.08633106071283, 
    1.91643360889625, 0.855901446499664, 2.38387776762619, 4.16772238402073, 
    6.33214255736817, 8.38651393068082, 10.9331967495773, 11.2399053743953
    ), f.root = c(zi = 1.10348280513151e-08, func1 = 1.34999454948215e-08, 
    func2 = 2.52054355165399e-09, func3 = 3.07815384292809e-10, 
    func4 = 8.69421201699083e-11, func5 = 4.92345955671603e-11, 
    func6 = 2.03974711351442e-11, func7 = 9.05617247859425e-12, 
    func8 = 4.80506259781244e-12), iter = 7L, estim.precis = 3.05928532267022e-09, 
        geemodel_time = c(0.961126429266697, -1.0803414097785, 
        7.41865717960303, 2.85397993453919, 9.43815426775018, 
        8.9998806167651, 12.9289908359732, 13.8012365654799, 
        14.5173909915522), geemodel = 0.979529114238138), bootse = c(0.102290834055772, 
    0.1752644330066, 0.233369769628483, 0.156647997687819, 0.190516491917497, 
    0.164730844875628, 0.229242123159594, 0.272647882043029, 
    0.367571128428405)), list(modest = list(root = c(1.01542081280446, 
    1.81219622172503, 1.03655802696213, 2.23965512393669, 4.13695745746251, 
    6.02141518780372, 8.52754565902631, 10.8113539271613, 11.9199954643029
    ), f.root = c(zi = 3.48395756688546e-11, func1 = 4.58288962335018e-11, 
    func2 = 2.25466624537152e-11, func3 = 1.29008464067742e-11, 
    func4 = 3.28868876575683e-12, func5 = 5.62744295606876e-13, 
    func6 = 1.53835277849623e-14, func7 = -4.09670127682338e-14, 
    func8 = -6.59125531932148e-14), iter = 14L, estim.precis = 1.33432974353284e-11, 
        geemodel_time = c(1.35999543984112, 4.90235219843799, 
        -21.9848453012497, 4.08974231336053, 1.59515117630892, 
        4.05941981911275, 5.47511413525288, 7.91911478843504, 
        8.38430827110082), geemodel = 1.64996788570184), bootse = c(0.115616366004766, 
    0.179784701309347, 0.335610557433344, 0.180365208657354, 
    0.251858434917671, 0.192643863750485, 0.251224322963751, 
    0.27872946214623, 0.3650560455824)), list(modest = list(root = c(0.904308808018498, 
    1.87757002680528, 0.780663029839214, 2.38174858378317, 4.32918383922984, 
    6.2686816665548, 8.69812321879173, 10.9451435665434, 11.3018837304663
    ), f.root = c(zi = 6.13612494149152e-11, func1 = 9.58517709648277e-11, 
    func2 = 7.40962738214612e-13, func3 = 1.55708224092166e-11, 
    func4 = 5.71602487564604e-11, func5 = 1.95157241061894e-11, 
    func6 = 6.94971857839732e-13, func7 = 3.99680288865056e-14, 
    func8 = 3.04617442381527e-14), iter = 9L, estim.precis = 2.78851311134209e-11, 
        geemodel_time = c(0.48657431958275, 4.31036491112326, 
        -7.80752726619107, 2.50513594689576, 4.2916717246933, 
        4.19034117382536, 8.42761315961354, 7.92311264613638, 
        9.69118359146787), geemodel = 0.253047772674477), bootse = c(0.0960082732238669, 
    0.124250491267872, 0.21666261903364, 0.13939174134268, 0.189835541659436, 
    0.170341370042763, 0.201485766982937, 0.465121813928775, 
    0.316626689777636)), list(modest = list(root = c(0.931377154750552, 
    1.94195517982749, 1.17813628143667, 2.05969724119396, 4.46267198788576, 
    6.19426130833613, 9.38468458950341, 10.6925079118041, 11.3267227779358
    ), f.root = c(zi = 1.35087574459902e-09, func1 = 2.1424078067156e-09, 
    func2 = 2.67656015406903e-10, func3 = 1.0760418112099e-09, 
    func4 = 7.42190919833519e-10, func5 = 3.27034502993831e-11, 
    func6 = 8.32668569511474e-13, func7 = 2.24934654236009e-13, 
    func8 = 2.66065140774029e-13), iter = 7L, estim.precis = 6.2368882404765e-10, 
        geemodel_time = c(0.713756240429029, 4.4363154580675, 
        -6.60559470789363, 3.56827781775095, 2.49389494172419, 
        4.08989844398867, 8.07433757566305, 7.90068081237446, 
        9.29263737187548), geemodel = 0.815828557011491), bootse = c(0.129518303427089, 
    0.157615226326205, 0.231286279099765, 0.138818417770601, 
    0.209592717688616, 0.16912834480528, 0.251420797176874, 0.24401080510612, 
    0.226556260176064)), list(modest = list(root = c(1.18603245164989, 
    1.76743051600423, 1.27050958056375, 2.2278203013164, 4.22717463493272, 
    6.23786275384644, 8.50542339589325, 10.7814180227369, 11.8205869739766
    ), f.root = c(zi = 1.53870975183601e-07, func1 = 2.7088919551943e-07, 
    func2 = 1.35885429122448e-07, func3 = 6.95116268920049e-08, 
    func4 = 9.80668291017395e-09, func5 = 7.08362812851249e-10, 
    func6 = 1.77807921164508e-10, func7 = 5.4826875678371e-11, 
    func8 = 1.73016586409343e-11), iter = 11L, estim.precis = 7.12135787662215e-08, 
        geemodel_time = c(1.00606789254212, 4.54105942874746, 
        -16.2280945707066, 4.36262861231092, 1.88926731753574, 
        4.73004824618992, 6.39647331191097, 8.10130922500318, 
        8.93764492594025), geemodel = 0.73680133501042), bootse = c(0.102126355044275, 
    0.182239066279455, 0.282309800337133, 0.184075677203413, 
    0.196668681462041, 0.23214442175334, 0.250724950426061, 0.43923092475166, 
    0.542626469607431)), list(modest = list(root = c(0.961207125612472, 
    2.31306877282065, 0.694778848969487, 1.97607444615314, 3.70754985172149, 
    5.8054453219907, 8.48609086700035, 10.3010333464067, 11.6185043087128
    ), f.root = c(zi = 2.08754247221776e-09, func1 = 3.95832366884008e-09, 
    func2 = 2.01801049135031e-09, func3 = 8.75550162580241e-10, 
    func4 = 1.00612240760967e-10, func5 = 3.37541453121482e-12, 
    func6 = 1.44795286871613e-12, func7 = 3.60822483003176e-14, 
    func8 = -6.87078866024038e-13), iter = 9L, estim.precis = 1.00506506269596e-09, 
        geemodel_time = c(1.05411057495095, 4.71997739491176, 
        -11.5941317103973, 2.65073420745853, 2.29360008842035, 
        4.66760790637735, 5.87579411470509, 8.27269448043303, 
        8.89964532339779), geemodel = 0.925208527258649), bootse = c(0.0891084999121794, 
    0.127217483178064, 0.239363225268605, 0.164386304990815, 
    0.196358626875533, 0.157285516352834, 0.268878373109628, 
    0.285254046187572, 0.406095571605867)), list(modest = list(
        root = c(0.692804034618726, 2.09485176543214, 0.806119809049517, 
        2.23378037450758, 4.04182596329503, 6.04859877541707, 
        8.39864950529073, 10.7583557662594, 11.7758212076298), 
        f.root = c(zi = 3.59904275271106e-07, func1 = 4.9601103668806e-07, 
        func2 = 1.85938439645206e-09, func3 = 4.8586644429971e-09, 
        func4 = 7.65570779652502e-08, func5 = 2.9357826028531e-07, 
        func6 = 1.11763705845647e-07, func7 = 5.86962060900031e-09, 
        func8 = 2.61879434722842e-10), iter = 6L, estim.precis = 1.50073767215394e-07, 
        geemodel_time = c(1.34525878687109, 2.68278320383522, 
        -2.1981167324532, 2.30775941328704, 3.36735425462469, 
        6.2140453751132, 8.24697341239647, 9.51012039849167, 
        10.3803270272238), geemodel = 1.12300306624561), bootse = c(0.104637957082394, 
    0.177165862436898, 0.248678261206435, 0.149135676037745, 
    0.184593708740282, 0.194926425711042, 0.298284186881065, 
    0.384292318427839, 0.473848582418262)), list(modest = list(
        root = c(0.946406665415166, 1.78367315022064, 0.784446208257936, 
        1.88624135780974, 4.08298762472517, 6.07623651651939, 
        8.88816738020653, 10.4812640032215, 12.7384641303703), 
        f.root = c(zi = 5.37681010825963e-13, func1 = 7.60724816473157e-13, 
        func2 = -3.27862736959617e-15, func3 = 4.49640324973188e-15, 
        func4 = 1.34212085889374e-13, func5 = 4.08784117666983e-13, 
        func6 = 2.0554391522154e-13, func7 = 4.26950141907412e-14, 
        func8 = 2.08513761812412e-15), iter = 7L, estim.precis = 2.33277903167246e-13, 
        geemodel_time = c(1.21162518350959, 1.09791235119126, 
        2.42977279722498, 1.50073654528666, 5.83757555550506, 
        7.89376207339881, 9.27487240346652, 11.8111015643457, 
        11.8680289424333), geemodel = 0.881708570679967), bootse = c(0.11045354278246, 
    0.164546370601157, 0.269090825487284, 0.17234767632328, 0.206785987231872, 
    0.21292500620947, 0.221635874465082, 0.435932259181463, 0.445887724228156
    )), list(modest = list(root = c(1.08272258578418, 2.01781757144842, 
    0.719651587747503, 2.02787713081901, 3.96018054591543, 5.87295005516656, 
    8.15866772531706, 10.7854970784241, 10.2407127764649), f.root = c(zi = -3.86357612569554e-14, 
    func1 = -1.01696429055664e-13, func2 = -1.04248207288826e-14, 
    func3 = -1.3614109839466e-14, func4 = -6.0507154842071e-15, 
    func5 = -7.56339435525888e-16, func6 = -2.18158824338843e-14, 
    func7 = -1.25455201782643e-14, func8 = -1.53956708492942e-15
    ), iter = 7L, estim.precis = 2.30087939441977e-14, geemodel_time = c(0.849530384409863, 
    1.94144327000833, 0.988268932130789, 2.39780800874009, 4.19010749132111, 
    7.77703446483028, 8.21198009706292, 11.2814046516132, 10.456280671848
    ), geemodel = 0.173764810695318), bootse = c(0.090441259295155, 
    0.136728647142012, 0.225848180691152, 0.218805175437159, 
    0.172703612474171, 0.209015015051486, 0.267648786393933, 
    0.479456656240162, 1.83634742811735)), list(modest = list(
        root = c(0.951726403856503, 1.83775162535051, 1.39579354500864, 
        2.4752552730328, 4.57139330823488, 6.40106722780074, 
        8.94203447890822, 10.7421528261831, 11.6212830669225), 
        f.root = c(zi = 6.63220145469268e-10, func1 = 1.08741460280726e-09, 
        func2 = 7.02406188768379e-12, func3 = 1.66114177968524e-10, 
        func4 = 6.49103285010888e-10, func5 = 2.49744795373721e-10, 
        func6 = 9.89241327742363e-12, func7 = 7.22505388850436e-13, 
        func8 = 1.78135284301106e-13), iter = 7L, estim.precis = 3.14823791385324e-10, 
        geemodel_time = c(1.01674226269539, 2.57335906547912, 
        -1.43253974229398, 3.48763042800217, 4.80854456880572, 
        6.81506580893808, 8.87814412430569, 9.67267003687177, 
        10.6515249402003), geemodel = 0.569123069787043), bootse = c(0.109592057818703, 
    0.221181629431952, 0.237076765445352, 0.226362718047287, 
    0.206550627134717, 0.225326927016657, 0.23361084972292, 0.335142008051561, 
    0.293030630806422)), list(modest = list(root = c(1.04485569718783, 
    1.75857503263099, 1.18174195062246, 2.25868442079313, 4.64195483501337, 
    6.5934105718673, 9.19898019226441, 10.9385061901226, 12.152810674333
    ), f.root = c(zi = 4.14313028329616e-12, func1 = 1.17751364214769e-11, 
    func2 = 6.05304695255882e-12, func3 = 3.05533376376843e-12, 
    func4 = 3.9219322234274e-13, func5 = -1.800781745942e-13, 
    func6 = -1.2667644710973e-13, func7 = -7.42184091961917e-14, 
    func8 = -2.83948212165264e-14), iter = 48L, estim.precis = 2.86980094395107e-12, 
        geemodel_time = c(1.04304952010204, 6.43881358561088, 
        -85.8989632832872, 13.7865414053269, -3.27161534464545, 
        4.18042981050702, 4.24369383340225, 6.97184530283162, 
        6.74101121371356), geemodel = 1.2164838596058), bootse = c(0.0999866010881379, 
    14.1637958803837, 30.8228010545336, 13.8813543244715, 27.8040720650162, 
    52.70226866887, 242.811840627525, 247.896728533448, 234.917735953945
    )), list(modest = list(root = c(1.02457199011419, 1.67768479188906, 
    1.22162133797813, 2.10331931211532, 4.35551608120963, 6.11106863246013, 
    8.98097873744532, 10.9952373499515, 11.5783989975154), f.root = c(zi = 6.71669932117425e-07, 
    func1 = 1.27707335495497e-06, func2 = 6.64686951368232e-07, 
    func3 = 3.73499647439435e-07, func4 = 4.97828107348663e-08, 
    func5 = 3.33057497553524e-09, func6 = 9.34024746435114e-10, 
    func7 = 3.19461068709614e-10, func8 = 9.30967108958569e-11
    ), iter = 7L, estim.precis = 3.37932206012945e-07, geemodel_time = c(1.11105437395309, 
    3.89545559102242, -8.01618289319013, 3.81445311524377, 0.930801789630882, 
    6.01054572498161, 6.55961142352541, 9.40099877108653, 8.95259492913854
    ), geemodel = 0.853895312955017), bootse = c(0.100369150190517, 
    0.119707456822225, 0.213355018339764, 0.131141075810322, 
    0.162349397698531, 0.173248692351527, 0.215749019626689, 
    0.412772389384188, 0.785346911258544)), list(modest = list(
        root = c(0.880016421576533, 1.97949188348315, 0.818289265426395, 
        1.80254444674972, 3.69827096967248, 5.33339877202978, 
        8.64734034650754, 10.4272670291494, 11.8838791495655), 
        f.root = c(zi = 1.77360379050029e-07, func1 = 3.18295025891757e-07, 
        func2 = 1.55337432144896e-07, func3 = 7.69996635480164e-08, 
        func4 = 1.44408184299394e-08, func5 = 7.376706898099e-09, 
        func6 = 1.99599626326337e-09, func7 = 3.63933660985083e-10, 
        func8 = 1.39523866418689e-10), iter = 6L, estim.precis = 8.35899421948227e-08, 
        geemodel_time = c(1.11650867453873, 3.62182483543107, 
        -5.71992878985842, 3.79433282519337, 0.0437166307564425, 
        5.76577319447345, 6.11999206692811, 9.7502744839977, 
        9.28951137831044), geemodel = 0.92142499241977), bootse = c(0.121911168623919, 
    0.138227190195418, 0.264583009360747, 0.168191005506873, 
    0.208308211124287, 0.160791804582849, 0.2359026935466, 0.298506107385087, 
    0.262458097366919)), list(modest = list(root = c(1.12939113934003, 
    1.78592884540056, 1.02366182643873, 2.31559952863062, 4.08746279608472, 
    6.24518656480967, 8.86793164083989, 10.8609185499819, 11.6903134150729
    ), f.root = c(zi = 1.16331644317569e-09, func1 = 8.64581362058914e-09, 
    func2 = 4.24480211397293e-10, func3 = 7.34374620142697e-10, 
    func4 = 1.50841990287365e-09, func5 = 3.51232502804333e-09, 
    func6 = 1.57904411768328e-09, func7 = 2.49040538191636e-10, 
    func8 = 8.87375780495026e-11), iter = 6L, estim.precis = 1.98950578446069e-09, 
        geemodel_time = c(0.695456971552389, 2.9697543349134, 
        -1.00210391466459, 2.12792314738748, 3.854145678379, 
        6.05470669788486, 8.83335907502179, 9.85589606466484, 
        10.5543917514506), geemodel = 0.972739326349917), bootse = c(0.112542849150691, 
    0.179200280320336, 0.252213884309157, 0.188496541780952, 
    0.201707795345293, 0.179448093781654, 0.264744073914394, 
    0.329649322214871, 0.417587895061358)), list(modest = list(
        root = c(0.991678550137972, 1.97378634013692, 0.95296322453422, 
        2.09224404987881, 3.87917604778221, 5.82389763353537, 
        8.49901567994505, 10.3328159025781, 12.3732625495872), 
        f.root = c(zi = 5.4897052126357e-08, func1 = 7.45221948594832e-08, 
        func2 = 9.75553654525285e-09, func3 = 1.3624822372757e-09, 
        func4 = 3.11595149682375e-09, func5 = 8.67109634095087e-09, 
        func6 = 2.14729846403916e-09, func7 = 1.49478762267313e-10, 
        func8 = 6.23667312997338e-11), iter = 8L, estim.precis = 1.71870508404166e-08, 
        geemodel_time = c(1.12106411260062, -2.35003410521564, 
        10.0088118374639, 1.5744236743184, 11.2359219286393, 
        11.0923547099532, 13.1260472731363, 15.5011060821545, 
        15.4783192438611), geemodel = 0.762250813782636), bootse = c(0.0998344353887001, 
    0.12498494473613, 0.219546266697382, 0.142740803406488, 0.13759515518827, 
    0.167941844814135, 0.283581250002779, 0.326843362196234, 
    0.458830240972936)), list(modest = list(root = c(0.762571294465746, 
    1.89418858539012, 0.853673781137072, 2.16931514686115, 3.79948018127603, 
    6.13539903818545, 8.72123187488789, 9.9740213083755, 11.8653066645127
    ), f.root = c(zi = 9.02231797050845e-08, func1 = 1.53260908741792e-07, 
    func2 = 1.2800870363705e-09, func3 = 2.70019798074769e-08, 
    func4 = 9.11821508020605e-08, func5 = 3.20557312361025e-08, 
    func6 = 1.01137390606451e-09, func7 = 1.5304860156995e-10, 
    func8 = 1.030962121229e-10), iter = 10L, estim.precis = 4.40301728942939e-08, 
        geemodel_time = c(0.81927538927402, 0.793037469871549, 
        3.74282396439627, 1.25438113393909, 8.99560969535989, 
        6.82744334193166, 11.1570093455265, 11.7818188256515, 
        12.516724507335), geemodel = 1.13619913283171), bootse = c(0.109266805327152, 
    0.162486005462236, 0.242438284075922, 0.171451390944277, 
    0.202488702737061, 0.211153659075735, 0.256205438383138, 
    0.309676286788397, 0.334410388013855)), list(modest = list(
        root = c(1.0214184417018, 2.33687191673121, 0.308769358919572, 
        2.0965492166958, 3.86295038453182, 5.806015501979, 8.27648028740117, 
        10.3539381073651, 11.1276342854858), f.root = c(zi = 2.19071366602819e-08, 
        func1 = 3.19490229827579e-08, func2 = 5.94630603090174e-09, 
        func3 = 9.97169637498036e-10, func4 = 3.25578147775119e-10, 
        func5 = 1.4753340216167e-10, func6 = 9.17199372008071e-11, 
        func7 = 4.82150153136018e-11, func8 = 2.39161477080807e-11
        ), iter = 10L, estim.precis = 6.82628866239987e-09, geemodel_time = c(0.78159204817534, 
        -3.79650800090165, 13.153611912002, 2.84895268643462, 
        12.3341455281304, 13.2155291882776, 15.072393651923, 
        16.8072992364684, 17.3090111946352), geemodel = 0.50115010796675), 
        bootse = c(0.104855944126418, 0.120722142728268, 0.239699030141587, 
        0.145663891681106, 0.160753266466222, 0.155841925821449, 
        0.231056465286651, 0.261065969135839, 0.357761531787215
        )), list(modest = list(root = c(0.850664673844937, 2.27696536238375, 
    0.216220343485061, 2.23702360684687, 3.53553975814234, 5.48941020893717, 
    7.95884246905061, 10.4461288442397, 11.105858120351), f.root = c(zi = 1.29930122216848e-10, 
    func1 = 1.731575993702e-10, func2 = 4.2188474935756e-15, 
    func3 = 1.04821706869984e-12, func4 = 3.57459478683708e-11, 
    func5 = 1.07778185681751e-10, func6 = 2.702660317766e-11, 
    func7 = 1.98718819177657e-12, func8 = 5.98424088060767e-13
    ), iter = 7L, estim.precis = 5.30307229456511e-11, geemodel_time = c(1.01917917546796, 
    2.870944629198, -2.14411071657732, 2.40797900475326, 3.28175516629931, 
    6.64263134848621, 6.50574924021043, 11.0350313133667, 9.9236973538346
    ), geemodel = 0.616700948609553), bootse = c(0.102429115086978, 
    0.148044168107585, 0.288383500569847, 0.164461334090963, 
    0.199086681886887, 0.157782377872786, 0.312159799328054, 
    0.2859748072044, 0.45592991179077)), list(modest = list(root = c(0.917706006361689, 
    1.9369275566916, 0.485734418030608, 2.34729200815637, 3.88534616400817, 
    6.40020104219479, 8.42368830606203, 11.1863637536896, 11.625724116375
    ), f.root = c(zi = 1.83337878212342e-09, func1 = 2.57259191727144e-09, 
    func2 = 1.94731071545551e-11, func3 = 4.32355123924921e-10, 
    func4 = 1.55060445039545e-09, func5 = 5.3902263902339e-10, 
    func6 = 2.37364508116034e-11, func7 = 4.89078222365436e-12, 
    func8 = 1.44634651477737e-12), iter = 10L, estim.precis = 7.75277733271468e-10, 
        geemodel_time = c(1.01170489544126, 3.38041631068357, 
        -5.04096525162053, 1.18552937077934, 5.64568571574862, 
        4.4809843144103, 8.01689375449081, 9.29862181064399, 
        10.2974182851284), geemodel = 1.3977512464394), bootse = c(0.111041398721634, 
    0.160884206701995, 0.273754561451766, 0.147144695811293, 
    0.20685957772242, 0.188547988067714, 0.261841177959019, 0.334832846029945, 
    0.330195796061789)), list(modest = list(root = c(0.692288026019086, 
    2.25414448587816, 0.566008868226573, 2.10810856634935, 3.52938803252399, 
    5.94622322446274, 7.99925651303993, 10.6899599296451, 11.3902095162334
    ), f.root = c(zi = 2.83872925166406e-12, func1 = 4.46342962590052e-12, 
    func2 = 2.1389001680916e-12, func3 = 1.38616895739574e-12, 
    func4 = -1.9957646646418e-13, func5 = 1.46202494555325e-14, 
    func6 = -3.95863897217907e-14, func7 = -2.90115154122361e-14, 
    func8 = -2.01453437265187e-14), iter = 7L, estim.precis = 1.23668532975913e-12, 
        geemodel_time = c(1.03570567830667, 3.93939743705702, 
        -6.46305179625868, 2.74908259003268, 1.91620551683812, 
        4.84904970062602, 6.85967196134472, 8.9137392855339, 
        9.3155816334471), geemodel = 0.812336969595777), bootse = c(0.112049048265644, 
    0.203879900228819, 0.29791836302255, 0.190172062558436, 0.218671968134699, 
    0.228914650209717, 0.27310911982626, 0.300376623136122, 0.281212985061186
    )), list(modest = list(root = c(0.91432619849869, 2.23269063560764, 
    0.361727978880054, 1.71945081315678, 3.66679139176114, 5.56801183417802, 
    8.45940035775596, 10.4477663991741, 11.0080071070733), f.root = c(zi = 1.64552815817842e-11, 
    func1 = 2.25196528091942e-11, func2 = 1.26727239813107e-11, 
    func3 = 5.20593290698201e-12, func4 = 1.20577159368196e-12, 
    func5 = 5.65658631046517e-14, func6 = -1.38222766565832e-14, 
    func7 = -4.83753662128272e-14, func8 = -2.22183382803109e-14
    ), iter = 42L, estim.precis = 6.46670496857861e-12, geemodel_time = c(0.712709685706074, 
    5.29742232547115, -70.0098979051198, 8.25390652989862, 2.8683663829247, 
    3.50066440779903, 6.51113134575551, 6.78613003117017, 8.05840341276845
    ), geemodel = 0.248507964282077), bootse = c(0.15031541061737, 
    22.6112772021819, 63.7437078084286, 52.4065259128517, 29.9251785846046, 
    405.487561808314, 2011.73520760469, 2166.3151578749, 2284.27632456764
    )), list(modest = list(root = c(0.968648993307819, 1.86624202638525, 
    0.968030402075687, 2.0567317963252, 4.46888965906035, 6.08302098637072, 
    8.76485072303165, 10.1779593004812, 11.6271608180079), f.root = c(zi = 1.35579869553482e-08, 
    func1 = 2.42251221305168e-08, func2 = 1.85309885492035e-10, 
    func3 = 4.3605318834905e-09, func4 = 1.44780771399455e-08, 
    func5 = 4.86592951348674e-09, func6 = 1.90813198575057e-10, 
    func7 = 4.19789966676909e-11, func8 = 2.5789426150169e-11
    ), iter = 15L, estim.precis = 6.88128212551918e-09, geemodel_time = c(0.811406987507182, 
    0.425442499209395, 4.25428298339813, 4.29543771214345, 9.84483766975758, 
    8.07838408198322, 11.0592717758149, 12.1066120015831, 13.2067635912853
    ), geemodel = 0.930639148145889), bootse = c(0.146028279313719, 
    11.7812172439028, 38.6499144492735, 826.231195839137, 6.89152021774278, 
    17.6224024691695, 34.8912780087022, 20.0421635975575, 10.4699960527893
    )), list(modest = list(root = c(0.842141751322435, 2.05402467001538, 
    0.754962826504994, 2.39203443837566, 4.04503127501697, 6.21173468207022, 
    8.78207030423837, 10.7617841051925, 12.2090508716972), f.root = c(zi = 5.17911269426463e-11, 
    func1 = 7.98255905820611e-11, func2 = 1.27145100004e-11, 
    func3 = 6.37318323115643e-13, func4 = 4.52032335174213e-12, 
    func5 = 4.23339141519818e-12, func6 = 2.85044210457386e-12, 
    func7 = 1.58399682259613e-12, func8 = 8.06021915877864e-13
    ), iter = 22L, estim.precis = 1.76625246064679e-11, geemodel_time = c(0.713652722874409, 
    -16.7064548729609, 30.2337585290855, 12.2443445997786, 26.6325552141408, 
    24.956090971913, 29.4940915723947, 29.1333182058011, 30.9161510137869
    ), geemodel = 0.896811369185373), bootse = c(32.9506406559541, 
    35.7057296416335, 27.9309446450131, 806.441535840102, 18.4054814543508, 
    264.006298012769, 311.187112281791, 422.900520652877, 424.716339490287
    )), list(modest = list(root = c(1.145508698891, 1.95677542741668, 
    0.72983418344395, 1.90729483353413, 3.77259500118281, 5.68467952491365, 
    8.66414784418303, 9.8191750314249, 12.0972435592973), f.root = c(zi = 1.22790666523542e-13, 
    func1 = 1.57651669496772e-13, func2 = 8.88178419700125e-15, 
    func3 = 1.96509475358653e-14, func4 = 2.43416398149066e-14, 
    func5 = 4.59122757173747e-14, func6 = 4.07174294281276e-14, 
    func7 = 1.33781874467331e-14, func8 = 1.89865484445662e-15
    ), iter = 8L, estim.precis = 4.83581394449755e-14, geemodel_time = c(0.940257145967246, 
    2.07832007042594, 0.587825446590745, 2.51623974951164, 5.183105061169, 
    7.22246627309524, 9.00612813575028, 11.338095478247, 10.9853477519873
    ), geemodel = 0.738537385841763), bootse = c(0.111157067539623, 
    0.146276466397713, 0.220079967786281, 0.152982660825801, 
    0.213760930870702, 0.136559275825958, 0.25327112808208, 0.35691513586527, 
    0.994422314031321)), list(modest = list(root = c(0.912994560596355, 
    2.06803542964903, 0.878759253011484, 2.03404250471467, 4.28138969800207, 
    6.02681987312659, 8.67147593089939, 10.2246685317679, 11.80268977996
    ), f.root = c(zi = 6.15160145045479e-10, func1 = 1.21491705584731e-09, 
    func2 = 6.3607913380892e-10, func3 = 2.88637891365795e-10, 
    func4 = 3.89124704680555e-11, func5 = -3.49933435364342e-12, 
    func6 = -9.40358901857508e-13, func7 = -6.88629708811561e-13, 
    func8 = -6.73126485106756e-13), iter = 7L, estim.precis = 3.11056460664997e-10, 
        geemodel_time = c(0.937784265445366, 3.92938512178798, 
        -6.75222557930027, 3.66176775922472, 1.94385913274644, 
        5.05800304771695, 8.25683448669445, 7.8375603532225, 
        9.94023460285632), geemodel = 1.35779144365534), bootse = c(0.0861750167301408, 
    0.151293782951695, 0.245560515945748, 0.157446012617936, 
    0.174773727793391, 0.203975274572373, 0.240464322155831, 
    0.349516242333307, 0.513770406567184)), list(modest = list(
        root = c(1.05781385369462, 1.86946196084825, 0.756560473082112, 
        2.16330631000366, 3.80151751969046, 5.55857595311935, 
        8.42943182628591, 10.4453045919071, 11.4583372104925), 
        f.root = c(zi = -3.97459842815806e-14, func1 = -5.80646641878957e-14, 
        func2 = -4.69069227904129e-15, func3 = -6.35602681597902e-15, 
        func4 = -2.71276057173253e-14, func5 = -3.79141162909491e-14, 
        func6 = 1.85962356624714e-15, func7 = 1.28434589352633e-14, 
        func8 = 9.79771819231701e-15), iter = 8L, estim.precis = 2.20444322518443e-14, 
        geemodel_time = c(1.05904731591057, 1.36136217430947, 
        2.13355131869154, 1.50701174687809, 6.17273762095735, 
        7.3777569533504, 9.31158077877424, 11.6896394903442, 
        11.9034803081427), geemodel = 0.691574817624809), bootse = c(0.109515980644867, 
    0.193763321475615, 0.312816838410652, 0.162975108937354, 
    0.241261160784771, 0.188387945947768, 0.368609528943104, 
    0.451066328842535, 0.502052638905369)), list(modest = list(
        root = c(0.907085787598427, 2.08524405622252, 0.911364573309656, 
        2.20288554857692, 3.95008118654961, 5.96967896439666, 
        8.48429427532629, 10.7443350841689, 11.6325628457458), 
        f.root = c(zi = 3.71057717885037e-08, func1 = 6.70531968838262e-08, 
        func2 = 6.07390160736743e-10, func3 = 1.13693467852088e-08, 
        func4 = 4.00881171314094e-08, func5 = 1.41028673739108e-08, 
        func6 = 5.0099840942508e-10, func7 = 6.14533493537017e-11, 
        func8 = 3.70848404068758e-11), iter = 8L, estim.precis = 1.89918029691979e-08, 
        geemodel_time = c(0.759566060019224, 4.88802312347434, 
        -8.40137054988308, 1.38426847125335, 2.71164508752642, 
        4.52658697664012, 6.07458808267173, 8.58942419344706, 
        8.81137601869144), geemodel = 0.677200861151777), bootse = c(0.098550742056089, 
    0.130563738691354, 0.226003266328768, 0.14837041116276, 0.167754743282662, 
    0.179190989322554, 0.300451518780787, 0.388375616067516, 
    0.604307468352866)), list(modest = list(root = c(0.774888310900909, 
    1.96672666859206, 1.10084181031206, 2.57399439357155, 4.54253726390771, 
    6.43078578636626, 9.08378419708502, 11.1682730474198, 11.9130563628727
    ), f.root = c(zi = 3.52817330906419e-10, func1 = 5.10981479351358e-10, 
    func2 = 3.06077038714214e-12, func3 = 8.72112078734166e-11, 
    func4 = 3.12015420445011e-10, func5 = 1.02516481415016e-10, 
    func6 = 3.2566727092842e-12, func7 = 5.17141884870398e-13, 
    func8 = 3.97959443176887e-13), iter = 11L, estim.precis = 1.52530496046188e-10, 
        geemodel_time = c(0.995877234220726, 0.088016488343372, 
        3.85959295573226, 4.89359243913769, 9.48874768901294, 
        8.08726390062358, 11.6154825223945, 12.9771180603556, 
        13.3499506364213), geemodel = 1.11589416576961), bootse = c(0.118730594855513, 
    0.109133886462225, 0.215945556548615, 0.114748101957483, 
    0.191355969839003, 0.142050322115344, 0.225456743300505, 
    0.294959629423944, 0.236259479871815)), list(modest = list(
        root = c(1.06285254228857, 1.89327804256834, 1.11366739449682, 
        1.89717139854934, 4.01334849315006, 5.81635630348995, 
        8.30916356458595, 10.8884267329958, 11.0662944000886), 
        f.root = c(zi = 1.97662115897224e-07, func1 = 2.97679523808547e-07, 
        func2 = 5.09058198927548e-08, func3 = 8.60544442649047e-09, 
        func4 = 2.22219501957652e-09, func5 = 5.36570926579216e-10, 
        func6 = 2.32826669822515e-10, func7 = 9.6406306979239e-11, 
        func8 = 8.89683630586613e-11), iter = 33L, estim.precis = 6.20033190345591e-08, 
        geemodel_time = c(0.976140253746218, -28.0971036762042, 
        47.6744505358907, 14.9275316430203, 39.2150478901461, 
        36.5284216181292, 39.9724115894885, 40.8499036601065, 
        41.7995888915696), geemodel = 0.913460631567351), bootse = c(382.552352579486, 
    379.36485330685, 125.076966666783, 847.098071393962, 9635.85278217761, 
    9259.80776854666, 12862.2135063139, 16640.9483509244, 5272.15395938906
    )), list(modest = list(root = c(1.13740170212369, 2.25108327655524, 
    0.358061332403223, 1.83488273880366, 3.61274424052298, 5.51863182204772, 
    8.33708251491667, 9.92782258921886, 11.9996275432977), f.root = c(zi = 5.30131494258512e-13, 
    func1 = 1.36202160661014e-12, func2 = 5.02598808194677e-13, 
    func3 = 3.88855614374961e-13, func4 = 7.58837437331294e-14, 
    func5 = -1.09495745803656e-14, func6 = -5.36779686454922e-15, 
    func7 = -4.9960036108132e-15, func8 = -1.59054017244246e-14
    ), iter = 12L, estim.precis = 3.21856671550175e-13, geemodel_time = c(1.57741176769163, 
    4.87120823156781, -18.4775863102771, 4.2308582732597, -0.68426495638469, 
    4.52959456457439, 4.80409956967564, 8.23347695005395, 8.06897459427285
    ), geemodel = 1.77715927720869), bootse = c(0.108004350356455, 
    0.165473146782388, 0.292340372635804, 0.16419502698316, 0.213508587338135, 
    0.173689148236677, 0.232178294149465, 0.319841075112422, 
    0.46263821271124)), list(modest = list(root = c(1.16524273290477, 
    1.95049550741958, 0.523075340929297, 2.01916567393923, 3.88396232353005, 
    6.00984486749904, 8.53188567245651, 10.2866836202933, 11.4515590728196
    ), f.root = c(zi = 7.20203785498086e-08, func1 = 9.32471541092994e-08, 
    func2 = 2.07228046903037e-08, func3 = 2.26246232859495e-09, 
    func4 = 3.91676358013626e-10, func5 = 1.68444334869289e-10, 
    func6 = 6.51584897148894e-11, func7 = 3.9980603896983e-11, 
    func8 = 3.42082074472616e-11), iter = 8L, estim.precis = 2.09946964079943e-08, 
        geemodel_time = c(1.30323882284973, -2.93638317422625, 
        9.86041007924721, 2.24314468274287, 10.6497013648195, 
        11.1630664277897, 14.8739129625874, 15.5216245455736, 
        15.8988256974161), geemodel = 1.18762955702229), bootse = c(0.0957230978398192, 
    0.174112205180522, 0.232828102961475, 0.207398227284406, 
    0.163513538933705, 0.173900038089593, 0.320762097893562, 
    0.430169910020017, 0.639936038274052)), list(modest = list(
        root = c(1.1789043417245, 1.93017620980207, 0.537988798752023, 
        2.30757233822163, 4.36484205230484, 5.89858311631933, 
        8.56021900037753, 10.6113353134571, 11.943517040882), 
        f.root = c(zi = 1.28312672043052e-07, func1 = 2.00707915509746e-07, 
        func2 = 1.7546768682139e-10, func3 = 3.66563899812386e-10, 
        func4 = 1.99707807062299e-09, func5 = 6.38827512555729e-08, 
        func6 = 9.99101619769682e-08, func7 = 3.33514717509864e-08, 
        func8 = 8.94623659007665e-10), iter = 6L, estim.precis = 5.88443006502877e-08, 
        geemodel_time = c(1.53598507812835, 2.42563732933448, 
        -1.26940891741887, 2.31915612679253, 4.05274890819285, 
        5.35810417983826, 9.66863346366057, 9.76226824692373, 
        10.7430383706963), geemodel = 1.07591799892993), bootse = c(0.12057799097099, 
    0.166382581737339, 0.207362948964087, 0.191443387167162, 
    0.221401911288284, 0.190516435632548, 0.316817224645934, 
    0.435508968641108, 0.393763376584141)), list(modest = list(
        root = c(0.907605207160618, 2.04449441890887, 0.842318270631092, 
        2.32226453896945, 4.11513140220463, 6.30598838349683, 
        8.48731276951601, 10.8573808556765, 11.3711901243993), 
        f.root = c(zi = 6.19056108264182e-07, func1 = 9.04520523370422e-07, 
        func2 = 1.65196254046697e-07, func3 = 2.7744518488193e-08, 
        func4 = 7.37504270299755e-09, func5 = 1.44822059899852e-09, 
        func6 = 5.40454597741657e-10, func7 = 2.62084333402246e-10, 
        func8 = 1.33151102773774e-10), iter = 8L, estim.precis = 1.91808484167268e-07, 
        geemodel_time = c(0.790840147813725, -2.31881624771617, 
        9.19551013282542, 4.43014312814021, 10.1485368988235, 
        12.1001587778252, 13.4308931729647, 15.8532929810617, 
        15.5893539918225), geemodel = 0.921478709518487), bootse = c(0.107952494913991, 
    0.158797048954888, 0.266658063086992, 0.154662557497667, 
    0.19723325502627, 0.164490381691574, 0.211729701980822, 0.298660528482356, 
    0.316001111997045)), list(modest = list(root = c(1.15161640241921, 
    1.88028697910143, 0.8141394583307, 2.33907239875849, 3.76326582174192, 
    5.96079851199244, 8.3178008590364, 10.7666293666289, 11.127369583636
    ), f.root = c(zi = 4.02104982644147e-08, func1 = 6.76245488495653e-08, 
    func2 = 4.15192324965119e-10, func3 = 9.4135812547802e-09, 
    func4 = 4.21912239785029e-08, func5 = 1.46854206017899e-08, 
    func6 = 5.24105148169696e-10, func7 = 1.02117765632403e-10, 
    func8 = 6.91321882552443e-11), iter = 8L, estim.precis = 1.94706467084528e-08, 
        geemodel_time = c(1.45900552755728, 3.14171188238328, 
        -4.25521520996267, 1.42921696530574, 4.92251641664214, 
        3.74298936730463, 9.78998128746852, 8.42593904499326, 
        9.92180563088267), geemodel = 1.21464706382563), bootse = c(0.11728590940724, 
    0.177339460984124, 0.279479156007685, 0.134351511413757, 
    0.206303519935954, 0.169123588508585, 0.340987802304853, 
    0.377333780056844, 0.462008671326463)), list(modest = list(
        root = c(1.10290090746113, 1.87419934079681, 0.737706404208386, 
        2.12759699979511, 3.85979586868617, 6.14827445185924, 
        8.46356032660888, 10.4269658785331, 11.9877921492555), 
        f.root = c(zi = 6.68864963415672e-12, func1 = 1.00225383548036e-11, 
        func2 = 5.11152925541936e-12, func3 = 2.6801668523424e-12, 
        func4 = 7.22158444155241e-13, func5 = -4.41424674590962e-13, 
        func6 = -1.7125190154843e-14, func7 = 3.54794318924156e-15, 
        func8 = -1.16373924385904e-14), iter = 8L, estim.precis = 2.85541974902788e-12, 
        geemodel_time = c(1.2693300991079, 4.15524634669621, 
        -9.56170318688391, 4.31184250097305, -0.77435588762949, 
        5.84102955019692, 5.79995047669754, 8.40539513247869, 
        9.12600906108438), geemodel = 1.11233934470108), bootse = c(0.114810466344633, 
    0.226586332046328, 0.336032537339427, 0.167292131883256, 
    0.253120277935622, 0.251309678137787, 0.326556012857747, 
    0.428262907932639, 0.287989493324374)), list(modest = list(
        root = c(1.10192352276791, 1.93943885556242, 0.8049717765658, 
        2.1805864307447, 4.22629245524227, 6.20903448039571, 
        8.87738975845323, 10.5037481466882, 11.5713584061133), 
        f.root = c(zi = 8.9722673735082e-12, func1 = 2.16067164160449e-11, 
        func2 = 2.98484110691777e-13, func3 = 3.80820375234237e-12, 
        func4 = 1.25745004686539e-11, func5 = 4.46093162409511e-12, 
        func6 = 6.92779167366098e-14, func7 = -7.81458231458032e-14, 
        func8 = -3.94911967710465e-14), iter = 7L, estim.precis = 5.7675576313322e-12, 
        geemodel_time = c(1.06745846840212, 2.59480599219578, 
        -0.531030266204153, 1.72114407816203, 5.08941778293885, 
        6.3636462425916, 8.66994262497157, 9.874894272319, 10.9516416669865
        ), geemodel = 0.75319989187188), bootse = c(0.110509272088484, 
    0.124923589162743, 0.24257688074839, 0.159770386789736, 0.179207232171531, 
    0.164174253222859, 0.273421830604314, 0.344622730507865, 
    0.350026867120056)), list(modest = list(root = c(0.93934876341695, 
    2.37204166081687, 0.128288377675391, 1.79307151519493, 3.26264567261082, 
    5.61056324381789, 7.97152412332572, 10.6939550187705, 9.77765386844469
    ), f.root = c(zi = 2.60214854608254e-07, func1 = 3.92359554068911e-07, 
    func2 = 1.14153757627133e-10, func3 = 1.59817913372064e-09, 
    func4 = 1.09991440776355e-07, func5 = 2.34651124808583e-07, 
    func6 = 4.26124073527046e-08, func7 = 2.79392127489064e-09, 
    func8 = 5.23995952097372e-10), iter = 7L, estim.precis = 1.16095514637016e-07, 
        geemodel_time = c(0.76101927187308, 0.291091190377083, 
        4.90261822598255, 1.52881550355192, 7.64284174354125, 
        8.74085803727017, 11.170826927989, 12.718171598727, 12.2998459920267
        ), geemodel = 0.223182957300663), bootse = c(0.102067234061452, 
    0.179933324357505, 0.288041675914194, 0.156368995010173, 
    0.208639108922717, 0.204315857980294, 0.286727634850849, 
    0.294999021828135, 0.510487339463471)), list(modest = list(
        root = c(1.07130778174076, 1.83279479098312, 0.964534859297155, 
        1.91038292718152, 4.16639992439228, 5.83930192664568, 
        8.90968196760834, 10.7375898084961, 10.8705701652143), 
        f.root = c(zi = 1.12391207451878e-11, func1 = 3.98696631265238e-11, 
        func2 = 6.28239127387076e-12, func3 = -8.86230245021591e-14, 
        func4 = -2.11125561477843e-12, func5 = -6.40124238338036e-13, 
        func6 = 1.01800512464223e-12, func7 = 9.97313343020778e-13, 
        func8 = 6.37045971529915e-13), iter = 26L, estim.precis = 6.98706027359933e-12, 
        geemodel_time = c(0.721775462251324, -20.3232700964056, 
        37.9763582264996, 10.5173938772719, 31.8310632472655, 
        29.9538654197021, 31.3820928367935, 33.7379126944374, 
        33.1920148765607), geemodel = 0.523659458835127), bootse = c(0.235675295930432, 
    21.6913193880112, 5652671.46530826, 415.492524141604, 31.5690923889779, 
    1640.35786861035, 918.19998777384, 827.464882761947, 198.683749057825
    )), list(modest = list(root = c(1.07003457642485, 2.05889461524284, 
    0.544342735398463, 1.84222773961348, 3.76572116240122, 5.82189961398093, 
    8.48876403567527, 10.0777431037503, 12.1193289619495), f.root = c(zi = -4.5852210917019e-14, 
    func1 = 8.88178419700125e-15, func2 = -1.38777878078145e-17, 
    func3 = 1.88044024795886e-14, func4 = 5.55111512312578e-17, 
    func5 = 8.32667268468867e-17, func6 = -1.481106903789e-14, 
    func7 = -1.65991962471253e-14, func8 = -5.32907051820075e-15
    ), iter = 9L, estim.precis = 1.22700432291901e-14, geemodel_time = c(1.1609119945904, 
    4.16681640675809, -10.6131646682386, 5.26770547744609, 2.13809298058421, 
    4.9324250573562, 5.43059630023414, 9.86522675183462, 8.56973487865432
    ), geemodel = 0.866130860885537), bootse = c(0.098117864797358, 
    0.130625203813468, 0.258466608372619, 0.155469988898288, 
    0.180345418787195, 0.205827556033308, 0.321668159855723, 
    0.449759499184336, 0.724667250001324)), list(modest = list(
        root = c(1.06407683624971, 1.80539407685921, 0.727555916269845, 
        2.25895675787364, 3.77427214298435, 5.84600275555495, 
        8.78011353558244, 9.88834556666094, 12.3351498668413), 
        f.root = c(zi = 5.46631249376262e-07, func1 = 8.22226461250075e-07, 
        func2 = 5.76366115945248e-09, func3 = 1.33512672098601e-07, 
        func4 = 4.93634176257363e-07, func5 = 1.78015217011662e-07, 
        func6 = 6.68247025943647e-09, func7 = 1.50395070021666e-09, 
        func8 = 9.18608291863854e-10), iter = 21L, estim.precis = 2.43209829600548e-07, 
        geemodel_time = c(0.329823087587881, 5.48645281536354, 
        -12.773672290227, 1.13544959912381, 4.9775907207808, 
        3.25785310992008, 6.33722124470106, 7.94091566588456, 
        7.87441075669983), geemodel = 0.240050187908703), bootse = c(0.132270109112934, 
    0.150139575812827, 0.21165149197466, 0.139704839555652, 0.155679479028422, 
    0.162400345169578, 0.273798599612891, 0.310416059120148, 
    0.421587997420448)), list(modest = list(root = c(0.990985379942018, 
    2.2208954684485, 0.682898112600562, 1.93595429790472, 4.53326499217592, 
    6.58540525662875, 8.8657396656891, 10.7227220988284, 11.4158921570495
    ), f.root = c(zi = 3.55490480719034e-07, func1 = 6.78360060790695e-07, 
    func2 = 1.21360386129421e-07, func3 = 2.54723186302389e-08, 
    func4 = 7.05680767987271e-09, func5 = 6.7137112536031e-10, 
    func6 = -1.16690906937222e-10, func7 = -8.08608759377688e-11, 
    func8 = 2.10959591809279e-12), iter = 17L, estim.precis = 1.32067898494824e-07, 
        geemodel_time = c(1.20462904408165, -11.5425852895242, 
        18.2734952749421, 15.3330791089499, 22.1808627567167, 
        19.8514263663019, 24.1321227912354, 23.8119049281129, 
        25.03510143797), geemodel = 1.33590126765988), bootse = c(45.0869723271245, 
    314.017345450532, 408.565549706525, 2453.97853065034, 104974.131389711, 
    278801.268568867, 352234.546004966, 285475.866379486, 89210.4527560509
    )), list(modest = list(root = c(0.853673384264113, 2.02059237663061, 
    0.688758726593451, 2.48785376792451, 4.42766887928328, 6.50482720327529, 
    8.78232637211657, 10.8332922676058, 12.1830418986374), f.root = c(zi = 5.38354154588916e-08, 
    func1 = 7.76558966020247e-08, func2 = 4.04885693803955e-08, 
    func3 = 1.73947443775357e-08, func4 = 2.48192522089852e-09, 
    func5 = 1.64295993476671e-10, func6 = 3.93341331728081e-11, 
    func7 = 1.37253264309578e-11, func8 = 6.70590492857226e-12
    ), iter = 8L, estim.precis = 2.13422902664172e-08, geemodel_time = c(0.983559722919919, 
    4.47483515153811, -10.2615803275829, 4.27469118778584, 1.91299797495252, 
    5.00838739221863, 6.90566985959209, 8.27722517362771, 9.22166367563715
    ), geemodel = 0.897213652137202), bootse = c(0.111617766575801, 
    0.16021050780721, 0.192713497987574, 0.138782652906235, 0.17976515121318, 
    0.16445683320452, 0.241629613595544, 0.264376945667138, 0.359949730437416
    )), list(modest = list(root = c(0.960878795112231, 2.01961397758524, 
    0.629826041174883, 1.99931248213994, 3.7490559547543, 5.84926965016416, 
    8.71572727128162, 10.3069862549953, 12.4233579924217), f.root = c(zi = 1.74516950890435e-08, 
    func1 = 2.69115372208972e-08, func2 = 1.9968323962925e-10, 
    func3 = 4.7152933224659e-09, func4 = 1.653556722667e-08, 
    func5 = 5.18220923985402e-09, func6 = 1.31727628804867e-10, 
    func7 = 1.58279500617198e-11, func8 = 9.90796333866228e-12
    ), iter = 7L, estim.precis = 7.90593876452946e-09, geemodel_time = c(0.925124932372586, 
    3.27239927679331, -3.13980885059379, 2.030254826674, 3.79382535178552, 
    5.73322721062254, 7.322357578511, 9.8746439216602, 10.259971388296
    ), geemodel = 0.611375626519198), bootse = c(0.111697000208457, 
    0.169300866830723, 0.29781944260197, 0.139197835788654, 0.19541401173544, 
    0.191703619886469, 0.280440831547151, 0.35927098226224, 0.73171721819524
    )), list(modest = list(root = c(1.04395716747271, 2.0446950992651, 
    0.655044545129444, 1.84674046939671, 3.80786309487606, 5.92983532032151, 
    8.40057896041158, 10.3203593353798, 12.2519107350238), f.root = c(zi = 1.44179456151861e-08, 
    func1 = 2.48353820841984e-08, func2 = 1.32021727994314e-08, 
    func3 = 6.52927284461313e-09, func4 = 8.54868210942161e-10, 
    func5 = 5.93249060987233e-11, func6 = 1.55467305695822e-11, 
    func7 = 5.53006251902133e-12, func8 = 3.16810813694168e-12
    ), iter = 15L, estim.precis = 6.65813459574394e-09, geemodel_time = c(0.97669166929543, 
    5.65901998952946, -25.7206714471791, 9.00013813562432, -1.01851159284516, 
    4.33992946603978, 4.97788343947134, 7.73220302429888, 7.61257752133687
    ), geemodel = 0.982563917994354), bootse = c(0.0915414373488256, 
    0.160952759731851, 0.226691259769535, 0.153926835822195, 
    0.187211237360957, 0.173585867016884, 0.241703263048025, 
    0.340427167346469, 0.473843512847305)), list(modest = list(
        root = c(1.13415802447771, 1.84364038422734, 0.897039995527158, 
        2.18455498526418, 4.37078374102208, 6.3686081897916, 
        9.14991289108704, 10.5577920320278, 11.8243686667619), 
        f.root = c(zi = -7.7715611723761e-14, func1 = -9.89208714941014e-14, 
        func2 = -2.26207941267376e-15, func3 = 1.48145384848419e-15, 
        func4 = 7.17298247030927e-15, func5 = -3.70398156590568e-14, 
        func6 = -4.55191440096314e-14, func7 = -1.24206200879939e-14, 
        func8 = -2.83583920235309e-15), iter = 8L, estim.precis = 3.17076019898183e-14, 
        geemodel_time = c(0.880772973963054, 0.354911633200217, 
        4.07260600123081, 4.05662790406442, 8.04731382024565, 
        8.61331071632071, 11.3147014096053, 13.1030139452777, 
        12.6878842658526), geemodel = 1.1844585257905), bootse = c(0.119214490242582, 
    0.147092345611843, 0.256837664595905, 0.129088699717396, 
    0.176094112133981, 0.163141861790955, 0.247037060539687, 
    0.33935027041114, 0.379242691001485)), list(modest = list(
        root = c(0.861587245723835, 2.24492970308451, 0.565297191050567, 
        1.91839141127661, 4.08082728261212, 5.86622686841074, 
        8.77390768275176, 9.9736224860513, 12.0229126387402), 
        f.root = c(zi = 1.71277279026327e-08, func1 = 2.34884779404254e-08, 
        func2 = 1.61121588293511e-10, func3 = 4.09561314029805e-09, 
        func4 = 1.38573844537932e-08, func5 = 5.09658365510646e-09, 
        func6 = 1.69537439642653e-10, func7 = 2.35699099127018e-11, 
        func8 = 1.14614802701864e-11), iter = 7L, estim.precis = 7.11460861226388e-09, 
        geemodel_time = c(1.26452873498403, 1.68354314881435, 
        1.52028896229572, 0.967688578587825, 6.78388224955333, 
        6.22135426898125, 10.165301923628, 10.697769635346, 11.5572049105978
        ), geemodel = 1.14399593500464), bootse = c(0.0897986622366462, 
    0.157223537176976, 0.24045595418422, 0.157862926882024, 0.178640614336201, 
    0.206337176117138, 0.265041866521526, 0.283021953017934, 
    0.386513838197805)), list(modest = list(root = c(0.920656140238358, 
    1.76868529238942, 1.00875059250462, 2.3074463586016, 4.03800401771923, 
    6.46690291923916, 8.32358765768004, 11.4046971752989, 11.9909264665164
    ), f.root = c(zi = 1.98431859166348e-07, func1 = 2.78240600781743e-07, 
    func2 = 1.87445297586582e-09, func3 = 5.28587921172052e-08, 
    func4 = 1.67562011210709e-07, func5 = 5.2551431775627e-08, 
    func6 = 2.15711443152244e-09, func7 = 3.97830768328333e-10, 
    func8 = 1.04704370174069e-10), iter = 8L, estim.precis = 8.37976441775025e-08, 
        geemodel_time = c(0.986123569673616, 2.10021561619821, 
        0.68971205318651, 1.30290034959768, 6.48304458312716, 
        5.99591653606778, 10.3865847561425, 10.484452154923, 
        10.735703881478), geemodel = 0.869294324586525), bootse = c(0.102399650208055, 
    0.159839866619085, 0.300662763171518, 0.190269348205236, 
    0.227463442683771, 0.176959771729255, 0.237855042666546, 
    0.333158067499512, 0.407990670938853)), list(modest = list(
        root = c(1.25276002606819, 1.68325373654565, 0.833107863219956, 
        2.34093500020652, 4.14884580698937, 6.03338839343255, 
        9.29968484521659, 10.222119098837, 12.1436434642488), 
        f.root = c(zi = -2.24820162486594e-14, func1 = -6.43929354282591e-14, 
        func2 = 5.32907051820075e-15, func3 = -4.20496970576778e-15, 
        func4 = -1.54837216182271e-14, func5 = -5.4678483962789e-15, 
        func6 = -2.03725925018716e-14, func7 = -1.47659662275146e-14, 
        func8 = -6.46704911844154e-15), iter = 7L, estim.precis = 1.7662907751469e-14, 
        geemodel_time = c(1.04856599425888, 3.06729991768321, 
        -2.2651017940681, 2.17123445814426, 3.9298812828422, 
        5.55959312354811, 8.16590696453919, 9.28409992102814, 
        10.6398904128523), geemodel = 1.01476881061304), bootse = c(0.126844514241618, 
    0.207624068421331, 0.23789482075748, 0.165390418429036, 0.200628015811952, 
    0.215361918354152, 0.282505788483206, 0.259047870378316, 
    0.387305229186862)), list(modest = list(root = c(0.95569198910003, 
    2.10569112348548, 0.690508766190754, 2.2838162082836, 4.03875757903188, 
    6.04559835454177, 8.7266642148119, 10.2583847844188, 11.5616374969537
    ), f.root = c(zi = 6.48370246381091e-14, func1 = 8.12683254025615e-14, 
    func2 = 6.245221353951e-15, func3 = 2.52714515980301e-14, 
    func4 = 5.47241288742506e-14, func5 = 2.48134846003722e-14, 
    func6 = 7.105427357601e-15, func7 = -1.80411241501588e-16, 
    func8 = -5.75321040807708e-15), iter = 12L, estim.precis = 3.00220761638282e-14, 
        geemodel_time = c(1.25579905879041, -0.312792014640368, 
        5.16471663956103, 2.55986416929214, 10.4825910979528, 
        7.95538390970945, 12.2442291510519, 12.3822596035089, 
        14.1121319864561), geemodel = 0.686278660931914), bootse = c(0.0897146366871263, 
    0.154310216815983, 0.255776484508818, 0.166787238846496, 
    0.215407619874946, 0.204180328463843, 0.285597320984651, 
    0.49313657951665, 0.491884059174952)), list(modest = list(
        root = c(1.1043332735779, 2.09467168247766, 0.616799334268616, 
        1.90026227505878, 3.8698184281559, 5.90643872052428, 
        8.21835085190592, 10.8684058263968, 10.7455386131088), 
        f.root = c(zi = 8.85718165477556e-10, func1 = 1.50963308520602e-09, 
        func2 = 1.3631151762894e-11, func3 = 2.3931166076574e-10, 
        func4 = 9.3241325771487e-10, func5 = 3.04333586109706e-10, 
        func6 = 1.17558871301883e-11, func7 = 2.12092843288048e-12, 
        func8 = 4.86890042172838e-13), iter = 8L, estim.precis = 4.33267179182447e-10, 
        geemodel_time = c(1.17193113865201, 3.61915339943936, 
        -6.24256920290643, 2.51088046438588, 3.79091983672014, 
        5.11846582037901, 6.92796625974775, 9.26631914312077, 
        9.16219221243086), geemodel = 0.803730435658898), bootse = c(0.103093907854286, 
    0.158547378799318, 0.277459140370217, 0.149072385319131, 
    0.169610376522314, 0.19075388136272, 0.194432681335593, 0.26921204763169, 
    0.626463876200851)), list(modest = list(root = c(1.05732646187682, 
    1.84697677592966, 0.874373165268911, 2.1194951931251, 4.29907834767132, 
    5.98066683294125, 8.93353269330841, 10.5188736935332, 12.1292582618803
    ), f.root = c(zi = 3.35602041046101e-07, func1 = 5.02428200377381e-07, 
    func2 = 8.73647945653921e-10, func3 = 3.30240490509226e-09, 
    func4 = 1.08609915644431e-07, func5 = 3.05889260934777e-07, 
    func6 = 7.91066379068894e-08, func7 = 3.65047836403676e-09, 
    func8 = 7.02521709317235e-10), iter = 7L, estim.precis = 1.48907234314853e-07, 
        geemodel_time = c(1.29227943676487, 3.49796415230701, 
        -4.39336680432692, 2.85464730610658, 2.15103336360078, 
        6.96714776535486, 5.2937514810998, 10.2884031440853, 
        9.36098873651902), geemodel = 1.29591399246343), bootse = c(0.125505485220012, 
    0.202754449972218, 0.284971650635193, 0.157605462954502, 
    0.214637605394387, 0.188000194496242, 0.343284847209087, 
    0.356072706136134, 0.452363938000341)), list(modest = list(
        root = c(1.07191036927844, 2.01837485087218, 0.719635446234233, 
        2.00264246075766, 3.81151777543507, 6.1096007143547, 
        8.32539647573202, 10.3655202098049, 11.7879307064397), 
        f.root = c(zi = 3.0023252106659e-08, func1 = 5.49667676930099e-08, 
        func2 = 2.87243064156333e-08, func3 = 1.41453559837634e-08, 
        func4 = 1.84763826471552e-09, func5 = 1.64226660048783e-10, 
        func6 = 4.63609706180534e-11, func7 = 1.94815275023075e-11, 
        func8 = 4.38188808155049e-12), iter = 13L, estim.precis = 1.44379746122258e-08, 
        geemodel_time = c(1.15743992098917, 4.58093608381892, 
        -20.1720051118703, 7.41911197704906, -1.26553888544164, 
        5.55075294236263, 5.44720273881107, 8.90415145302332, 
        8.73730437095975), geemodel = 1.35473582268722), bootse = c(0.097770092522147, 
    0.150930900849992, 0.224870707658784, 0.159483387349947, 
    0.187298693843998, 0.179478220047476, 0.277268275060775, 
    0.356840774260753, 0.53794074241397)), list(modest = list(
        root = c(0.979567791571465, 2.24129107264764, 0.0618668582850291, 
        2.17723861720368, 3.64695062799068, 5.72038769796261, 
        8.18084067879904, 9.97745512113471, 11.7830999217961), 
        f.root = c(zi = 9.2531649342753e-08, func1 = 1.95909153899443e-07, 
        func2 = 2.73214257397044e-08, func3 = 9.74516449186308e-08, 
        func4 = 6.40283155869947e-08, func5 = 3.60486363372783e-09, 
        func6 = 7.64415752918524e-11, func7 = 4.13689082989777e-11, 
        func8 = 2.56503845941225e-11), iter = 7L, estim.precis = 5.3443390443271e-08, 
        geemodel_time = c(0.910115915384919, 4.09310038060275, 
        -6.05035180978698, 4.00653073264301, 2.38366654297862, 
        4.92901752872125, 6.62830460701473, 9.69860095741366, 
        8.61482608678243), geemodel = 1.01468112747271), bootse = c(0.114713241844164, 
    0.20099824256001, 0.293563193226759, 0.187123010342406, 0.189585054844607, 
    0.196168294014443, 0.288089090074783, 0.390776225309278, 
    0.5637539900699)), list(modest = list(root = c(1.16937428376098, 
    1.74397720389452, 0.99716057996487, 2.33216894055459, 4.00556996332838, 
    6.29044322929761, 8.54602310466199, 10.4991404018723, 11.8423408202126
    ), f.root = c(zi = 2.0284196544651e-10, func1 = 3.53177820322514e-10, 
    func2 = 2.36784013620331e-12, func3 = 5.05663844130311e-11, 
    func4 = 2.07684147657261e-10, func5 = 8.66789418019209e-11, 
    func6 = 3.00470759384552e-12, func7 = -6.60929644347164e-15, 
    func8 = -1.2045052455445e-13), iter = 9L, estim.precis = 1.00716540799143e-10, 
        geemodel_time = c(1.14986841641629, 0.372065197834929, 
        4.34285082967819, 2.5703558425418, 8.10245732431241, 
        8.7716090633394, 11.4609057240869, 11.3963746942081, 
        13.2972348886469), geemodel = 1.09731517153579), bootse = c(0.118605347183996, 
    14.6933645980324, 21.3265185068695, 8.92925875485334, 15.9400145704656, 
    14.6542430617083, 14.9984546151515, 14.6642069315771, 14.7394472944433
    )), list(modest = list(root = c(1.07235803491259, 2.00365449797156, 
    0.581078353755284, 2.02677784612485, 3.84723681097715, 5.53027242861434, 
    8.38042010033682, 10.3480803227755, 11.8530737947503), f.root = c(zi = 7.14184745009838e-07, 
    func1 = 1.12090111825669e-06, func2 = 5.81454046522101e-07, 
    func3 = 2.82173242494022e-07, func4 = 3.5493766870065e-08, 
    func5 = 1.37927265442261e-09, func6 = 2.56945873865905e-10, 
    func7 = 7.12824174686766e-11, func8 = 6.8154454302416e-11
    ), iter = 10L, estim.precis = 3.03998063839197e-07, geemodel_time = c(0.8747074485041, 
    5.39091162080681, -15.9168052052703, 3.979618518464, 0.458553283313316, 
    4.54423544362596, 5.40967651883285, 7.60455532117775, 8.03828456466478
    ), geemodel = 1.23693624899732), bootse = c(0.148285169372495, 
    0.170579512971544, 0.273990039902153, 0.205470061503629, 
    0.196211025292219, 0.1800819299602, 0.306145715067119, 0.292808316612354, 
    0.280060406019106)), list(modest = list(root = c(0.802042638183114, 
    2.02040264053882, 1.26983966524471, 2.00929784467909, 4.23305762405564, 
    6.49102755042246, 8.76443962664048, 11.0623914145312, 11.4603379119483
    ), f.root = c(zi = 1.65440217081425e-09, func1 = 2.76664635645574e-09, 
    func2 = 1.41938031900796e-09, func3 = 7.5062772664225e-10, 
    func4 = 1.06918057740657e-10, func5 = 1.31737398767484e-11, 
    func6 = 1.34571520593596e-12, func7 = 6.39889074886824e-14, 
    func8 = -4.96147827683258e-13), iter = 11L, estim.precis = 7.45894913608745e-10, 
        geemodel_time = c(0.891507311232726, 5.45715291184253, 
        -16.4207185636303, 4.26790273194159, 1.46602115662124, 
        3.21848165658158, 6.26044676681998, 7.44318488250609, 
        7.86343326683605), geemodel = 1.12348957538057), bootse = c(0.0998052680404567, 
    0.283384707003158, 0.385327882930818, 0.275107480977221, 
    0.320362263028999, 0.301186818169824, 0.330973923147323, 
    0.42827000945925, 0.398694927824689)), list(modest = list(
        root = c(1.15343368327387, 1.80872907542582, 1.10906867609115, 
        1.9642334008027, 4.55892723748285, 6.49353591612608, 
        9.3566562819918, 10.5915338425267, 12.0430668846864), 
        f.root = c(zi = 2.12713180403057e-11, func1 = 3.45802275703022e-11, 
        func2 = -5.3630710983299e-14, func3 = 5.57748985885453e-12, 
        func4 = 2.05784642798301e-11, func5 = 7.90649874706699e-12, 
        func6 = 2.26665474584165e-14, func7 = -6.51839693333045e-14, 
        func8 = 9.63118473862323e-15), iter = 7L, estim.precis = 1.00072345454304e-11, 
        geemodel_time = c(1.04100969317436, 0.868353234601816, 
        3.41014090496876, 2.16631264326702, 8.21084336631316, 
        6.15283296765176, 11.8777616791225, 11.226511914389, 
        12.768599217193), geemodel = 0.830190929798906), bootse = c(0.0934700986785044, 
    0.178738878731651, 0.27442072047209, 0.189631513044911, 0.224468982061238, 
    0.198503637291101, 0.249238922036232, 0.302360691156246, 
    0.337868833680695)), list(modest = list(root = c(0.853614929465869, 
    1.97476992444181, 0.819684026193888, 2.08616374273859, 4.44798145738929, 
    6.17787117677092, 9.0473791634741, 10.3947113387401, 12.0816583144767
    ), f.root = c(zi = 3.22760707049952e-11, func1 = 3.92744725630223e-11, 
    func2 = -2.23793206188816e-13, func3 = -8.65271396199851e-14, 
    func4 = 8.12836603580891e-12, func5 = 2.47781795081892e-11, 
    func6 = 6.93800572548753e-12, func7 = 3.05926291244152e-13, 
    func8 = 9.21051429569886e-14), iter = 8L, estim.precis = 1.24559384797237e-11, 
        geemodel_time = c(0.472302974651686, 2.81599538985172, 
        -0.0892515639547196, 2.40533808820244, 4.61966534180773, 
        7.86277143722172, 8.0603125536492, 10.7925694098266, 
        11.3405830257417), geemodel = 0.746254880857519), bootse = c(0.127878931960423, 
    0.156766666372084, 0.240223267013798, 0.140066863955078, 
    0.25454078208614, 0.204620445292136, 0.305793715987837, 0.347593613328401, 
    0.28330923090359)), list(modest = list(root = c(0.926483455835952, 
    2.21491041939437, 0.842745812852512, 1.87020636529943, 4.07796760901061, 
    5.82682326805876, 8.05681706377113, 10.8387568741841, 11.2710540227342
    ), f.root = c(zi = 8.79379902229971e-12, func1 = 1.81673565080587e-11, 
    func2 = 4.19997370215697e-13, func3 = 3.51414730648258e-12, 
    func4 = 1.01305725960787e-11, func5 = 3.80627820928403e-12, 
    func6 = 2.18297602216921e-13, func7 = 6.34214902817121e-14, 
    func8 = -1.06034972469082e-14), iter = 8L, estim.precis = 5.01383040024055e-12, 
        geemodel_time = c(1.50133297133184, 1.98965405804351, 
        0.679713834244785, 0.220165958597549, 7.1833343961104, 
        5.46423748010303, 8.9414446474769, 11.6513306066037, 
        10.887790929445), geemodel = 0.772091108321332), bootse = c(0.094429597731894, 
    0.224224709161451, 0.337480970190914, 0.221260124935476, 
    0.254102631346648, 0.282093200992723, 0.318751083972187, 
    0.49333124973036, 0.82119123517617)), list(modest = list(
        root = c(1.01137761201765, 1.92250047286778, 1.08574379876436, 
        2.24687246082815, 3.88380014134119, 5.66496017022169, 
        8.37576806210053, 10.5245908987339, 11.4714165556451), 
        f.root = c(zi = 5.95856697316322e-11, func1 = 9.58937373951585e-11, 
        func2 = 1.09444571461115e-12, func3 = 1.64116498169165e-11, 
        func4 = 5.82344537175539e-11, func5 = 2.03325863090686e-11, 
        func6 = 4.22745172201644e-13, func7 = -7.54396545232794e-14, 
        func8 = 1.35030875370035e-14), iter = 11L, estim.precis = 2.80071367332447e-11, 
        geemodel_time = c(0.881371165549196, 4.21371136310033, 
        -10.6399095677239, 7.71192370247607, 2.40698599728092, 
        4.7411433794303, 6.1543915808329, 9.5922495339096, 8.26704426927017
        ), geemodel = 0.35130383499394), bootse = c(0.12181357629424, 
    0.136952469877959, 0.256697746831111, 0.134525225403951, 
    0.203209761751827, 0.131255283785584, 0.28298278025687, 0.356111852428383, 
    0.398050570483113)), list(modest = list(root = c(0.944988591713445, 
    2.17728850892294, 0.32116353685339, 1.88645638794125, 3.27554741625873, 
    5.53515274927401, 8.00367209682561, 10.3438453408069, 11.9446393671927
    ), f.root = c(zi = 2.39253061806721e-14, func1 = -3.63042929052426e-14, 
    func2 = -1.07552855510562e-14, func3 = -1.16746889933239e-15, 
    func4 = 6.38378239159465e-15, func5 = -7.27196081129478e-15, 
    func6 = -1.08246744900953e-15, func7 = -1.06858966120171e-15, 
    func8 = 1.67400815431762e-15), iter = 14L, estim.precis = 9.95924022263574e-15, 
        geemodel_time = c(0.676068190161727, -5.19047089225572, 
        14.9760445087536, 0.104345215806557, 15.3815557184752, 
        15.0814609202138, 15.9435187040849, 17.9222817503416, 
        19.2365141839691), geemodel = 0.631129705579482), bootse = c(377.729769831575, 
    373.548427884188, 57.7867178903647, 903.909382499126, 1094.07859449244, 
    2579.03779066771, 1236.32493394331, 1448.63572645543, 193.492920842974
    )), list(modest = list(root = c(0.836866729432874, 2.23040546967568, 
    0.450418700344687, 1.96057076051448, 3.70192546583347, 5.11642019232334, 
    8.25040203171064, 9.7325786558045, 11.5710126043828), f.root = c(zi = 1.22790666523542e-13, 
    func1 = 1.30451205393456e-13, func2 = 1.69586567011493e-14, 
    func3 = 2.43416398149066e-14, func4 = 3.65827160231369e-14, 
    func5 = 3.47499806707674e-14, func6 = 1.4432899320127e-14, 
    func7 = 1.01585406753202e-14, func8 = -6.7323025680719e-16
    ), iter = 7L, estim.precis = 4.34599483754681e-14, geemodel_time = c(1.41053272198926, 
    1.17743769141331, 2.05590663404307, 1.31078835380157, 5.8721764022612, 
    6.21724068591702, 10.8687465983404, 9.93162620043366, 12.3253540590741
    ), geemodel = 1.2916512104581), bootse = c(0.0983930858852197, 
    0.202219417936335, 0.317160424512823, 0.240007686927236, 
    0.251709542479038, 0.264407968121433, 0.280881938787581, 
    0.547168790162409, 0.640688320942097)), list(modest = list(
        root = c(0.928380581837298, 2.05977953601239, 0.906227763393133, 
        2.09099729763898, 4.19136723397562, 6.00296457789491, 
        8.7325680477451, 10.2920006905445, 11.2784277294218), 
        f.root = c(zi = 4.11936083799525e-07, func1 = 5.9114724304532e-07, 
        func2 = 6.79556688698568e-10, func3 = 4.2082572981883e-09, 
        func4 = 1.33190416626294e-07, func5 = 3.51841198842351e-07, 
        func6 = 9.5829281621107e-08, func7 = 4.0832589687928e-09, 
        func8 = 8.86801242681867e-10), iter = 7L, estim.precis = 1.77089122014773e-07, 
        geemodel_time = c(0.911830475180902, -0.229423416704286, 
        5.8857767315706, 1.92552506797363, 8.2721038106215, 9.59095414485696, 
        11.6598998452451, 12.8928285745711, 13.5102986115957), 
        geemodel = 0.908357218624149), bootse = c(0.0860207956975736, 
    0.138553152681504, 0.198329784816766, 0.142229274903552, 
    0.151251930133297, 0.20771886577362, 0.195288876198914, 0.278585457308025, 
    0.296029252247387)), list(modest = list(root = c(1.03064545308384, 
    2.0849044835376, 0.77007950395222, 2.09767129023149, 4.14236934921955, 
    6.05195153451897, 8.85109083818597, 9.96755056977645, 11.5691581131874
    ), f.root = c(zi = 2.37224684340731e-11, func1 = 4.36910507772836e-11, 
    func2 = 2.20826690267018e-11, func3 = 1.02856612116398e-11, 
    func4 = 1.00372488098799e-12, func5 = -3.82111009500363e-13, 
    func6 = -2.16374765270035e-13, func7 = -8.27393709101898e-14, 
    func8 = -8.63545346341255e-14), iter = 21L, estim.precis = 1.12836837790001e-11, 
        geemodel_time = c(1.18012795182368, 6.04205282589313, 
        -34.0658148135495, 3.30948939386071, 1.69796889610263, 
        3.0043799676868, 5.84945956954739, 5.97447006634492, 
        7.55665284055117), geemodel = 0.897887358483562), bootse = c(0.108406646357786, 
    28.4530818193186, 58.3021351978248, 68.3049761815447, 21.9661480002938, 
    1138.78867729586, 1307.99356767391, 3238.67369635122, 3560.17663817706
    )), list(modest = list(root = c(1.08013688124592, 2.14258638068291, 
    0.211365919596483, 1.80983439777177, 3.49023693031551, 5.68472794245652, 
    8.06546336406249, 10.51491408128, 10.8052991431059), f.root = c(zi = 8.16586798180197e-11, 
    func1 = 1.38291822437964e-10, func2 = 7.78022403447043e-11, 
    func3 = 3.26562110686268e-11, func4 = 2.0236590181355e-12, 
    func5 = 2.29931351736212e-12, func6 = 6.27276008913213e-13, 
    func7 = 3.03215785812938e-13, func8 = 8.82659830642174e-14
    ), iter = 20L, estim.precis = 3.73056315536225e-11, geemodel_time = c(0.603878261628078, 
    5.27118000743676, -30.4269140149115, 7.57972400688438, 1.39926875932776, 
    4.02358192978845, 5.78829114909487, 8.13718006675493, 8.01275415596791
    ), geemodel = 0.387203757831374), bootse = c(0.129735421660934, 
    0.161022633397496, 0.242770350394762, 0.205156216725876, 
    0.195790523160025, 0.205154156585127, 0.199163395310532, 
    0.292517830877324, 0.252491743577528)), list(modest = list(
        root = c(1.47458186244569, 1.7400880992969, 1.01616055261065, 
        1.82091931075353, 3.81319039040328, 5.80446744292723, 
        8.29800612346331, 10.3051692782727, 11.1956313092229), 
        f.root = c(zi = 9.57012247226885e-14, func1 = 2.79221090693227e-13, 
        func2 = -1.11022302462516e-15, func3 = 7.82707232360735e-15, 
        func4 = 6.54962195589803e-14, func5 = 1.40155871934319e-13, 
        func6 = 7.3297704711317e-14, func7 = 6.66133814775094e-15, 
        func8 = 1.08769330348091e-14), iter = 8L, estim.precis = 7.55941864612583e-14, 
        geemodel_time = c(0.819419288976242, 3.35492293194171, 
        -2.45649904297889, 2.64073929027302, 3.0495328333672, 
        6.54503245435636, 7.44446372693779, 10.0400805728886, 
        10.0506850179633), geemodel = 0.236970545403747), bootse = c(0.170796209682106, 
    0.242051836964326, 0.362499015956044, 0.171781806414497, 
    0.238462281691389, 0.188876317868252, 0.302989139223527, 
    0.332804881293938, 0.280450457052913)), list(modest = list(
        root = c(1.06202776479141, 2.04310473556544, 0.872823260720702, 
        2.25070778586418, 3.85135067203184, 6.15026431343292, 
        8.38381700373328, 10.9619083192456, 11.1046241315369), 
        f.root = c(zi = 1.80031212160259e-10, func1 = 4.75875117089686e-10, 
        func2 = 2.43817993572648e-10, func3 = 1.23247603827292e-10, 
        func4 = 1.52131224284702e-11, func5 = 1.82909243306995e-14, 
        func6 = -1.66555658154266e-12, func7 = -1.32995741156106e-12, 
        func8 = -9.93573279206572e-13), iter = 12L, estim.precis = 1.15799158586111e-10, 
        geemodel_time = c(1.07784163980659, 6.04214630888019, 
        -18.3304984385318, 1.45638946906076, 1.88394667050893, 
        2.53792838158324, 5.19085570440106, 6.68476895247768, 
        7.61824197238901), geemodel = 1.12802890571078), bootse = c(0.103745300854578, 
    0.15985659115447, 0.256522845743913, 0.177530807708436, 0.185530576719887, 
    0.186697182076669, 0.259548670555943, 0.305691697587697, 
    0.269879778814499)), list(modest = list(root = c(1.10633588949812, 
    1.86490660202754, 0.741484691200905, 2.26681288771628, 3.57044684976042, 
    6.17743106857457, 8.06345373423248, 11.026439888294, 12.170980895544
    ), f.root = c(zi = 5.84199355557757e-13, func1 = 1.18749454713907e-12, 
    func2 = 2.53963516883005e-14, func3 = 9.83067793836057e-14, 
    func4 = 6.12765697557971e-13, func5 = 3.74145159298678e-13, 
    func6 = 2.52992071736458e-14, func7 = 2.97461708043123e-15, 
    func8 = -1.37043154602168e-15), iter = 9L, estim.precis = 3.2355023849172e-13, 
        geemodel_time = c(1.42737877782777, 3.37283060506099, 
        -4.91787211956683, 1.47097697907465, 3.56309866306328, 
        6.36194465339118, 6.76438619328789, 9.02223999635948, 
        9.89704926749818), geemodel = 1.37570868093805), bootse = c(0.121122720178367, 
    0.198696356820451, 0.271962807791114, 0.201603452905521, 
    0.241204722272163, 0.170243026253956, 0.307768082308542, 
    0.355433649929276, 0.741933486492483)), list(modest = list(
        root = c(1.02828709069003, 2.20165739340884, 0.722864885771678, 
        1.90712065418476, 3.71974927611095, 5.25438047260986, 
        8.07704040979204, 10.0069794478965, 11.4020802500516), 
        f.root = c(zi = 5.65448021738746e-10, func1 = 8.82257045198287e-10, 
        func2 = 9.46919626043652e-12, func3 = 1.15793895305583e-10, 
        func4 = 4.97904995011567e-10, func5 = 2.4834909043809e-10, 
        func6 = 7.69932468475121e-12, func7 = -1.02501340748518e-13, 
        func8 = -3.10029779626575e-13), iter = 6L, estim.precis = 2.58592677750871e-10, 
        geemodel_time = c(0.938141459255719, 1.44619318432859, 
        2.83764279044606, 1.21003879083802, 6.12240748029317, 
        6.38278498373744, 9.89097561232956, 11.2815371985994, 
        11.8055187819998), geemodel = 0.0954560860732099), bootse = c(0.107343077558349, 
    0.158326113949928, 0.241461534634491, 0.143271123125065, 
    0.191462580656047, 0.140316877500822, 0.226265010823942, 
    0.368134857823883, 0.291428208793404)), list(modest = list(
        root = c(0.998308813788768, 2.23125494271802, 0.667640461049125, 
        1.8395900745645, 3.78946936771012, 6.18959494526362, 
        8.29146793079437, 10.4919245061345, 11.6742725855561), 
        f.root = c(zi = 4.33264535359967e-13, func1 = 4.78617145915905e-13, 
        func2 = 3.61886454640749e-13, func3 = 1.48006606970341e-13, 
        func4 = -3.4403035975572e-14, func5 = 8.60422844084496e-15, 
        func6 = -1.86795023893183e-14, func7 = -7.7723607714783e-15, 
        func8 = -7.1505301679764e-15), iter = 30L, estim.precis = 1.66487155625795e-13, 
        geemodel_time = c(0.89478984300701, 4.88525638032537, 
        -50.1669365225121, 5.44137521267872, 3.66818841665948, 
        3.93994768820659, 6.62625718893231, 8.02594396807253, 
        8.82954672446435), geemodel = 0.758483160814349), bootse = c(0.128469640289455, 
    10.9638710330137, 58.0254638875463, 10.2697993783399, 5.93936451769333, 
    2492.0087855959, 2460.58499921109, 1780.89854437236, 978.910997097781
    )), list(modest = list(root = c(1.01064314242828, 1.94190393421272, 
    0.852796558974073, 2.16881447876285, 4.28862813358718, 6.37657210338145, 
    9.01437287863325, 10.4395549879132, 11.57141772556), f.root = c(zi = 2.78221889971064e-13, 
    func1 = 4.5807801996034e-13, func2 = 1.20653487201139e-13, 
    func3 = 4.13775958957893e-14, func4 = -2.67958398525447e-14, 
    func5 = -1.86986250051355e-14, func6 = -3.38964967205868e-15, 
    func7 = 3.38618022510673e-15, func8 = -4.9960036108132e-16
    ), iter = 14L, estim.precis = 1.05677876460473e-13, geemodel_time = c(1.0199784415533, 
    5.28510923660329, -22.157726021027, 5.60233802960585, 0.639717196991742, 
    3.8573920558416, 5.58888987330883, 7.59830039125753, 8.27403610689173
    ), geemodel = 0.767053715262315), bootse = c(0.103099587159014, 
    0.203574937938069, 0.277794653486696, 0.178019138161922, 
    0.225052437331524, 0.218905900359141, 0.269322833145359, 
    0.328416711875776, 0.444192517308725)), list(modest = list(
        root = c(0.994537085276, 2.37568127450107, 0.443052075960466, 
        2.00740291517168, 3.93269962405537, 5.74668603833326, 
        8.31417866014707, 10.1785494682206, 11.4489683933327), 
        f.root = c(zi = 6.15609341281242e-10, func1 = 1.35580957572046e-09, 
        func2 = 1.98947189668577e-10, func3 = 7.00200921549543e-10, 
        func4 = 4.32550439910528e-10, func5 = 1.30141453169585e-11, 
        func6 = -1.14437452569671e-12, func7 = -1.13528977885302e-13, 
        func8 = 2.08958474438511e-13), iter = 7L, estim.precis = 3.68622052825036e-10, 
        geemodel_time = c(0.821861897999445, 4.15063348604702, 
        -6.35804778408278, 4.37046555737144, 2.3150560166624, 
        5.23612621140033, 7.07447512367464, 8.7947802248129, 
        9.49634303659593), geemodel = 0.695091392924254), bootse = c(0.0990251917919706, 
    0.141453865922516, 0.232155843625368, 0.140806416574399, 
    0.181042740814428, 0.15730021059846, 0.318298089583562, 0.355763207404122, 
    0.831095102912008)), list(modest = list(root = c(1.10908967050452, 
    2.10043754063762, 0.296708317930085, 2.15319198608485, 3.7862753072786, 
    5.87245425592511, 8.29560241056518, 10.2522476538952, 11.2738843781247
    ), f.root = c(zi = 1.62773960976637e-09, func1 = 3.11587156076598e-09, 
    func2 = 5.4442916841424e-10, func3 = 1.65589557040227e-09, 
    func4 = 8.40817471203792e-10, func5 = 3.44874129254436e-11, 
    func6 = 3.3932440191009e-12, func7 = 8.52637405124312e-13, 
    func8 = 6.36123098640695e-13), iter = 7L, estim.precis = 8.69346977555662e-10, 
        geemodel_time = c(0.75931369903895, 3.33097824777229, 
        -2.87559588557361, 3.91218328976489, 3.01059924772123, 
        6.0955863358577, 7.57187566099759, 9.41835228771282, 
        10.3511930539344), geemodel = 0.808856757533599), bootse = c(0.114655833619037, 
    0.223535335913406, 0.309280912879147, 0.211541529971174, 
    0.227055659192571, 0.18375130138648, 0.322795730565614, 0.287521138509675, 
    0.37287815272884)), list(modest = list(root = c(0.95448352744351, 
    1.96403805574904, 0.60253758471254, 1.94543940952903, 3.80986470064304, 
    5.79055009617147, 8.10823194939873, 10.2051099255952, 11.387033262809
    ), f.root = c(zi = 3.25210860685488e-07, func1 = 5.39898920015602e-07, 
    func2 = 5.27642884246005e-10, func3 = 2.11734493826832e-09, 
    func4 = 6.04756574575094e-08, func5 = 3.13108798000172e-07, 
    func6 = 1.46044751569985e-07, func7 = 1.5996214252495e-08, 
    func8 = 1.34864458072341e-09), iter = 7L, estim.precis = 1.56080981598277e-07, 
        geemodel_time = c(0.911175796042547, 2.47685340174889, 
        0.00783151817705617, 1.95065254276741, 3.53269371697317, 
        6.8096856918288, 9.28147054727855, 8.74250701351271, 
        10.9018444241894), geemodel = 0.415419887514545), bootse = c(0.12690126949445, 
    0.209107043004354, 0.311725279354622, 0.165079103378148, 
    0.250566072167064, 0.231318760799232, 0.300838194976447, 
    0.384785355757397, 0.437852920828335)), list(modest = list(
        root = c(1.21932863247959, 1.63755674092742, 0.546339771655186, 
        2.30296763114474, 3.80117207442309, 6.32411655406427, 
        8.35666695013107, 11.0931979338167, 11.5543350792732), 
        f.root = c(zi = 9.82568570950804e-09, func1 = 2.5745622522777e-08, 
        func2 = 3.7306462502551e-09, func3 = 1.23421056777429e-08, 
        func4 = 7.61309370753138e-09, func5 = 8.1549950126103e-10, 
        func6 = 2.8668684093347e-10, func7 = 1.09339475841408e-10, 
        func8 = 5.21984677703813e-11), iter = 6L, estim.precis = 6.72454201706896e-09, 
        geemodel_time = c(0.758502278685745, 3.09958548085584, 
        -2.27175685068351, 3.01119441998365, 2.82433507320778, 
        5.87822632216509, 7.24024373746754, 10.190526562857, 
        9.91510413469603), geemodel = 0.377514093314022), bootse = c(0.113475323251335, 
    0.162396202039739, 0.260616260451335, 0.160061534856201, 
    0.211151953598981, 0.174681639498632, 0.243916212575165, 
    0.338391425094222, 0.293025688141181)), list(modest = list(
        root = c(0.92651635283507, 1.89988921116559, 1.04558910470709, 
        2.43777317843187, 4.0222935090351, 6.15448557198574, 
        8.8055537607634, 10.8067610579179, 12.1543250622111), 
        f.root = c(zi = 2.3175132923825e-09, func1 = 3.28894400603019e-09, 
        func2 = 5.35289805536632e-10, func3 = 9.36311028709724e-11, 
        func4 = 6.16757755977915e-11, func5 = 4.07420781139978e-11, 
        func6 = 1.7422341347384e-11, func7 = 1.38627859191942e-11, 
        func8 = 8.35288782585764e-12), iter = 14L, estim.precis = 7.08603786180502e-10, 
        geemodel_time = c(0.566181375432563, -8.22701439128025, 
        18.2914355906635, 6.18671921008416, 18.4492985119426, 
        17.3830123510585, 20.4404248703987, 20.8242164040165, 
        21.9999257654774), geemodel = 0.518543326523096), bootse = c(0.128020766038181, 
    4.81784575220501, 13.5396065134326, 437.057847166082, 27889.6863816084, 
    2.43664304654997, 6.81961441027235, 9.34818250439886, 5.45155503963649
    )), list(modest = list(root = c(0.874602551956292, 1.94197467744016, 
    1.35090012860741, 1.99530194708695, 4.48385402146621, 6.02763498885442, 
    9.029926354388, 10.5325242938202, 12.0297744513498), f.root = c(zi = 6.86148915463036e-10, 
    func1 = 1.00013264336951e-09, func2 = 5.23963004928074e-10, 
    func3 = 2.32305036318436e-10, func4 = 3.10702574779498e-11, 
    func5 = 4.38307723449327e-12, func6 = 4.85599516326929e-13, 
    func7 = -3.06599363952831e-13, func8 = -5.33080524167673e-14
    ), iter = 54L, estim.precis = 2.75427604636022e-10, geemodel_time = c(0.61296243399206, 
    6.04990140922753, -91.7576744144659, 12.8110436818689, -0.11289523714538, 
    2.70055919542243, 6.12804210526494, 6.74248870970045, 7.68703663167595
    ), geemodel = 0.730059648792162), bootse = c(3.35783847313411, 
    607.539171280134, 34847.2039840771, 5647.2373411459, 611.710236440663, 
    12605.4585320377, 18965.7272957641, 29542.5270937014, 94705.8412222026
    )), list(modest = list(root = c(1.13325572650864, 1.83277345897237, 
    0.813182450379614, 2.44102823706933, 4.33811726431212, 6.66754310035483, 
    9.11721500674006, 10.718406431648, 11.8474480863789), f.root = c(zi = -7.54951656745106e-15, 
    func1 = -6.3948846218409e-14, func2 = -1.18308141061618e-14, 
    func3 = -2.03170813506404e-14, func4 = -2.51465515077598e-14, 
    func5 = -1.28775028834793e-14, func6 = 2.20934381900406e-14, 
    func7 = 1.71529457304587e-14, func8 = 5.54417622922188e-15
    ), iter = 7L, estim.precis = 2.07178747537358e-14, geemodel_time = c(0.630594428576283, 
    3.68695579044345, -3.9479395515766, 3.3975361940248, 1.52833241718513, 
    7.27995678685583, 7.25871372967312, 9.93473732764047, 9.44482526397193
    ), geemodel = 0.76367111563097), bootse = c(0.120932670914735, 
    0.174947579027354, 0.230746157644423, 0.165046345409116, 
    0.201932040670692, 0.200473152420901, 0.255867559354872, 
    0.274995943122218, 0.300470611327544)), list(modest = list(
        root = c(1.03068584586252, 2.09912477561603, 0.841831707579662, 
        1.96017743834048, 3.92435606946845, 5.705021222897, 8.58634201577412, 
        10.5484219610912, 11.8334339643102), f.root = c(zi = 1.50865981152215e-07, 
        func1 = 2.91778090466543e-07, func2 = 1.42437298057858e-07, 
        func3 = 7.3946903933475e-08, func4 = 1.13570330084745e-08, 
        func5 = 8.74258554439677e-10, func6 = 1.75935620239098e-10, 
        func7 = 6.12430826088182e-11, func8 = 3.16480942201634e-11
        ), iter = 8L, estim.precis = 7.46142657744527e-08, geemodel_time = c(0.965660300410926, 
        4.57239013611364, -11.2709906503896, 4.73628690520928, 
        1.70159371759283, 4.07584969296926, 7.16719309276345, 
        7.45669216646489, 9.25834559599644), geemodel = 0.525451365109145), 
        bootse = c(0.10459983330927, 0.158152438833814, 0.281520413699583, 
        0.170428278672542, 0.227880715103533, 0.166485461484459, 
        0.256714762888151, 0.297225731041508, 0.471795002132379
        )), list(modest = list(root = c(0.976267116481878, 2.02119027635203, 
    0.804037704861413, 1.7916308884492, 3.6824350314005, 5.68758037943574, 
    8.24586571076171, 10.2610688327878, 11.5544728717952), f.root = c(zi = 6.92129343837777e-08, 
    func1 = 1.10925341800794e-07, func2 = 1.34075778257525e-10, 
    func3 = 6.58141142279023e-10, func4 = 2.31071433098862e-08, 
    func5 = 6.87913272040541e-08, func6 = 1.72168716505716e-08, 
    func7 = 7.64513619078144e-10, func8 = 1.41304058731695e-10
    ), iter = 9L, estim.precis = 3.23279614386033e-08, geemodel_time = c(0.981205260405049, 
    -0.747184468045639, 6.63008783511361, 1.49894267619977, 8.4670242696515, 
    10.6901921721225, 10.4598360199577, 14.2548985152817, 13.478986707509
    ), geemodel = 0.958351575609122), bootse = c(0.128212516496715, 
    0.182025973901159, 0.284016925438831, 0.186580407266282, 
    0.23419003898881, 0.217367538684226, 0.304356266585084, 0.378213259895379, 
    0.465824359544175)), list(modest = list(root = c(1.06141545048442, 
    2.06364456100737, 0.767427111501121, 1.64684346496705, 3.9298531175405, 
    5.72060315516748, 8.12698681553763, 10.1054485228632, 11.4279215332173
    ), f.root = c(zi = 1.2623235789988e-13, func1 = 2.95874436062604e-13, 
    func2 = 6.24778007107807e-14, func3 = -9.46520639644177e-13, 
    func4 = -9.48643941178773e-13, func5 = -2.36921593455008e-13, 
    func6 = -8.27116153345742e-15, func7 = 4.95954358581841e-14, 
    func8 = 7.63768930912845e-14), iter = 13L, estim.precis = 3.05657139937128e-13, 
        geemodel_time = c(1.06393462975883, -7.54392436466375, 
        19.4018602870218, 0.205482518460807, 18.1395844364643, 
        15.5037488163842, 19.447988696556, 19.8217643165469, 
        20.6651021867087), geemodel = 0.77206659699431), bootse = c(0.105707384668192, 
    0.164815616855666, 0.246505344469795, 0.154744214733768, 
    0.200176742222197, 0.18417086600389, 0.270635508710719, 0.324311289343304, 
    0.506119985297928)), list(modest = list(root = c(1.05510501053275, 
    2.11515285248942, 0.562577519648281, 1.93469847447123, 3.76162052163384, 
    5.76924542845857, 8.26655061463587, 10.8883797611263, 11.5922762294301
    ), f.root = c(zi = 2.66083566291542e-09, func1 = 4.73027250702529e-09, 
    func2 = 2.47825712729188e-09, func3 = 1.21776122519179e-09, 
    func4 = 1.56940314910425e-10, func5 = 1.38569156149515e-11, 
    func6 = 6.08152417314045e-13, func7 = -4.5024747818978e-14, 
    func8 = -8.55704396229839e-13), iter = 21L, estim.precis = 1.25104807050124e-09, 
        geemodel_time = c(1.12360180227087, 5.23246131670191, 
        -34.4202113777293, 5.4419137546349, 1.61932109837542, 
        3.97818077772047, 6.7779921745588, 6.94288617955173, 
        8.29899006385001), geemodel = 0.48494506095224), bootse = c(0.11554536027917, 
    0.169333948690147, 0.399393560929009, 0.411416285719829, 
    0.567399415471568, 0.174089162983629, 0.337562289583516, 
    0.239593482068759, 0.268239567585637)), list(modest = list(
        root = c(0.878333458338761, 2.08011800473297, 0.619341262123105, 
        2.09658963253896, 3.68604822773357, 5.71745333839489, 
        8.41424263548985, 10.6322460215086, 11.6511193210811), 
        f.root = c(zi = 5.83662139508334e-07, func1 = 1.14831059327969e-06, 
        func2 = 8.73280402762726e-09, func3 = 1.29770283907593e-07, 
        func4 = 6.18938050489038e-07, func5 = 3.59304991305338e-07, 
        func6 = 2.65511807817642e-08, func7 = 8.99171154200573e-10, 
        func8 = 1.97554000935796e-10), iter = 6L, estim.precis = 3.19596307606058e-07, 
        geemodel_time = c(0.776233516834156, 0.770438875607308, 
        3.90466706105343, 1.79874749806826, 7.05866298231221, 
        7.31622270670136, 11.5933934951151, 11.3816352439483, 
        12.9476125183515), geemodel = 0.725824228871447), bootse = c(0.108685248800664, 
    0.146758211216404, 0.247994416777005, 0.178115530522608, 
    0.196286427817994, 0.178153907146914, 0.212744657536824, 
    0.244755149400754, 0.299289027341792)), list(modest = list(
        root = c(1.07518573701824, 2.23817980515912, 0.530289823737496, 
        1.89900393417359, 3.38685872404959, 5.67523630266433, 
        8.08947094324144, 10.1115915073988, 11.8063513223162), 
        f.root = c(zi = 4.37584579682238e-09, func1 = 8.658426531305e-09, 
        func2 = 4.41194501592246e-09, func3 = 2.14420978195129e-09, 
        func4 = 3.38014588541213e-10, func5 = 1.9609376622487e-11, 
        func6 = 2.62925792249291e-12, func7 = 9.66844659888721e-13, 
        func8 = 5.90440890624322e-13), iter = 23L, estim.precis = 2.21691529273754e-09, 
        geemodel_time = c(1.71407451090134, 4.39056627047316, 
        -37.8872787746613, 6.22804504917742, 1.15639409550217, 
        3.925738523885, 5.96130149914458, 7.47195643696333, 8.81643134640839
        ), geemodel = 1.71229143495783), bootse = c(0.0892353527361632, 
    0.26547137079671, 0.450470120541316, 0.189393490456629, 0.301269454322874, 
    0.26034062341644, 0.318169441376912, 0.303458761953596, 0.589165606914777
    )), list(modest = list(root = c(1.17661177897831, 1.90864553218785, 
    0.649415866922359, 1.83704377257293, 3.60385410951714, 5.85133442433979, 
    8.57636397782726, 10.6309535003393, 11.5916438546912), f.root = c(zi = -1.0502709812954e-13, 
    func1 = -1.17794662912729e-13, func2 = -1.19073587795393e-14, 
    func3 = -1.95451294038307e-14, func4 = -3.11695114163513e-14, 
    func5 = -1.80966353013901e-14, func6 = -1.19192850034366e-14, 
    func7 = -1.39194211712379e-14, func8 = -3.77475828372553e-15
    ), iter = 7L, estim.precis = 3.70170956001978e-14, geemodel_time = c(1.09723320532304, 
    3.12550411028875, -3.67925972066287, 2.7986752070763, 2.85742359995384, 
    5.98589176032492, 8.14857937039265, 9.32393168478123, 10.0718281936196
    ), geemodel = 1.24047550395878), bootse = c(0.0807010200147259, 
    0.176664783654286, 0.251102959263745, 0.179260107889692, 
    0.216161993444979, 0.184060119944596, 0.322018786193816, 
    0.35553352595111, 0.42075509757839)), list(modest = list(
        root = c(1.147210527102, 1.91323970685806, 0.664252655152595, 
        2.2203771330999, 4.03757058193606, 6.05534130348358, 
        8.52513295908162, 10.984072421678, 11.4276632045981), 
        f.root = c(zi = 1.94918587936854e-08, func1 = 4.51829607062137e-08, 
        func2 = 2.40300487841516e-10, func3 = 8.07703728900044e-09, 
        func4 = 2.72974180759444e-08, func5 = 9.16656409718358e-09, 
        func6 = 2.72174505155931e-10, func7 = 3.14412940127795e-11, 
        func8 = 2.15694168255454e-11), iter = 7L, estim.precis = 1.21979249628737e-08, 
        geemodel_time = c(1.0719739004774, 1.50572530948814, 
        1.32987894340867, 3.41340778083309, 5.98093543070217, 
        7.49733302435496, 9.48938979964329, 11.5064999018258, 
        11.4638579515775), geemodel = 1.07186315114991), bootse = c(0.0833867320002858, 
    0.13565976905882, 0.254066165843687, 0.17176787477235, 0.17111477554119, 
    0.230109168707612, 0.247122675187494, 0.365006542096923, 
    0.392222358042325)), list(modest = list(root = c(1.04391979736599, 
    1.95801212217625, 0.674844034026949, 2.12367486431087, 3.92698298091106, 
    6.21719580102115, 8.76644848991799, 10.7678531037692, 11.4421591047552
    ), f.root = c(zi = 4.82636153265048e-11, func1 = 1.68126734756413e-10, 
    func2 = 2.5375153367424e-11, func3 = -7.05574487724903e-13, 
    func4 = 3.29014593347665e-13, func5 = 7.2097570968932e-12, 
    func6 = 4.77160634138399e-12, func7 = 1.39471767468535e-12, 
    func8 = 5.8342219944052e-13), iter = 6L, estim.precis = 2.85288439826464e-11, 
        geemodel_time = c(0.83937770633241, 3.53836020252853, 
        -2.71680242012317, 2.00401642317667, 2.71843870922157, 
        5.34911389531152, 8.14325474131782, 9.13008045734742, 
        9.94047582668859), geemodel = 0.817859528269179), bootse = c(0.111345650599948, 
    0.173756996623178, 0.270870088812727, 0.185284960261847, 
    0.228967585173022, 0.210162695659287, 0.264573916920048, 
    0.275759024299833, 0.362352146736721)), list(modest = list(
        root = c(0.919257795266332, 1.93985211958537, 0.922769125477891, 
        2.09904696962988, 3.96934690937164, 5.79067340452236, 
        8.88224558788011, 10.5985860836587, 12.3511766971823), 
        f.root = c(zi = -3.48610029732299e-14, func1 = 1.0769163338864e-14, 
        func2 = 1.09135790682391e-15, func3 = 1.38777878078145e-15, 
        func4 = -6.07847105982273e-15, func5 = 1.59594559789866e-15, 
        func6 = 7.82793968534534e-15, func7 = -5.17988429926675e-15, 
        func8 = -2.53269627492614e-15), iter = 6L, estim.precis = 7.92491554632877e-15, 
        geemodel_time = c(0.829355873490186, 1.31632082409317, 
        2.83319012144626, 1.85623550403228, 5.55372963321795, 
        6.98948584189577, 9.99124305888375, 11.9204418505294, 
        11.7915083297625), geemodel = 0.95517930672328), bootse = c(0.110041631099131, 
    0.148184841642918, 0.216548222637999, 0.14849279094111, 0.166545340213728, 
    0.167882061312609, 0.248282227107654, 0.395335446502646, 
    0.729815598443484)), list(modest = list(root = c(0.757835901804787, 
    2.20389478649137, 0.575925585492954, 1.96780101656138, 3.35826897610625, 
    5.33356402011797, 7.81221444498545, 10.1974547759271, 11.6442699469262
    ), f.root = c(zi = 3.59490215373626e-13, func1 = 3.39284156325448e-13, 
    func2 = 1.83084884058937e-14, func3 = -5.55111512312578e-17, 
    func4 = 2.53130849614536e-14, func5 = 1.3594680936535e-13, 
    func6 = 1.31695828829888e-13, func7 = 4.24660306919122e-14, 
    func8 = 2.03136119036884e-15), iter = 7L, estim.precis = 1.17176831810575e-13, 
        geemodel_time = c(0.398246206805222, 3.25849028366516, 
        -1.20017956895748, 1.89365282646438, 3.15403667077349, 
        5.27865774681303, 8.56611471996364, 9.854680634381, 9.89208739665589
        ), geemodel = -0.10713566619959), bootse = c(0.0871073746184707, 
    0.14557260138898, 0.276397127380958, 0.157336464477354, 0.197718939645468, 
    0.207062375535173, 0.388059171415093, 0.60657173535449, 2.54763566340229
    )), list(modest = list(root = c(0.959809700309451, 1.9026666067687, 
    1.14154086894104, 2.68679754789791, 4.50368809530793, 6.61773397043666, 
    9.06351345177191, 10.7560389446235, 11.8121323513538), f.root = c(zi = 1.39817601940706e-10, 
    func1 = 2.27786678408393e-10, func2 = 2.20492320148619e-12, 
    func3 = 3.41734740718247e-11, func4 = 1.36184534135775e-10, 
    func5 = 5.26190202521093e-11, func6 = 6.02073946254222e-13, 
    func7 = -1.57929225252929e-14, func8 = -3.0648118591603e-14
    ), iter = 8L, estim.precis = 6.59371941108516e-11, geemodel_time = c(0.870688111286521, 
    4.24830109232462, -5.28900723048517, 1.57749776195631, 4.30174000643637, 
    4.49173300906506, 7.37240565718294, 9.17760299167589, 9.37259032525245
    ), geemodel = 0.940184283926139), bootse = c(0.0915958295720488, 
    0.139266763211079, 0.252437763595445, 0.145282117055944, 
    0.18073112191364, 0.206284197650466, 0.26654967849335, 0.253699073324203, 
    0.279500789966374)), list(modest = list(root = c(0.943068580539697, 
    1.70815643124077, 1.32591794087987, 2.37250880386385, 4.26007099257207, 
    6.34955048901963, 9.07175452454043, 10.6738916978886, 12.0470742471242
    ), f.root = c(zi = 4.09795534617174e-07, func1 = 6.1569962728214e-07, 
    func2 = 1.86888095277116e-10, func3 = 3.59462382082398e-09, 
    func4 = 1.60302151053227e-07, func5 = 3.57801621356409e-07, 
    func6 = 8.60060360621112e-08, func7 = 5.43044120435154e-09, 
    func8 = 2.30178945660877e-09), iter = 8L, estim.precis = 1.82346523660902e-07, 
        geemodel_time = c(1.31332674596859, 0.991318372920643, 
        1.90597705645015, 4.13830938435561, 5.84079690393535, 
        9.11128745271014, 9.13803831455325, 11.9053184056258, 
        12.40831798073), geemodel = 1.06488625460851), bootse = c(0.115290249742817, 
    0.158784617737074, 0.197915456074123, 0.144653958539884, 
    0.184023950001724, 0.16576084275597, 0.25563660977131, 0.204130038108455, 
    0.31639513562119)), list(modest = list(root = c(0.994215328784131, 
    2.04619524253927, 0.525838090698478, 1.88957808931654, 3.88929467694281, 
    5.67817313603575, 8.68991660660236, 10.1423232086597, 11.6976072488476
    ), f.root = c(zi = 6.52589093874667e-13, func1 = 7.07212066686225e-13, 
    func2 = -5.70377078901174e-15, func3 = -1.01030295240889e-14, 
    func4 = 1.71272894412995e-13, func5 = 5.01876318281802e-13, 
    func6 = 1.06400999122513e-13, func7 = -4.55711857139107e-15, 
    func8 = -5.60662627435704e-15), iter = 9L, estim.precis = 2.40591324170783e-13, 
        geemodel_time = c(0.891591886765186, 0.950832474007512, 
        3.42781450050389, 1.36387698730391, 6.61602447287759, 
        8.67556756129726, 10.9114984048046, 10.8128301595196, 
        12.6858781549216), geemodel = 0.953761624143145), bootse = c(0.108197124072387, 
    0.192922542962534, 0.276425663202351, 0.189408236379204, 
    0.2307917624742, 0.211796299998775, 0.25518193778033, 0.33148491668844, 
    0.401616165431981)), list(modest = list(root = c(1.16190339746496, 
    1.98316402444624, 0.739599026157192, 2.24020136035821, 3.81473054059379, 
    6.14685846193669, 8.21328562644443, 10.8794734919106, 12.002479607676
    ), f.root = c(zi = 7.94961207972733e-10, func1 = 1.33240696253978e-09, 
    func2 = 1.77135139889373e-10, func3 = 8.25724488784374e-11, 
    func4 = 2.37545816350604e-11, func5 = 3.26861340077533e-10, 
    func6 = 4.75805728150647e-10, func7 = 1.57509186249349e-10, 
    func8 = 2.69963079668756e-11), iter = 7L, estim.precis = 3.77555878151087e-10, 
        geemodel_time = c(0.90311155052441, 4.30758921029197, 
        -7.07254632440828, 3.33050896023617, 1.52480148246865, 
        4.99044627438883, 7.7943936408112, 8.46596450600912, 
        9.63991227716219), geemodel = 0.918152104582215), bootse = c(0.117983817950093, 
    0.162552056542088, 0.292548630136725, 0.169660131577871, 
    0.24093953552087, 0.170263650482255, 0.300150276652988, 0.328709217109141, 
    0.386144490469805)), list(modest = list(root = c(0.784703212259057, 
    2.167862570353, 0.841324618517961, 1.9715009857996, 4.16172194010213, 
    5.93275255688341, 8.92578042198663, 10.4211870260805, 11.7534640653025
    ), f.root = c(zi = 4.76418904327147e-12, func1 = 9.14668341067681e-12, 
    func2 = 4.69643768319372e-12, func3 = 2.26341168030331e-12, 
    func4 = 3.5438318946035e-13, func5 = -1.85329182555982e-13, 
    func6 = -1.36713557141732e-14, func7 = -1.55327140038963e-14, 
    func8 = -1.91324961780608e-14), iter = 18L, estim.precis = 2.38430786170642e-12, 
        geemodel_time = c(1.01749013272233, 5.12571343783085, 
        -27.419770462403, 6.632492600946, -0.659023135885424, 
        4.94238934523754, 5.75431939694631, 7.73819949718563, 
        8.33651393189197), geemodel = 0.997739749747576), bootse = c(0.0988243984114225, 
    0.332625003996792, 0.359561719312453, 0.522424587412233, 
    0.434221980869738, 53.1190881124116, 56.8144716491499, 60.5237920051332, 
    30.8113858560193)), list(modest = list(root = c(1.00515820728934, 
    2.10127385083219, 0.203087130593539, 1.95734417113638, 3.2633208750054, 
    5.66323561737452, 7.88501411896368, 10.8167281771437, 11.6217221683706
    ), f.root = c(zi = 1.19756871086452e-10, func1 = 2.8027757892346e-10, 
    func2 = 4.72183403488202e-12, func3 = 4.20586135363443e-12, 
    func4 = 3.10704517669791e-11, func5 = 1.2349660183375e-10, 
    func6 = 7.9279869127924e-11, func7 = 1.03123343198064e-11, 
    func8 = 8.8500734518604e-13), iter = 6L, estim.precis = 7.2667378865786e-11, 
        geemodel_time = c(0.991035005373372, 3.6037483560342, 
        -3.55114017891018, 2.04292695356702, 2.11760450735384, 
        5.09202823525551, 7.10013665940107, 9.59938523751515, 
        9.6629817486001), geemodel = 0.851956336612136), bootse = c(0.138277699458273, 
    0.17412092346807, 0.283434743665299, 0.183925429723812, 0.211405252802372, 
    0.184959346866641, 0.248080689567411, 0.334850804315336, 
    0.338964879155644)), list(modest = list(root = c(0.993746380908508, 
    1.82481958672178, 0.830977058168845, 2.04837428252523, 3.79286624670031, 
    5.9672075468775, 8.4860140016949, 10.6997359501288, 11.7751845443848
    ), f.root = c(zi = 1.00142116821189e-13, func1 = 1.98729921407903e-13, 
    func2 = -1.48492329543615e-14, func3 = 7.41073868937292e-15, 
    func4 = 2.19269047363468e-14, func5 = 9.55485690568025e-14, 
    func6 = 6.44682400454018e-14, func7 = 1.46549439250521e-14, 
    func8 = 1.01307850997046e-15), iter = 11L, estim.precis = 5.76381940162667e-14, 
        geemodel_time = c(0.895053011978699, -2.09773291898941, 
        9.22006057045674, 2.59309038933237, 9.85618807542118, 
        12.256884046228, 13.1595825521937, 15.055458258781, 15.4035300546101
        ), geemodel = 0.224379569450701), bootse = c(0.101435796442869, 
    0.171271498563987, 0.259669464200345, 0.154693732036459, 
    0.177168759773023, 0.208243237490867, 0.274699292899431, 
    0.315157322424293, 0.402542567383583)), list(modest = list(
        root = c(0.99449813010679, 1.82491004291024, 0.916790931618295, 
        1.89697879930056, 3.74098469727676, 5.90672617431894, 
        8.5281886654394, 10.3074189288247, 11.938441884804), 
        f.root = c(zi = 3.23705506843908e-11, func1 = 4.66949812150119e-11, 
        func2 = 7.70261632254687e-12, func3 = 3.40631689521587e-12, 
        func4 = 3.44026233985289e-12, func5 = 2.80864220769672e-12, 
        func6 = 1.42916234402435e-12, func7 = 8.03399013982187e-13, 
        func8 = 8.0191409068675e-13), iter = 11L, estim.precis = 1.10508716792676e-11, 
        geemodel_time = c(0.926808433271764, -5.19240581601404, 
        13.5555007738177, 2.8242849917258, 14.78636934018, 11.4894475333737, 
        17.4634245121765, 17.8807963808458, 18.0247855729937), 
        geemodel = 0.595281071659124), bootse = c(0.113993588266674, 
    0.236450042808968, 0.283105045312881, 0.188444725227685, 
    0.261804403421584, 0.206837920837409, 0.320468274406208, 
    0.312351372074393, 0.461591299322702)), list(modest = list(
        root = c(1.04159093617163, 1.97754040195912, 0.700275450289633, 
        2.21525139583604, 4.10621026414137, 6.27243698673974, 
        8.77501505940436, 10.6925467009172, 11.0261140823083), 
        f.root = c(zi = 1.22194698803924e-10, func1 = 2.34732233650448e-10, 
        func2 = 1.75462073052934e-12, func3 = 4.40257691414203e-11, 
        func4 = 1.42575451445026e-10, func5 = 4.62578586546414e-11, 
        func6 = 5.20417042793042e-13, func7 = -9.07329766874909e-14, 
        func8 = 1.30207395429918e-13), iter = 7L, estim.precis = 6.58091099823221e-11, 
        geemodel_time = c(1.11251066597736, 3.49921892829639, 
        -3.31906097445567, 1.91103579287269, 4.10965227796904, 
        4.51048948217404, 8.50561286920216, 9.11240269496595, 
        9.204499364683), geemodel = 1.24844631286383), bootse = c(0.113937551028626, 
    0.164844881852849, 0.280524571444587, 0.149516259872108, 
    0.189999212001336, 0.230798173918755, 0.279452288475684, 
    0.371346824085326, 0.525206983643196)), list(modest = list(
        root = c(1.12615365313184, 1.88996403111222, 0.624503195206736, 
        2.24449925306451, 3.56761820618644, 6.02311566541188, 
        8.55063355833708, 10.4554296209371, 11.5457337667882), 
        f.root = c(zi = 5.77694003744966e-10, func1 = 8.12374056913256e-10, 
        func2 = 5.97322191708827e-12, func3 = 1.3546527270693e-10, 
        func4 = 4.94413454621423e-10, func5 = 1.70383830525381e-10, 
        func6 = 6.98997804082779e-12, func7 = 1.33210109609649e-12, 
        func8 = 8.30946422780698e-13), iter = 10L, estim.precis = 2.45050762887639e-10, 
        geemodel_time = c(0.964249050283, 3.42044493126552, -3.02635517902131, 
        1.04625723738522, 4.77214660655273, 5.88350990307793, 
        7.70453919001768, 9.24093900702321, 10.108767125808), 
        geemodel = 0.583661864265669), bootse = c(0.124281101963124, 
    0.162742921346643, 0.287928734861501, 0.15162437052188, 0.21687868074374, 
    0.182446813835272, 0.322438421864207, 0.29552998805546, 0.539529337199204
    )), list(modest = list(root = c(1.03884815530469, 2.03547720601413, 
    0.870862958905611, 2.08800276238668, 3.90466419282891, 5.7132592573111, 
    8.45710669358724, 10.5226601893058, 11.6138429209356), f.root = c(zi = 2.66250355096531e-11, 
    func1 = 5.17400566835136e-11, func2 = 9.16055425959073e-14, 
    func3 = 5.73402436643278e-13, func4 = 1.4659717884058e-11, 
    func5 = 2.97371849367067e-11, func6 = 6.3155036755802e-12, 
    func7 = 5.60093638135584e-13, func8 = 2.79218488608013e-13
    ), iter = 8L, estim.precis = 1.45090909772772e-11, geemodel_time = c(0.548155051695163, 
    3.06228634998971, -1.07694200115908, 1.9926956227298, 4.45129628875071,
[truncated: 607,455 more chars]
