# Supplementary material for: Intercept Estimation of Semi‐Parametric Joint Models in the Context of Longitudinal Data Subject to Irregular Observations
Source: Biom J. 2025 Nov 6;67(6):e70088. doi: 10.1002/bimj.70088 (PMC12592789; doi:10.1002/bimj.70088)
Supplement: Supplementary file 2 — Supporting file 2: bimj70088‐sup‐0002‐DataCode.zip [file BIMJ-67-e70088-s002.zip › Code and Data/bootstrap/sims/testsims.log.n200.1.Robject]

list(list(modest = list(root = c(0.928589451958613, 1.9429728009657, 
1.18607714425025, 1.99930429892154, 3.8870885744342, 5.75046511783804, 
8.47658056857207, 10.6983756381296, 11.8883968162476), f.root = c(zi = 8.20454815197991e-14, 
func1 = -6.66133814775094e-15, func2 = 7.36910532594948e-15, 
func3 = 2.35906061937623e-14, func4 = 4.98490138056695e-14, func5 = 3.06976666308856e-14, 
func6 = -2.22599716437344e-14, func7 = -4.06064071256651e-14, 
func8 = -1.30520594332495e-14), iter = 7L, estim.precis = 3.06812944251629e-14, 
    geemodel_time = c(1.10560920568882, 0.870470326898992, 3.54494976409401, 
    1.64939890740332, 6.3688991297474, 7.41648219424342, 10.6245716729214, 
    11.4329202890466, 12.6121031767952), geemodel = 0.790827157206956), 
    bootse = c(0.0710911019308532, 0.0962847592136544, 0.189200139762897, 
    0.0967712519268321, 0.117812792096956, 0.105518632510601, 
    0.18306541527468, 0.177246001090704, 0.230300258540031)), 
    list(modest = list(root = c(1.0367113328558, 2.19338444987476, 
    0.557468531281774, 1.88924834352034, 3.76213494911868, 5.94528632519318, 
    8.45733132432329, 10.5829786629392, 11.4420234856132), f.root = c(zi = 3.04201108747293e-13, 
    func1 = 2.59681165459824e-13, func2 = 3.31249784546461e-14, 
    func3 = 5.55111512312578e-14, func4 = 5.96189764223709e-14, 
    func5 = 5.73777136914089e-14, func6 = 2.14828155264968e-14, 
    func7 = 2.02129979420818e-14, func8 = 9.23913723305247e-15
    ), iter = 8L, estim.precis = 9.11611160787146e-14, geemodel_time = c(0.883904407622904, 
    2.68319968543504, -0.226464559164313, 1.52307672290762, 5.27867065277898, 
    6.34079525698523, 8.71314274152231, 10.3404131748377, 10.7198966236502
    ), geemodel = 0.640226400540233), bootse = c(0.0699406004651915, 
    0.0956009193244582, 0.128350488907052, 0.0861226886738939, 
    0.105027162126934, 0.096435558481749, 0.123866291846339, 
    0.153905057031108, 0.25463109855043)), list(modest = list(
        root = c(0.990721220691697, 2.10839415464696, 0.595238460851659, 
        2.22719107490363, 3.75761129369262, 5.90525504589328, 
        8.45604303626814, 10.3519494707252, 11.7355977729851), 
        f.root = c(zi = 2.18715145994253e-09, func1 = 3.38679873035375e-09, 
        func2 = 2.21918414634176e-11, func3 = 6.77442737323508e-10, 
        func4 = 2.04300848460903e-09, func5 = 6.09266359585803e-10, 
        func6 = 2.45242853802452e-11, func7 = 6.06558249807709e-12, 
        func8 = 5.73863179198497e-12), iter = 8L, estim.precis = 9.95798679216482e-10, 
        geemodel_time = c(0.973378228042691, 3.84209677654359, 
        -5.27499030874715, 3.60771950447052, 3.19724750492352, 
        5.07259662769345, 7.3786399429499, 8.68274308583405, 
        9.85232713391008), geemodel = 0.7310849942154), bootse = c(0.0668711746180444, 
    0.0991266167721764, 0.159234431755376, 0.109699760988334, 
    0.121024433363563, 0.116525417758603, 0.164178792036716, 
    0.204222975653823, 0.236631494062978)), list(modest = list(
        root = c(1.02548604769497, 1.95094032044579, 0.715934165489253, 
        2.16158186938389, 4.18529378738125, 6.02765629615538, 
        8.92816312551794, 10.2446726460194, 12.0018696504722), 
        f.root = c(zi = 1.3810996790653e-10, func1 = 2.53521315052296e-10, 
        func2 = 3.70630493408132e-12, func3 = 4.18748781309819e-11, 
        func4 = 1.53266510594108e-10, func5 = 4.98707065227366e-11, 
        func6 = 6.11816153295308e-13, func7 = -1.58761892521397e-13, 
        func8 = 2.41195952099815e-14), iter = 7L, estim.precis = 7.12382645313068e-11, 
        geemodel_time = c(1.29385803849809, 3.93865735264274, 
        -6.2281532797675, 2.8632512888223, 2.69199197482698, 
        4.95423178119194, 6.85892170588292, 8.70168375164946, 
        9.42719451928325), geemodel = 0.975797820607143), bootse = c(0.0722443295976573, 
    0.123279113606989, 0.17000427712949, 0.12212713168215, 0.130104822282583, 
    0.164934445073275, 0.19981155065188, 0.221061096736978, 0.264376811861975
    )), list(modest = list(root = c(0.933655699182806, 1.95903192967794, 
    0.983772867440582, 2.00577881491675, 4.08566473022122, 5.80455084828631, 
    8.6909537495174, 10.600686153059, 11.1631335652045), f.root = c(zi = 3.2913373582133e-08, 
    func1 = 4.93588901973041e-08, func2 = 3.41279393634153e-10, 
    func3 = 8.34372418379026e-09, func4 = 2.99575414128284e-08, 
    func5 = 1.01006588648644e-08, func6 = 3.54333395957696e-10, 
    func7 = 5.02657637735382e-11, func8 = 4.01352223076143e-11
    ), iter = 9L, estim.precis = 1.46066891129548e-08, geemodel_time = c(1.01286583101205, 
    3.93906739419615, -7.57735858912416, 2.18789084738604, 3.82488379889126, 
    4.96091885336029, 6.67755405034802, 9.526654190159, 8.9004079443891
    ), geemodel = 0.846784964035834), bootse = c(0.0896916222457178, 
    0.115422102574221, 0.17103734698417, 0.0958763978168652, 
    0.12522839197416, 0.118044184525865, 0.159160891734868, 0.225313700777509, 
    0.407665363689113)), list(modest = list(root = c(1.05166672619157, 
    1.83471897431059, 0.888503541326718, 2.43714283570392, 4.02598353467173, 
    6.19159427641081, 8.7659829202254, 10.6318735731315, 12.1108895810278
    ), f.root = c(zi = -3.44169137633799e-14, func1 = 2.82218692859715e-13, 
    func2 = 4.11476408501699e-14, func3 = 8.51992087991249e-14, 
    func4 = 1.65853442091191e-13, func5 = 9.35362898246694e-15, 
    func6 = -5.34156052722778e-14, func7 = -2.34950947586299e-14, 
    func8 = -9.74399597467035e-15), iter = 9L, estim.precis = 7.83160248168472e-14, 
        geemodel_time = c(0.958226545563639, 3.54533853339126, 
        -3.77892551336319, 1.7111749241958, 4.5932252819863, 
        5.1850970105428, 7.71668451882143, 9.18334731788136, 
        10.0776009649771), geemodel = 0.965955924335142), bootse = c(0.0770369150414358, 
    0.146958311240765, 0.204472598059377, 0.109089324947644, 
    0.163211782974293, 0.14026917320494, 0.203928016098295, 0.178839239832534, 
    0.220767181178525)), list(modest = list(root = c(1.02857049383822, 
    1.90184391861564, 0.806845121106069, 2.13553709407627, 4.06392339119658, 
    6.01379909830314, 8.50918959654624, 10.5440145802438, 11.18236837661
    ), f.root = c(zi = 4.49529302670726e-13, func1 = 5.56110713034741e-13, 
    func2 = 3.49442697000768e-14, func3 = 9.31754673416663e-14, 
    func4 = 1.87627691161651e-13, func5 = 9.8435148920828e-14, 
    func6 = 4.55191440096314e-15, func7 = 1.96648253236731e-14, 
    func8 = 6.78797296149725e-15), iter = 9L, estim.precis = 1.61203033946203e-13, 
        geemodel_time = c(1.18822793118604, 3.9057819756332, 
        -8.17390718127707, 3.9862515666985, 3.17035738958473, 
        4.87213280938877, 7.42880840824659, 8.88679325316879, 
        9.11188065984606), geemodel = 1.23053103045558), bootse = c(0.0767491852083988, 
    0.141099797552479, 0.212099177622146, 0.134686283202266, 
    0.150869945306672, 0.136190001070423, 0.163840171648686, 
    0.255897651539677, 0.27365487133523)), list(modest = list(
        root = c(0.921857120525546, 1.75501815482343, 1.11185783997338, 
        2.1532922918234, 4.16750561038852, 5.85376296746961, 
        8.93838056123245, 10.4384655570872, 11.4568427698759), 
        f.root = c(zi = 1.51363366285295e-11, func1 = 2.55173659979846e-11, 
        func2 = 1.46690188589313e-11, func3 = 7.35665695028587e-12, 
        func4 = 1.62718536561579e-12, func5 = -6.90281165560691e-14, 
        func6 = -2.02726724296554e-13, func7 = -9.43099764949551e-14, 
        func8 = -5.05151476204446e-14), iter = 12L, estim.precis = 7.19146041847946e-12, 
        geemodel_time = c(0.804236955719614, 5.31051613523302, 
        -18.1354333758492, 5.00714164030906, 1.85594886849075, 
        3.40813190126246, 6.61757262182239, 7.12332558575885, 
        7.66319959605029), geemodel = 0.935655371514408), bootse = c(0.0927931222450828, 
    0.130167047319983, 0.194465721797766, 0.144868285594913, 
    0.14644321343144, 0.165222814059855, 0.214942846998175, 0.255863513967825, 
    0.246716675102698)), list(modest = list(root = c(0.966959732377663, 
    1.9473477960616, 0.962199100285965, 2.25723542837452, 3.98153480537574, 
    6.1612597766377, 8.66193530340661, 10.933056696789, 11.7210616838035
    ), f.root = c(zi = -5.55111512312578e-16, func1 = -5.96189764223709e-14, 
    func2 = 2.21666435207268e-13, func3 = 1.59719459880137e-13, 
    func4 = -9.15378883803442e-14, func5 = -7.77711228749922e-14, 
    func6 = -9.35610096342021e-14, func7 = -7.99915689242425e-14, 
    func8 = -5.49560397189452e-14), iter = 7L, estim.precis = 9.32641791727572e-14, 
        geemodel_time = c(1.216348910391, 3.7559870817919, -6.21759803200366, 
        3.50787199075874, 2.28849414212731, 5.20647673216494, 
        7.28329776692181, 8.81483365701155, 9.60495712586967), 
        geemodel = 1.1083820028863), bootse = c(0.0664482649871154, 
    0.0963475760676409, 0.174010090092142, 0.098241735737565, 
    0.110394093735974, 0.100112933395852, 0.152996553680786, 
    0.188414870325453, 0.180738397925968)), list(modest = list(
        root = c(0.876933546301607, 1.91255657412579, 0.927363972208773, 
        2.36973603529193, 3.83106049325523, 6.10738069167584, 
        8.5018682945172, 10.8300533999583, 11.7283703640338), 
        f.root = c(zi = 1.78645986892434e-12, func1 = 2.78022049826632e-12, 
        func2 = 6.46410008853238e-14, func3 = 4.35235181228677e-13, 
        func4 = 1.68132012218908e-12, func5 = 5.27078380940793e-13, 
        func6 = -3.49165141244612e-14, func7 = -2.4980018054066e-15, 
        func8 = 1.44898199341825e-15), iter = 8L, estim.precis = 8.12646505595313e-13, 
        geemodel_time = c(0.964701732772246, 3.71529800705669, 
        -4.64338799092074, 2.78163116769053, 3.2430987881225, 
        5.20083130735499, 7.28581707420973, 8.82751444262858, 
        9.67986116963201), geemodel = 0.739502480913631), bootse = c(0.0702210992111747, 
    0.110107458223818, 0.157278314893283, 0.0882266357636748, 
    0.114041260112455, 0.102497531645928, 0.235456274217831, 
    0.315419335414665, 0.354758750295365)), list(modest = list(
        root = c(1.05186658753566, 1.91990399526178, 0.800784611019115, 
        1.92112457378538, 3.89874770538198, 5.89404385847365, 
        8.74658279971658, 10.9366981373861, 12.0999462292756), 
        f.root = c(zi = 2.73686417973096e-09, func1 = 4.5500098133644e-09, 
        func2 = 2.37762732462413e-09, func3 = 1.10536691952379e-09, 
        func4 = 1.20924159574543e-10, func5 = 5.10252951002599e-12, 
        func6 = -8.51180237404492e-13, func7 = -9.26456231363748e-13, 
        func8 = -3.42337269643167e-13), iter = 10L, estim.precis = 1.21089054445181e-09, 
        geemodel_time = c(1.04684167906757, 4.90099286162959, 
        -14.325673646712, 4.32309257317095, 1.39578687411301, 
        4.53626430319668, 5.89892860030246, 8.46348730137372, 
        8.17305950438539), geemodel = 0.801482898180773), bootse = c(0.0787015189383335, 
    0.132548647410007, 0.217657645010794, 0.143525564298255, 
    0.158429165633497, 0.171773451843179, 0.189485741118835, 
    0.23714053518636, 0.316534503025297)), list(modest = list(
        root = c(0.940167727398944, 2.06404046112339, 0.583210614507503, 
        2.13042900207126, 3.89249899940661, 5.97284572806462, 
        8.81437742656303, 10.4210136027368, 11.7918918399003), 
        f.root = c(zi = 1.16425136198473e-08, func1 = 1.678627836732e-08, 
        func2 = 1.13752118835464e-10, func3 = 2.90732010688188e-09, 
        func4 = 9.96980418360716e-09, func5 = 3.54603614527438e-09, 
        func6 = 1.22189924844918e-10, func7 = 2.3086588196719e-11, 
        func8 = 1.45369116050231e-11), iter = 8L, estim.precis = 5.01394644071254e-09, 
        geemodel_time = c(1.18921283663815, 3.08641617801436, 
        -3.61999427289324, 3.07394231153272, 4.19571883443453, 
        5.78342711941645, 8.52834033555755, 9.49316460621846, 
        10.348247712169), geemodel = 0.879061270534828), bootse = c(0.0686005572856118, 
    0.117886241710869, 0.178391192072116, 0.106220614470934, 
    0.13598659538609, 0.11816458552809, 0.199442706905786, 0.19495687702228, 
    0.200562662929803)), list(modest = list(root = c(0.873815946788221, 
    2.19707295177699, 0.583511206296308, 1.83473974957992, 3.58495646348281, 
    5.72600946786037, 7.97600374716574, 10.6719726695213, 11.3103166003011
    ), f.root = c(zi = 2.65174437963367e-10, func1 = 4.32202829081518e-10, 
    func2 = 2.16308292267774e-10, func3 = 1.06870789995384e-10, 
    func4 = 1.59452902270818e-11, func5 = 1.32416300147042e-12, 
    func6 = 4.77604067405935e-13, func7 = -1.87174928334422e-13, 
    func8 = -3.23419242775902e-13), iter = 13L, estim.precis = 1.15423777863901e-10, 
        geemodel_time = c(1.06677481034563, 4.80594280175171, 
        -19.1521713925472, 4.05581847663592, 1.9358932460475, 
        3.68674851397508, 6.66938908181019, 7.76613765272822, 
        8.44764378699944), geemodel = 0.880611919624794), bootse = c(0.0774036007463548, 
    0.126814417142502, 0.172297425575037, 0.124130457485366, 
    0.147460885596593, 0.132045440641496, 0.202324078275399, 
    0.271155674654728, 0.406341452621718)), list(modest = list(
        root = c(0.973696568537512, 2.18728701412103, 0.49441443501211, 
        1.79644539634595, 3.68860284883259, 5.64760459826286, 
        8.25515100772837, 10.3850457980742, 11.6810248423572), 
        f.root = c(zi = 2.02895711343132e-09, func1 = 2.99761238053975e-09, 
        func2 = 2.04268928161166e-11, func3 = 5.00974761674655e-10, 
        func4 = 1.80600551180632e-09, func5 = 6.36477159171589e-10, 
        func6 = 2.23660326370556e-11, func7 = 2.50210963059772e-12, 
        func8 = 3.2129854332652e-12), iter = 16L, estim.precis = 8.90948327460074e-10, 
        geemodel_time = c(0.841202319182663, 4.80101237700841, 
        -12.5402541734303, 3.61396866125157, 3.84999316644224, 
        3.93755260375505, 6.36407536330721, 7.84245453211521, 
        8.84839257969404), geemodel = 0.791962339034761), bootse = c(0.07873829681047, 
    0.0987861398765465, 0.175959958043203, 0.110275182838399, 
    0.135579265821761, 0.109301690444738, 0.166133496885687, 
    0.220317182104606, 0.257304916942177)), list(modest = list(
        root = c(1.03602773310867, 2.01465940437105, 0.664217272038375, 
        2.16104605736147, 4.21750407949033, 6.11268714084077, 
        8.50695465578309, 10.5441526083297, 11.7222703814907), 
        f.root = c(zi = 4.42723091520492e-09, func1 = 7.0344410296741e-09, 
        func2 = 6.18173845445824e-11, func3 = 1.1233291697921e-09, 
        func4 = 4.27457574891932e-09, func5 = 1.48186019011121e-09, 
        func6 = 4.9887323438913e-11, func7 = 7.03975766569442e-12, 
        func8 = 3.15694280612899e-12), iter = 8L, estim.precis = 2.05148205135077e-09, 
        geemodel_time = c(1.14982170330166, -0.626662414068457, 
        5.43075758637452, 4.24545783513851, 9.10628940522774, 
        9.59686332087573, 11.9541577410282, 13.6215912230896, 
        13.8462645626435), geemodel = 0.990701379594895), bootse = c(0.0716963225424388, 
    0.122273750203644, 0.199815954839755, 0.120087084750632, 
    0.141421933645153, 0.129167718616246, 0.20512783231607, 0.267888404759909, 
    0.336534355884873)), list(modest = list(root = c(1.15571137723602, 
    1.93604466806082, 0.94788309664798, 1.95126532671144, 4.06740909578189, 
    5.82025624290607, 8.8150758946359, 10.3971492247096, 11.8718452404825
    ), f.root = c(zi = 1.10432029520879e-07, func1 = 1.55333066409469e-07, 
    func2 = 7.92496024793615e-08, func3 = 3.71765734308305e-08, 
    func4 = 4.94035579112762e-09, func5 = 2.53522106086201e-10, 
    func6 = 5.47946965578916e-11, func7 = 1.7154506981587e-11, 
    func8 = 6.89214456990259e-12), iter = 15L, estim.precis = 4.30515545650959e-08, 
        geemodel_time = c(0.877051366854324, 5.21389803096469, 
        -24.0853018961282, 5.17755059336253, 2.3423571251533, 
        2.85860376860173, 6.55427296602652, 7.43329404279223, 
        8.2321172314397), geemodel = 0.788680032794811), bootse = c(0.0691536207987987, 
    0.114784193026143, 0.20453920595635, 0.131809443590738, 0.150111702424875, 
    0.153620930462305, 0.15964314214483, 0.237873803114734, 0.349410432380712
    )), list(modest = list(root = c(0.98287719496552, 1.96545805047023, 
    0.680383047153715, 2.04369672049877, 3.79903094976781, 5.80967899632155, 
    8.51151896322922, 10.651255871437, 11.6650741781175), f.root = c(zi = 2.13273843030493e-13, 
    func1 = 2.59348098552437e-13, func2 = 2.78388423424758e-14, 
    func3 = 5.80091530366644e-14, func4 = 6.13953332617712e-14, 
    func5 = 6.46146005624237e-14, func6 = 2.66592303788116e-14, 
    func7 = 8.04911692853238e-15, func8 = 7.23032744787133e-15
    ), iter = 35L, estim.precis = 8.07131717268311e-14, geemodel_time = c(1.09082065054877, 
    5.64619692267906, -59.9365046742441, 8.39152493429301, -0.087359156233834, 
    3.08951264801177, 6.01946967468683, 6.5454247145322, 7.66353584258047
    ), geemodel = 1.09395068953992), bootse = c(0.0892559154926674, 
    10.4051598677614, 35.4302360099579, 2.37356491210033, 1.88912673178521, 
    359.774758036285, 630.214199946583, 711.200042412724, 1095.09679984621
    )), list(modest = list(root = c(0.939281319773385, 1.90008859420806, 
    0.976252885501753, 2.16573503590135, 4.16737547410914, 5.90210635019419, 
    8.99221164922676, 10.5057554988083, 11.5878406128398), f.root = c(zi = 2.89090973382145e-12, 
    func1 = 3.38640226971165e-12, func2 = -4.80288551985009e-14, 
    func3 = -7.84927678409986e-14, func4 = 7.72049091324334e-13, 
    func5 = 2.06629852117501e-12, func6 = 6.20087314828766e-13, 
    func7 = 7.33579863521072e-14, func8 = 1.48769885299771e-14
    ), iter = 7L, estim.precis = 1.10561150319809e-12, geemodel_time = c(0.813982231160274, 
    4.23729693584538, -5.71581076380563, 2.81802008995612, 2.14503123682034, 
    5.24269432005513, 7.35724077685956, 8.77189651549891, 9.34401349191718
    ), geemodel = 0.732829135649435), bootse = c(0.0763554772396248, 
    0.113074504593852, 0.189905516673784, 0.0989715839246286, 
    0.133120807178479, 0.111447708808703, 0.188669960895152, 
    0.204823593967118, 0.281909440952174)), list(modest = list(
        root = c(1.07843904981769, 1.99875957536609, 0.665659636798786, 
        2.12757390987585, 3.91643019613593, 5.94082589258409, 
        8.56533475955712, 10.5374826575614, 11.6943533293048), 
        f.root = c(zi = 1.46898439190579e-07, func1 = 2.44748801669914e-07, 
        func2 = 1.87541292218096e-09, func3 = 4.05176675544183e-08, 
        func4 = 1.46309281013474e-07, func5 = 5.34467750057388e-08, 
        func6 = 1.50113976804533e-09, func7 = 1.43619727221989e-10, 
        func8 = 7.95675059585103e-11), iter = 8L, estim.precis = 7.06134115952812e-08, 
        geemodel_time = c(1.19233424628843, 4.76521535668275, 
        -8.86291846578847, 2.22101592422335, 2.18368822273313, 
        4.62686370481346, 5.94707506175522, 8.19104500164491, 
        8.23241463747396), geemodel = 1.09341906747126), bootse = c(0.080259532803229, 
    0.114469663434335, 0.18250606036584, 0.147155488883864, 0.125269718320176, 
    0.123765353668324, 0.199890244199383, 0.242242488009128, 
    0.300779260418834)), list(modest = list(root = c(1.01234248029381, 
    1.75719517039288, 1.03551701460051, 2.21877234987744, 4.06917858347451, 
    5.72172707151013, 8.70318806801229, 10.4471607686105, 11.7274876410263
    ), f.root = c(zi = 1.62503344114384e-12, func1 = 3.32867067243114e-12, 
    func2 = -6.06181771445335e-14, func3 = 4.97549917932716e-13, 
    func4 = 1.9406058791166e-12, func5 = 7.3778678479075e-13, 
    func6 = -2.99066327258402e-15, func7 = -3.60822483003176e-15, 
    func8 = -1.58206781009085e-15), iter = 15L, estim.precis = 9.1093842538581e-13, 
        geemodel_time = c(1.14242856974689, 4.27882965730218, 
        -8.26170147200085, 2.27365985790895, 4.29317353111022, 
        4.41296937513836, 6.81488733742977, 8.00315348012751, 
        9.00438591195896), geemodel = 1.06825273453415), bootse = c(0.0751476278837636, 
    0.110874521002811, 0.190700694142819, 0.112605459934343, 
    0.145075791306156, 0.121249244556994, 0.207376882927083, 
    0.23142548266397, 0.2527330758963)), list(modest = list(root = c(0.963403227527315, 
    2.15610186529129, 0.599565958076382, 1.90746198645543, 3.81574212992657, 
    5.72837023239983, 8.87513593398445, 10.4076206473357, 11.5308840573942
    ), f.root = c(zi = 2.2541172528534e-07, func1 = 3.70304144681199e-07, 
    func2 = 2.02620228928474e-09, func3 = 3.61646128876902e-08, 
    func4 = 2.05543762490745e-07, func5 = 1.16306560344909e-07, 
    func6 = 8.84431596709367e-09, func7 = 3.95615873394206e-10, 
    func8 = 1.37116734633125e-10), iter = 7L, estim.precis = 1.07237117394921e-07, 
        geemodel_time = c(1.04056792068589, 2.44807288355411, 
        -0.155349009912851, 1.72749057137211, 5.08011801441919, 
        6.49053095994152, 9.53752076833357, 9.66870409739142, 
        11.3245066273721), geemodel = 0.895444455711038), bootse = c(0.0694461128290594, 
    0.139238248303378, 0.211850353397148, 0.13202743470612, 0.153542526094658, 
    0.159159091963577, 0.200561260628444, 0.198483550507775, 
    0.207907880821819)), list(modest = list(root = c(0.921432257603871, 
    2.05760941207602, 0.512816277511736, 1.89166569772742, 3.64031755921538, 
    5.55961525039607, 8.13104347634783, 10.478431197042, 11.7474568861549
    ), f.root = c(zi = 1.4998668973476e-10, func1 = 2.47172060596768e-10, 
    func2 = 2.38678521391478e-12, func3 = 3.69234087749248e-11, 
    func4 = 1.53081602949356e-10, func5 = 5.33642327375794e-11, 
    func6 = 5.53214592191598e-13, func7 = -4.29378754773779e-14, 
    func8 = -7.55506768257419e-14), iter = 12L, estim.precis = 7.15096092390887e-11, 
        geemodel_time = c(1.29482676884527, 0.466081792093483, 
        4.11399306356446, 0.128095501940083, 9.21256131770478, 
        7.77533812283092, 10.8948005780764, 12.0688991379808, 
        12.5676519342088), geemodel = 1.0613373082402), bootse = c(0.083401316511338, 
    0.157751213286622, 0.248024355119918, 0.147388604594229, 
    0.190988899230132, 0.130424783712054, 0.27586864659004, 0.203134432518127, 
    0.271460641859195)), list(modest = list(root = c(0.949018470251215, 
    2.1284824705485, 0.61742112678963, 2.01285399132655, 3.8665422510213, 
    6.07808788467293, 8.36523058608898, 10.7918783329781, 11.1055783789317
    ), f.root = c(zi = 2.54075126493447e-08, func1 = 3.68499735170502e-08, 
    func2 = 6.80145051390468e-09, func3 = 8.13071859839809e-10, 
    func4 = 2.50497048203833e-10, func5 = 9.79805681033952e-11, 
    func6 = 6.50710596517001e-11, func7 = 3.71946362598408e-11, 
    func8 = 1.8416810692581e-11), iter = 21L, estim.precis = 7.81568540700564e-09, 
        geemodel_time = c(0.834010683734333, -16.3166034779701, 
        31.4932287004069, 7.84815209344691, 29.3280032650307, 
        22.5716497863052, 29.9806744998647, 28.2913560742095, 
        30.4148097428724), geemodel = 0.849633795038315), bootse = c(0.0808970036097184, 
    9.42840849478311, 18.0822744384932, 208.644087315158, 8.11822766626908, 
    130.804151774397, 165.068224857366, 128.417964203988, 27.1284484265405
    )), list(modest = list(root = c(1.18229882360382, 1.77983759806292, 
    0.979437845848496, 2.1175084395855, 4.24638139861537, 6.01210923368707, 
    8.71523831660192, 10.7486281828169, 11.4472916346091), f.root = c(zi = 6.78837526635334e-07, 
    func1 = 1.10792622076694e-06, func2 = 5.82012850702113e-07, 
    func3 = 2.79517139264301e-07, func4 = 3.84297099698117e-08, 
    func5 = 2.77996653474943e-09, func6 = 4.67102911905215e-10, 
    func7 = 1.42712480721841e-10, func8 = 7.96434168615079e-11
    ), iter = 24L, estim.precis = 2.98910319186971e-07, geemodel_time = c(1.06563354979089, 
    5.82645102704914, -40.7839310010782, 5.77782070688882, 0.927648195024186, 
    2.98150988879087, 5.47448224478501, 7.103004179712, 7.5974851332112
    ), geemodel = 0.750551836071538), bootse = c(0.0836297835644286, 
    0.509499567723085, 284.290385977407, 1636.2485619398, 12565.1283664158, 
    43.4126020714759, 51.368719120355, 38.0604819774861, 20.198064478214
    )), list(modest = list(root = c(1.03675266255737, 1.94428782543561, 
    0.732243143242871, 2.2839319902276, 3.84216901419782, 6.16163267943954, 
    8.27362743092156, 10.8404700745484, 11.431193277127), f.root = c(zi = 3.28179144859497e-07, 
    func1 = 6.01955898682505e-07, func2 = 4.71681870645169e-10, 
    func3 = 3.32753669063379e-09, func4 = 1.43707858057951e-07, 
    func5 = 3.61703406656644e-07, func6 = 8.50256058754217e-08, 
    func7 = 5.53658029665838e-09, func8 = 2.02058765205737e-09
    ), iter = 7L, estim.precis = 1.7021425562689e-07, geemodel_time = c(0.96259935162114, 
    2.97981878430635, -1.78271969375951, 2.30759432493146, 3.79618359364864, 
    6.80200485721276, 7.8250037543615, 10.2990236358276, 10.3632762978274
    ), geemodel = 0.841559032323301), bootse = c(0.089005078473888, 
    0.0994883117414776, 0.170642317344749, 0.117326252601141, 
    0.12261510768505, 0.135924640693476, 0.164842432388741, 0.192182384031609, 
    0.204397066436357)), list(modest = list(root = c(0.806778846255235, 
    2.16824290162331, 0.790767456134496, 2.06429212982054, 4.0985010794778, 
    6.16227850436701, 8.49645950079429, 10.8774878176065, 11.2636656010379
    ), f.root = c(zi = 2.04614103438416e-13, func1 = 3.74478226206065e-13, 
    func2 = 4.15500966965965e-14, func3 = 5.03321486932892e-14, 
    func4 = 6.31729911437784e-14, func5 = 9.84490267086358e-14, 
    func6 = 7.08877401223162e-14, func7 = 3.17801340798951e-14, 
    func8 = 5.6621374255883e-15), iter = 9L, estim.precis = 1.0454740050162e-13, 
        geemodel_time = c(1.02801648403054, 4.33499801638782, 
        -9.18554629091738, 2.49329377171137, 3.68234819346203, 
        3.91604537193916, 7.31913433515782, 8.32685972331181, 
        9.13644498197203), geemodel = 1.19764525023074), bootse = c(0.0785056177904294, 
    0.112815253085825, 0.196784033148185, 0.114983159805598, 
    0.152130039593644, 0.123992726119916, 0.188547152563047, 
    0.245667602241918, 0.403729853233)), list(modest = list(root = c(1.10675613445413, 
    1.99632317871288, 0.716395732828567, 2.021716467576, 3.89654939172711, 
    5.66932526268383, 8.37812846374895, 10.4899019815989, 11.6901737422176
    ), f.root = c(zi = 4.11625216134581e-07, func1 = 6.58623995897223e-07, 
    func2 = 4.94632852732213e-09, func3 = 1.08121830382987e-07, 
    func4 = 4.06441751310549e-07, func5 = 1.3230700771083e-07, 
    func6 = 4.0097299560532e-09, func7 = 6.95246894777402e-10, 
    func8 = 3.39695327422618e-10), iter = 9L, estim.precis = 1.91901200237972e-07, 
        geemodel_time = c(0.792190533231576, 3.76675980335315, 
        -4.28994795447326, 1.70711964628973, 4.41090818353456, 
        5.40371478847744, 7.325012789037, 9.57983255291747, 9.82559186778046
        ), geemodel = 1.25830867702631), bootse = c(0.0884328127634097, 
    0.0978669504119748, 0.149050483726633, 0.108387151733796, 
    0.111600491377462, 0.113831393067399, 0.182027739875089, 
    0.24286127761282, 0.238190562870872)), list(modest = list(
        root = c(1.04055084553802, 2.04218151334369, 0.521219427237001, 
        2.19317937841138, 3.85797014317579, 6.12169096289277, 
        8.50797326890726, 10.7440475798206, 11.2648684789128), 
        f.root = c(zi = 2.73752132073923e-11, func1 = 5.03265207285608e-11, 
        func2 = 2.17779567352649e-11, func3 = 1.12776593619301e-11, 
        func4 = 1.24949703361743e-12, func5 = -3.49276163547074e-13, 
        func6 = -1.08801856413265e-14, func7 = -4.74273398332059e-14, 
        func8 = -1.13145090695145e-13), iter = 8L, estim.precis = 1.25030639829425e-11, 
        geemodel_time = c(1.05867160134651, 4.15214303443766, 
        -9.30320149677207, 4.69766489422871, 1.58560489478793, 
        5.52102431728867, 6.87271734207966, 8.73026324934863, 
        8.99433205936115), geemodel = 1.02421660021396), bootse = c(0.0743890672320412, 
    0.123010408408214, 0.166155402290412, 0.125934414860275, 
    0.126387364749186, 0.147324458213139, 0.178055421190039, 
    0.248937662091733, 0.230882233514198)), list(modest = list(
        root = c(1.06255945163762, 2.27436946079713, 0.368711496367753, 
        1.87844885153402, 3.65306861425902, 5.72135271535147, 
        8.26445781832938, 10.3550738610645, 11.4608811607136), 
        f.root = c(zi = 2.11156767626619e-08, func1 = 3.24904978477036e-08, 
        func2 = 1.66476085139422e-08, func3 = 8.26503337991724e-09, 
        func4 = 1.12975474114707e-09, func5 = 5.07515765524325e-11, 
        func6 = 8.67939053961209e-12, func7 = 2.43327580307096e-12, 
        func8 = 1.29247307301128e-13), iter = 17L, estim.precis = 8.85672941506383e-09, 
        geemodel_time = c(1.17860453628631, 5.31597350002676, 
        -28.0687724684304, 5.59360155049318, 1.40364813121331, 
        2.89731229427468, 6.96391012950674, 6.88961170847825, 
        8.23566999148791), geemodel = 1.08517309847685), bootse = c(0.0712184074146356, 
    0.158356759821647, 0.24986982163061, 0.137281683304642, 0.180718049886547, 
    0.161401887926925, 0.198040599594229, 0.184285228682835, 
    0.205535277631586)), list(modest = list(root = c(0.969863570704658, 
    1.83260040689319, 1.05668247177872, 2.113292018385, 4.07868186802107, 
    6.07597838219258, 8.59182494185782, 10.7838553225063, 11.9146681417895
    ), f.root = c(zi = 4.21714622111935e-08, func1 = 6.71569543309047e-08, 
    func2 = 2.82842967580174e-10, func3 = 4.58395764055264e-09, 
    func4 = 3.04750218185768e-08, func5 = 2.75208171009178e-08, 
    func6 = 3.78454689808905e-09, func7 = 2.56186738489816e-10, 
    func8 = 1.18464404952334e-10), iter = 11L, estim.precis = 1.95944726790285e-08, 
        geemodel_time = c(0.96788148180718, -1.45333428422184, 
        7.06582123536694, 4.18260419446415, 10.4080985770314, 
        11.4590256124394, 11.9134397495797, 14.6367407391374, 
        15.0098239035986), geemodel = 0.626077189899253), bootse = c(0.0746242849840538, 
    0.130742738353553, 0.219503517674652, 0.121960984767583, 
    0.164709124699994, 0.153933627020452, 0.202270980480555, 
    0.268914546771895, 0.387238976131526)), list(modest = list(
        root = c(0.958199109163474, 1.91372526729389, 0.896360732516637, 
        2.14514948274655, 3.98751204967683, 6.05963268790766, 
        8.76805176376504, 10.599768466348, 12.3327138319895), 
        f.root = c(zi = -1.54321000422897e-14, func1 = 9.44799793956008e-14, 
        func2 = 1.16573417585641e-14, func3 = 4.68722283208933e-14, 
        func4 = 1.9817480989559e-14, func5 = 4.61575222487909e-14, 
        func6 = 3.45426812153882e-15, func7 = -1.29896093881143e-14, 
        func8 = -3.6429192995513e-15), iter = 12L, estim.precis = 2.82781610627669e-14, 
        geemodel_time = c(0.79621126785339, 2.13629064922035, 
        1.23361548926473, 0.492042660704584, 7.85499730386052, 
        6.44375524526028, 9.83094616123874, 10.464405392691, 
        11.8912792659736), geemodel = 0.683180462768292), bootse = c(0.0622895174773231, 
    0.120061307206451, 0.184560558864745, 0.142917896163362, 
    0.147693199454885, 0.150222497440019, 0.194267993947865, 
    0.216820103261597, 0.201908153526206)), list(modest = list(
        root = c(0.95413367392066, 2.07616573453254, 0.428797393987938, 
        1.9952919915178, 3.55395951851348, 5.63563991791433, 
        8.44600299268868, 10.2519026837222, 11.8088469286215), 
        f.root = c(zi = 5.24316351446785e-08, func1 = 8.05537572201587e-08, 
        func2 = 1.04271600902262e-10, func3 = 5.20741838538896e-10, 
        func4 = 1.97609768826101e-08, func5 = 4.77984449455578e-08, 
        func6 = 1.10819272092222e-08, func7 = 8.92056300355604e-10, 
        func8 = 3.34931683082518e-10), iter = 10L, estim.precis = 2.37198603139007e-08, 
        geemodel_time = c(0.916554780818283, 0.441486027262108, 
        4.61590968664952, 1.18794642130159, 7.80135005243412, 
        9.27025945672001, 10.5659422170383, 12.1257029427164, 
        12.6108172673117), geemodel = 0.840443930030358), bootse = c(0.0706337519844048, 
    0.105854367449196, 0.215171155782066, 0.118710879592448, 
    0.154827789356927, 0.119194361490379, 0.203821867420514, 
    0.217829902372701, 0.33495219213715)), list(modest = list(
        root = c(0.927519571388517, 2.11125749148683, 0.6127302134505, 
        2.06262028607854, 3.70434230163383, 5.8017892523406, 
        8.47922236943924, 10.1795964710119, 11.6185379936707), 
        f.root = c(zi = 2.77030953732549e-10, func1 = 4.56464199771744e-10, 
        func2 = 2.29964268927321e-10, func3 = 1.14078483022062e-10, 
        func4 = 1.70175540326056e-11, func5 = 3.42509354211984e-12, 
        func6 = 1.79682657641678e-13, func7 = 1.97742863750072e-13, 
        func8 = 6.49376385997158e-14), iter = 8L, estim.precis = 1.22046990687599e-10, 
        geemodel_time = c(0.988462764589824, 4.03475613670612, 
        -9.16745558501499, 4.5185930275563, 0.930790201073835, 
        5.78536348065203, 6.69032202494995, 8.94436688173325, 
        9.05469512546319), geemodel = 0.858718080085914), bootse = c(0.0666106011592589, 
    0.107531446255161, 0.202446758827868, 0.0955681309663846, 
    0.13763366394762, 0.120016682483031, 0.216143885565577, 0.205701647798717, 
    0.191160450907343)), list(modest = list(root = c(0.931650132935223, 
    2.14774862613043, 0.553764994297705, 2.06001755101657, 3.73745160906883, 
    5.85764082521629, 8.26097401450731, 10.5805936172172, 11.4649808344267
    ), f.root = c(zi = 3.03720604222235e-10, func1 = 4.17794465690235e-10, 
    func2 = 4.68106536281622e-12, func3 = 6.06337757780295e-11, 
    func4 = 2.44723047382323e-10, func5 = 1.02262351364679e-10, 
    func6 = 2.78684714194455e-12, func7 = -9.02511436895112e-14, 
    func8 = -3.51940698806175e-14), iter = 8L, estim.precis = 1.26303066906204e-10, 
        geemodel_time = c(1.13461769937553, -1.04418001024883, 
        7.02150826246881, 2.04088777859456, 9.83802661597709, 
        9.61066214851836, 11.6372784167363, 13.8777315986004, 
        14.299594506081), geemodel = 0.838773242366811), bootse = c(0.0788194999957263, 
    0.110797879820418, 0.167877967333092, 0.10439966927497, 0.123596911000011, 
    0.125666048260299, 0.253134848581712, 0.352435613787533, 
    0.252644207410239)), list(modest = list(root = c(1.00236318820082, 
    2.00543022249924, 0.759489471548154, 2.085973825946, 4.17447420252648, 
    6.43625745046882, 8.78697062241539, 10.6386146352675, 11.4351304292908
    ), f.root = c(zi = 2.44138043115072e-13, func1 = 1.82964754458226e-13, 
    func2 = 3.574918139293e-14, func3 = 1.04194430861071e-13, 
    func4 = 1.84541618097889e-13, func5 = 3.41393580072236e-14, 
    func6 = -4.32986979603811e-14, func7 = -3.20923843055709e-14, 
    func8 = -1.40443212615082e-14), iter = 11L, estim.precis = 9.72403099399857e-14, 
        geemodel_time = c(0.901218904000465, -2.54197116662254, 
        8.522100767763, 5.52822355841982, 12.307577329292, 12.1411112960326, 
        13.9333701318294, 15.4064703705883, 15.9728777760501), 
        geemodel = 0.672249311424823), bootse = c(0.0763449134367139, 
    0.102685625068192, 0.151820482576822, 0.115002860832715, 
    0.127508523020065, 0.138904215652522, 0.176416981866348, 
    0.193171082697139, 0.175417314253265)), list(modest = list(
        root = c(1.00198160621049, 2.09105991315207, 0.78111986787961, 
        2.33821073728885, 4.10652672068178, 6.18149563282677, 
        8.72496797008388, 10.4300091943946, 11.6921678385857), 
        f.root = c(zi = 1.67256986038922e-10, func1 = 2.50189535755396e-10, 
        func2 = -5.9091620485674e-14, func3 = 1.96975769028995e-12, 
        func4 = 6.91987127321436e-11, func5 = 1.42947320546327e-10, 
        func6 = 3.33706653889848e-11, func7 = 2.08195960471613e-12, 
        func8 = 9.20319376263024e-13), iter = 6L, estim.precis = 7.42215943059476e-11, 
        geemodel_time = c(1.20971091468436, 1.47592370398409, 
        2.15366741528063, 2.02783679705967, 5.57260068293283, 
        7.39271599056726, 9.54300803917193, 11.3980993957121, 
        11.8898317213396), geemodel = 1.05727938110735), bootse = c(0.0753086687477503, 
    0.104131076411597, 0.197196654715252, 0.0963517895140181, 
    0.14046114599729, 0.109204471178773, 0.15290467666005, 0.162185856020779, 
    0.186211063621203)), list(modest = list(root = c(0.966403308250042, 
    2.06452706021774, 0.769329428359426, 1.84205425388591, 3.87066310632607, 
    5.59248035806451, 8.5720884464581, 10.1559073587776, 12.050902606107
    ), f.root = c(zi = 1.02015063063732e-11, func1 = 1.4290790772975e-11, 
    func2 = 2.15660822533437e-13, func3 = 2.30061109052215e-12, 
    func4 = 8.50949866126882e-12, func5 = 3.11128900420954e-12, 
    func6 = 3.72757380517896e-14, func7 = -1.36544421602824e-14, 
    func8 = -2.2874307699719e-14), iter = 12L, estim.precis = 4.30035123842155e-12, 
        geemodel_time = c(0.903684254226106, 4.89777419087293, 
        -13.0700211525394, 4.38685882620667, 2.18359392137187, 
        5.09953988680331, 5.70660973870436, 8.35824031414924, 
        8.1553297319452), geemodel = 0.666142130542662), bootse = c(0.0706540470571129, 
    0.109971241740678, 0.177988907698794, 0.116747674646264, 
    0.129873733924893, 0.123385818026125, 0.176134723876541, 
    0.203223896047958, 0.322457449459017)), list(modest = list(
        root = c(0.978290084502473, 2.09120851981197, 0.846187343298915, 
        2.0057563225801, 4.08091874133023, 5.91983638835108, 
        8.63816142723821, 10.6170241324056, 11.5141853952565), 
        f.root = c(zi = 8.54121499860305e-07, func1 = 1.38241397074079e-06, 
        func2 = 1.37119347168828e-08, func3 = 2.32219101032612e-07, 
        func4 = 8.31200943213206e-07, func5 = 2.859887830442e-07, 
        func6 = 1.07754626194057e-08, func7 = 1.76051384134982e-09, 
        func8 = 1.01104899452586e-09), iter = 9L, estim.precis = 4.01467028673698e-07, 
        geemodel_time = c(1.03037873111054, 4.69129389883904, 
        -10.4264553158354, 1.38677922211489, 3.58027506193261, 
        3.94658330865084, 6.46725193538948, 8.3220176879086, 
        8.85174790645772), geemodel = 1.15565956788666), bootse = c(0.0853810177392851, 
    0.11087766752639, 0.192910748379691, 0.122727155669539, 0.120033923136706, 
    0.1359477909114, 0.204187851753734, 0.227036857128072, 0.323401788757549
    )), list(modest = list(root = c(1.00353528498706, 2.05799643551684, 
    0.553775858332216, 2.09598922109187, 3.79057021853252, 6.05270143926082, 
    8.39898519453528, 10.8003655178423, 11.4538224195663), f.root = c(zi = 9.45080780301311e-09, 
    func1 = 1.9130588779781e-08, func2 = 1.24720039851312e-10, 
    func3 = 3.64187552337469e-09, func4 = 1.15770071376642e-08, 
    func5 = 3.5447554752599e-09, func6 = 1.39294858525311e-10, 
    func7 = 2.97381822400751e-11, func8 = 1.96951105597976e-11
    ), iter = 11L, estim.precis = 5.29538699002993e-09, geemodel_time = c(0.829943192190383, 
    4.17018270586899, -5.74066810758963, 3.67687152529519, 3.72666365660268, 
    4.79317163220111, 7.62593815333248, 8.2977011290849, 9.53422471606879
    ), geemodel = 0.58143237686217), bootse = c(0.0654132061303134, 
    0.11942927969103, 0.182144468707494, 0.107290321674909, 0.143630866890655, 
    0.127488847647561, 0.206662380158264, 0.185951944283589, 
    0.300418891916109)), list(modest = list(root = c(0.920570152492531, 
    2.11204955761597, 0.743072025565942, 2.04885186438102, 4.06346323263284, 
    6.12705652359245, 8.60954635423471, 10.6166713073633, 11.4995814091699
    ), f.root = c(zi = 2.05428495103632e-07, func1 = 2.83875892459484e-07, 
    func2 = 1.46502967073719e-07, func3 = 6.77944299309896e-08, 
    func4 = 9.50391759496801e-09, func5 = 7.17355119750351e-10, 
    func6 = 1.53620616227812e-10, func7 = 5.69836400288182e-11, 
    func8 = 1.90899553109691e-11), iter = 27L, estim.precis = 7.93391946104568e-08, 
        geemodel_time = c(1.07432809392556, 5.94582454445666, 
        -47.6135126719962, 8.24743582329618, 0.120811742254696, 
        3.30452054161016, 4.8602369314449, 6.82803922141966, 
        7.58038074314703), geemodel = 0.955972555247699), bootse = c(0.0741703963994676, 
    0.126234119222933, 0.198644600840617, 0.118412311187543, 
    0.159783318294905, 0.133596806956116, 0.178039629283837, 
    0.211612773543821, 0.249145031847684)), list(modest = list(
        root = c(1.00867924669596, 1.83133834561077, 0.764590581932306, 
        2.24822629854356, 3.98622112069128, 6.23112150812697, 
        8.87775583549967, 10.9673503117821, 12.1311682088978), 
        f.root = c(zi = 6.42224769420441e-07, func1 = 1.02927439438183e-06, 
        func2 = 1.31200637354389e-07, func3 = 5.10950578125335e-07, 
        func4 = 3.516809970322e-07, func5 = 2.16903759328591e-08, 
        func6 = 2.01897928930883e-10, func7 = 5.73424224770136e-11, 
        func8 = 4.59891014159552e-11), iter = 9L, estim.precis = 2.98591886855542e-07, 
        geemodel_time = c(1.08513012233354, 2.96124476230189, 
        -2.47660044888706, 4.23331407715865, 4.27989353139245, 
        5.90502418808745, 8.50623004850084, 9.3446172056428, 
        10.4443326270693), geemodel = 0.924922238425944), bootse = c(0.0985214785012009, 
    0.104213536004988, 0.16455013227813, 0.112043489849625, 0.130485041044065, 
    0.119041650770283, 0.158316054806824, 0.23312862908968, 0.263559393227648
    )), list(modest = list(root = c(0.870965282554611, 1.89762719465207, 
    1.17186265385381, 2.28111836071494, 4.38173027269588, 6.39851511220656, 
    8.92802685430961, 10.6675761713801, 11.3409020204724), f.root = c(zi = 3.19300141882195e-13, 
    func1 = 3.89577259340967e-13, func2 = -3.97737398571962e-14, 
    func3 = -3.20299342604358e-14, func4 = 4.86277684785819e-14, 
    func5 = 3.21886614584876e-14, func6 = 9.6034291630076e-14, 
    func7 = 9.24677001634677e-14, func8 = 4.15223411209809e-14
    ), iter = 11L, estim.precis = 1.21280204243599e-13, geemodel_time = c(1.0416011576809, 
    -4.59012772346955, 13.07503098426, 3.76570493997327, 15.4602457541724, 
    12.5837998034394, 16.7809106085714, 17.0183795693907, 17.9616090915478
    ), geemodel = 0.785080086319067), bootse = c(0.10835870271707, 
    0.138675257277963, 0.229115580543295, 0.129061592540413, 
    0.162712168209155, 0.136666709940926, 0.208612611040579, 
    0.284426248881276, 0.234525460921829)), list(modest = list(
        root = c(1.05342995914593, 1.93006475388731, 0.871021921953421, 
        2.04622919092012, 4.06660778491473, 6.26375654948147, 
        8.54447728497175, 10.7416352190765, 11.5228129299291), 
        f.root = c(zi = 6.66441083430058e-08, func1 = 1.00534144231723e-07, 
        func2 = 5.3805524072979e-08, func3 = 2.57015246047515e-08, 
        func4 = 3.23457296439855e-09, func5 = 1.93073029786106e-10, 
        func6 = 5.17343390349367e-11, func7 = 1.3961221068115e-11, 
        func8 = 5.21208423642783e-12), iter = 7L, estim.precis = 2.77982060989982e-08, 
        geemodel_time = c(1.11349476406084, 4.44266370383068, 
        -7.82586630856605, 2.92243987541839, 1.20808267252775, 
        5.47749023002375, 6.51241804823863, 8.68613662298034, 
        8.64812253761795), geemodel = 1.00288234242422), bootse = c(0.0737063458528056, 
    0.0916391084727218, 0.143492853343687, 0.102200439334639, 
    0.12127214897984, 0.121411420103605, 0.153335866522517, 0.19660905620633, 
    0.24900687185435)), list(modest = list(root = c(0.9976163492656, 
    2.06552054438971, 0.793369209753107, 2.36872698978806, 4.04525602264764, 
    6.02695249176936, 8.69654474235217, 10.3886187181957, 11.5344038921582
    ), f.root = c(zi = 3.11977791378482e-08, func1 = 4.98609000754158e-08, 
    func2 = 3.02488090131448e-10, func3 = 8.37910736628533e-09, 
    func4 = 3.061435177934e-08, func5 = 9.96791982635359e-09, 
    func6 = 3.5976769111905e-10, func7 = 6.95331570099711e-11, 
    func8 = 3.89966670066855e-11), iter = 10L, estim.precis = 1.45323159767233e-08, 
        geemodel_time = c(0.912721675177392, 4.83959556858083, 
        -11.9406361573076, 4.67955514155651, 2.61798225898003, 
        4.44108892416754, 6.73392459693158, 7.56725385839345, 
        8.94869749953537), geemodel = 0.550857320140164), bootse = c(0.0648567571273926, 
    0.0957464169385637, 0.174684566776495, 0.0939414726806203, 
    0.14143158057498, 0.116493500403042, 0.15694376089121, 0.20377000953551, 
    0.245150976222981)), list(modest = list(root = c(1.03033478977995, 
    1.95798377870975, 0.659734595588623, 2.00526012682082, 3.76993749647928, 
    5.79548683399662, 8.52023885383, 10.3220537784587, 11.7868018314146
    ), f.root = c(zi = 2.76530274234688e-08, func1 = 4.4715889546687e-08, 
    func2 = 6.01169608885344e-11, func3 = 3.06466074739831e-10, 
    func4 = 9.16455955568551e-09, func5 = 2.76847228961041e-08, 
    func6 = 6.9870534080696e-09, func7 = 3.6087968724452e-10, 
    func8 = 1.26014468825042e-10), iter = 9L, estim.precis = 1.30065255579681e-08, 
        geemodel_time = c(0.671178124964536, -1.8569465232633, 
        9.31957021343073, 1.33045825516649, 11.0049343056377, 
        11.2641853723463, 13.5457722907805, 14.6441128635966, 
        15.3418214621389), geemodel = 0.405697616896064), bootse = c(0.0708756770786266, 
    0.148366484263047, 0.22332596164369, 0.132777915468273, 0.16233792159513, 
    0.153768038727534, 0.216209972183016, 0.214003252592304, 
    0.235844235977696)), list(modest = list(root = c(1.10279578595884, 
    1.88504112562229, 0.983906108287327, 2.12807436382979, 4.24764352797278, 
    5.94836285508848, 8.98830734196711, 10.1685817253098, 12.1783702896382
    ), f.root = c(zi = 2.298383705579e-12, func1 = 5.35427258085974e-12, 
    func2 = 8.89080475907633e-14, func3 = 9.57830277766025e-13, 
    func4 = 3.21262851391002e-12, func5 = 1.20373155887421e-12, 
    func6 = 5.69544411632705e-14, func7 = 3.37577188425087e-15, 
    func8 = -3.41124697933459e-14), iter = 8L, estim.precis = 1.46779970749118e-12, 
        geemodel_time = c(1.24702137849707, 2.99732173006214, 
        -1.90444168198225, 1.23300903897384, 5.21048517494729, 
        5.05399923973356, 8.26803775209862, 9.49421307512808, 
        10.4814346798548), geemodel = 1.08942504034059), bootse = c(0.0744385916991303, 
    0.100313616606997, 0.14585972653141, 0.107834077448494, 0.137045488260407, 
    0.126517007527958, 0.180722996585521, 0.232412058599374, 
    0.223411212808311)), list(modest = list(root = c(0.908041053906777, 
    1.97462790563271, 0.998342491666893, 2.12397554393535, 4.13584472349298, 
    6.04471659098965, 8.83310734488037, 10.6760652765264, 11.846044695958
    ), f.root = c(zi = 3.67746944007763e-11, func1 = 5.9538818319993e-11, 
    func2 = 1.30095934025576e-12, func3 = 9.61343093598972e-12, 
    func4 = 3.34927641176819e-11, func5 = 1.24943996121507e-11, 
    func6 = 5.08343367400244e-14, func7 = -1.13742348872847e-13, 
    func8 = -5.78842529463941e-14), iter = 11L, estim.precis = 1.70486141850452e-11, 
        geemodel_time = c(0.949880290547438, -0.748750972305189, 
        5.3485967200661, 4.79803101667813, 10.4074007658642, 
        8.27911969605257, 13.3087172930583, 12.8612713328914, 
        14.6562709552747), geemodel = 0.965633734933608), bootse = c(0.0684606874756431, 
    0.212463208608545, 0.307858922784969, 0.167505234910286, 
    0.252357518009728, 0.208769564800896, 0.286695825254385, 
    0.242153043437446, 0.32216160325436)), list(modest = list(
        root = c(1.05354776338952, 1.89158039403454, 0.996709772461101, 
        2.19718539539784, 4.20134792346311, 5.95786763400903, 
        9.1996344879725, 10.5416052989489, 12.149978973716), 
        f.root = c(zi = 1.65297042720169e-09, func1 = 2.70855493589295e-09, 
        func2 = 1.39029081595598e-09, func3 = 6.75930617033416e-10, 
        func4 = 9.92662220597375e-11, func5 = -6.20037354792657e-12, 
        func6 = 1.63803692831976e-12, func7 = 2.38049163714393e-13, 
        func8 = -1.55887401511595e-13), iter = 22L, estim.precis = 7.26138373909472e-10, 
        geemodel_time = c(0.989168688567738, 5.25989159173265, 
        -36.7873302529182, 5.46449896026425, 2.46002600539987, 
        3.80505267093014, 6.04563479906288, 7.86407814720036, 
        7.98665052204567), geemodel = 0.678152080819157), bootse = c(0.0718432608527032, 
    0.106202495165087, 0.154894685629835, 0.112160028486408, 
    0.131191413456403, 0.129266657244142, 0.185363312369343, 
    0.250695762120011, 0.261925538175013)), list(modest = list(
        root = c(0.948749663619949, 2.1239042431808, 0.609770685342192, 
        1.73907697498378, 3.70614464828059, 5.41921871903207, 
        8.46267599800482, 10.3405826942512, 11.7448979542118), 
        f.root = c(zi = 9.51603906784726e-10, func1 = 1.45313083788068e-09, 
        func2 = 1.2690681838734e-11, func3 = 2.41123399025156e-10, 
        func4 = 8.62211912977529e-10, func5 = 3.19874287102359e-10, 
        func6 = 1.0977205255891e-11, func7 = 1.07127936075089e-12, 
        func8 = 2.33922256565045e-13), iter = 8L, estim.precis = 4.28101936942488e-10, 
        geemodel_time = c(0.942122591657797, 3.65482021822928, 
        -4.45920348728678, 1.98479053827085, 3.60219161789704, 
        5.21593988115431, 8.19806038225104, 8.48676942630191, 
        10.1561873762782), geemodel = 0.805844353493091), bootse = c(0.0671981751487266, 
    0.12429903473492, 0.192242059014107, 0.111684422408027, 0.152550277392742, 
    0.126628472172604, 0.21296268852419, 0.285887825557336, 0.340201263183284
    )), list(modest = list(root = c(1.07512025158684, 1.92696425792923, 
    1.01464685216638, 2.27023608655759, 4.13637405561784, 6.29693692517982, 
    8.97454518766185, 10.4546004123436, 11.8543792672293), f.root = c(zi = 9.07940389538453e-13, 
    func1 = 9.32587340685131e-13, func2 = 3.11880916134449e-13, 
    func3 = 2.34736058715712e-13, func4 = 2.3025505113683e-13, 
    func5 = 4.89608353859694e-14, func6 = 5.79813974610488e-14, 
    func7 = 2.66314748031959e-14, func8 = 1.87870552448288e-15
    ), iter = 10L, estim.precis = 3.0587246326503e-13, geemodel_time = c(1.07139082981497, 
    4.11071591991395, -11.3344195477892, 3.10307002769334, 2.91278697292745, 
    5.17018353834598, 6.65850968944167, 8.90660954793302, 9.29764164151823
    ), geemodel = 1.08316689807162), bootse = c(0.0803334354397945, 
    0.107823785968181, 0.143871556102637, 0.112775512037499, 
    0.107400944007577, 0.110063413094954, 0.165939565884199, 
    0.194739890371418, 0.231823564208053)), list(modest = list(
        root = c(0.953339806950503, 1.89210542166993, 0.902674227174535, 
        2.03208914815728, 3.93323797236739, 5.9431818727215, 
        8.48638409748259, 10.829701140733, 11.4138425066933), 
        f.root = c(zi = 4.66293670342566e-15, func1 = 1.0991207943789e-14, 
        func2 = 9.95731275210687e-16, func3 = -1.09672470757771e-15, 
        func4 = 4.17296477761401e-15, func5 = 1.06581410364015e-14, 
        func6 = 1.51267887105178e-15, func7 = -5.03676961249866e-15, 
        func8 = -7.23032744787133e-15), iter = 9L, estim.precis = 5.15083137504893e-15, 
        geemodel_time = c(0.770562778377197, 3.8166775427287, 
        -6.42961981264306, 2.5349644598624, 3.73179756241469, 
        5.04919287763067, 7.65412500188216, 9.2024916713101, 
        9.45705216175234), geemodel = 0.91606192453328), bootse = c(0.0677163532053816, 
    0.123963757423789, 0.167782346222164, 0.10857845946934, 0.151881890466037, 
    0.133086561188438, 0.195007911078432, 0.251015835576756, 
    0.29744940831302)), list(modest = list(root = c(0.987838505070088, 
    1.73541832162619, 1.12408536419487, 2.36056180359206, 4.25620242279869, 
    6.17239340397, 8.550204883303, 11.1614276900626, 11.4254469050359
    ), f.root = c(zi = 6.46342979138126e-11, func1 = 9.43725098068171e-11, 
    func2 = 4.56707935359013e-12, func3 = 2.23560059353645e-12, 
    func4 = 1.26240684572565e-12, func5 = 3.04584257121432e-11, 
    func6 = 4.02429858812052e-11, func7 = 1.14602494161176e-11, 
    func8 = 1.06570221397595e-12), iter = 7L, estim.precis = 2.7811028637436e-11, 
        geemodel_time = c(0.966475862523878, 3.67491145221664, 
        -6.19067871577792, 4.11927039453482, 1.9089651658855, 
        5.45294746958367, 8.11367799598597, 8.53619302374941, 
        9.90540650692389), geemodel = 0.842853380016715), bootse = c(0.0884548727989465, 
    0.117539590496193, 0.160650792957095, 0.100052757913672, 
    0.127117912322316, 0.126048287572915, 0.170903494671317, 
    0.222363813995951, 0.378661897225039)), list(modest = list(
        root = c(0.894400951716674, 1.89422938015984, 1.10965974215847, 
        2.30922072092788, 4.1741609180406, 6.17411899860743, 
        8.73173958920456, 11.0349996367062, 11.3966969565803), 
        f.root = c(zi = 6.07291994469961e-14, func1 = 5.32907051820075e-14, 
        func2 = -3.83026943495679e-15, func3 = -6.97185364995079e-15, 
        func4 = -1.70419234279962e-14, func5 = 1.67643676718399e-14, 
        func6 = 3.05311331771918e-14, func7 = 2.38142838782096e-14, 
        func8 = 7.48359707536395e-15), iter = 13L, estim.precis = 2.44952592160569e-14, 
        geemodel_time = c(0.887456874225366, 4.26799058840554, 
        -11.6013279437693, 6.62518534957982, 2.97739079034706, 
        5.49256205532134, 6.01606182066746, 9.40726586616993, 
        8.9157052410052), geemodel = 0.856543727728205), bootse = c(0.0810773695525323, 
    0.0990761938244754, 0.172050966391649, 0.095290652184698, 
    0.125488802005779, 0.109041492741139, 0.171035945105199, 
    0.21699500481671, 0.268510719274072)), list(modest = list(
        root = c(0.912168602878018, 2.15602120881073, 0.74259730548842, 
        1.90153845848606, 3.88294904911709, 5.71994693256188, 
        9.03968413099702, 9.99931052411701, 12.2489591719088), 
        f.root = c(zi = 6.4126481902349e-13, func1 = 9.40802991067358e-13, 
        func2 = 8.62643290133747e-14, func3 = 1.62037050444042e-13, 
        func4 = 4.69152494630976e-13, func5 = 1.77659970068689e-13, 
        func6 = -3.92101715679383e-15, func7 = 6.13398221105399e-15, 
        func8 = -7.04297731246584e-15), iter = 11L, estim.precis = 2.77142181214249e-13, 
        geemodel_time = c(0.811575998984278, -0.0403452088807453, 
        4.99433848193846, 3.6411192595382, 9.71986464168051, 
        7.58964109580914, 12.8336914252067, 12.1102238208354, 
        13.9670162376632), geemodel = 0.99211031242292), bootse = c(0.0853976447921303, 
    0.149494240759193, 0.220989532861589, 0.118370592818128, 
    0.181506397124451, 0.124480071649564, 0.226693554671915, 
    0.200702993669137, 0.194823780523556)), list(modest = list(
        root = c(0.986973277928686, 1.9020642229066, 0.806062790634231, 
        2.35542777552345, 3.96707546481939, 6.01192873934407, 
        8.74516283839114, 10.3832308285327, 11.7234143494511), 
        f.root = c(zi = 3.43282069437123e-11, func1 = 5.65679725283985e-11, 
        func2 = 2.74210884033954e-11, func3 = 1.47848122633576e-11, 
        func4 = 1.56896669897962e-12, func5 = -9.72000258059325e-14, 
        func6 = -1.81132886467594e-13, func7 = -7.99083021973956e-14, 
        func8 = -8.9234175604247e-14), iter = 10L, estim.precis = 1.50131691364354e-11, 
        geemodel_time = c(0.945272859453544, 4.85108574716049, 
        -14.3845307883469, 4.20639535264441, 0.199257899432887, 
        4.80246367988807, 5.58784724208936, 8.34437220333545, 
        8.36106085261071), geemodel = 0.916640501509677), bootse = c(0.0723823762254316, 
    0.113936227044717, 0.184380845922819, 0.107921666658686, 
    0.135567288057747, 0.0991144925171757, 0.191460629496767, 
    0.183942124915839, 0.256846358091792)), list(modest = list(
        root = c(1.18188067000588, 2.00566214811023, 0.740728283897449, 
        1.86021447081048, 4.17909277796219, 5.88114426242438, 
        8.62345939240437, 10.1573344010281, 11.8149245500053), 
        f.root = c(zi = 4.29906221732779e-10, func1 = 6.78858302904928e-10, 
        func2 = 5.38714906017645e-12, func3 = 1.2184470099541e-10, 
        func4 = 4.08736243635854e-10, func5 = 1.36035072095808e-10, 
        func6 = 5.98374128024659e-12, func7 = 7.44005551611693e-13, 
        func8 = 3.32008726067201e-13), iter = 7L, estim.precis = 1.98647493998098e-10, 
        geemodel_time = c(1.01550245450424, 2.05071289235443, 
        1.17197444365808, 1.21107140833472, 6.37379226289774, 
        5.88835161619659, 10.5438285723632, 9.84325587972144, 
        11.9243756543017), geemodel = 0.633474020586515), bootse = c(0.0743132362800178, 
    0.134309992658545, 0.186391299004991, 0.139916834344112, 
    0.142908626864252, 0.14366819286739, 0.18465940151491, 0.235986114943204, 
    0.208434054571333)), list(modest = list(root = c(0.822418991167177, 
    1.96590307634113, 0.728189467921921, 2.2571632511667, 3.87747426049603, 
    6.02814517131138, 8.73576760816306, 10.608592009079, 11.8051523636394
    ), f.root = c(zi = 1.73634995270788e-10, func1 = 3.42876838033135e-10, 
    func2 = 2.06411554515284e-11, func3 = 5.36081734558991e-11, 
    func4 = 1.86649723454835e-10, func5 = 7.27945342893221e-11, 
    func6 = 1.28538846233539e-12, func7 = -1.13679898827712e-13, 
    func8 = -2.58543186859583e-13), iter = 7L, estim.precis = 9.46514479448367e-11, 
        geemodel_time = c(1.0798977237834, 3.79163542427747, 
        -6.26621650699704, 2.91034477620896, 2.64970761401229, 
        4.9789340067606, 7.46490114899263, 8.53062537927109, 
        9.80786766052079), geemodel = 1.2969190454872), bootse = c(0.0888933077481944, 
    0.132495282076813, 0.193705569993123, 0.129839297809923, 
    0.147882002733192, 0.14090279434779, 0.227825605855822, 0.251775615384724, 
    0.182142342912415)), list(modest = list(root = c(0.929437215467627, 
    2.18599330011321, 0.849295753005856, 2.12334613409827, 4.07100986345141, 
    6.10554184428314, 8.77852877191937, 10.3288735905174, 11.5182549096674
    ), f.root = c(zi = 1.72912295592909e-09, func1 = 3.04965541708668e-09, 
    func2 = 2.05410133347073e-11, func3 = 5.08898506668132e-10, 
    func4 = 1.80026446527926e-09, func5 = 6.70616701059501e-10, 
    func6 = 2.67862398928287e-11, func7 = 3.77295417131052e-12, 
    func8 = 1.20089298206137e-12), iter = 10L, estim.precis = 8.67873238489285e-10, 
        geemodel_time = c(0.846234207167974, -0.999546202842432, 
        6.82163264233991, 2.36701772769555, 11.4093610535315, 
        9.93619097667116, 12.6609523742262, 13.5186065874028, 
        14.9902442609327), geemodel = 0.955176762509753), bootse = c(0.0656859150394991, 
    0.113995103052086, 0.19300222008287, 0.11924603779907, 0.162027865090651, 
    0.133459480788402, 0.223357838718856, 0.247989604934749, 
    0.325950252986401)), list(modest = list(root = c(1.09320628096782, 
    1.78442846793379, 1.07497016803326, 2.28746544025575, 3.98288655088692, 
    6.03240417756949, 8.67822228694507, 10.6241061918496, 12.3290793175179
    ), f.root = c(zi = -1.35447209004269e-14, func1 = 5.20694598549198e-14, 
    func2 = 2.79703446310535e-14, func3 = 2.65620858641569e-14, 
    func4 = 2.74209671082774e-14, func5 = -5.49560397189452e-15, 
    func6 = -3.54716256367738e-14, func7 = -1.59802726606983e-14, 
    func8 = -6.96564659251331e-15), iter = 7L, estim.precis = 2.34978585800794e-14, 
        geemodel_time = c(1.00780316576391, 3.17979867824109, 
        -2.59879356807198, 1.81171795093202, 3.83289881493898, 
        5.23024237324599, 8.81546127415174, 9.32132576919983, 
        10.5017535616693), geemodel = 0.81388620465266), bootse = c(0.0711521985686378, 
    0.0852428454929945, 0.163702170069023, 0.112889436062146, 
    0.116299104504703, 0.108314219288959, 0.192468335159176, 
    0.239209422247811, 0.329698601453059)), list(modest = list(
        root = c(1.06890079807659, 2.00559786834465, 0.557879462416851, 
        1.99313461598745, 3.54010643258496, 5.63042651072232, 
        8.20139421816931, 10.4885077099692, 11.7090488604055), 
        f.root = c(zi = 2.77555756156289e-15, func1 = 6.77236045021345e-15, 
        func2 = 8.2572837456496e-15, func3 = 5.92666920314761e-15, 
        func4 = -2.15105711021124e-15, func5 = 3.15025783237388e-15, 
        func6 = -2.22044604925031e-16, func7 = -7.52523043878739e-15, 
        func8 = -8.1601392309949e-15), iter = 7L, estim.precis = 4.99340001976289e-15, 
        geemodel_time = c(1.24392927101671, 0.947627002817877, 
        3.02532288016219, 1.5311797631974, 6.19733308314706, 
        7.07164366657834, 10.7766791061111, 11.0141882745651, 
        12.5539583123314), geemodel = 0.824315895587832), bootse = c(0.073720928531889, 
    0.106632597308778, 0.160866351171691, 0.110290620460023, 
    0.130406032103275, 0.129551810754623, 0.229718382100969, 
    0.2933260813381, 0.264154125222714)), list(modest = list(
        root = c(1.0895774334575, 1.75771607369316, 1.04843281534278, 
        2.20265874355383, 4.25510151263332, 6.21885006137493, 
        8.95784548443412, 10.5496854641048, 12.0845556513054), 
        f.root = c(zi = 3.94795307556706e-13, func1 = 5.97299987248334e-13, 
        func2 = 6.82956295683379e-14, func3 = 1.08940634291343e-13, 
        func4 = 2.10227668606677e-13, func5 = 1.13138665103207e-13, 
        func6 = 2.02615701994091e-14, func7 = 1.59872115546023e-14, 
        func8 = 1.5404344466674e-15), iter = 7L, estim.precis = 1.70054123175032e-13, 
        geemodel_time = c(0.967589314928374, 2.99381807961528, 
        -2.48407486103829, 2.8127680860256, 3.79055346779055, 
        6.34130776608054, 7.84754860836226, 10.0814645587552, 
        10.3197605664262), geemodel = 0.719231378195705), bootse = c(0.0751536057211436, 
    0.132297422139242, 0.213946429161709, 0.11007396098991, 0.160472986859172, 
    0.141685671132624, 0.1810538352219, 0.204139237791564, 0.209140062375337
    )), list(modest = list(root = c(0.963565318867108, 2.03692526304183, 
    0.738471394687942, 1.85017487052559, 3.89842930265441, 5.70788339232273, 
    8.59355540334884, 10.3638954026388, 11.4892735435398), f.root = c(zi = 1.4956718641379e-09, 
    func1 = 2.28493846066158e-09, func2 = 4.21039494935549e-10, 
    func3 = 5.29530932991129e-11, func4 = 1.91584526021416e-11, 
    func5 = 4.30779630716804e-11, func6 = 1.86846788041706e-11, 
    func7 = 8.77414807476384e-12, func8 = 2.43008391187516e-12
    ), iter = 8L, estim.precis = 4.82969804388753e-10, geemodel_time = c(0.885230929350247, 
    -1.92681479071823, 8.82277279682765, 1.95207722181841, 10.8959420435706, 
    10.1940163249812, 13.6999867247826, 14.5506049483269, 15.2070698112083
    ), geemodel = 0.979828576366127), bootse = c(0.0812266418829344, 
    0.0989554377694824, 0.168498739035462, 0.131817699194317, 
    0.1342770888489, 0.148116546084407, 0.182434238369449, 0.24525244590629, 
    0.215817694649426)), list(modest = list(root = c(0.849732755446791, 
    2.0615369731389, 0.80164034439847, 2.04569786838044, 3.80696597404018, 
    5.88084254138027, 8.41603158899531, 10.543003292267, 12.069724229163
    ), f.root = c(zi = 1.17195142479432e-12, func1 = 5.06783504050645e-12, 
    func2 = 2.07200923085793e-12, func3 = 1.28217239343115e-12, 
    func4 = 4.7686854465212e-13, func5 = 1.81077375316363e-13, 
    func6 = 4.37705427458468e-14, func7 = 8.1283043447053e-15, 
    func8 = -1.11022302462516e-14), iter = 20L, estim.precis = 1.14610167632168e-12, 
        geemodel_time = c(0.98094173152586, 5.40081217582253, 
        -31.7926850693824, 4.15789690021882, 1.86436272010162, 
        4.08474646419675, 5.70214649303688, 7.43148331486714, 
        8.02287337612258), geemodel = 0.947856162447995), bootse = c(0.0774645280837698, 
    11.8778435454396, 16.029727924452, 0.126489915596673, 45.9144357826817, 
    0.800955097634811, 20.6731030066656, 3.47076222992921, 26.290681573687
    )), list(modest = list(root = c(1.00964073242368, 2.05962565137404, 
    0.745242476171331, 2.13019883587994, 3.82778205116347, 5.95133571978095, 
    8.42164340215514, 10.6703810309373, 11.6922448767289), f.root = c(zi = 2.59893218057528e-11, 
    func1 = 3.69679842293635e-11, func2 = 3.05810932132999e-13, 
    func3 = 5.76193259771429e-12, func4 = 2.27201452096537e-11, 
    func5 = 8.17953690890327e-12, func6 = 1.5246137685665e-13, 
    func7 = -7.40379979546901e-15, func8 = 2.13509765423225e-14
    ), iter = 8L, estim.precis = 1.11228830929683e-11, geemodel_time = c(0.901287962197409, 
    2.91563045178271, -1.46402267324699, 1.65616672879045, 5.18161036288725, 
    5.46347917191653, 8.4913709108092, 10.1840619135086, 10.1461789603514
    ), geemodel = 0.58942149058068), bootse = c(0.0721046547527622, 
    0.101274201527095, 0.151383820979038, 0.114435977577246, 
    0.12134601182632, 0.138601569186657, 0.177747671333453, 0.25955986831517, 
    0.422166050941307)), list(modest = list(root = c(1.02861562566323, 
    2.01325007290985, 0.734755674013508, 2.17349309911741, 4.06750415588117, 
    5.98997899411743, 8.84951221635058, 10.4942368382918, 11.9167851647558
    ), f.root = c(zi = 2.5068835896036e-13, func1 = 3.7203573555189e-13, 
    func2 = -2.10248485288389e-15, func3 = 8.39935319376078e-14, 
    func4 = 3.81443947337478e-13, func5 = 1.84476999648409e-13, 
    func6 = -6.06875660835726e-14, func7 = -3.96904731303493e-14, 
    func8 = -3.14470671725076e-14), iter = 8L, estim.precis = 1.5628512940834e-13, 
        geemodel_time = c(0.928363020623474, 3.42287720833319, 
        -3.05252146523236, 2.48692648011363, 4.21151641224207, 
        5.50398840699499, 7.90733992429704, 9.41223047721009, 
        9.78270441735942), geemodel = 0.530359009125418), bootse = c(0.0740989190480421, 
    0.0909873812566755, 0.142942107655249, 0.115739509810418, 
    0.129488253435067, 0.119890026263039, 0.196400186329007, 
    0.26729309563311, 0.372789311059631)), list(modest = list(
        root = c(0.911981063685704, 2.20513757689641, 0.469808826481725, 
        2.01994228034323, 3.6696519654507, 5.68934360773956, 
        8.36358876214078, 10.0782348034982, 11.795910385349), 
        f.root = c(zi = 3.31023985999934e-09, func1 = 5.87111870231638e-09, 
        func2 = 3.0728788263934e-09, func3 = 1.39654965369829e-09, 
        func4 = 1.62151070348671e-10, func5 = 9.77997880163145e-12, 
        func6 = 1.97231120324659e-13, func7 = -1.05238040504219e-12, 
        func8 = -1.37667655053519e-13), iter = 21L, estim.precis = 1.53601170785979e-09, 
        geemodel_time = c(1.12397581255685, 5.04307261501414, 
        -33.3715310291941, 3.59054044646749, 2.959341801892, 
        3.85079652579877, 6.57908768536666, 7.06835054386754, 
        8.42727314044444), geemodel = 0.900889986890635), bootse = c(0.0683141797565125, 
    0.113923337147043, 0.170045066052222, 0.0939078820764885, 
    0.171600184884006, 0.121725791544856, 0.226424963653798, 
    0.260291746326515, 0.438209886918901)), list(modest = list(
        root = c(1.01426947300541, 2.08419453532246, 0.69521542567312, 
        1.98401227372153, 3.93991431583545, 5.89183628374466, 
        8.49030738696585, 10.681819686484, 11.5716534743448), 
        f.root = c(zi = 8.92175222588776e-13, func1 = 4.26436663758523e-13, 
        func2 = 4.49640324973188e-14, func3 = 1.20193820301e-13, 
        func4 = 3.84115158910269e-13, func5 = 1.774136393351e-13, 
        func6 = -6.66133814775094e-16, func7 = -1.46271883494364e-14, 
        func8 = -1.01748037079075e-14), iter = 10L, estim.precis = 2.30085184807012e-13, 
        geemodel_time = c(1.20992722447578, 1.17753300176323, 
        2.85647321970203, 1.03466520840688, 8.35449683850536, 
        6.47112297879529, 10.8266568332342, 11.0721909625468, 
        12.1397292403723), geemodel = 1.10703652691079), bootse = c(0.0812878088249558, 
    0.103325076685892, 0.134207389257699, 0.119602024447682, 
    0.117364397693532, 0.128471177065932, 0.187008389129113, 
    0.291916912916284, 0.217841641040813)), list(modest = list(
        root = c(0.992728492221794, 2.0185590365724, 0.588612754414434, 
        2.07393452215857, 3.95437797626655, 5.73510143485354, 
        8.7097625102199, 10.0006411024527, 11.6833406919405), 
        f.root = c(zi = -8.77076189453874e-14, func1 = -8.65973959207622e-14, 
        func2 = -5.82867087928207e-16, func3 = -1.05944238299772e-14, 
        func4 = -2.87270207621759e-14, func5 = -3.2085445411667e-14, 
        func6 = -1.15810139256212e-14, func7 = -1.9151347174784e-15, 
        func8 = -2.61455353894879e-16), iter = 8L, estim.precis = 2.88947084394325e-14, 
        geemodel_time = c(1.01631296738438, 3.64723549455386, 
        -3.97371678819106, 2.50697380141935, 3.35860950184854, 
        5.53301339448241, 7.30310289734873, 9.01770214623124, 
        9.65359911891028), geemodel = 1.21201912787294), bootse = c(0.0781676453005865, 
    0.165009718907832, 0.260872200074429, 0.14095085519928, 0.203161693504759, 
    0.169199803463168, 0.27663906618347, 0.254312628987825, 0.401070322610597
    )), list(modest = list(root = c(1.04305194035567, 2.03434909744208, 
    0.753693456593143, 2.05039428843957, 3.95606537759778, 5.86023802445695, 
    8.43946175477047, 10.5008697923804, 11.2940415846045), f.root = c(zi = 2.25967838884955e-09, 
    func1 = 4.04439193246731e-09, func2 = 2.01032490723415e-09, 
    func3 = 9.24255415257758e-10, func4 = 2.04731079311848e-10, 
    func5 = 5.17397236166062e-11, func6 = 3.76867981266571e-12, 
    func7 = 1.02830591264258e-12, func8 = 6.12797573101842e-13
    ), iter = 8L, estim.precis = 1.05561458111507e-09, geemodel_time = c(0.811877698483134, 
    4.79901996951391, -11.1864676531172, 6.79839012639783, 1.10558231112769, 
    4.8242721555884, 6.06656968660384, 8.45638277441056, 8.54532272396956
    ), geemodel = 1.0317054250441), bootse = c(0.0897602553376238, 
    0.135440875980666, 0.195214322760622, 0.113255737793136, 
    0.167607808323071, 0.143768588729751, 0.220141740865866, 
    0.255156395215436, 0.213520942853514)), list(modest = list(
        root = c(0.969841262137129, 2.0135514460648, 0.676894161813142, 
        2.07701674334181, 3.90403804845378, 5.97954307139608, 
        8.78362720786817, 10.5609521657199, 11.6092698073491), 
        f.root = c(zi = 7.24031945509296e-12, func1 = 9.64939239622709e-12, 
        func2 = 5.21742467781699e-12, func3 = 1.86928250656138e-12, 
        func4 = 7.66886554259827e-14, func5 = -3.86468634872017e-13, 
        func6 = -2.12857509396258e-13, func7 = -1.81585107193738e-13, 
        func8 = -7.82811315769294e-14), iter = 24L, estim.precis = 2.7680333415737e-12, 
        geemodel_time = c(1.18293511380394, 5.18680149985398, 
        -39.7464507189416, 6.53942682360286, 0.228201114849741, 
        4.37461358735143, 5.18613931107518, 7.95031371514539, 
        7.70526636318621), geemodel = 0.80341168651818), bootse = c(0.0659952344160598, 
    0.104719403470286, 0.165457871728129, 0.118516528106781, 
    0.137430346927759, 0.120943827207281, 0.174345521362257, 
    0.213806412104941, 0.331829120513203)), list(modest = list(
        root = c(0.95813286819587, 1.91266887139463, 1.02725225611507, 
        2.28379508143604, 4.13714868618357, 5.95470477301052, 
        8.98984187500525, 10.5390968270856, 11.7429314007322), 
        f.root = c(zi = 4.57680338072919e-09, func1 = 8.63757898539319e-09, 
        func2 = 9.67310953559064e-12, func3 = 6.16067405423415e-11, 
        func4 = 1.79601854916056e-09, func5 = 5.33081856435302e-09, 
        func6 = 1.35475097806648e-09, func7 = 6.307596459032e-11, 
        func8 = 1.95589328424745e-11), iter = 7L, estim.precis = 2.42776502280146e-09, 
        geemodel_time = c(1.11714999514232, 2.19949047967498, 
        0.30554265104939, 2.27879577791013, 4.2075894039037, 
        7.4241696905345, 8.46135945230513, 10.6255413850575, 
        10.6589244121687), geemodel = 0.776995995346339), bootse = c(0.081256008722138, 
    0.0973924422800027, 0.156707603213085, 0.113260165892004, 
    0.124390663394139, 0.12077453297644, 0.193231188535652, 0.226038718323591, 
    0.270063195232926)), list(modest = list(root = c(0.966398086366966, 
    2.16061122576632, 0.528020574817785, 1.72253366130914, 3.77960881091117, 
    5.86365993877043, 8.38271677867209, 10.647258206856, 11.8607252425992
    ), f.root = c(zi = 4.54613842487683e-07, func1 = 7.60950153666506e-07, 
    func2 = 1.01091199300463e-09, func3 = 4.65779671082744e-09, 
    func4 = 1.64277034475635e-07, func5 = 4.60216885907053e-07, 
    func6 = 1.24335365440931e-07, func7 = 5.01189365009758e-09, 
    func8 = 1.01484154413356e-09), iter = 7L, estim.precis = 2.19565413986208e-07, 
        geemodel_time = c(0.92619591655146, 3.71429615483051, 
        -4.51904973753777, 2.60786168556891, 2.42261540192468, 
        6.37008847662142, 7.18351899292946, 9.18250268067061, 
        9.6766780257975), geemodel = 0.350804665860763), bootse = c(0.0670690065243749, 
    0.103076971068908, 0.164211292606914, 0.127010217124487, 
    0.138405029994343, 0.128714075788799, 0.172825394614311, 
    0.213194308496767, 0.292029623200745)), list(modest = list(
        root = c(1.01517609904271, 2.01499664003809, 0.892212540131331, 
        2.01003289710691, 4.17264339580889, 5.8034940362985, 
        8.92140861221646, 10.1340720897462, 12.043924711154), 
        f.root = c(zi = 1.23324287448767e-08, func1 = 2.35951976845783e-08, 
        func2 = 1.19888169392013e-08, func3 = 5.54797632487669e-09, 
        func4 = 8.97933338794843e-10, func5 = 1.41317568758126e-10, 
        func6 = 1.1102417596387e-11, func7 = 1.59062867044479e-12, 
        func8 = 3.26040409948103e-13), iter = 9L, estim.precis = 6.05740996530697e-09, 
        geemodel_time = c(0.687774768526583, 4.89386116888283, 
        -12.239957029591, 4.00901079724114, 2.07183064528947, 
        4.80902842605447, 6.40543166909849, 8.31043602387897, 
        8.65169248318094), geemodel = 0.408203360335312), bootse = c(0.063762637809791, 
    0.0931889800579249, 0.159233256111545, 0.111541443578146, 
    0.118914937597214, 0.137250344990981, 0.188645577776733, 
    0.236081721694915, 0.244707756104469)), list(modest = list(
        root = c(0.962327900234842, 1.94895829100633, 0.850001927011425, 
        2.09726721964919, 4.02739796649023, 5.99699138546825, 
        8.47618349661574, 10.443442863386, 11.8543060361639), 
        f.root = c(zi = 5.25205989809763e-11, func1 = 9.9477648340951e-11, 
        func2 = -7.22061299640586e-14, func3 = 7.43086148169425e-13, 
        func4 = 1.97333815954437e-11, func5 = 6.10747563634106e-11, 
        func6 = 1.82684423144508e-11, func7 = 6.07014438713804e-13, 
        func8 = -1.38567328557347e-13), iter = 7L, estim.precis = 2.80706335156263e-11, 
        geemodel_time = c(1.1579291782068, 3.15049946255177, 
        -2.72201706000933, 2.46703021764372, 2.4095940743445, 
        6.48465540556337, 7.75978335874361, 9.61361288170764, 
        10.1956609523592), geemodel = 0.996697000502275), bootse = c(0.0693772992611445, 
    0.15701346527554, 0.21473707621141, 0.156855454800309, 0.165527485919891, 
    0.160720231893813, 0.252789790594323, 0.254736100367896, 
    0.452397200567287)), list(modest = list(root = c(1.05280361052503, 
    1.79129660572007, 1.31755836614864, 2.22611743285704, 4.1699269969593, 
    6.02674674523887, 8.54379277054918, 10.7689900268137, 11.5085710847982
    ), f.root = c(zi = -3.21964677141295e-14, func1 = 2.06501482580279e-14, 
    func2 = -5.42282690106644e-15, func3 = -1.73732556119077e-15, 
    func4 = 1.43218770176645e-14, func5 = 2.2884472095086e-14, 
    func6 = -3.46944695195361e-15, func7 = -1.01585406753202e-14, 
    func8 = -1.2490009027033e-16), iter = 11L, estim.precis = 1.23295561405233e-14, 
        geemodel_time = c(0.91324837772799, 2.74226908483522, 
        -1.31866502551296, 3.50700580262799, 5.48529629236133, 
        6.40547886318662, 9.03940146297363, 9.42068678232171, 
        10.870802232437), geemodel = 0.940091971209845), bootse = c(0.08446577807934, 
    0.133861714534476, 0.190562311516804, 0.123515689803776, 
    0.14844346112428, 0.146190385973805, 0.221761850707534, 0.255337143148825, 
    0.384073035546057)), list(modest = list(root = c(1.05798643409221, 
    1.93940561262719, 0.559940943860018, 2.29809838569376, 4.13361266262883, 
    5.99513036242218, 8.66605424298052, 10.3550000352126, 12.2821159226178
    ), f.root = c(zi = -6.46149800331841e-14, func1 = 1.21014309684142e-14, 
    func2 = -1.9670029494101e-14, func3 = -2.27561025578638e-14, 
    func4 = -1.39332989590457e-14, func5 = 1.52655665885959e-16, 
    func6 = 3.52738671605124e-14, func7 = 2.20730551891979e-14, 
    func8 = 9.47852907273727e-15), iter = 7L, estim.precis = 2.22282165667714e-14, 
        geemodel_time = c(0.957020491631668, 1.85568167049964, 
        1.10027092210901, 2.12208083887395, 5.30392514930306, 
        7.30578313702039, 9.10925196992607, 11.0166342785414, 
        11.6079200350462), geemodel = 0.802636781044158), bootse = c(0.0709028195263552, 
    0.121656002762746, 0.179527752489165, 0.107564125806035, 
    0.144650984070852, 0.128623458295025, 0.177599774971629, 
    0.195149846725701, 0.244045712498901)), list(modest = list(
        root = c(0.901050108927132, 2.04073142977297, 0.958089681172018, 
        1.94727049841366, 4.00990907037944, 5.95011089175021, 
        8.56497454136361, 10.3988162637273, 12.1408713619162), 
        f.root = c(zi = 1.10694938215694e-07, func1 = 1.78044780363429e-07, 
        func2 = 1.03606512258381e-09, func3 = 4.02603847482474e-08, 
        func4 = 1.05183033477507e-07, func5 = 2.95035299385793e-08, 
        func6 = 1.54135425256552e-09, func7 = 3.1086747065423e-10, 
        func8 = 1.99270082693829e-10), iter = 9L, estim.precis = 5.18638026302171e-08, 
        geemodel_time = c(0.729434971669451, 4.22836263135434, 
        -9.48675614428128, 6.5773520920405, 2.11392123976447, 
        5.03786223331789, 6.8304988285005, 8.77563279967519, 
        9.13604210877685), geemodel = 0.534086063183669), bootse = c(0.0760477081084704, 
    0.108255048408974, 0.160716443488166, 0.100661138833591, 
    0.134530596022411, 0.134357012600402, 0.187455520754401, 
    0.211394083037787, 0.201068095378199)), list(modest = list(
        root = c(0.988837680536595, 1.96376256523779, 0.878682790260888, 
        2.33928772885367, 4.23311718190883, 6.09488953261215, 
        8.84897289045388, 10.6247744345444, 11.8449018502011), 
        f.root = c(zi = 5.8428910992836e-07, func1 = 9.88523737532887e-07, 
        func2 = 6.21526530242278e-09, func3 = 1.71179342367545e-07, 
        func4 = 6.10202422188233e-07, func5 = 1.87344958157976e-07, 
        func6 = 8.61215879166544e-09, func7 = 1.7530266214344e-09, 
        func8 = 1.04646730170188e-09), iter = 9L, estim.precis = 2.84351832021358e-07, 
        geemodel_time = c(0.949217416594163, 2.04303638786331, 
        0.545789670207713, 3.63463278279949, 6.41549001795678, 
        6.79563406782189, 9.13444131747266, 11.1905063312989, 
        11.1897356364474), geemodel = 0.671109850849007), bootse = c(0.0924232738257666, 
    0.112642380358236, 0.179819575515618, 0.101891553637974, 
    0.140542417761558, 0.115019130880283, 0.166151862185151, 
    0.23891031506802, 0.231225627349399)), list(modest = list(
        root = c(1.00826051569303, 2.16903244777453, 0.754845328912829, 
        2.04101344513914, 4.16893035343003, 6.0149866928311, 
        8.70749127062445, 10.596122339496, 11.386798358456), 
        f.root = c(zi = 2.37809771874709e-12, func1 = 3.06721315013192e-12, 
        func2 = 3.14193115968919e-14, func3 = 5.14727149791838e-13, 
        func4 = 2.03416450350602e-12, func5 = 7.53924700447328e-13, 
        func6 = -1.49459932548713e-13, func7 = -4.85722573273506e-14, 
        func8 = -3.21687121385139e-14), iter = 12L, estim.precis = 1.00108304847063e-12, 
        geemodel_time = c(1.06238711638742, 3.77068609258766, 
        -3.67292074868282, 0.159593146108793, 6.21148385139869, 
        4.399240229002, 8.35378526125321, 8.74056054181108, 9.59766492827567
        ), geemodel = 0.719735958213652), bootse = c(0.0778402768793138, 
    0.154656319417929, 0.220004487887666, 0.135071380106449, 
    0.156948429590819, 0.158454683015272, 0.170229669117198, 
    0.250600168950646, 0.24327712765513)), list(modest = list(
        root = c(1.04939093660332, 1.96766064795866, 0.656991243592111, 
        2.27736311909326, 3.90866793000006, 5.9982840180628, 
        8.71153330138896, 10.327466780243, 11.4239184873969), 
        f.root = c(zi = 2.52064620509529e-07, func1 = 4.91667843549592e-07, 
        func2 = 2.47079753012392e-07, func3 = 1.23187168757366e-07, 
        func4 = 1.84879362652435e-08, func5 = 1.42012351878051e-09, 
        func6 = 2.32911193008389e-10, func7 = 7.8699911171265e-11, 
        func8 = 3.18667384824724e-11), iter = 8L, estim.precis = 1.26027880383952e-07, 
        geemodel_time = c(1.04714475256252, 4.70957698019025, 
        -12.1166393820401, 6.30144311878336, 0.822948507994406, 
        5.6556081998967, 6.5602286493917, 7.39152331609776, 8.96397326971259
        ), geemodel = 1.01150388403002), bootse = c(0.0918148703052853, 
    0.121789490070892, 0.184246931518496, 0.123591012482103, 
    0.131123159194724, 0.12286465225347, 0.199306433654759, 0.218023899340834, 
    0.242560836733037)), list(modest = list(root = c(0.992870944871069, 
    2.16444563087963, 0.523417108832309, 2.08752204031384, 3.80378012482375, 
    6.08141973110553, 8.03870498935009, 10.7859881493343, 11.5468681370473
    ), f.root = c(zi = 1.41428535549437e-10, func1 = 2.17988072037656e-10, 
    func2 = 1.87639660753636e-12, func3 = 4.39916159056253e-11, 
    func4 = 1.29656637938005e-10, func5 = 4.0057613476252e-11, 
    func6 = 1.35624844688209e-12, func7 = 3.76976228011472e-13, 
    func8 = 2.95360957913715e-13), iter = 7L, estim.precis = 6.41141619052577e-11, 
        geemodel_time = c(1.36699845453905, 2.89444400450829, 
        -2.41249761132052, 2.95871755614804, 3.90619699493616, 
        5.83237550904195, 7.46389436355884, 9.9791268334205, 
        10.4053709425428), geemodel = 1.01357139999704), bootse = c(0.0731912595721373, 
    0.130378297679756, 0.18468294609191, 0.121815291791927, 0.135426281594892, 
    0.135689431792137, 0.197458076676811, 0.221076689228697, 
    0.224934065390089)), list(modest = list(root = c(1.03042596344515, 
    2.07937555649555, 0.740992704179683, 2.02732750279182, 3.84983095140876, 
    5.68772077251987, 8.28962295832533, 10.3504614294382, 11.7322086924331
    ), f.root = c(zi = 3.5750418736491e-08, func1 = 5.61665673970424e-08, 
    func2 = 3.17453258125155e-10, func3 = 9.9686782925601e-09, 
    func4 = 3.43551123660468e-08, func5 = 1.09145885662798e-08, 
    func6 = 4.01314186417902e-10, func7 = 5.50994805337268e-11, 
    func8 = 2.71229705361975e-11), iter = 9L, estim.precis = 1.64395950282259e-08, 
        geemodel_time = c(0.813210328980636, 3.93722785416336, 
        -4.07439237595096, 1.13768901953916, 4.42050818967624, 
        4.96591571887773, 7.80645182446187, 8.63296596577103, 
        9.76579958728204), geemodel = 0.974740926443998), bootse = c(0.0802888804329253, 
    0.134191546357331, 0.205331676903701, 0.151238507908718, 
    0.159146631316137, 0.180093189641378, 0.220494840472326, 
    0.222113965036664, 0.263201519657365)), list(modest = list(
        root = c(0.934339241942445, 2.00836430535756, 0.859629111479082, 
        2.22452421880128, 3.84972565340551, 6.05681798704426, 
        8.44098345629901, 10.8410495542036, 11.9229127876139), 
        f.root = c(zi = 4.0822900615467e-12, func1 = 5.69189140264825e-12, 
        func2 = 1.16545662010026e-13, func3 = 1.2248466130238e-12, 
        func4 = 3.71968428281022e-12, func5 = 1.24982142690744e-12, 
        func6 = -9.45060002477405e-14, func7 = -7.99360577730113e-14, 
        func8 = -2.3259172365897e-14), iter = 16L, estim.precis = 1.80919785325923e-12, 
        geemodel_time = c(0.728575703280674, 1.84521649749104, 
        2.23289443265448, 0.610745481285043, 9.26548229174949, 
        6.30287091624635, 9.9067771617886, 10.9961586207833, 
        11.9944102709133), geemodel = 0.908854518027448), bootse = c(0.0802069995422743, 
    0.107519722805832, 0.170400530889178, 0.103679161028683, 
    0.125398233094122, 0.121850195137238, 0.191534961840566, 
    0.179891270197564, 0.189362762127583)), list(modest = list(
        root = c(0.920696598220125, 2.09802479916124, 0.499102676435687, 
        2.1068813161538, 3.96725482375515, 5.78160019589633, 
        8.69013550534698, 10.3871303813361, 11.6981826402988), 
        f.root = c(zi = 6.10352512975254e-08, func1 = 9.51487159062125e-08, 
        func2 = 2.03375727283323e-10, func3 = 3.80811034095263e-09, 
        func4 = 3.73632929873136e-08, func5 = 4.63778317416619e-08, 
        func6 = 6.59881038700405e-09, func7 = 4.13103759533406e-10, 
        func8 = 2.49753689951504e-10), iter = 8L, estim.precis = 2.79109162041598e-08, 
        geemodel_time = c(0.943677769906229, 2.82536870416341, 
        -1.13280048700968, 1.84361494294835, 4.92895515032041, 
        6.66325276983897, 8.60005104533743, 10.0393354306245, 
        10.5380328543126), geemodel = 0.749841787141558), bootse = c(0.0808800073029945, 
    0.113842744331134, 0.140333032325644, 0.109070085297902, 
    0.130461070830906, 0.122203714811095, 0.239115473491605, 
    0.227181036737843, 0.268511698494419)), list(modest = list(
        root = c(1.08690647953071, 1.91152394659948, 0.795780127370409, 
        2.18284607670613, 4.09501067992063, 5.9617236256217, 
        8.81348219100859, 10.5920078591025, 12.0065588510976), 
        f.root = c(zi = -3.41948691584548e-14, func1 = -6.66133814775094e-14, 
        func2 = 9.90158476044112e-15, func3 = 1.18342835531138e-14, 
        func4 = -1.64313007644523e-14, func5 = -2.66175970153881e-14, 
        func6 = -1.95642113620664e-14, func7 = -1.30316256104299e-14, 
        func8 = -8.4446338810551e-15), iter = 7L, estim.precis = 2.29592763981012e-14, 
        geemodel_time = c(1.10059494261165, 3.21410673445301, 
        -2.94997654927754, 2.15166502137328, 3.87019518238762, 
        5.12572870839986, 8.19249853328967, 9.12855971385804, 
        10.6023159701054), geemodel = 1.20501116647234), bootse = c(0.0718967243775498, 
    0.109129715864484, 0.152555828268797, 0.116933287334657, 
    0.126090863471152, 0.103136620643045, 0.159704695929515, 
    0.171362046515066, 0.228025569395294)), list(modest = list(
        root = c(1.08256314319569, 1.97815066829163, 0.635455518089525, 
        2.01481193413744, 3.93399063614617, 5.85080435373829, 
        8.51177052524882, 10.1124161335433, 11.3125961266463), 
        f.root = c(zi = 5.31880095522297e-11, func1 = 1.06161968105312e-10, 
        func2 = 5.3329229920962e-11, func3 = 2.86735218901768e-11, 
        func4 = 3.83300417230656e-12, func5 = 6.84896583891259e-13, 
        func6 = 3.84525744578923e-13, func7 = -1.01238462058006e-14, 
        func8 = -8.38218383591993e-14), iter = 7L, estim.precis = 2.73721224060024e-11, 
        geemodel_time = c(1.05455168012189, 4.45823601569503, 
        -7.51828768969313, 2.55854080545528, 1.78460074975251, 
        4.43551173561286, 6.95149156865174, 7.98750796566656, 
        8.62999075490144), geemodel = 0.661599428370999), bootse = c(0.0778991847997598, 
    0.135563032867571, 0.245645370350024, 0.11495243159886, 0.167390079290749, 
    0.147135965516849, 0.210211231351052, 0.297913303303531, 
    0.194411595689447)), list(modest = list(root = c(1.06845305755053, 
    1.9072478666101, 0.858261760103752, 2.00081802746073, 4.01739197370157, 
    5.97024468616615, 8.95986879372084, 10.2000089333135, 11.8100602762799
    ), f.root = c(zi = 6.40882034441681e-07, func1 = 1.10886710202873e-06, 
    func2 = 5.60806722114601e-07, func3 = 2.55623028771156e-07, 
    func4 = 3.46331514577969e-08, func5 = 2.43616019024451e-09, 
    func6 = 5.4662098805669e-10, func7 = 1.87093979198139e-10, 
    func8 = 1.03231035074551e-10), iter = 13L, estim.precis = 2.89342793889616e-07, 
        geemodel_time = c(0.846559623987753, 4.81130695824375, 
        -21.2966138868975, 7.09892785987589, 2.2700223352432, 
        4.60195800040385, 6.14144982913716, 8.07655751303144, 
        8.88585050910914), geemodel = 0.970313465293918), bootse = c(0.0655399087765999, 
    0.110094084314233, 0.189138507437098, 0.120908203662369, 
    0.134036715867475, 0.145965628526577, 0.189372885040363, 
    0.210160912083316, 0.285787427072301)), list(modest = list(
        root = c(0.916401707767662, 2.28732696199459, 0.692050874134723, 
        1.84773042288202, 3.61000506257388, 5.66186174766979, 
        7.90455091160828, 10.7100076648812, 11.5822571725633), 
        f.root = c(zi = 8.90947361442684e-08, func1 = 1.32061949487117e-07, 
        func2 = 1.15369465367569e-09, func3 = 1.80344553457612e-08, 
        func4 = 7.57847033738823e-08, func5 = 3.49043759624579e-08, 
        func6 = 1.61819729838086e-09, func7 = 1.00489196824816e-10, 
        func8 = 2.85047047814471e-11), iter = 6L, estim.precis = 3.91979006852388e-08, 
        geemodel_time = c(1.28703524809405, 3.08124265976975, 
        -3.0244795871698, 2.25728916468219, 3.24201717862906, 
        5.71463041226846, 6.85688035820425, 10.6412083996626, 
        9.36940936036378), geemodel = 1.4388255864972), bootse = c(0.0675035032851963, 
    0.12331063442085, 0.178137616539649, 0.106503622538002, 0.130313309190813, 
    0.130286811023124, 0.185401999376203, 0.23474208655345, 0.326133159389105
    )), list(modest = list(root = c(1.06958894992213, 2.14700824623231, 
    0.26327192967316, 2.09035189838176, 3.51310837484154, 5.91522984880545, 
    7.9754735482916, 10.7883648109855, 11.2491898264843), f.root = c(zi = 1.3171153057101e-10, 
    func1 = 2.39306574556508e-10, func2 = 8.32216240365113e-13, 
    func3 = 1.90000324693094e-11, func4 = 1.17425232731838e-10, 
    func5 = 9.24343102060021e-11, func6 = 1.13638543020045e-11, 
    func7 = 5.71834246620995e-13, func8 = 2.04790177871228e-13
    ), iter = 9L, estim.precis = 6.80944861668367e-11, geemodel_time = c(0.911686338561533, 
    3.32994382807033, -2.48158106209999, 2.14845754110754, 4.1629953962957, 
    6.62937536027019, 7.67477819616338, 9.71560452652935, 10.0931875627103
    ), geemodel = 0.898708884121197), bootse = c(0.0896229159670783, 
    0.0959655480828255, 0.162369232437363, 0.143886366276316, 
    0.129722303465086, 0.153039445167906, 0.202531432130113, 
    0.222654110218086, 0.203091666678261)), list(modest = list(
        root = c(0.94095831203921, 2.03846359488144, 0.534823290183243, 
        1.78692379538582, 4.03759125923942, 5.86035905354761, 
        8.79958965422362, 10.458521856783, 11.7068579008182), 
        f.root = c(zi = 2.44349662725796e-09, func1 = 3.86795417917085e-09, 
        func2 = 2.02497895017352e-09, func3 = 9.89991110573671e-10, 
        func4 = 1.38111355685311e-10, func5 = 1.43220271525604e-11, 
        func6 = 1.97905580812119e-12, func7 = 6.33271213246189e-13, 
        func8 = -2.67147415300428e-13), iter = 38L, estim.precis = 1.05352596938339e-09, 
        geemodel_time = c(0.876597987995575, 5.79016106780188, 
        -64.049383628269, 10.4048963688233, -0.954531402139443, 
        4.40654600671697, 5.12760676878432, 7.01762721254744, 
        7.7825912451863), geemodel = 0.683629223912704), bootse = c(0.0809944004325604, 
    14.1738470183444, 68.9383313957139, 162.622473653498, 735.112696443497, 
    918.147895795052, 984.804758322725, 1456.57217429938, 2600.41120715307
    )), list(modest = list(root = c(1.08857480474841, 1.9733720880109, 
    0.643618588882656, 1.91536726450982, 3.73477939182184, 5.77817528971844, 
    8.45659526214676, 10.8311269069687, 11.6952700280267), f.root = c(zi = 4.55629978191041e-11, 
    func1 = 6.57967014205951e-11, func2 = 3.39728245535298e-14, 
    func3 = 7.67307224702751e-13, func4 = 1.43998875323792e-11, 
    func5 = 3.79276332562739e-11, func6 = 1.0989403831374e-11, 
    func7 = 7.56818219205257e-13, func8 = 2.04669397749213e-13
    ), iter = 7L, estim.precis = 1.96043768362152e-11, geemodel_time = c(1.10799029932827, 
    3.94338891418558, -6.05797679299922, 2.48251542848321, 1.75531448873541, 
    5.69276441337634, 6.60152931858271, 9.14119566865283, 9.28300559028577
    ), geemodel = 0.884190830602661), bootse = c(0.0732458110479791, 
    0.11802792395536, 0.193562500641745, 0.103001150947331, 0.149113129272167, 
    0.131664955768019, 0.213438938669661, 0.201579318637422, 
    0.224243270371878)), list(modest = list(root = c(0.923894825740059, 
    2.02178878260515, 0.739755332057581, 2.38402346386902, 3.85939392197164, 
    6.26182805546413, 8.9400031582487, 10.2698319229087, 11.8493133290718
    ), f.root = c(zi = 1.18262086790111e-08, func1 = 1.88567605974299e-08, 
    func2 = 1.69171605109847e-10, func3 = 2.88810204918111e-09, 
    func4 = 1.1373635790124e-08, func5 = 4.21415360593591e-09, 
    func6 = 1.19752846527987e-10, func7 = 7.98329458095992e-12, 
    func8 = 4.9903206567059e-12), iter = 8L, estim.precis = 5.49563986539527e-09, 
        geemodel_time = c(0.943793691158197, 1.58499044584135, 
        2.44524516236474, 1.43373175861081, 6.87573441219868, 
        7.42311575463123, 9.55905172619808, 11.4439694387526, 
        11.5211008147501), geemodel = 1.00241843272564), bootse = c(0.0825689539940832, 
    0.0842299998566653, 0.161015111234571, 0.0963390614256021, 
    0.133703070508914, 0.119032675151449, 0.164230515165499, 
    0.176910055616989, 0.264322073447365)), list(modest = list(
        root = c(1.05697377182104, 1.95308899738588, 0.682592907284874, 
        1.98271956628505, 3.85575672378244, 5.72157821958152, 
        8.55278078764595, 10.4275927524302, 11.8789227285194), 
        f.root = c(zi = 9.20818976624105e-13, func1 = 4.28856949952205e-12, 
        func2 = 2.09043546361976e-12, func3 = 1.21911508665917e-12, 
        func4 = 6.27276008913213e-14, func5 = 4.36317648677687e-13, 
        func6 = 3.91700560875563e-15, func7 = -1.09807996029332e-14, 
        func8 = -1.57221241234295e-14), iter = 13L, estim.precis = 1.0054004672588e-12, 
        geemodel_time = c(0.777422426405278, 4.87622387808672, 
        -19.1885010457838, 7.59586744540589, -0.204582848274226, 
        5.23539846034219, 5.90218111958038, 8.49337986062639, 
        8.48651783122515), geemodel = 0.412932932146695), bootse = c(0.0695196826051666, 
    0.127053164848952, 0.20336521920394, 0.122065168273637, 0.153049531490081, 
    0.134418131921387, 0.175342047895148, 0.226141580444718, 
    0.258770952653684)), list(modest = list(root = c(0.951160781796828, 
    2.04865249455809, 0.686111524760179, 1.91271568119762, 3.75360259496937, 
    5.67198340553307, 8.38947392739464, 10.3798071390321, 11.508300872373
    ), f.root = c(zi = 7.01401145275504e-07, func1 = 1.17113692299498e-06, 
    func2 = 1.18295940126911e-08, func3 = 1.81823716055574e-07, 
    func4 = 7.00745563131377e-07, func5 = 2.64082040263292e-07, 
    func6 = 6.82192315850749e-09, func7 = 3.59792903803502e-10, 
    func8 = 1.52589121893421e-10), iter = 8L, estim.precis = 3.37594809657513e-07, 
        geemodel_time = c(0.926321704150565, 1.85748713181565, 
        1.44728675942142, 1.35151619719207, 6.39364213469621, 
        6.96635639304645, 9.18519428361986, 10.8228652560919, 
        11.4375314663087), geemodel = 0.850402751404022), bootse = c(0.0794474201676644, 
    0.114262563833096, 0.178247519511471, 0.134676357991478, 
    0.133534014185101, 0.130926522043888, 0.222145210243287, 
    0.214596882870583, 0.284537707319249)), list(modest = list(
        root = c(0.903818369515861, 2.036232961536, 0.601432298339052, 
        2.23798341818962, 3.81441653816848, 6.17816375243064, 
        8.25084800111796, 10.9670164225012, 11.4057315892508), 
        f.root = c(zi = 4.57411886145564e-14, func1 = 1.6286971771251e-13, 
        func2 = 3.53371845673855e-14, func3 = 2.53720655596368e-14, 
        func4 = -1.00475183728577e-14, func5 = -5.98479599211998e-15, 
        func6 = -3.64291929955129e-16, func7 = 3.3584246494911e-15, 
        func8 = 3.38618022510673e-15), iter = 8L, estim.precis = 3.24957075137355e-14, 
        geemodel_time = c(0.958473579400413, 2.07054795543592, 
        0.811012295190812, 1.87716550275373, 5.54789036834132, 
        7.38157458451086, 8.43071534114314, 11.3163171430757, 
        11.2790027121492), geemodel = 0.676270804463177), bootse = c(0.0958093040899722, 
    0.122163548091218, 0.183046652565177, 0.115248350985797, 
    0.15383110860254, 0.142951506693882, 0.177952127365931, 0.200878079893016, 
    0.247398601032712)), list(modest = list(root = c(1.16155538203356, 
    1.76714038811795, 0.983575973783964, 2.17659979761223, 4.13941128190325, 
    5.97944077894613, 8.90547900970648, 10.6242758162636, 12.4180291151275
    ), f.root = c(zi = 9.59268886546738e-10, func1 = 1.59927993070852e-09, 
    func2 = 8.42594704295388e-10, func3 = 4.26657201810319e-10, 
    func4 = 5.22850235329386e-11, func5 = -6.99648672330966e-13, 
    func6 = -3.39185624032012e-12, func7 = -1.33781180577941e-12, 
    func8 = -7.50789404604935e-13), iter = 19L, estim.precis = 4.31807317001882e-10, 
        geemodel_time = c(1.27053233935084, 5.78985835650546, 
        -32.254747808823, 5.33983229540339, -0.0413819779364175, 
        3.02881704230644, 4.90475595386299, 6.93138608899095, 
        7.75873735483042), geemodel = 1.39053853073303), bootse = c(0.0647363736982458, 
    0.102206301826526, 0.202976834503262, 0.099016159125423, 
    0.15016159300572, 0.128856785034, 0.181943055438582, 0.202374446928839, 
    0.272376700140732)), list(modest = list(root = c(0.956908183426786, 
    1.98545481822163, 0.81243105085278, 2.10067225683437, 4.00220473441265, 
    5.88258302602441, 8.5987975460458, 10.8093970781695, 11.6950208276168
    ), f.root = c(zi = 7.19868609166952e-12, func1 = 1.29748434218868e-11, 
    func2 = 1.83741910575463e-13, func3 = 2.15125139924055e-12, 
    func4 = 7.37657388819003e-12, func5 = 2.9348745655966e-12, 
    func6 = 4.98767693812852e-14, func7 = -5.0414533658838e-14, 
    func8 = -4.16056078478277e-14), iter = 10L, estim.precis = 3.66242979867188e-12, 
        geemodel_time = c(0.656198218256563, 4.44238758560335, 
        -9.13872659245061, 2.32916306151077, 3.21862530403252, 
        5.65682370149275, 7.13018511969726, 8.35867094031753, 
        9.05222301641017), geemodel = 0.535550200870008), bootse = c(0.0723626693380189, 
    0.109806111747007, 0.179541634318921, 0.109282135115167, 
    0.129232716132146, 0.133927668121158, 0.169180509331516, 
    0.202995849000184, 0.272677625869162)), list(modest = list(
        root = c(1.04626035157061, 1.87805273865901, 0.774903349463853, 
        2.2409858906178, 4.05637209832047, 5.97111083605682, 
        8.84537752273049, 10.580954611464, 11.7405451117016), 
        f.root = c(zi = -1.66089364483923e-13, func1 = -1.66866520601161e-13, 
        func2 = -2.692290834716e-14, func3 = -3.31540350728687e-14, 
        func4 = -4.32269237765626e-14, func5 = -4.62407889756378e-14, 
        func6 = -8.77076189453874e-15, func7 = -6.61276589042359e-15, 
        func8 = -1.16018306073329e-14), iter = 8L, estim.precis = 5.66095444055121e-14, 
        geemodel_time = c(1.04806806292341, 2.89493837674039, 
        -1.70868842070606, 2.49781929561587, 4.24992231224445, 
        6.53597561784885, 7.77036493888251, 10.5757020560393, 
        10.0853512438016), geemodel = 0.910658207854208), bootse = c(0.084831138731319, 
    0.107729819145296, 0.219292185651384, 0.102156745306085, 
    0.141417760831637, 0.144347465715086, 0.170348133954467, 
    0.268946437638598, 0.235605124298098)), list(modest = list(
        root = c(0.975443619593358, 2.13765081040384, 0.677199494363825, 
        2.00513437318089, 3.9651574797336, 5.91932086014148, 
        8.3814384053815, 10.7082087833818, 10.9852189401143), 
        f.root = c(zi = -1.75415237890775e-14, func1 = -7.0832228971085e-14, 
        func2 = 3.5527136788005e-15, func3 = -1.27508138596244e-14, 
        func4 = -1.63896674010289e-14, func5 = 3.8372083288607e-15, 
        func6 = -1.90958360235527e-14, func7 = -1.7874590696465e-14, 
        func8 = 3.80251385934116e-15), iter = 9L, estim.precis = 1.84085662897595e-14, 
        geemodel_time = c(0.80232090278184, -0.915237427481029, 
        7.57965762044756, 1.19693242888945, 10.9707411479356, 
        9.4641360953364, 12.8922092766334, 13.497631199485, 14.206149559172
        ), geemodel = 0.67905833996687), bootse = c(0.0780019707796792, 
    0.108171364733271, 0.178963155528918, 0.123469447128508, 
    0.141938906302199, 0.124207545403832, 0.195582168363901, 
    0.218356787078943, 0.268670853221402)), list(modest = list(
        root = c(0.947797320055848, 2.07397212348439, 0.780957529786181, 
        1.92341402664174, 4.26228688592946, 6.14730109067749, 
        8.76128676902175, 10.4068066496868, 12.0813241166169), 
        f.root = c(zi = 1.50738310722431e-11, func1 = 2.30699903625009e-11, 
        func2 = -3.20341084387998e-14, func3 = 2.78332912273527e-13, 
        func4 = 5.22519527645926e-12, func5 = 1.38131589499935e-11, 
        func6 = 3.68960417773678e-12, func7 = 1.94844140821715e-13, 
        func8 = 3.45452833006021e-14), iter = 7L, estim.precis = 6.8235040315298e-12, 
        geemodel_time = c(0.840839918580418, 3.95117496703756, 
        -4.377199981541, 2.38132047418321, 2.93727752843063, 
        5.77641773866933, 7.65147729549121, 8.6619568026692, 
        9.8049850244583), geemodel = 0.776859196803753), bootse = c(0.0878715128623909, 
    0.107360590045263, 0.159017734588153, 0.120024330248678, 
    0.123241417790352, 0.127799215506758, 0.182606703773975, 
    0.214119244292013, 0.207674708740115)), list(modest = list(
        root = c(1.00637105272829, 2.12530689435952, 0.642948939881945, 
        1.87266036191934, 3.948806824063, 5.6362835204901, 8.85182143281634, 
        9.92576994236616, 11.9728440224311), f.root = c(zi = -3.68371999570627e-13, 
        func1 = -2.93653990013354e-13, func2 = -2.18158824338843e-14, 
        func3 = -4.73301953185512e-14, func4 = 3.71924713249427e-15, 
        func5 = 2.49522624784504e-14, func6 = -2.93352581809403e-14, 
        func7 = -2.91988655476416e-14, func8 = -7.49400541621981e-15
        ), iter = 21L, estim.precis = 9.17635228991292e-14, geemodel_time = c(0.860356926034888, 
        4.33986800824701, -7.605991347117, 2.31119378360816, 
        5.60791989035637, 4.14218312078514, 7.32377887300786, 
        8.46815363564057, 9.24091530032205), geemodel = 0.73725891135219), 
        bootse = c(0.0626660759882571, 849.868253263794, 900.24033565562, 
        846.837341663861, 853.136880467562, 302.835630662887, 
        1491.8840145126, 443.010087914604, 960.948953932691)), 
    list(modest = list(root = c(1.00028055517018, 1.87717102549081, 
    1.04978912408755, 2.08641341040184, 4.24570225304167, 6.10263745557872, 
    8.69215308746795, 10.4513371951406, 11.9878349866124), f.root = c(zi = 2.21542784117901e-11, 
    func1 = 3.01290103976726e-11, func2 = 3.81339368414645e-12, 
    func3 = 4.7407910930275e-12, func4 = 1.3636133888717e-11, 
    func5 = 5.50999025052124e-12, func6 = -8.23646706393788e-15, 
    func7 = -5.2208237732998e-14, func8 = -7.04991620636974e-15
    ), iter = 7L, estim.precis = 8.89456581631979e-12, geemodel_time = c(1.09385922987997, 
    3.83981987432838, -6.27323376122397, 3.13503350879517, 2.70511668223018, 
    5.16414090320832, 7.18388871286259, 9.50976650107953, 8.96424680489323
    ), geemodel = 1.12450571545853), bootse = c(0.0641769734343213, 
    0.117131826459609, 0.167133327195847, 0.118540593185992, 
    0.131319745389471, 0.119095912183919, 0.174438207087517, 
    0.316019648454, 0.331796355772582)), list(modest = list(root = c(1.00360275133068, 
    1.99141615856812, 0.894352318418352, 2.05859243459505, 4.176109137285, 
    6.19786591333532, 8.58688639772451, 10.7188958662993, 11.4639940253616
    ), f.root = c(zi = 1.30484831495359e-07, func1 = 1.99339091233597e-07, 
    func2 = 1.20842511344699e-09, func3 = 3.47513057945956e-08, 
    func4 = 1.20343836307752e-07, func5 = 4.09429362357994e-08, 
    func6 = 1.33018362991066e-09, func7 = 2.31178118315079e-10, 
    func8 = 1.32776154654346e-10), iter = 8L, estim.precis = 5.87516182314922e-08, 
        geemodel_time = c(0.918148550183199, 3.32100013078485, 
        -2.47129016010763, 2.02393516364544, 4.95372006951056, 
        5.31195777118357, 8.00515094769818, 9.55207474216049, 
        10.0742442171734), geemodel = 0.556923533331192), bootse = c(0.0723404754370083, 
    0.132087437039694, 0.161115121658043, 0.139782949775323, 
    0.133718966120474, 0.1384577382628, 0.144565871391884, 0.201414747279486, 
    0.174238974558671)), list(modest = list(root = c(1.08572852307284, 
    1.78996216469118, 1.14552798963997, 2.30721774781644, 4.43394945485339, 
    6.21408899412146, 9.29196816154166, 10.3107027979304, 12.2084065194976
    ), f.root = c(zi = 1.34225963677181e-13, func1 = 6.92779167366098e-14, 
    func2 = 3.39311911901063e-14, func3 = 3.13915560212763e-14, 
    func4 = -3.1412372702988e-14, func5 = -2.66442683888313e-14, 
    func6 = 1.67366120962242e-14, func7 = 7.3153288981942e-15, 
    func8 = -6.87492597573058e-16), iter = 7L, estim.precis = 3.90691891454427e-14, 
        geemodel_time = c(0.741254015924324, 3.34596482326795, 
        -1.92278463053117, 2.40829106924073, 3.92629933449157, 
        5.91165566944371, 7.85946712473103, 9.93499936110652, 
        10.2468456209654), geemodel = 0.893055689721221), bootse = c(0.0593724237404527, 
    0.084734924465544, 0.160999568654858, 0.117052907302616, 
    0.107088764180009, 0.118564190239105, 0.143620872994035, 
    0.200567655906963, 0.236703222176792)), list(modest = list(
        root = c(1.08126549067487, 2.09900341540015, 0.649634972982485, 
        2.01022462012531, 3.80771218487179, 6.18907907724786, 
        8.54649138688026, 10.4909797126825, 11.1538266847508), 
        f.root = c(zi = 6.79770083777953e-07, func1 = 1.10525921082072e-06, 
        func2 = 7.50526976678323e-09, func3 = 2.00717650444826e-07, 
        func4 = 6.5625475401121e-07, func5 = 2.26942684533604e-07, 
        func6 = 8.6606285962243e-09, func7 = 1.09894732550075e-09, 
        func8 = 6.20341999990615e-10), iter = 6L, estim.precis = 3.20758841252979e-07, 
        geemodel_time = c(1.24332256016805, 0.521783119748213, 
        4.17013493851374, 1.45639889821374, 7.62874223938594, 
        7.48911625358249, 11.2024429428931, 11.7703490027944, 
        12.8696695186788), geemodel = 1.0066937949518), bootse = c(0.0723480884647934, 
    0.0952410597099585, 0.192982159230873, 0.122214997696467, 
    0.13691503104435, 0.123745449544084, 0.154268015729856, 0.181831984565503, 
    0.251023031231782)), list(modest = list(root = c(0.920199415473233, 
    2.02445073737129, 0.668459028345445, 2.19154812634784, 3.93265958122143, 
    6.04094322172081, 8.39758733729008, 10.9614124913868, 11.5089888066456
    ), f.root = c(zi = 1.95177207729103e-13, func1 = 3.77808895279941e-13, 
    func2 = 6.30745455865167e-14, func3 = 5.8786309153902e-14, 
    func4 = 2.65898414397725e-14, func5 = 1.76616533897889e-14, 
    func6 = 6.04516436908398e-14, func7 = 3.49165141244612e-14, 
    func8 = 9.71098201851817e-15), iter = 21L, estim.precis = 9.37975102680936e-14, 
        geemodel_time = c(1.1546676005247, 5.28071775234878, 
        -33.1742363540845, 3.68439220637954, 2.5546444095827, 
        3.59926282235441, 6.08890851359672, 7.14684581354313, 
        8.22826866080736), geemodel = 1.04953127330352), bootse = c(0.0952671683134096, 
    12.1982444101371, 40.5847045056491, 20.2143610789229, 128.632848857977, 
    1237.79055317983, 1598.13944219967, 2143.09926087578, 293.042569635402
    )), list(modest = list(root = c(1.08416285916721, 1.83688244809258, 
    0.677505058813388, 2.13702408232547, 4.20711082295948, 6.14333399479212, 
    9.01538527580316, 10.4972509295659, 12.1818916987893), f.root = c(zi = 4.38180286499446e-08, 
    func1 = 7.67810461876905e-08, func2 = 7.07790812071174e-10, 
    func3 = 1.25182536003798e-08, func4 = 4.48162876809377e-08, 
    func5 = 1.78425224187442e-08, func6 = 5.52283798554987e-10, 
    func7 = 5.60031504677483e-11, func8 = 4.08114514405256e-11
    ), iter = 7L, estim.precis = 2.19036697500257e-08, geemodel_time = c(0.769023416055529, 
    1.95398042346083, 1.33900533987127, 1.9029998434837, 6.15540603455559, 
    7.01258750526616, 9.70204412513659, 10.7662967554918, 12.0457812974787
    ), geemodel = 0.719065452259383), bootse = c(0.0730001818038643, 
    0.136632803684837, 0.189303594021523, 0.116934725961956, 
    0.160192299691046, 0.133679206488108, 0.237603186381058, 
    0.267025943110735, 0.286561692623078)), list(modest = list(
        root = c(1.06104497179767, 1.98569813329725, 0.568639022877473, 
        2.00254906597239, 3.50658566179479, 5.65308770024199, 
        8.19067311124541, 10.4042713839021, 11.7681577276025), 
        f.root = c(zi = 3.87689880199105e-13, func1 = 4.81614748082393e-13, 
        func2 = 5.22229828825438e-14, func3 = 1.01391117723892e-13, 
        func4 = 2.24598117881669e-13, func5 = 9.24399445878521e-14, 
        func6 = 1.18238752122579e-14, func7 = -1.01585406753202e-14, 
        func8 = -9.18709552877317e-15), iter = 10L, estim.precis = 1.52347366974867e-13, 
        geemodel_time = c(0.963978602911743, 3.17261485990002, 
        -3.50792769675229, 3.17718134112174, 4.37710254193919, 
        5.39469624691713, 7.76957236346143, 9.94176066372096, 
        10.1186349537058), geemodel = 0.876854836722516), bootse = c(0.0843097793335102, 
    0.112188036481529, 0.158713697576277, 0.1133399978452, 0.127299423710943, 
    0.0950313842090737, 0.201119435627383, 0.243717913381986, 
    0.311356060485218)), list(modest = list(root = c(1.02289133220507, 
    1.93522063044705, 0.861298723239611, 2.06251305868579, 4.08654914866541, 
    6.11125935283452, 8.72888855117556, 10.3003945400213, 11.9440911744273
    ), f.root = c(zi = 2.69329003543817e-12, func1 = 4.89897011846097e-12, 
    func2 = 1.46480050311482e-13, func3 = 9.78161995845994e-13, 
    func4 = 3.09528791486713e-12, func5 = 9.40081346101351e-13, 
    func6 = -2.40168995802037e-13, func7 = -5.21015522392254e-14, 
    func8 = -2.33979502439752e-14), iter = 7L, estim.precis = 1.45199332881226e-12, 
        geemodel_time = c(1.16944666381126, 1.97950823125467, 
        0.630008203752275, 2.01896734239422, 5.5415151228474, 
        6.44123654966972, 9.54820619258636, 10.4756356741406, 
        11.273366340299), geemodel = 0.767979693173834), bootse = c(0.0814173223734114, 
    0.138588486252939, 0.203800571060627, 0.112009959298536, 
    0.157345403217309, 0.139248885415311, 0.184550517047982, 
    0.239369321535536, 0.213285869263297)), list(modest = list(
        root = c(1.08649157716122, 1.8788075027712, 0.854133187187496, 
        2.39993808035605, 4.1317976339182, 6.22204828677963, 
        8.62434230705121, 11.0391284393665, 11.5393751600445), 
        f.root = c(zi = 1.90800365507116e-07, func1 = 2.63458332150357e-07, 
        func2 = 4.15812083098821e-08, func3 = 5.66624736020316e-09, 
        func4 = 1.89229723557283e-09, func5 = 8.91061860907282e-10, 
        func6 = 2.6811547426675e-10, func7 = 1.41497067535079e-10, 
        func8 = 1.04912328824369e-10), iter = 8L, estim.precis = 5.60893374771849e-08, 
        geemodel_time = c(0.976258059060391, -2.23255084512756, 
        9.38701442922149, 2.83259148256031, 11.0568470282918, 
        11.1922256300043, 13.7016255722999, 15.3517960109992, 
        15.6476337121954), geemodel = 0.917008816405143), bootse = c(0.0803379550096439, 
    0.103215324900773, 0.157661683092419, 0.10590080021423, 0.120959349906367, 
    0.143339540206002, 0.16892135140834, 0.272288338921005, 0.356178277394185
    )), list(modest = list(root = c(0.974345876268972, 2.07679684042475, 
    0.519312109599857, 1.91746397724019, 3.93829463231654, 5.67083834422525, 
    8.60993886938997, 10.6010696936386, 11.2784335558641), f.root = c(zi = 3.86379460204367e-07, 
    func1 = 6.52419821833838e-07, func2 = 5.57254439814692e-09, 
    func3 = 1.06823228540609e-07, func4 = 3.84101666611736e-07, 
    func5 = 1.48581603285737e-07, func6 = 4.54346917380666e-09, 
    func7 = 1.68612901418896e-10, func8 = 1.06320618975531e-10
    ), iter = 8L, estim.precis = 1.87632969729848e-07, geemodel_time = c(0.833845197204042, 
    2.18575408178147, 0.796257020904104, 1.75669418666759, 6.11668096851853, 
    6.87392914126742, 9.1003258133035, 10.878704435184, 10.8408010499586
    ), geemodel = 0.471778199546105), bootse = c(0.069402819774925, 
    0.131036028268669, 0.235799462613886, 0.134002614636552, 
    0.17554834602926, 0.115441401004966, 0.203044704129745, 0.279017880126227, 
    0.258348778042453)), list(modest = list(root = c(1.08881926406387, 
    2.03596225189397, 0.554620577925138, 2.23061991688044, 3.8648425524751, 
    5.90585056473982, 8.62100685704683, 10.1707185598059, 11.8153623455008
    ), f.root = c(zi = 1.06581410364015e-13, func1 = 1.89626092605977e-13, 
    func2 = 3.20299342604358e-14, func3 = 6.16798279118314e-14, 
    func4 = 6.39696629001207e-14, func5 = 1.34059430223488e-14, 
    func6 = -1.09356967925578e-14, func7 = -1.14352971536391e-14, 
    func8 = 8.03176969377262e-16), iter = 7L, estim.precis = 5.44963379978114e-14, 
        geemodel_time = c(0.999126326670701, 3.55729089288883, 
        -5.08271351892146, 3.43601922637835, 2.69364050119872, 
        5.95095276255857, 7.04249993306032, 9.54383502649215, 
        9.84266732494993), geemodel = 0.916660614702635), bootse = c(0.0734612942263801, 
    0.117117428973545, 0.178308404186853, 0.0955511544228893, 
    0.137035085193317, 0.12628871005505, 0.204325435300786, 0.202329057814545, 
    0.269939197353119)), list(modest = list(root = c(0.982386052105662, 
    1.83608601945018, 0.888680183771907, 1.94435700424251, 4.18893337744563, 
    5.97334844395801, 8.68344563251764, 10.6062700914624, 12.0819406791532
    ), f.root = c(zi = 8.41958724961955e-11, func1 = 1.30713218027267e-10, 
    func2 = 6.52599987938096e-11, func3 = 3.48222324051971e-11, 
    func4 = 5.82236732785124e-12, func5 = -9.20374887414255e-14, 
    func6 = 7.26640969617165e-14, func7 = -4.68652894269894e-14, 
    func8 = -1.52865594531607e-13), iter = 20L, estim.precis = 3.56864579466647e-11, 
        geemodel_time = c(0.964807026761961, 4.96861722420667, 
        -32.7936329782517, 7.31874456145311, -0.692797863899529, 
        5.8112054535461, 5.0179309667038, 8.11691233929451, 8.44330785182824
        ), geemodel = 0.616854158402311), bootse = c(0.0936362879416661, 
    0.12745665511681, 0.203125430483583, 0.141576334236894, 0.158783084961471, 
    0.152758955960841, 0.214425470952027, 0.287378825370606, 
    0.260701954824789)), list(modest = list(root = c(0.868810129237043, 
    2.13704405802225, 0.716059832809306, 2.00064232813001, 3.86147655418085, 
    5.60662379695408, 8.43668366372322, 10.3507814874922, 11.6226567222118
    ), f.root = c(zi = 6.37156993832377e-13, func1 = 8.03801469828613e-14, 
    func2 = 2.04702831833707e-13, func3 = 1.00253139123652e-13, 
    func4 = -3.30846461338297e-14, func5 = -3.09752223870419e-14, 
    func6 = 5.91193760612896e-15, func7 = 6.61623533737554e-15, 
    func8 = 1.41531751596258e-15), iter = 12L, estim.precis = 1.22277385639215e-13, 
        geemodel_time = c(0.858033533648625, 4.90949969844095, 
        -17.9599572940893, 5.58351484883048, -0.846620305729728, 
        5.79658866906356, 5.01772184794324, 8.32076216066998, 
        8.59969175791347), geemodel = 0.853978518634082), bootse = c(0.0969931496415528, 
    0.116643611642086, 0.168116628621165, 0.121552421830422, 
    0.134171407179772, 0.116717074438564, 0.196310103283772, 
    0.251580507983822, 0.186541052317819)), list(modest = list(
        root = c(1.02051788541619, 2.05346849494311, 0.679677777673421, 
        1.92470198343148, 3.63198678504848, 5.59395637153403, 
        8.2618488768073, 10.3626798009378, 11.626902737597), 
        f.root = c(zi = 3.80235842811771e-11, func1 = 5.43464162561236e-11, 
        func2 = 7.44668215979516e-13, func3 = 8.43430880692608e-12, 
        func4 = 3.24676813212577e-11, func5 = 1.27173688246884e-11, 
        func6 = -1.89653848181592e-13, func7 = -2.06155035940457e-13, 
        func8 = -1.71986990621376e-14), iter = 8L, estim.precis = 1.63496705877041e-11, 
        geemodel_time = c(1.27057422629162, 4.1918069026091, 
        -8.1529415696595, 3.68629239130365, 2.29893168210788, 
        3.84178754226254, 7.1937923757265, 7.85202694654425, 
        9.05868094534778), geemodel = 0.934638766000872), bootse = c(0.0791341229697257, 
    0.122919526974953, 0.198595613886079, 0.113905359003026, 
    0.14085052058426, 0.160872393096108, 0.195315890369334, 0.285587985403269, 
    0.330592766169661)), list(modest = list(root = c(1.04653157483491, 
    2.04753989196135, 0.730104249758163, 2.23776497844465, 4.15949590620882, 
    6.19588215030063, 8.55521123974547, 10.7123129458047, 11.6590074131757
    ), f.root = c(zi = 2.74023478352703e-08, func1 = 4.03985561669984e-08, 
    func2 = 3.07490727324833e-10, func3 = 5.50343925986851e-09, 
    func4 = 2.37052015239492e-08, func5 = 1.04305879764562e-08, 
    func6 = 3.33222893722507e-10, func7 = -5.07895982215789e-12, 
    func8 = -2.85314293350068e-12), iter = 7L, estim.precis = 1.20098642762606e-08, 
        geemodel_time = c(1.12872162376059, 0.302953076987335, 
        4.03097891411809, 3.32267110876224, 7.67143915397427, 
        8.91997478929667, 10.2640567902561, 13.0509524475928, 
        12.9789704427736), geemodel = 0.953431504373507), bootse = c(0.0633509824787234, 
    0.102313222843192, 0.140464836054211, 0.107087279444572, 
    0.133937486550134, 0.108542255289179, 0.157533304195523, 
    0.236945093487551, 0.208028479952662)), list(modest = list(
        root = c(0.961202422138413, 2.00570118278895, 1.00531403741552, 
        2.11377951476202, 4.18480587250142, 6.24233243070388, 
        8.8341096034951, 10.996894561987, 11.3736736229163), 
        f.root = c(zi = 9.93965920681461e-09, func1 = 1.4860268127137e-08, 
        func2 = 1.12325773682365e-10, func3 = 2.5688639548882e-09, 
        func4 = 9.05577395016177e-09, func5 = 2.91916614492127e-09, 
        func6 = 1.10641544537327e-10, func7 = 2.26370428478562e-11, 
        func8 = 1.04806927025969e-11), iter = 9L, estim.precis = 4.39997960418811e-09, 
        geemodel_time = c(1.05664265800313, 1.40006171712906, 
        2.51235413330342, 1.50537159266431, 7.59686217259768, 
        7.75181843817469, 8.9474255263114, 12.2940322601055, 
        11.4630311576815), geemodel = 0.779149864319665), bootse = c(0.0709070119513156, 
    0.126718342514561, 0.197951673328079, 0.132350665112981, 
    0.146509337269931, 0.126398961798498, 0.199776933032509, 
    0.198771447130413, 0.323989620388908)), list(modest = list(
        root = c(0.930932862460738, 2.06008129857605, 0.847454116255823, 
        2.07820707840216, 3.91091257799372, 5.89739206526625, 
        8.45384551349694, 10.4628438408444, 11.5784173082807), 
        f.root = c(zi = -1.35891298214119e-13, func1 = -1.05138120432002e-13, 
        func2 = 8.08381139805192e-15, func3 = -5.82867087928207e-15, 
        func4 = -3.61377594515488e-14, func5 = -5.42899059041702e-14, 
        func6 = -1.85962356624714e-14, func7 = -1.75051217011363e-15, 
        func8 = -8.34401991944844e-15), iter = 8L, estim.precis = 4.15622593368009e-14, 
        geemodel_time = c(1.11351369312777, 4.68275606114038, 
        -8.75766183589996, 2.91517033828555, 2.03020955983571, 
        4.00352969635054, 6.93277855230193, 7.47098496767119, 
        8.52805922453307), geemodel = 1.08095389369574), bootse = c(0.0818034516870527, 
    0.121419380328626, 0.194219089247626, 0.136721849061961, 
    0.143487269886972, 0.145447755461994, 0.213185491614653, 
    0.241209730234185, 0.250368084521562)), list(modest = list(
        root = c(1.04981588303864, 2.01441804281798, 0.688079081979557, 
        2.15906964915485, 3.87347726450274, 5.78142577219949, 
        8.56991177618364, 10.2658343835996, 11.7816871365998), 
        f.root = c(zi = 2.69211654635448e-08, func1 = 4.6578898071914e-08, 
        func2 = 2.38659176171607e-08, func3 = 1.19481537511068e-08, 
        func4 = 1.61676694254709e-09, func5 = 8.40420510961337e-11, 
        func6 = 1.84169176220203e-11, func7 = 5.03494923705106e-12, 
        func8 = 2.80494204252246e-12), iter = 20L, estim.precis = 1.23379111895857e-08, 
        geemodel_time = c(1.06278307102111, 4.7513735379069, 
        -32.7520881971535, 6.20213047942628, 1.48061781216288, 
        4.09421392913986, 5.69493471487506, 8.66755545226452, 
        8.23321069694335), geemodel = 0.757125831102709), bootse = c(0.0810014226223964, 
    0.117804136832782, 0.195721498011829, 0.13050392411473, 0.160478611608372, 
    0.12126443428759, 0.241199145290569, 0.314057227623002, 0.22018776797661
    )), list(modest = list(root = c(1.04436328923058, 2.13228870192688, 
    0.529471779025898, 1.97094610453067, 3.7582892463742, 5.6727873687951, 
    8.27131154726347, 10.3957833532886, 11.7954481518274), f.root = c(zi = 4.39506098182108e-07, 
    func1 = 7.94723324371027e-07, func2 = 5.69286884299913e-09, 
    func3 = 1.46403738937595e-07, func4 = 4.70188019921491e-07, 
    func5 = 1.62472040265982e-07, func6 = 6.16921606855225e-09, 
    func7 = 1.05773664133002e-09, func8 = 1.09698902218958e-09
    ), iter = 12L, estim.precis = 2.25256670250364e-07, geemodel_time = c(0.846321228966645, 
    3.36582481699485, -2.50426910825895, 2.64545857830843, 5.81093866456081, 
    4.55418116862583, 8.52331217533204, 9.3082154964655, 10.3604293502483
    ), geemodel = 0.687645513527067), bootse = c(0.0586350919756743, 
    0.154817127430796, 0.239451244572681, 0.136847631250987, 
    0.18180320702928, 0.139339907951882, 0.224824977286392, 0.2297961221027, 
    0.310963005173632)), list(modest = list(root = c(1.03918246385055, 
    1.88842707056573, 0.839236943703228, 2.26434208649075, 4.07298118129959, 
    6.01563685537813, 8.8344058370609, 10.2676830234755, 11.9181484927508
    ), f.root = c(zi = 4.1107619908054e-07, func1 = 6.42507106962675e-07, 
    func2 = 3.32237407935781e-07, func3 = 1.59742229883034e-07, 
    func4 = 2.21324993180706e-08, func5 = 1.76064227728411e-09, 
    func6 = 3.63393274950823e-10, func7 = 1.14354494623603e-10, 
    func8 = 7.53036799583384e-11), iter = 8L, estim.precis = 1.74445459656324e-07, 
        geemodel_time = c(1.27544930044943, 4.5381654229687, 
        -10.6578607845179, 3.4410102094506, 1.41239485552159, 
        4.53008211229701, 6.24894942285103, 8.23199825763041, 
        8.24695213766847), geemodel = 1.05869541489547), bootse = c(0.0665228451415402, 
    0.131186473470923, 0.229476929952699, 0.104267938487387, 
    0.174990229914545, 0.137523477696717, 0.246763733277312, 
    0.214485577511882, 0.227463346682598)), list(modest = list(
        root = c(1.04075987896525, 1.98829184695145, 0.525623113921664, 
        2.06255402545611, 3.87795712859765, 5.75988801019858, 
        8.49893578831924, 10.6108566419939, 12.1834990758793), 
        f.root = c(zi = 7.22921722484671e-12, func1 = 1.22872823027365e-11, 
        func2 = 4.19764049908178e-13, func3 = 2.17331708185498e-12, 
        func4 = 6.69671956776696e-12, func5 = 2.62525816515334e-12, 
        func6 = 1.94599544811602e-13, func7 = 2.38697950294409e-14, 
        func8 = 8.1150364206195e-15), iter = 8L, estim.precis = 3.51757141872536e-12, 
        geemodel_time = c(0.860153718560173, 1.61110010614573, 
        1.95983489297376, 1.6514512723813, 6.52452193596981, 
        7.36994505689537, 8.7638784861543, 11.8170311323799, 
        11.7152567823904), geemodel = 0.350622988511629), bootse = c(0.0807178240930048, 
    0.122263759453562, 0.192133185196941, 0.119299435613558, 
    0.154360025086363, 0.134861882426038, 0.192648976065941, 
    0.225600745571507, 0.278360149167371)), list(modest = list(
        root = c(0.95771852735067, 2.1520979799085, 0.722747220166018, 
        1.98736719964053, 3.80789913928087, 5.79580158395376, 
        8.44813364265573, 10.2623461528281, 11.5825366022277), 
        f.root = c(zi = 4.1547955076382e-08, func1 = 7.90856883314817e-08, 
        func2 = 7.9134887531751e-10, func3 = 1.2065142973236e-08, 
        func4 = 4.62759423003334e-08, func5 = 1.90845841352427e-08, 
        func6 = 4.76688190656493e-10, func7 = 4.99252522732484e-11, 
        func8 = 3.6559602567543e-11), iter = 8L, estim.precis = 2.21570927486101e-08, 
        geemodel_time = c(0.713238967672479, 1.81679582111692, 
        1.8510337051086, 2.09624690850774, 6.5427600509058, 7.2920102956476, 
        9.54594911013649, 11.6916624265646, 10.8536103667646), 
        geemodel = 0.188509144147513), bootse = c(0.0750390303343634, 
    0.103077211671013, 0.213697280309229, 0.103769624334698, 
    0.14860839990038, 0.120544744324806, 0.208751009325964, 0.259593587354711, 
    0.483388317829219)), list(modest = list(root = c(1.00588995473222, 
    2.06958254301831, 0.510514128227243, 2.09434269888564, 3.71671428579445, 
    5.67931730849359, 8.35756332140744, 10.4273320162446, 11.7210221127611
    ), f.root = c(zi = 1.22769916455212e-09, func1 = 1.79908754560643e-09, 
    func2 = 9.15277909019352e-10, func3 = 4.70898556259591e-10, 
    func4 = 6.63160776293026e-11, func5 = -1.2090328738168e-13, 
    func6 = 5.32907051820075e-15, func7 = -1.96821725584329e-13, 
    func8 = -8.63094318237501e-14), iter = 16L, estim.precis = 4.97743179620233e-10, 
        geemodel_time = c(1.06795681468883, 5.03985710008019, 
        -25.3633642964048, 4.71398745582755, 2.45454549270729, 
        3.83194640722667, 5.49279113600551, 7.95849375986699, 
        7.94021723952226), geemodel = 0.964802911995629), bootse = c(0.0729692505716582, 
    0.124474070639303, 0.157381297663355, 0.110862492139337, 
    0.14605035424648, 0.131299673783674, 0.225414739825042, 0.190651284243684, 
    0.239405857294556)), list(modest = list(root = c(0.849900897784046, 
    1.94078594942033, 0.928423107394494, 2.30372218991587, 4.04938371440406, 
    6.21043250915277, 8.67565180659827, 10.9012735129443, 12.0264795369594
    ), f.root = c(zi = 1.68870842642832e-07, func1 = 2.84762707636332e-07, 
    func2 = 2.86593331230824e-09, func3 = 4.81180950947895e-08, 
    func4 = 1.69538589445128e-07, func5 = 6.0730314360713e-08, 
    func6 = 2.00580488329827e-09, func7 = 2.94291896407728e-10, 
    func8 = 2.56696212571662e-10), iter = 7L, estim.precis = 8.19381417204868e-08, 
        geemodel_time = c(1.19803487687107, 3.40699945104144, 
        -5.50431044566455, 3.04033831977925, 3.45815450152732, 
        5.32021950493847, 7.79772529035711, 8.85488633496403, 
        10.2117871219961), geemodel = 1.18243179284824), bootse = c(0.0720242530709414, 
    0.133719000049512, 0.166313621133752, 0.130990182581668, 
    0.143004346987943, 0.130283984081091, 0.214941813404636, 
    0.25140780826816, 0.258023981928636)), list(modest = list(
        root = c(1.0418742777518, 1.90805202348648, 0.846481385416767, 
        1.97534227763681, 3.93101974092458, 5.76036237743062, 
        8.46437982345901, 10.5404301220129, 11.6754785659184), 
        f.root = c(zi = 7.08205893928948e-09, func1 = 1.01879086278345e-08, 
        func2 = 6.97173430097564e-11, func3 = 1.71123087228109e-09, 
        func4 = 6.2095802494627e-09, func5 = 2.11695466018069e-09, 
        func6 = 5.15159026548417e-11, func7 = 2.40585329436271e-13, 
        func8 = -1.25205401602102e-13), iter = 9L, estim.precis = 3.04770359838268e-09, 
        geemodel_time = c(0.744799126243872, 2.88386846298406, 
        -0.580265475375087, 1.31948565279554, 5.4102072125897, 
        6.57579200304138, 8.28252835418363, 10.0721466181839, 
        10.4749160865655), geemodel = 0.438014042078497), bootse = c(0.0714386767636061, 
    0.12715024135247, 0.185571215848766, 0.120592620366366, 0.148391022979292, 
    0.142559965761258, 0.184936780740332, 0.214756849641647, 
    0.237624379548455)), list(modest = list(root = c(1.04767945848978, 
    1.9583613963536, 0.923958719648491, 2.07383087202731, 4.09379763599389, 
    6.23414030143658, 8.53720645841979, 10.9125538216376, 11.2162046600218
    ), f.root = c(zi = 9.10136442711096e-07, func1 = 1.44877109675701e-06, 
    func2 = 1.01315109005801e-08, func3 = 2.69058729573945e-07, 
    func4 = 8.59228304575304e-07, func5 = 2.93005196161378e-07, 
    func6 = 1.12485357695036e-08, func7 = 1.86517347400272e-09, 
    func8 = 9.81940091737687e-10), iter = 12L, estim.precis = 4.2271410333495e-07, 
        geemodel_time = c(1.02897999553447, 3.93581273180428, 
        -6.03830090345045, 1.0922261327431, 5.32722798517674, 
        5.08102767760214, 6.83917911171342, 9.12785745995742, 
        9.46069484535647), geemodel = 0.81973431848854), bootse = c(0.0722686623070236, 
    0.0959328150159694, 0.155185299649439, 0.109214651997108, 
    0.121415189989227, 0.109103113709892, 0.163077390726364, 
    0.152045994635496, 0.202922176900192)), list(modest = list(
        root = c(1.03438647919263, 2.13883649211524, 0.556488859897488, 
        1.89859617778972, 3.72006995860217, 5.61001765266379, 
        8.59200735600212, 10.266028880242, 11.9471505378068), 
        f.root = c(zi = 7.63763374767024e-09, func1 = 1.45439189580543e-08, 
        func2 = 1.3218524365366e-11, func3 = 8.63222826552601e-11, 
        func4 = 3.26839655340194e-09, func5 = 8.77547121080902e-09, 
        func6 = 2.27762092519512e-09, func7 = 9.69045677035041e-11, 
        func8 = 2.78654113672339e-11), iter = 7L, estim.precis = 4.08081690902466e-09, 
        geemodel_time = c(0.930074210920823, 3.67711145078075, 
        -5.04756545643804, 2.91307959216256, 2.26773897489431, 
        6.23580520851412, 6.90271781056722, 9.55462004739058, 
        9.78625346385877), geemodel = 0.662131271041412), bootse = c(0.0666987199832705, 
    0.0995643992363498, 0.147262290177008, 0.101732447565503, 
    0.133913346412821, 0.131454335423848, 0.180758607871645, 
    0.237343100181642, 0.291608611099111)), list(modest = list(
        root = c(0.919559869279887, 2.1850353006828, 0.239259507067735, 
        1.94073397601607, 3.4706186136094, 5.79988080148501, 
        7.91301316739793, 10.9295577344378, 11.1498154687537), 
        f.root = c(zi = 1.34381394900629e-12, func1 = 1.22257759471722e-12, 
        func2 = 1.02834407655905e-14, func3 = 2.49421143461159e-13, 
        func4 = 8.93340956764632e-13, func5 = 3.39700489959682e-13, 
        func6 = -2.73392419813945e-14, func7 = -7.9658502016855e-15, 
        func8 = -2.24820162486594e-15), iter = 11L, estim.precis = 4.55187874275836e-13, 
        geemodel_time = c(0.92238798714668, 4.22924282972083, 
        -8.36246476891361, 3.69234524567154, 3.08922747556402, 
        5.26301319084613, 5.92749909229348, 9.55993395623099, 
        8.34675038092293), geemodel = 0.623544103789041), bootse = c(0.0854441205649324, 
    0.122974203616378, 0.189818766730765, 0.104680045723611, 
    0.163449444020079, 0.134344927854508, 0.192945847262332, 
    0.260789153094597, 0.384072397174068)), list(modest = list(
        root = c(0.912232159666454, 2.09543862648744, 0.624023441207613, 
        2.23338466072388, 3.92987011337392, 5.97034118091391, 
        8.47377649993291, 10.5902913677398, 11.3136200358615), 
        f.root = c(zi = 1.22508891919892e-10, func1 = 2.26458074514824e-10, 
        func2 = 2.55594989617691e-11, func3 = 1.08669906406789e-10, 
        func4 = 8.34521375614461e-11, func5 = 4.78292405681202e-12, 
        func6 = 1.02973185533983e-12, func7 = 5.1741250173265e-13, 
        func8 = 1.62532313996433e-13), iter = 10L, estim.precis = 6.36823455658446e-11, 
        geemodel_time = c(0.727114022805928, 4.20558169287019, 
        -6.76150875320442, 5.33146466178475, 2.70021514527474, 
        5.5958271384099, 6.46793770604935, 9.41422482386613, 
        8.29678761309242), geemodel = 0.520691974374555), bootse = c(0.0862723900068454, 
    0.11130965175057, 0.20060830961729, 0.113058053763662, 0.12556537870467, 
    0.152281210404734, 0.178909796594709, 0.275441052639327, 
    0.352371958107189)), list(modest = list(root = c(0.977395210268621, 
    1.87116911852775, 1.13364654894373, 1.99992827861597, 4.07378680024551, 
    6.03094029999081, 8.81518053544211, 10.7187394356957, 11.9212941873969
    ), f.root = c(zi = 8.99313956637116e-12, func1 = 1.60214064237607e-11, 
    func2 = -5.23414760156011e-14, func3 = 4.11293340964874e-13, 
    func4 = 6.29412494346226e-12, func5 = 8.39578406797159e-12, 
    func6 = 1.41858746971479e-12, func7 = -2.74780198594726e-15, 
    func8 = 5.27374910234968e-15), iter = 7L, estim.precis = 4.62163320437214e-12, 
        geemodel_time = c(1.01120303857234, 3.65040849675282, 
        -4.68166786607997, 2.32739577259981, 2.82193443329979, 
        5.76486848999854, 7.33355269746228, 9.3216591598447, 
        9.88204533845663), geemodel = 0.888452906573908), bootse = c(0.0630850205940221, 
    0.0947743426933195, 0.158253197635208, 0.117389019519265, 
    0.121190827378736, 0.146013017996043, 0.196313425105211, 
    0.240120238366066, 0.254329931080041)), list(modest = list(
        root = c(1.03095086911175, 1.98662637952978, 0.648828167592374, 
        2.09449473568438, 3.89939362671466, 6.13899461118294, 
        8.8083866930949, 10.4666784514984, 11.5013965500732), 
        f.root = c(zi = 1.4033219031262e-12, func1 = 2.02660110915076e-12, 
        func2 = 5.93414206662146e-14, func3 = 3.85969034510936e-13, 
        func4 = 1.27407806527202e-12, func5 = 3.84878272915307e-13, 
        func6 = 5.91193760612896e-15, func7 = -1.08246744900953e-15, 
        func8 = -1.03528297046296e-14), iter = 10L, estim.precis = 6.16837448933467e-13, 
        geemodel_time = c(1.00252069915133, 3.58097937718451, 
        -4.82227857236002, 3.87634973966093, 3.87945319724048, 
        5.7425021369918, 6.90758555319639, 9.92269841891465, 
        9.39697829022288), geemodel = 0.881379393467062), bootse = c(0.075517725839421, 
    0.102906794356969, 0.160093263838881, 0.0882284290290471, 
    0.134560376927302, 0.115951726622881, 0.169677623976547, 
    0.176248001645589, 0.192242152015434)), list(modest = list(
        root = c(0.991505677436496, 2.00613444923741, 1.0056717231573, 
        2.17587921969949, 4.24326530227218, 6.03025503290334, 
        8.97690946794935, 10.2747646751752, 11.9218871614535), 
        f.root = c(zi = 9.27701360176059e-09, func1 = 1.57738729855694e-08, 
        func2 = 8.14080345975664e-09, func3 = 4.1880585457954e-09, 
        func4 = 6.03628369511e-10, func5 = 4.31136237821761e-11, 
        func6 = 2.9829957948202e-12, func7 = -1.77785564048349e-12, 
        func8 = -1.32709728623004e-12), iter = 14L, estim.precis = 4.22584205943297e-09, 
        geemodel_time = c(1.12204231612947, 4.63210001631699, 
        -20.973616633468, 4.6563088858161, 1.93201157816117, 
        5.46569904520072, 6.05372562464183, 8.33553696826796, 
        8.69548630555649), geemodel = 1.22772634706159), bootse = c(0.0750890802085291, 
    0.106789409287631, 0.168361007853728, 0.119820759855737, 
    0.112564063641812, 0.133908410235997, 0.161540488216915, 
    0.193312001037308, 0.187978232603079)), list(modest = list(
        root = c(1.18955334081686, 1.83635007216877, 0.646843245720786, 
        2.06886826869065, 3.85732134404395, 6.15239197521197, 
        8.66769337200669, 10.4191061966225, 12.0176534149144), 
        f.root = c(zi = -5.06816810741384e-14, func1 = -1.87627691161651e-14, 
        func2 = 1.50435219836709e-14, func3 = 1.68198788230711e-14, 
        func4 = -1.36696209906972e-14, func5 = -1.32429602238568e-14, 
        func6 = -1.16295861829485e-14, func7 = 4.9960036108132e-16, 
        func8 = -6.12010442324618e-15), iter = 18L, estim.precis = 1.62744136865417e-14, 
        geemodel_time = c(1.05965499988618, 4.2677917645411, 
        -12.2276315529773, 4.76977348923821, 3.81172913719208, 
        5.67408363489064, 6.42403794222189, 8.46725720887332, 
        9.4946955726146), geemodel = 0.906594284877606), bootse = c(0.0797389074367361, 
    0.108597584837473, 0.160326651531002, 0.11976335705749, 0.129449282419999, 
    0.112908487729422, 0.158221622205831, 0.212911857984054, 
    0.239377142189426)), list(modest = list(root = c(1.14730346884161, 
    1.95960047667907, 0.548996630565752, 2.1170246111368, 3.83604469183127, 
    5.86323239718849, 8.75916682428317, 10.5060159267267, 11.9216321983956
    ), f.root = c(zi = 4.7134518510461e-13, func1 = 4.15778522722121e-13, 
    func2 = -2.10088023366861e-14, func3 = -9.57613691441412e-15, 
    func4 = 4.84889906005037e-14, func5 = 2.41306974402278e-13, 
    func6 = 1.24407428803153e-13, func7 = 1.02348685082632e-14, 
    func8 = -9.38138455808257e-15), iter = 8L, estim.precis = 1.50169810438901e-13, 
        geemodel_time = c(0.864295812335182, 3.3385635579274, 
        -2.97417821908172, 3.33603407402892, 2.69727873648998, 
        7.17618981854862, 6.63131244313851, 10.4800703025989, 
        9.68787285008093), geemodel = 0.54640573436322), bootse = c(0.069611815256709, 
    0.124330048265554, 0.212335638331288, 0.11817171338254, 0.149864816199612, 
    0.142482497918455, 0.19924638161852, 0.24870608808145, 0.236338009539498
    )), list(modest = list(root = c(0.999457795614824, 1.98943405888736, 
    0.804539354334821, 2.13200666343679, 4.25352634511123, 5.97845618222903, 
    8.83978265498827, 10.5934694128915, 11.3752032938488), f.root = c(zi = 1.02751470665297e-08, 
    func1 = 1.64776805533506e-08, func2 = 1.42572800787555e-10, 
    func3 = 2.59665744727642e-09, func4 = 9.87736872848366e-09, 
    func5 = 3.73905887848802e-09, func6 = 1.12637066340682e-10, 
    func7 = 2.21245244347301e-12, func8 = 4.91523488577172e-13
    ), iter = 7L, estim.precis = 4.80264739079874e-09, geemodel_time = c(0.888187820481245, 
    3.5254726259188, -3.31516578093169, 2.14214209011732, 3.91581240756856, 
    5.75987593927565, 7.938052734612, 9.24071480218555, 10.2953645684783
    ), geemodel = 0.700740012155452), bootse = c(0.07663415135254, 
    0.108657281107682, 0.205165120699273, 0.117894290241992, 
    0.139772766540755, 0.115258355543904, 0.159788741009146, 
    0.156202049020005, 0.171878436749986)), list(modest = list(
        root = c(1.01432593455364, 2.07308577369223, 0.735839676054932, 
        2.01817229708653, 3.91099095646965, 5.8727443480634, 
        8.64891178562352, 10.4307282871023, 11.571334443513), 
        f.root = c(zi = -2.33257857473745e-13, func1 = -3.39506200930373e-13, 
        func2 = -3.9415085778538e-15, func3 = -3.44169137633799e-14, 
        func4 = -1.06858966120171e-13, func5 = -9.65743530609818e-14, 
        func6 = -6.72380987692955e-14, func7 = -1.68476343986868e-14, 
        func8 = 3.99680288865056e-15), iter = 31L, estim.precis = 1.00293148442571e-13, 
        geemodel_time = c(0.757238910105155, 5.46292323878748, 
        -51.2470371282184, 5.69552414631126, 2.88428452449166, 
        2.82292201974638, 6.59195801671817, 7.1510676379239, 
        8.13887045157291), geemodel = 0.673943744013472), bootse = c(0.0799481577340108, 
    0.500079948066146, 18.6221093116638, 1.41068109987911, 0.45444992314529, 
    267.184054651352, 384.605561403101, 304.425728075469, 214.14751161743
    )), list(modest = list(root = c(0.98933915815322, 2.05652907295148, 
    0.701403006624995, 2.23316836601198, 4.18665043743484, 6.25343052459276, 
    8.83142302372198, 10.542831357009, 11.8294202813965), f.root = c(zi = 1.2401191185063e-13, 
    func1 = 1.29340982368831e-13, func2 = 2.96568325452995e-14, 
    func3 = 4.35415592470179e-14, func4 = 2.93005366063664e-14, 
    func5 = 2.7450264283857e-14, func6 = 1.24761312392252e-14, 
    func7 = 7.66053886991358e-15, func8 = 1.19904086659517e-14
    ), iter = 7L, estim.precis = 4.61587961863436e-14, geemodel_time = c(0.901526298756516, 
    3.88132799875022, -5.23107055027262, 2.37380791808096, 3.10860882972377, 
    5.28211124704798, 7.64856563362263, 9.00581987309657, 9.69552188218858
    ), geemodel = 0.655920881286222), bootse = c(0.0708441938082506, 
    0.102974704782123, 0.158799768686991, 0.107082723594037, 
    0.120511291031984, 0.120843220394631, 0.168175157536631, 
    0.200592667538314, 0.179066692515297)), list(modest = list(
        root = c(1.03045211256828, 1.97646146095017, 0.909627891034311, 
        2.17537064350644, 4.29187708490775, 6.27300884743105, 
        8.99616731870521, 10.4674828989156, 11.7869597981184), 
        f.root = c(zi = 5.53845858064506e-12, func1 = 7.32991445318021e-12, 
        func2 = 2.57904808620424e-13, func3 = -5.18668441529258e-13, 
        func4 = 5.14904091586388e-13, func5 = 9.0965127073103e-13, 
        func6 = 1.0373832869115e-12, func7 = 5.91249271764127e-13, 
        func8 = 3.75699471533153e-13), iter = 9L, estim.precis = 1.89709263072235e-12, 
        geemodel_time = c(0.959984809800704, -2.52600462974111, 
        9.33335782128621, 3.52627520716476, 11.851337968953, 
        10.9720277348142, 14.620187336586, 15.3685101648614, 
        15.8876498417989), geemodel = 0.700502467787951), bootse = c(0.0785548722307395, 
    0.120606167012373, 0.18357710163107, 0.12315679065558, 0.105416213796025, 
    0.1351366355657, 0.155121452603355, 0.192217948495842, 0.216541647916528
    )), list(modest = list(root = c(1.08672506231518, 1.83287010887968, 
    1.14175928229252, 1.85195478555664, 4.07727368697658, 5.89482471402589, 
    8.93428061394079, 10.4170450308215, 12.1573902688007), f.root = c(zi = 3.6440402695348e-08, 
    func1 = 5.98999763123942e-08, func2 = 4.06386702934969e-10, 
    func3 = 1.07337049136055e-08, func4 = 3.67917000335723e-08, 
    func5 = 1.12427859487452e-08, func6 = 4.58237392475525e-10, 
    func7 = 8.67130256487769e-11, func8 = 3.98719113281487e-11
    ), iter = 15L, estim.precis = 1.73444198817836e-08, geemodel_time = c(0.862163610449014, 
    5.05796539914779, -18.4635903534409, 4.3911010189855, 2.89519756542319, 
    4.85460026364296, 5.66038601106926, 8.25222618580024, 8.3465158154947
    ), geemodel = 0.468601435993954), bootse = c(0.0863934828528606, 
    0.123592552660978, 0.155562260664346, 0.118355173185258, 
    0.154492113396555, 0.109736197026386, 0.185761006820517, 
    0.203519026415503, 0.235480983603088)), list(modest = list(
        root = c(0.970814121253313, 1.72074240310887, 1.45559067369192, 
        2.15476151692853, 4.3996165741239, 5.86052800592481, 
        9.01236416007682, 11.0175702355231, 11.8532889328312), 
        f.root = c(zi = 4.18328518492217e-08, func1 = 6.6718638391805e-08, 
        func2 = 3.40051406755304e-08, func3 = 1.68987352444638e-08, 
        func4 = 2.21466677115256e-09, func5 = 1.56028484566122e-10, 
        func6 = 3.10724258822948e-11, func7 = 7.14703296544883e-12, 
        func8 = 4.37228031557879e-12), iter = 17L, estim.precis = 1.79854059062114e-08, 
        geemodel_time = c(1.10113982411089, 4.94135365652896, 
        -27.7826379973327, 5.75856503874187, 0.774100560577304, 
        4.51558781803187, 6.09418823012155, 7.84420906878899, 
        8.44940793411148), geemodel = 0.761281823479042), bootse = c(0.0722213573593436, 
    0.091209512086529, 0.164524232083461, 0.109511635009348, 
    0.114680025791515, 0.110422697568925, 0.170783353743963, 
    0.217961756804566, 0.197392727199502)), list(modest = list(
        root = c(0.909695130634579, 2.19609812437413, 0.442518974546695, 
        2.17916451472849, 3.73124853820864, 5.73034883637578, 
        8.41448341146842, 10.3539610231718, 11.9218284329927), 
        f.root = c(zi = 1.15965126390449e-09, func1 = 1.77542736068403e-09, 
        func2 = 1.15172304202341e-11, func3 = 1.83271842146837e-10, 
        func4 = 9.53010786172021e-10, func5 = 5.75145930881149e-10, 
        func6 = 3.76348396891046e-11, func7 = 1.55797597045648e-12, 
        func8 = 5.12217655443403e-13), iter = 8L, estim.precis = 5.21969938613753e-10, 
        geemodel_time = c(1.014003111982, 3.51492081054973, -3.30349690485139, 
        1.30984533876318, 4.0371296661291, 5.83665234006112, 
        7.61949025929626, 8.97510789945319, 10.2635388123947), 
        geemodel = 0.81961563011943), bootse = c(0.070368660152399, 
    0.100896437126291, 0.178704029959598, 0.10768724016984, 0.133796484116059, 
    0.110477586905001, 0.16654994111762, 0.207849065278161, 0.206432281360467
    )), list(modest = list(root = c(0.948496412916775, 2.05069573251839, 
    0.672489178753144, 2.16210926797426, 3.89970697746403, 6.17393239319203, 
    8.72550512412813, 10.4855820462822, 11.6525953000558), f.root = c(zi = 1.86003434876625e-11, 
    func1 = 2.49535947460799e-11, func2 = 2.25486296301369e-13, 
    func3 = 4.22389900833764e-12, func4 = 1.4652057345188e-11, 
    func5 = 5.59594037774502e-12, func6 = 1.56319401867222e-13, 
    func7 = 1.11022302462516e-14, func8 = -3.95516952522712e-15
    ), iter = 8L, estim.precis = 7.6025220069948e-12, geemodel_time = c(1.14997130406816, 
    2.5842569662054, -1.06742091361501, 1.88200726808077, 5.62658361496291, 
    5.11092509845997, 9.36790795565989, 9.77819548379084, 11.2368331754742
    ), geemodel = 0.705389376714776), bootse = c(0.0719683443974094, 
    0.0865115868054146, 0.173040671227368, 0.126886360675868, 
    0.117331714385842, 0.1381295549146, 0.190892738340968, 0.218132861980581, 
    0.375295141578863)), list(modest = list(root = c(1.06347202428792, 
    1.93728421985787, 0.763822461642392, 1.99859656643305, 3.92624960520112, 
    5.85721740352502, 8.80879591845997, 10.2006854356884, 12.2430214041185
    ), f.root = c(zi = 1.85797142115973e-08, func1 = 2.9628692721495e-08, 
    func2 = 1.97193820300479e-10, func3 = 5.32733174241073e-09, 
    func4 = 1.79810078493325e-08, func5 = 5.8079232100744e-09, 
    func6 = 2.27363035914898e-10, func7 = 3.20836690548276e-11, 
    func8 = 1.61649582608447e-11), iter = 12L, estim.precis = 8.64416391316012e-09, 
        geemodel_time = c(0.834913086330771, 0.676660962297795, 
        4.43987810552204, 0.405113559650021, 10.1531951639752, 
        7.27113610226385, 11.174165652361, 12.0769616941618, 
        13.1409206707995), geemodel = 1.02995333442058), bootse = c(0.0670006721587901, 
    0.105564828114042, 0.173117165828102, 0.101823679359982, 
    0.127221721836654, 0.111832786953605, 0.196549570754589, 
    0.18454809701435, 0.371761721333192)), list(modest = list(
        root = c(1.04103098042411, 2.0706248237115, 0.581952788741042, 
        2.1556562424699, 3.83137807752336, 6.10525190980203, 
        8.47293128632208, 10.470494334419, 11.922348542731), 
        f.root = c(zi = -1.33004718350094e-13, func1 = 6.17950135506362e-13, 
        func2 = 2.72559752545476e-14, func3 = 1.45300438347817e-13, 
        func4 = 1.75012782044348e-13, func5 = -4.05231403988182e-14, 
        func6 = 5.61772850460329e-14, func7 = 3.04825609198645e-14, 
        func8 = 1.38083988687754e-14), iter = 8L, estim.precis = 1.37723937192962e-13, 
        geemodel_time = c(0.93582577374576, 2.71377987846352, 
        -1.3420223833527, 4.06566689335479, 4.08740719813326, 
        6.66621826513027, 8.42804003397312, 10.3682822839401, 
        10.6204037278071), geemodel = 0.948546459609728), bootse = c(0.0730320630816957, 
    0.110386007238744, 0.190381286596897, 0.117647425386096, 
    0.142308038821726, 0.145045346430176, 0.178371647426307, 
    0.255081097819306, 0.228751045855428)), list(modest = list(
        root = c(1.13779135709076, 1.96693877273325, 0.574341872351388, 
        2.30870684947977, 4.0409587395368, 6.216681846001, 8.63292935004672, 
        10.7010330892399, 11.4497197812619), f.root = c(zi = -5.96189764223709e-14, 
        func1 = -1.24122934153093e-13, func2 = 3.33344463143703e-14, 
        func3 = 3.86912724081867e-14, func4 = 2.22044604925031e-16, 
        func5 = -1.71529457304587e-14, func6 = -4.18658163692243e-14, 
        func7 = -3.74145159298678e-14, func8 = -2.30440666548759e-14
        ), iter = 11L, estim.precis = 4.17185576208191e-14, geemodel_time = c(1.01801865289003, 
        4.68379087082731, -14.5884814753642, 4.40439041569792, 
        3.09933175038574, 3.69267230617331, 7.197830139224, 7.7436201189248, 
        8.98113699681932), geemodel = 0.718547651334324), bootse = c(0.0808330360064475, 
    0.110754064803982, 0.159406273578121, 0.113170114830595, 
    0.127134465745569, 0.116833807799746, 0.172112032030616, 
    0.152426380946786, 0.206438852174938)), list(modest = list(
        root = c(0.951625971285879, 2.20081510001901, 0.525472044023617, 
        1.71548459361459, 3.90298322289119, 5.77092273783327, 
        8.37919089657197, 10.3474656639655, 11.6790594138302), 
        f.root = c(zi = 3.07682075928462e-07, func1 = 4.27883845577348e-07, 
        func2 = 2.46810280546406e-10, func3 = 9.34449678746674e-09, 
        func4 = 1.11010576934795e-07, func5 = 2.37674038125815e-07, 
        func6 = 6.65803639998686e-08, func7 = 2.92183831296366e-09, 
        func8 = 2.90217259946157e-11), iter = 6L, estim.precis = 1.29263674185918e-07, 
        geemodel_time = c(0.927629982995087, 3.37798667272756, 
        -2.32054255659682, 1.62222591092636, 3.557861197405, 
        5.5293139970738, 8.33489752869882, 8.92354552181806, 
        10.1755181414456), geemodel = 0.925671553319661), bootse = c(0.0795263168401275, 
    0.118811909986165, 0.183909590805336, 0.122023956716718, 
    0.143402420482173, 0.127110016434963, 0.198650180463925, 
    0.197794993072459, 0.266374971818176)), list(modest = list(
        root = c(0.994776117259194, 2.02914313846509, 0.813085318451313, 
        1.88284011096059, 3.89477279721354, 5.62258889467236, 
        8.47445275673455, 10.0160330916749, 12.1189616947712), 
        f.root = c(zi = 9.33281452120127e-10, func1 = 1.29900956657991e-09, 
        func2 = 1.15664457178699e-11, func3 = 2.12274081992647e-10, 
        func4 = 7.64476093539912e-10, func5 = 2.90659052382125e-10, 
        func6 = 9.9429769973014e-12, func7 = 1.95252147783265e-12, 
        func8 = 1.23783622241191e-12), iter = 17L, estim.precis = 3.91600003003349e-10, 
        geemodel_time = c(1.14003059486084, 4.86181131411309, 
        -11.4868757877645, 3.43331279423312, 3.88576228931275, 
        3.37513363403788, 6.37238993264466, 7.89636921597952, 
        8.44879572444747), geemodel = 0.984533126823501), bootse = c(1303.28567985147, 
    17375615549.966, 17372887471.4924, 17356943439.2044, 17368098015.3802, 
    17357343827.1777, 17372787164.9462, 17337804113.9369, 17375480772.5947
    )), list(modest = list(root = c(0.958548705390675, 2.29150125820854, 
    0.222798597854314, 2.05842352037132, 3.78237260691295, 5.82767327447198, 
    8.44539631729841, 10.3788102868613, 11.0964113873063), f.root = c(zi = 2.5024426975051e-13, 
    func1 = 3.35065308831872e-13, func2 = 4.27297086602607e-14, 
    func3 = 7.80469439076725e-14, func4 = 9.3118221466959e-14, 
    func5 = 4.80449013906536e-14, func6 = 9.27036225562006e-15, 
    func7 = 1.0769163338864e-14, func8 = 1.45612688573493e-14
    ), iter = 10L, estim.precis = 9.79833498288624e-14, geemodel_time = c(0.901226803053174, 
    4.77757662429043, -12.6781802369321, 3.88165231779706, 1.51285153853777, 
    4.92992555125977, 6.64611418614768, 8.00010808876128, 8.67925806538254
    ), geemodel = 0.547158445931222), bootse = c(0.0860734555192503, 
    0.104112409449177, 0.155237818985762, 0.103249168726715, 
    0.122539939648685, 0.134877857083464, 0.217204382726279, 
    0.24550058246935, 0.19464553685666)), list(modest = list(
        root = c(1.00327627845866, 2.0371366265082, 0.79771347322327, 
        2.09824718659406, 3.87213443457828, 5.91436907982471, 
        8.54853984104966, 10.6149805517649, 11.6052423495124), 
        f.root = c(zi = 1.52454587842854e-08, func1 = 2.45584674818389e-08, 
        func2 = 1.77607928364409e-10, func3 = 4.01758920576256e-09, 
        func4 = 1.52016098042829e-08, func5 = 4.8732558127762e-09, 
        func6 = 1.66774566379146e-10, func7 = 1.16823078988304e-11, 
        func8 = 3.76408626490132e-12), iter = 8L, estim.precis = 7.13957888642813e-09, 
        geemodel_time = c(0.710257525288387, 0.258155025717142, 
        5.27278097749586, 2.09940725415853, 8.64484502263977, 
        8.55975877646161, 11.3496504516821, 12.6391561015671, 
        13.4856566887379), geemodel = 0.795568657393085), bootse = c(0.0753349820203583, 
    0.098858877547599, 0.172588750959443, 0.108402715231149, 
    0.119645103099623, 0.106078292287037, 0.163118290057214, 
    0.19173590744966, 0.235861413105236)), list(modest = list(
        root = c(1.05602980491611, 2.0201923391291, 0.77641248343048, 
        2.05702869038831, 3.74931545929549, 5.69256582732809, 
        8.55161180653168, 10.3974703245346, 11.4194718090789), 
        f.root = c(zi = 4.31009117285441e-10, func1 = 7.25581483784765e-10, 
        func2 = 3.51175068191711e-10, func3 = 1.88983675930565e-10, 
        func4 = 3.10253697732854e-11, func5 = 1.04549008339561e-12, 
        func6 = -5.87252468875477e-13, func7 = -4.65294469620403e-13, 
        func8 = -1.82798221004532e-13), iter = 13L, estim.precis = 1.92228394467629e-10, 
        geemodel_time = c(0.85469673376962, 5.110918922587, -20.361708834483, 
        5.01719374951579, 1.15067617250851, 5.09545457880576, 
        5.30708180681941, 8.43354461578222, 7.44498936941921), 
        geemodel = 0.556889589248496), bootse = c(0.0742383484931243, 
    0.132041916574777, 0.183652086253578, 0.1477815257858, 0.127893007963388, 
    0.150832207407841, 0.181968577831705, 0.259270076095237, 
    0.303380782320872)), list(modest = list(root = c(0.996383427669578, 
    2.04673472737006, 0.419067369950379, 2.13871578772769, 3.63144658328134, 
    5.76192304616922, 7.98326360602578, 10.5302432691054, 11.1826149087673
    ), f.root = c(zi = 1.85621518156154e-11, func1 = 2.66616728694657e-11, 
    func2 = 2.76162990045514e-13, func3 = 5.04461750150398e-12, 
    func4 = 1.65561453435714e-11, func5 = 5.44970318872018e-12, 
    func6 = 8.34055047249649e-14, func7 = -1.06498143637168e-13, 
    func8 = -2.8347116320937e-14), iter = 15L, estim.precis = 8.08541160817836e-12, 
        geemodel_time = c(0.957587835246289, 3.76385829367081, 
        -5.44915931643641, 1.33280525636297, 5.51975792381423, 
        4.81245323005806, 7.82051913417417, 9.13615571844215, 
        9.02246753641678), geemodel = 0.543194274326625), bootse = c(0.0861413724593997, 
    0.133422438434081, 0.172689638680544, 0.112219898710746, 
    0.139028540341439, 0.129478190354731, 0.20411491846136, 0.214675244809369, 
    0.309128016117415)), list(modest = list(root = c(1.0633053579448, 
    2.12293404139492, 0.377121388438397, 1.98428443388468, 3.86855254480494, 
    5.68854083709554, 8.52029667238994, 10.129486911535, 11.3495525762616
    ), f.root = c(zi = 9.89770143622337e-09, func1 = 1.85315862655244e-08, 
    func2 = 9.62153488132111e-09, func3 = 4.89757479016362e-09, 
    func4 = 6.11028005970127e-10, func5 = 3.38039908565069e-11, 
    func6 = -6.20342666124429e-12, func7 = -6.18033402233209e-12, 
    func8 = -1.86465426432747e-12), iter = 21L, estim.precis = 4.84527530944523e-09, 
        geemodel_time = c(1.18332981782006, 5.37550365059806, 
        -36.0024446669372, 7.67878298487752, 0.00115224078447608, 
        3.7501312539964, 5.75261181578737, 7.1173724558922, 7.95747752077556
        ), geemodel = 1.0942938368376), bootse = c(0.0774001802933939, 
    0.143877839654731, 0.224688851218923, 0.126439975347908, 
    0.176259884908889, 0.132311261998621, 0.22002334977713, 0.253147084248437, 
    0.36095876007268)), list(modest = list(root = c(0.962456306995419, 
    1.9357459215638, 0.86483034393894, 2.14330667912708, 4.15174491497319, 
    6.17049133236555, 8.83496720988908, 10.4325318406549, 11.7419697491081
    ), f.root = c(zi = 3.78777564868926e-10, func1 = 6.60242194250316e-10, 
    func2 = 7.4558137441727e-12, func3 = 1.07564177183328e-10, 
    func4 = 3.99733468547936e-10, func5 = 1.37877154138266e-10, 
    func6 = 4.10580250354009e-12, func7 = 5.38530656022827e-13, 
    func8 = 1.57818202950466e-13), iter = 9L, estim.precis = 1.88494724899495e-10, 
        geemodel_time = c(0.640099340543242, 0.602740064743131, 
        3.78840173810168, 4.14352278444352, 7.95848985895737, 
        8.77079239698798, 11.4229810054866, 12.0098236774796, 
        13.3290466740349), geemodel = 0.684850611112753), bootse = c(0.0831160164356088, 
    0.118027128768186, 0.20392983202819, 0.109265007357196, 0.14813232311813, 
    0.147609213920963, 0.188632447580331, 0.232430196307698, 
    0.34939410203647)), list(modest = list(root = c(0.957113978186874, 
    1.89867525328595, 0.987180458232751, 2.20119178687989, 4.2933658649394, 
    6.01452956363651, 8.8993442965518, 10.3966333026781, 11.8106616321553
    ), f.root = c(zi = 4.06826238807945e-07, func1 = 6.24533205373368e-07, 
    func2 = 2.14028439138314e-08, func3 = 6.53383088397574e-08, 
    func4 = 3.31697502242712e-07, func5 = 1.8430970677441e-07, 
    func6 = 1.04254172933471e-08, func7 = 2.64202354438581e-10, 
    func8 = 1.11460847496136e-10), iter = 7L, estim.precis = 1.82767654049701e-07, 
        geemodel_time = c(0.842362416637955, 4.0985202723967, 
        -7.26771198117836, 3.77374178422386, 2.50316142571437, 
        5.83982815537656, 6.93927206033155, 8.84129561221327, 
        9.33749515709108), geemodel = 0.670880651132169), bootse = c(0.0793569099877464, 
    0.122900310154228, 0.182740292309459, 0.112103299486549, 
    0.168312156258877, 0.108785291078846, 0.22734911396813, 0.214007733718717, 
    0.310347509626903)), list(modest = list(root = c(1.01512125457224, 
    1.96970434425907, 0.947395603672109, 2.1752280807646, 3.95268373312457, 
    5.95566376675584, 8.27644069900121, 11.042258195777, 11.3525155569443
    ), f.root = c(zi = 5.07259587667619e-08, func1 = 8.24279579036968e-08, 
    func2 = 1.86450896284829e-08, func3 = 2.79804629466085e-09, 
    func4 = 7.39397834625954e-10, func5 = 3.09402246878587e-10, 
    func6 = 1.24643466012896e-10, func7 = 7.04748481794581e-11, 
    func8 = 7.50603984349396e-11), iter = 10L, estim.precis = 1.7324003487526e-08, 
        geemodel_time = c(1.14150986251549, -5.00029997062238, 
        13.5889592109085, 3.62113214332044, 15.0781092465163, 
        13.581735105795, 15.6662622494464, 18.1623396367281, 
        18.0942146063506), geemodel = 1.02168371731577), bootse = c(0.0682590077118595, 
    2.86918659400607, 9.81853671736966, 4.55011004753198, 12.425914420099, 
    8.20528991495443, 0.754184052466328, 5.9251712721987, 0.76015676555951
    )), list(modest = list(root = c(1.01749784343079, 2.09847426983283, 
    0.440761207985427, 2.02242115227017, 3.71893631789284, 5.95088982161191, 
    8.31515823720106, 11.1432931946864, 11.2050756744882), f.root = c(zi = 3.51371154394542e-11, 
    func1 = 4.74972283726061e-11, func2 = 2.6236050834562e-11, 
    func3 = 1.14838555331787e-11, func4 = 1.06159525614657e-12, 
    func5 = -1.53305146355365e-12, func6 = -6.09619126012984e-13, 
    func7 = -3.31890764870835e-13, func8 = -2.44838871399367e-13
    ), iter = 17L, estim.precis = 1.37928050735316e-11, geemodel_time = c(1.22275428728088, 
    5.47491567320502, -28.4283727709151, 9.7085466558067, 0.545373908734116, 
    3.81494258472043, 4.67442966863058, 7.6556512532794, 7.6117898606273
    ), geemodel = 0.918387854041779), bootse = c(0.0814191569203027, 
    0.124975199059667, 0.184688969789873, 0.109163296183904, 
    0.156439168207444, 0.141940339436001, 0.180896434428106, 
    0.198436864972531, 0.309433622992157)), list(modest = list(
        root = c(1.07221590285382, 2.06133642170328, 0.800985799650316, 
        2.14657676934811, 4.09078492583712, 6.0510289475086, 
        8.86890260619504, 10.3645061047719, 11.7112208366135), 
        f.root = c(zi = 1.93194960029786e-08, func1 = 2.70290002601925e-08, 
        func2 = 1.70776087715652e-10, func3 = 4.85063408883768e-09, 
        func4 = 1.67842038115151e-08, func5 = 4.96168273134145e-09, 
        func6 = 1.69785976944503e-10, func7 = 2.84972323516541e-11, 
        func8 = 1.34944451446461e-11), iter = 7L, estim.precis = 8.14750784855798e-09, 
        geemodel_time = c(0.922855201643713, 3.5503920670864, 
        -3.22541583672674, 2.50322709210249, 3.82321115030591, 
        5.7169076731188, 7.78074640535211, 9.4668536766344, 10.0194488654881
        ), geemodel = 0.767995036534769), bootse = c(0.0652210470207547, 
    0.091859231492914, 0.14833294888473, 0.099998077715124, 0.121473366987998, 
    0.104641905020654, 0.148332204605683, 0.147700157531188, 
    0.246671194806724)), list(modest = list(root = c(1.02318224285052, 
    1.77588741968357, 1.05994737197389, 1.96447301664492, 3.99680750676998, 
    5.82765322679103, 8.90929148407697, 10.1031836091474, 12.0409130730781
    ), f.root = c(zi = 2.76332232651555e-08, func1 = 4.43356630297487e-08, 
    func2 = 5.30689762967551e-11, func3 = 2.8574909105572e-10, 
    func4 = 1.03005805829337e-08, func5 = 2.69399428043382e-08, 
    func6 = 6.2731689842721e-09, func7 = 3.40651590269303e-10, 
    func8 = 1.11504742938973e-10), iter = 7L, estim.precis = 1.29192836741121e-08, 
        geemodel_time = c(0.679978543761842, 1.35259352950688, 
        2.76229222521572, 1.79540237353003, 5.73422850453411, 
        8.10989056238572, 9.3376144122296, 11.9388571701083, 
        12.006599606827), geemodel = 0.447356925422726), bootse = c(0.0701789525104186, 
    0.0992172674659687, 0.193880683278553, 0.116169245463686, 
    0.154709212517748, 0.0981962306104646, 0.216077169807413, 
    0.233811760913891, 0.223654707277931)), list(modest = list(
        root = c(0.92088077010813, 2.03532257532242, 0.787030995750484, 
        1.9197987334117, 3.82858308143188, 5.6851989215865, 8.42470161968407, 
        10.3452640144379, 11.5301834498939), f.root = c(zi = 9.29145649308794e-13, 
        func1 = 1.94733118519252e-12, func2 = 8.19431328347164e-13, 
        func3 = 5.92758481188227e-13, func4 = 7.4273920347423e-14, 
        func5 = -1.7080781233858e-13, func6 = -4.94283433627452e-14, 
        func7 = -2.50459375461531e-14, func8 = -1.72153957755938e-14
        ), iter = 15L, estim.precis = 5.13937561489689e-13, geemodel_time = c(0.928377241981751, 
        4.68107275982483, -21.6363481405693, 4.90054667792255, 
        2.04672108954731, 4.24029854858321, 6.59398368181668, 
        8.24598620081996, 8.7559176983253), geemodel = 0.89811785905116), 
        bootse = c(0.0975196018213533, 0.153460283273718, 0.214743913448948, 
        0.1186595706741, 0.176430605044148, 0.139145625370874, 
        0.228226584265599, 0.233043077658982, 0.24272950220738
        )), list(modest = list(root = c(1.16312924297974, 1.66487496219727, 
    1.1638372844249, 2.25889735270543, 4.13865173793231, 6.18258718749211, 
    8.62029814514001, 10.9003694453175, 12.0059277180633), f.root = c(zi = 7.88036302878936e-13, 
    func1 = 9.38027433505795e-13, func2 = 1.16167275451828e-13, 
    func3 = 2.29899432824254e-13, func4 = 5.17086373719167e-13, 
    func5 = 1.50114295993653e-13, func6 = -3.15025783237388e-14, 
    func7 = -8.32667268468867e-16, func8 = -7.2997163869104e-15
    ), iter = 12L, estim.precis = 3.08774008483639e-13, geemodel_time = c(0.933562677824786, 
    5.22237682503711, -12.2775069530107, 2.71815035691407, 2.39063739455563, 
    4.62299352669243, 4.87685673307517, 8.20898239102977, 7.83894668521157
    ), geemodel = 0.600521664982755), bootse = c(0.0753223152566093, 
    0.109619984544885, 0.222731754323944, 0.0885970220191035, 
    0.141685853145858, 0.10713064844374, 0.194131793308969, 0.199563480149878, 
    0.336051767264501)), list(modest = list(root = c(1.11563229246578, 
    1.982565233012, 0.721903606691793, 2.37270259418201, 4.01414235913539, 
    6.01581519287115, 8.61718279427679, 10.7336617792032, 11.5591878892313
    ), f.root = c(zi = 7.25915074162309e-08, func1 = 1.12804617202755e-07, 
    func2 = 6.99965892756241e-10, func3 = 1.79116723623279e-08, 
    func4 = 6.88516948454954e-08, func5 = 2.40106194371315e-08, 
    func6 = 8.18471538807652e-10, func7 = 1.63238367267837e-10, 
    func8 = 8.87686455374945e-11), iter = 7L, estim.precis = 3.31045061898122e-08, 
        geemodel_time = c(0.865722620490413, 3.49511609802674, 
        -3.43858565040244, 3.04308594814055, 3.7733247422344, 
        5.76107828247735, 8.13644615899034, 9.54329723073735, 
        9.8528001042988), geemodel = 0.474429221425599), bootse = c(0.096338926809413, 
    0.126435311614871, 0.13903397299021, 0.112029209162453, 0.11747115143742, 
    0.109190561123347, 0.163972057242325, 0.189223987846345, 
    0.250155488007931)), list(modest = list(root = c(0.98225440032926, 
    1.9643528526493, 0.914892209792716, 1.88771957159564, 4.06171897649485, 
    5.61634790099919, 8.56180789427131, 10.3479552640028, 11.4169706070946
    ), f.root = c(zi = 5.38389655080351e-09, func1 = 7.79226982938752e-09, 
    func2 = 5.39411848521354e-11, func3 = 1.28570292606822e-09, 
    func4 = 4.80529883635852e-09, func5 = 1.57609412326787e-09, 
    func6 = 4.2086868712321e-11, func7 = 1.00915942269353e-11, 
    func8 = 9.52382270269503e-12), iter = 10L, estim.precis = 2.32876730404219e-09, 
        geemodel_time = c(0.788641001492247, 4.22297334850248, 
        -6.97198379395021, 2.72520690691661, 3.88919010321757, 
        4.3673561277144, 7.75135749102136, 8.04686942815471, 
        9.32046413907348), geemodel = 0.712029163273667), bootse = c(0.0907277135901386, 
    0.143136319287851, 0.197076820019036, 0.112184554810374, 
    0.151303819878668, 0.14118669573176, 0.220156512263414, 0.275365890350967, 
    0.283266505703365)), list(modest = list(root = c(1.1484118737041, 
    1.76234996543415, 0.947049408049534, 2.22824282760705, 4.12147355004101, 
    6.02865959608896, 8.80055434395555, 10.6480698245312, 11.7917148147739
    ), f.root = c(zi = 8.16384571056261e-09, func1 = 1.11183328099784e-08, 
    func2 = 2.39591194106659e-11, func3 = 9.45258871176691e-11, 
    func4 = 2.26080471010803e-09, func5 = 6.68103619302918e-09, 
    func6 = 1.96811178465595e-09, func7 = 8.6464613247017e-11, 
    func8 = 1.02774039278941e-12), iter = 6L, estim.precis = 3.37756761872248e-09, 
        geemodel_time = c(1.15936866803555, 3.36332294148171, 
        -3.7647339330975, 2.46074679383449, 2.60941891496684, 
        5.70112698634599, 7.54369109670783, 9.51418205569318, 
        9.86310525137768), geemodel = 1.20537439848196), bootse = c(0.0778461175951949, 
    0.116467802408671, 0.15637433408694, 0.0865400198948598, 
    0.131663256013466, 0.114752849782403, 0.190132117469919, 
    0.208373156920209, 0.204515821494074)), list(modest = list(
        root = c(0.94937346924605, 2.25662106099715, 0.496323827560123, 
        1.89287402286206, 3.63902742455545, 5.42540554948304, 
        8.50406859257563, 9.71666924695809, 11.9560441224439), 
        f.root = c(zi = 3.45528827772057e-10, func1 = 5.28476706840308e-10, 
        func2 = -5.9466320756485e-14, func3 = 5.45635845533576e-12, 
        func4 = 1.50247677617948e-10, func5 = 3.095183345736e-10, 
        func6 = 5.95371807410316e-11, func7 = 3.22880611136611e-12, 
        func8 = 1.32566180255367e-12), iter = 6L, estim.precis = 1.55931002248329e-10, 
        geemodel_time = c(0.939764689719976, 2.12660304575855, 
        0.974929777005877, 1.58215716369707, 4.74705432976624, 
        6.30744686148724, 9.10211260440174, 10.5009799923122, 
        11.4037160582898), geemodel = 0.656692693463223), bootse = c(0.0623237180627594, 
    0.122322717286548, 0.225893845612764, 0.13365151435051, 0.164243895372683, 
    0.13196097826805, 0.257567286438294, 0.288253129755476, 0.374840965320297
    )), list(modest = list(root = c(1.05485769066865, 2.05291776915736, 
    0.446123538708671, 2.0295379173359, 3.62894995437083, 5.71375411616463, 
    8.47805754716407, 10.5250201858863, 11.6268032002348), f.root = c(zi = 9.20547788441084e-07, 
    func1 = 1.4111504315073e-06, func2 = 5.41768887347624e-10, 
    func3 = 2.2301507418554e-08, func4 = 4.6525026137223e-07, 
    func5 = 7.59306466584231e-07, func6 = 1.44438766835897e-07, 
    func7 = 1.2889096845381e-08, func8 = 6.17896797616702e-09
    ), iter = 9L, estim.precis = 4.15845006207577e-07, geemodel_time = c(0.888773703542286, 
    -0.926868152961581, 7.2785249432098, 1.46675065441528, 10.2161215519071, 
    9.97430282620985, 12.3709030232136, 13.7513688417956, 14.8152704389851
    ), geemodel = 0.842873985322394), bootse = c(0.0707259477450706, 
    0.127466855900653, 0.204550779709036, 0.130852290185523, 
    0.136918614643198, 0.14834711305255, 0.17945043807505, 0.194764866881711, 
    0.212934560192154)), list(modest = list(root = c(1.05673732449037, 
    1.93083445872813, 0.91006032214232, 2.07243979398713, 4.11297284440102, 
    6.17092379459595, 8.60871517228268, 10.9601503667783, 11.600314094564
    ), f.root = c(zi = 2.62003618800577e-09, func1 = 3.94303889539316e-09, 
    func2 = 7.99413727163752e-10, func3 = 1.80663006776882e-09, 
    func4 = 8.84347151064446e-10, func5 = 6.43095021679585e-11, 
    func6 = 1.99938017531043e-11, func7 = 7.86225251570016e-12, 
    func8 = 3.81484969481927e-12), iter = 6L, estim.precis = 1.12771627061417e-09, 
        geemodel_time = c(0.978743900379811, 3.52034402056724, 
        -4.39379076425485, 3.32482624660871, 2.28680087273253, 
        5.41882700039593, 7.879209414966, 9.41095587596351, 9.70450610352709
        ), geemodel = 1.18889446347279), bootse = c(0.0811333950318166, 
    0.121891916312407, 0.169657939833417, 0.114822591996655, 
    0.143690498502001, 0.121829141755166, 0.207895689322785, 
    0.208822044307019, 0.287616533936637)), list(modest = list(
        root = c(1.01501135624168, 1.99324119281153, 0.805080924949098, 
        1.9451552093988, 3.80140758603011, 5.63618122887733, 
        8.59788855931563, 10.193120794738, 11.7483203454949), 
        f.root = c(zi = 1.65199953716666e-09, func1 = 2.57591770136401e-09, 
        func2 = 1.71489766831456e-11, func3 = 4.57582527424449e-10, 
        func4 = 1.58381544381261e-09, func5 = 4.86897556994936e-10, 
        func6 = 1.77544923207762e-11, func7 = 3.1675218004068e-12, 
        func8 = 1.87788673500222e-12), iter = 12L, estim.precis = 7.55129071589111e-10, 
        geemodel_time = c(0.990544076040154, 4.28219157584679, 
        -9.70259392879334, 1.12848597560202, 4.53083906908553, 
        3.89697398732311, 6.59721352286233, 9.02773124803837, 
        8.53783832371827), geemodel = 0.88102695402397), bootse = c(0.0683846494344977, 
    0.0982259564806155, 0.197574172500103, 0.11313355386501, 
    0.138463478145987, 0.112237183777142, 0.230410507954023, 
    0.224920362868576, 0.375869945358351)), list(modest = list(
        root = c(1.07073889597004, 1.95144769803075, 0.718638978911612, 
        1.95151363078842, 3.82361384203636, 5.62528431882553, 
        8.49327079768565, 10.2505731263239, 11.5978809546335), 
        f.root = c(zi = 4.25239621293372e-10, func1 = 6.70879685138459e-10, 
        func2 = 6.25283158584011e-12, func3 = 8.29708940441876e-11, 
        func4 = 3.85975088695867e-10, func5 = 1.81567413827435e-10, 
        func6 = 9.39189177817656e-12, func7 = 1.47298839792143e-13, 
        func8 = -4.31321645066873e-14), iter = 7L, estim.precis = 1.95829761929737e-10, 
        geemodel_time = c(1.15191432314698, 2.35743428841456, 
        -0.0971567601604129, 1.63509097893921, 4.85117085841115, 
        6.12407637723746, 8.9198873193401, 10.0201012197947, 
        10.9720939152907), geemodel = 1.12538018449577), bootse = c(0.0783200441432882, 
    0.123213904685031, 0.188798615984107, 0.117798734208847, 
    0.13733745773875, 0.168400339450886, 0.180264158150648, 0.290967472214147, 
    0.169918859215768)), list(modest = list(root = c(1.10398284804001, 
    1.96496449986397, 0.735513606365907, 2.05099604246713, 3.87418126421153, 
    5.68422221545201, 8.11839040706518, 10.7048505687436, 11.483124405976
    ), f.root = c(zi = -2.24154028671819e-13, func1 = -2.73558953267639e-13, 
    func2 = 3.55965257270441e-15, func3 = -2.60254057887765e-14, 
    func4 = -4.85715254908842e-14, func5 = -6.69048150214735e-14, 
    func6 = -5.18751708256104e-14, func7 = -3.00870439673417e-14, 
    func8 = -1.17267306976032e-14), iter = 21L, estim.precis = 8.18292584782057e-14, 
        geemodel_time = c(1.2547500835797, 6.01733892559188, 
        -35.1144349827253, 4.94646033133575, 0.5738254937394, 
        2.5444927213525, 5.15779776133851, 6.44112999938501, 
        7.05841375720734), geemodel = 1.05084542117603), bootse = c(0.0787587017957393, 
    0.958898403503925, 0.292085098014672, 2.05999314200028, 0.910174404782039, 
    0.144608125048066, 23.4517329086511, 33.0560622874196, 61.9445027828004
    )), list(modest = list(root = c(1.05236564610216, 1.86580048322278, 
    0.695833265379643, 2.10690742470272, 3.87988255194538, 5.83447135344354, 
    8.42237799361964, 10.4430371109431, 11.6173309301728), f.root = c(zi = 4.90935070374121e-11, 
    func1 = 8.17089729210352e-11, func2 = 4.74697781083222e-11, 
    func3 = 2.06740735642086e-11, func4 = 2.23811247312966e-12, 
    func5 = -9.61003845945108e-13, func6 = -7.23747450859236e-13, 
    func7 = -3.06671354977084e-13, func8 = -1.3969381207346e-13
    ), iter = 29L, estim.precis = 2.25906178408847e-11, geemodel_time = c(0.783993855979408, 
    5.6442264689812, -48.2294167527777, 8.13777538869442, -0.282620890147585, 
    4.76721998106307, 4.81356083118669, 7.83226093109153, 7.37138258409128
    ), geemodel = 0.642687379308169), bootse = c(0.0894902565843452, 
    0.540016862026954, 15.7736609672854, 1.37932302343981, 0.632424357051828, 
    117.735385380083, 130.611539056271, 119.835546840927, 71.4728327698498
    )), list(modest = list(root = c(0.958882564228967, 2.16109958035493, 
    0.597987586745052, 2.15793983299379, 3.90558733089813, 5.8846298478925, 
    8.49230105352541, 10.2951774704244, 11.6935697475796), f.root = c(zi = 5.93969318174459e-14, 
    func1 = 7.87148124459236e-14, func2 = -1.81937798160448e-14, 
    func3 = -2.19269047363468e-14, func4 = -3.27233425361124e-14, 
    func5 = 6.25549959054617e-14, func6 = 7.08599845467006e-14, 
    func7 = 2.00395255944841e-14, func8 = -4.6074255521944e-15
    ), iter = 7L, estim.precis = 4.10019669945238e-14, geemodel_time = c(0.936479921965553, 
    4.10086691117529, -5.29831166682965, 2.89918685293523, 2.16767452587419, 
    5.23099725403353, 7.77048092497207, 7.89504460311231, 9.64151872268898
    ), geemodel = 0.584204823596576), bootse = c(0.0708352587817222, 
    0.089978727689612, 0.161639517233397, 0.111077214057814, 
    0.129671878097708, 0.119050825382769, 0.169808581389267, 
    0.211115507849901, 0.267213036021501)), list(modest = list(
        root = c(1.04238764129362, 1.82860179322821, 0.965217934118191, 
        2.267524763926, 4.22823293253671, 6.38493336506125, 8.77018293578039, 
        10.8576344836484, 11.6932509608074), f.root = c(zi = 8.48784664775337e-09, 
        func1 = 1.46021600366808e-08, func2 = 9.75742264763824e-11, 
        func3 = 2.5759280611326e-09, func4 = 8.82807729089136e-09, 
        func5 = 2.92563544571078e-09, func6 = 1.18148171801558e-10, 
        func7 = 2.2907509222847e-11, func8 = 1.0283260354349e-11
        ), iter = 12L, estim.precis = 4.18539562778045e-09, geemodel_time = c(0.888874223389936, 
        4.06164095381376, -7.47263405078823, 3.32346100379045, 
        4.26358395280615, 5.52924118548799, 6.7141203717189, 
        9.53565332858922, 8.76254570118477), geemodel = 0.787831640942227), 
        bootse = c(0.0760156045216915, 0.137303681678506, 0.231331480013166, 
        0.107932621492922, 0.178265381546721, 0.148446008905724, 
        0.239022361833721, 0.291884970748443, 0.492179799292199
        )), list(modest = list(root = c(1.04029031738772, 1.85844293617924, 
    0.771505064008894, 2.1653049604651, 4.06742276097778, 6.03236076868037, 
    8.519925326111, 10.7861817498237, 11.5811037915073), f.root = c(zi = 7.4991626242138e-09, 
    func1 = 9.46272504798173e-09, func2 = 1.41066602843409e-11, 
    func3 = 2.37253439117069e-10, func4 = 3.13864997880664e-09, 
    func5 = 5.15116671540028e-09, func6 = 8.41519715022443e-10, 
    func7 = 5.5570926332793e-11, func8 = 2.43500011820608e-11
    ), iter = 7L, estim.precis = 2.93605612314902e-09, geemodel_time = c(1.11851573379203, 
    0.954413660269522, 2.8876978907774, 1.82041958206881, 6.77479362744822, 
    7.86937170087361, 10.2494197115181, 12.0453201939359, 12.0187373458235
    ), geemodel = 1.083995670499), bootse = c(0.091365277224918, 
    0.124261362686955, 0.224299890685321, 0.1253755106758, 0.178058700357763, 
    0.15380650594295, 0.200622555701559, 0.293642942625915, 0.243424486242533
    )), list(modest = list(root = c(0.974133784655453, 1.97099475818031, 
    0.780702139804676, 1.8199183438676, 3.73727890753972, 5.70075086688597, 
    8.5529453296603, 10.4881790104049, 11.8185505784958), f.root = c(zi = 6.29968432974692e-09, 
    func1 = 1.00746611053637e-08, func2 = 1.79442126088669e-09, 
    func3 = 2.37586041118565e-10, func4 = 7.72692257400287e-11, 
    func5 = 5.04509385657048e-11, func6 = 5.98949557485684e-11, 
    func7 = 3.43422512649738e-11, func8 = 1.37581543380172e-11
    ), iter = 14L, estim.precis = 2.07134091808591e-09, geemodel_time = c(0.999122742290772, 
    -8.44169302667889, 19.8200903850562, 3.44023077061244, 20.5038080715806, 
    16.8863026358124, 19.2452982251637, 21.9755158269022, 21.3754976339452
    ), geemodel = 0.937739408097595), bootse = c(0.142458530040263, 
    19.8679676069945, 44.861570183096, 116.521055441368, 38.3377003281625, 
    214.495162025345, 158.520416426795, 1122.96065036138, 2156.89709016831
    )), list(modest = list(root = c(1.05243258412427, 1.89330502967835, 
    1.10849458770456, 2.03342328396316, 4.11195610891073, 5.92183215340518, 
    8.6206349014333, 10.7369314841234, 11.3244507172423), f.root = c(zi = 3.72368802459278e-13, 
    func1 = 3.81916720471054e-14, func2 = 4.93228504913623e-14, 
    func3 = 2.83629626133142e-14, func4 = 4.78423758129651e-14, 
    func5 = -1.1515094433534e-14, func6 = -2.43693953905222e-14, 
    func7 = -1.60982338570648e-14, func8 = -8.40993941153556e-15
    ), iter = 11L, estim.precis = 6.62757029462979e-14, geemodel_time = c(0.831518529201115, 
    5.02433904729843, -14.7809836473362, 3.21864163156104, 1.63411058136386, 
    4.24948401382258, 6.2054353962576, 7.94202904079939, 8.48013285848458
    ), geemodel = 0.981979325441301), bootse = c(0.0765155736124329, 
    0.0875450872999126, 0.156784615200399, 0.0966645318909199, 
    0.105759926317682, 0.107669529864804, 0.15810115452554, 0.167018374047751, 
    0.243788599526156)), list(modest = list(root = c(1.09430861899317, 
    1.97530523098044, 0.60565659693514, 2.13064981762401, 3.64656844200088, 
    5.75889217078302, 7.89583522361419, 10.6049567298528, 11.1190163331913
    ), f.root = c(zi = 9.09924802172668e-09, func1 = 1.47459050525711e-08, 
    func2 = 1.8341640662875e-10, func3 = 2.19725285860971e-09, 
    func4 = 9.01092599842057e-09, func5 = 3.15848770054972e-09, 
    func6 = 9.42904088141461e-11, func7 = 1.67088565206086e-11, 
    func8 = 1.19898257988638e-11), iter = 13L, estim.precis = 4.27980279218224e-09, 
        geemodel_time = c(0.780628377161631, 5.07752194181813, 
        -19.6076502398846, 5.45335770803674, 2.5257836695737, 
        4.26004850576041, 6.18680467745724, 7.52208170904633, 
        8.33595483237714), geemodel = 0.700587939718226), bootse = c(0.0755184592431054, 
    0.102442573647245, 0.194598261220801, 0.127685197299407, 
    0.14765056341909, 0.125037014418751, 0.174033136372187, 0.210279853205118, 
    0.19045749813007)), list(modest = list(root = c(0.867148755635031, 
    2.01836783120814, 0.758069195422388, 2.19731788891195, 3.83706495831826, 
    6.08074738122718, 8.61092347108144, 10.708245163157, 11.3070361696418
    ), f.root = c(zi = 5.90384408027944e-11, func1 = 8.48909831319133e-11, 
    func2 = 4.98957646033471e-13, func3 = 1.50201240334269e-11, 
    func4 = 5.34481903180506e-11, func5 = 1.66370736631727e-11, 
    func6 = -4.93077800811648e-14, func7 = -2.01393589305265e-13, 
    func8 = -4.47870907027692e-14), iter = 14L, estim.precis = 2.55365842283867e-11, 
        geemodel_time = c(0.910954843451023, 3.09889730849482, 
        -2.44861486920773, 1.55960051081219, 6.43827360729948, 
        5.2137153572542, 8.17827232359046, 9.83972892357848, 
        10.4131807106339), geemodel = 0.628839314394525), bootse = c(0.149546681319796, 
    1.92329602136738, 11.4133943555553, 3.02937335001008, 3.22177031857632, 
    1.37509215664682, 2.42724348239898, 1.60018879097955, 2.03246325854276
    )), list(modest = list(root = c(0.96642701419043, 1.97633400980688, 
    0.75125889751391, 2.22413935416635, 4.04957487737373, 6.1525081557608, 
    8.59192173043081, 10.9479084910503, 11.8848732894817), f.root = c(zi = 8.99572860646458e-10, 
    func1 = 1.48345868922206e-09, func2 = 1.08986542013412e-10, 
    func3 = 5.95428262251119e-10, func4 = 6.72840921867035e-10, 
    func5 = 8.91034484694006e-11, func6 = 4.3947519234866e-12, 
    func7 = 1.80493745559969e-12, func8 = 1.12422961565106e-12
    ), iter = 8L, estim.precis = 4.28523849273803e-10, geemodel_time = c(0.669841811493928, 
    4.33590667610923, -7.35069820624905, 5.04338985030252, 2.27616987390342, 
    4.96042414160258, 7.09091964662803, 8.94448580570694, 9.01709637227129
    ), geemodel = 0.61383724737945), bootse = c(0.0899102263199142, 
    0.115113473350922, 0.157960662737059, 0.11748786973697, 0.139110264563605, 
    0.133290537692742, 0.202326697942338, 0.241582041500675, 
    0.263902938653542)), list(modest = list(root = c(0.958905394315218, 
    2.01036289330789, 0.852816247927972, 2.06539011930751, 3.67518890697909, 
    5.87453316550527, 8.27365840139063, 10.4894547115501, 11.6808699859856
    ), f.root = c(zi = 9.00501895273464e-12, func1 = 1.60902402512875e-11, 
    func2 = 1.44239438101823e-13, func3 = 2.66095478984596e-12, 
    func4 = 8.90887363880211e-12, func5 = 3.88114540506024e-12, 
    func6 = 3.89977091105793e-13, func7 = 1.07192033027559e-13, 
    func8 = 4.27435864480685e-15), iter = 10L, estim.precis = 4.57687955095671e-12, 
        geemodel_time = c(0.785812030763006, 3.77048557939176, 
        -3.6903317859597, 2.18328530477061, 4.23636451814349, 
        5.21062182170718, 7.67821260969929, 8.76153296401598, 
        9.58672878332488), geemodel = 0.768918731070136), bootse = c(0.0748796093848411, 
    0.119946786168996, 0.175041906793051, 0.128831122793069, 
    0.142781125149979, 0.154308080581161, 0.226522607843525, 
    0.330370753886124, 0.290408645253493)), list(modest = list(
        root = c(0.99222176570969, 2.05266626863057, 0.782632786782298, 
        2.05802672821979, 3.99763517285345, 5.79634336129756, 
        8.46197566306998, 10.5448612118182, 11.7762563198705), 
        f.root = c(zi = 1.02140518265514e-13, func1 = 2.27484697745695e-13, 
        func2 = 2.02494271350773e-14, func3 = 1.62092561595273e-14, 
        func4 = 1.55708779203678e-14, func5 = 2.6628439037113e-14, 
        func6 = 3.65922570022548e-14, func7 = 3.02258218454199e-14, 
        func8 = 1.53210777398272e-14), iter = 7L, estim.precis = 5.44913747611996e-14, 
        geemodel_time = c(0.730340387303461, 2.1405493636832, 
        1.26983411750873, 1.52479420275342, 5.67749991430084, 
        6.4756232380101, 10.112424257215, 10.3776280705041, 11.533093132217
        ), geemodel = 0.159963476672618), bootse = c(0.0638833155019866, 
    0.110467013843021, 0.16812210595292, 0.117861376250248, 0.132614729430797, 
    0.108323489005145, 0.199843725103813, 0.196157009067466, 
    0.269119803413912)), list(modest = list(root = c(1.06663639054789, 
    1.96108698574783, 0.812634157148664, 1.92079842472097, 3.85514654198708, 
    5.92934230157769, 8.58784533778023, 10.3755688326477, 11.4614699545567
    ), f.root = c(zi = 5.85455250945444e-09, func1 = 8.00884691898318e-09, 
    func2 = 6.49459652724005e-13, func3 = 5.13568979010337e-11, 
    func4 = 2.08067696405578e-09, func5 = 4.7223579456579e-09, 
    func6 = 1.05476019585105e-09, func7 = 6.87103707264214e-11, 
    func8 = 2.77615153088107e-11), iter = 7L, estim.precis = 2.42996364195459e-09, 
        geemodel_time = c(1.14862340949872, 2.37744047408949, 
        -0.444037529987606, 2.23066650116058, 4.3707939226569, 
        6.94910626585397, 8.48207166724266, 9.99210468106519, 
        11.1485927214431), geemodel = 1.14615709391136), bootse = c(0.0726843362699547, 
    0.113809907161158, 0.172868871768304, 0.0990681313896869, 
    0.133170195469332, 0.118723898358696, 0.173599595125415, 
    0.200235399522784, 0.204536963358607)), list(modest = list(
        root = c(1.04854283216801, 1.9651167284321, 0.863732630520725, 
        2.20476637240353, 4.15816892052472, 6.15180747685986, 
        8.99440785810858, 10.5625426811514, 11.6310318109417), 
        f.root = c(zi = 1.00253139123652e-13, func1 = 2.46469511466785e-14, 
        func2 = -1.12704984234213e-14, func3 = -4.2188474935756e-14, 
        func4 = -4.9293902293357e-14, func5 = 6.01810268285874e-14, 
        func6 = 5.53029844141406e-14, func7 = 3.06878546012246e-14, 
        func8 = 2.91433543964104e-15), iter = 7L, estim.precis = 4.18599074673842e-14, 
        geemodel_time = c(0.928871518131366, 2.74638499246638, 
        -0.917211559232585, 1.77844287210382, 4.89567898958846, 
        5.76358546314976, 9.55591344599889, 9.93107618515802, 
        10.8670938176088), geemodel = 0.720891878284011), bootse = c(0.0725781984677649, 
    0.0930990551112458, 0.12715714979587, 0.0977731517804257, 
    0.0997610076849578, 0.090191124136543, 0.1339357736432, 0.18684081266059, 
    0.22720984948315)), list(modest = list(root = c(0.899280095267642, 
    1.9773067660849, 1.0432956663113, 2.11348368448066, 4.21923198862441, 
    6.13301540393821, 9.12442312195124, 10.6319827142314, 11.9833451564725
    ), f.root = c(zi = 1.48898815499621e-09, func1 = 2.41415931689914e-09, 
    func2 = 1.22214421003193e-09, func3 = 6.43196815253155e-10, 
    func4 = 9.13903397403715e-11, func5 = 1.46743710932595e-11, 
    func6 = 2.49894896442449e-12, func7 = 3.84016169557855e-13, 
    func8 = -1.977480679205e-13), iter = 23L, estim.precis = 6.53070435690664e-10, 
        geemodel_time = c(0.913276490024507, 6.04023688785966, 
        -39.88288605654, 6.38543063077809, -0.236213898654668, 
        4.66390992843261, 4.42135284509265, 7.537152800534, 6.95723945938382
        ), geemodel = 0.63705342644077), bootse = c(0.0858735198137674, 
    0.103563598874675, 0.16567681103618, 0.104899345764363, 0.143431980903035, 
    0.141820376218504, 0.190545928596781, 0.176163339718694, 
    0.285323588360535)), list(modest = list(root = c(0.999743675501876, 
    2.15152524633895, 0.53132413760663, 2.0584171273676, 3.99104835396677, 
    5.78612354906449, 8.4632267611031, 10.4984181328136, 11.3088929906833
    ), f.root = c(zi = 8.30312929522847e-10, func1 = 1.18676168892051e-09, 
    func2 = 6.13970291274413e-10, func3 = 3.01066088725932e-10, 
    func4 = 5.31052701813195e-11, func5 = 6.99303288886899e-12, 
    func6 = 8.80823192161984e-13, func7 = 3.12805337188138e-13, 
    func8 = 7.57172102794357e-14), iter = 11L, estim.precis = 3.32608738583725e-10, 
        geemodel_time = c(0.932557727515072, 4.80937131011675, 
        -16.823890325557, 7.52087286686231, 0.88666234520949, 
        4.51564652314335, 5.65636591602145, 8.85115216051489, 
        7.81906360426055), geemodel = 0.975493126157445), bootse = c(0.0836641306611201, 
    0.109512016420408, 0.15699034160654, 0.123334844565183, 0.133780942915559, 
    0.114931151699047, 0.188364468495792, 0.203229316349943, 
    0.32310767945617)), list(modest = list(root = c(0.95091333417483, 
    1.97554395139522, 0.820348795592019, 2.10322102105796, 3.92030256940001, 
    5.59814513361512, 8.49655162277053, 10.3460938196374, 11.7822981104184
    ), f.root = c(zi = 1.49820711392579e-11, func1 = 2.44340103705554e-11, 
    func2 = 1.1899981000596e-11, func3 = 6.07472405711462e-12, 
    func4 = 7.36936119766218e-13, func5 = 1.78031200892548e-13, 
    func6 = -8.13238365537927e-14, func7 = -3.82471831983366e-14, 
    func8 = -7.57727214306669e-15), iter = 20L, estim.precis = 6.49254468667531e-12, 
        geemodel_time = c(0.58012698095704, 5.8946945014216, 
        -32.963765484102, 6.12745932991164, 1.59188802160591, 
        3.7281262546155, 4.95321368922309, 7.68030210056061, 
        7.41418912681245), geemodel = 0.0869703858130901), bootse = c(0.0892151383381876, 
    0.11074529058256, 0.159313915386555, 0.101999639588249, 0.134872299355825, 
    0.120578599982141, 0.207076218239317, 0.266567225818918, 
    0.170501325655719)), list(modest = list(root = c(1.07052300018268, 
    2.01327379281026, 0.632776186707627, 2.32245651836807, 3.65354224643679, 
    5.91724807550009, 8.37328557336234, 10.4609386472503, 11.6125564000267
    ), f.root = c(zi = -1.19682042054592e-13, func1 = -1.9684254226604e-13, 
    func2 = -3.60822483003176e-15, func3 = 3.95516952522712e-15, 
    func4 = -6.16638704463798e-15, func5 = -3.85802501057242e-14, 
    func6 = -7.70217223333702e-14, func7 = -5.14380205096643e-14, 
    func8 = -1.99840144432528e-14), iter = 9L, estim.precis = 5.74753747902823e-14, 
        geemodel_time = c(1.06456943672439, 4.55942346384833, 
        -8.58983648891418, 2.65009555926851, 2.33531292063386, 
        4.94291955544694, 6.30246740137003, 8.19843637328966, 
        8.80549623613426), geemodel = 0.690632086955076), bootse = c(0.0642417371985287, 
    0.117608370904855, 0.202440567454829, 0.110456641315857, 
    0.138093453102651, 0.135771990403338, 0.193265051838759, 
    0.256238007642714, 0.205721177878259)), list(modest = list(
        root = c(1.00582959677402, 1.95250368451662, 0.804389097572704, 
        2.19569695397925, 4.22520170788788, 6.41786546903059, 
        8.8882059166818, 10.5955178648935, 11.6925268761544), 
        f.root = c(zi = 4.33149855982862e-07, func1 = 7.93768617946e-07, 
        func2 = 9.48803708170076e-09, func3 = 1.90248907771317e-07, 
        func4 = 4.59871273564557e-07, func5 = 1.23865893847386e-07, 
        func6 = 7.02158564624966e-09, func7 = 1.91014204453666e-09, 
        func8 = 1.14678426780743e-09), iter = 9L, estim.precis = 2.24496788683602e-07, 
        geemodel_time = c(0.860285676352356, 3.94298291072495, 
        -4.66532259625164, 3.85094312855509, 3.93295968794925, 
        4.81863022209546, 7.75114062016832, 8.81645502487487, 
        9.6544251647289), geemodel = 0.720159059740712), bootse = c(0.0687804273104044, 
    0.106627416195909, 0.166730780098404, 0.112960485166263, 
    0.146334608424216, 0.120434557161024, 0.178341300495767, 
    0.219551009297063, 0.273327937640878)), list(modest = list(
        root = c(0.882348524022747, 2.01248270349697, 0.558910624089083, 
        1.9727236948919, 3.81392711128678, 5.9424590294469, 8.69472487968323, 
        10.4115917401934, 11.7241041545795), f.root = c(zi = 6.12469019944939e-09, 
        func1 = 1.12513155459126e-08, func2 = 5.85205996161964e-09, 
        func3 = 2.92024024406423e-09, func4 = 3.85856402385087e-10, 
        func5 = 1.73274034009907e-11, func6 = 3.98767130427302e-12, 
        func7 = -3.36897176822504e-13, func8 = -3.04491327984824e-12
        ), iter = 33L, estim.precis = 2.95098435984366e-09, geemodel_time = c(0.537304737154268, 
        6.86157720910824, -57.2039949574049, 6.24355242058504, 
        0.0998697073670339, 2.16021686082129, 5.51773307627441, 
        5.50301953676437, 7.11761206181343), geemodel = 0.402483373493239), 
        bootse = c(0.0811702679715668, 0.521144536223247, 15.9959028414548, 
        0.961457076091821, 0.412182683322903, 98.7222953402273, 
        116.288250476494, 466.161936042238, 678.147816552705)), 
    list(modest = list(root = c(1.00488940520564, 2.10044848422987, 
    0.845737218562698, 1.97698935432412, 4.1164663643978, 6.0010134263164, 
    8.70923544944751, 10.5615667798187, 11.919399563876), f.root = c(zi = 5.14699394216223e-13, 
    func1 = 4.65627536527791e-13, func2 = 1.3944401189292e-13, 
    func3 = 9.00390872971002e-14, func4 = 3.37230243729891e-14, 
    func5 = 1.96648253236731e-14, func6 = 2.73930184091498e-14, 
    func7 = 2.65245995740432e-15, func8 = -9.32183475375881e-16
    ), iter = 9L, estim.precis = 1.43797282385847e-13, geemodel_time = c(0.70513277716609, 
    4.61892794362944, -10.8221702816679, 4.88670929618199, 2.28267528673621, 
    5.33560357894688, 6.66034770430887, 8.56007759694706, 8.89091053589387
    ), geemodel = 0.226042993381104), bootse = c(0.0818735427214753, 
    0.120224047463249, 0.166852011717746, 0.119290876750521, 
    0.124614113082831, 0.128672512353365, 0.174475149775538, 
    0.238595551257651, 0.222639319777201)), list(modest = list(
        root = c(1.12569266096238, 2.23578759643689, 0.489803184666951, 
        1.69635145277068, 3.68554085845204, 5.70353545730754, 
        8.26107968815593, 10.5521592075432, 10.9398254603599), 
        f.root = c(zi = 3.83292286798564e-10, func1 = 7.47487183261342e-10, 
        func2 = 3.93036686530124e-10, func3 = 1.94182780965946e-10, 
        func4 = 2.31574204256901e-11, func5 = -3.7804976163458e-12, 
        func6 = -7.86981591005542e-13, func7 = -3.05852565496423e-13, 
        func8 = -1.68047867288301e-13), iter = 35L, estim.precis = 1.94021970846867e-10, 
        geemodel_time = c(0.769577377571235, 5.99058203175574, 
        -60.8540014306803, 8.66166462823186, 0.590277755973437, 
        3.20344271407884, 5.39647138323619, 6.94501202323145, 
        7.46976469069641), geemodel = 0.798628287840666), bootse = c(0.0823019702465432, 
    0.151989837156669, 0.228588914620163, 0.134380572398168, 
    0.172959545401865, 0.167210275700809, 0.218899695046275, 
    0.253835821532235, 0.21912911265582)), list(modest = list(
        root = c(1.00105368348461, 2.11701330922528, 0.581893604832919, 
        1.95077266108812, 3.8942875574482, 5.96583280500894, 
        8.61816244332978, 10.4217775036156, 11.8713764163938), 
        f.root = c(zi = -2.8199664825479e-14, func1 = 4.34985381048136e-13, 
        func2 = 1.51382378854592e-13, func3 = 6.4170890823334e-14, 
        func4 = 5.27980437148301e-14, func5 = -3.8746783559418e-14, 
        func6 = 2.2815083156047e-14, func7 = 1.94982918699793e-14, 
        func8 = 6.3651341142279e-15), iter = 9L, estim.precis = 9.09957391073382e-14, 
        geemodel_time = c(0.969499316782408, 4.90728916245725, 
        -12.1829279586731, 5.21570722631234, 0.547585941400796, 
        5.04642431318493, 5.71666855754257, 8.37696191913481, 
        8.37880894592936), geemodel = 0.790986904991471), bootse = c(0.0725606412008211, 
    0.110185557692834, 0.185897141452251, 0.118346481738714, 
    0.129914582857576, 0.128929558748204, 0.171486419906937, 
    0.190379785818227, 0.196798260441188)), list(modest = list(
        root = c(1.00296274593351, 1.92819388779635, 0.846807880919115, 
        2.07122323482173, 3.86042150870785, 6.01974449764941, 
        8.31984676318985, 10.7125187607357, 11.4181311177283), 
        f.root = c(zi = 8.51541059887495e-14, func1 = 1.24789067967868e-13, 
        func2 = 1.13797860024079e-14, func3 = 7.2025718722557e-15, 
        func4 = 1.26565424807268e-14, func5 = 5.41788836017076e-14, 
        func6 = 2.86645707170408e-14, func7 = 1.37910516340156e-15, 
        func8 = -1.19626530903361e-14), iter = 9L, estim.precis = 3.7485254098277e-14, 
        geemodel_time = c(0.836774766058903, -0.402082337550872, 
        6.42384955838031, 1.22903350771761, 9.88622172445974, 
        8.60252349286611, 12.4138964127199, 13.2963754329239, 
        13.7736056269166), geemodel = 0.690688958295596), bootse = c(0.102857579424656, 
    0.121696529874043, 0.16112875339727, 0.106388450657174, 0.133900121444594, 
    0.103279816603858, 0.187108783249534, 0.215485728144366, 
    0.339691476101043)), list(modest = list(root = c(0.963049401651393, 
    2.0324006859354, 0.959643004480583, 1.91712679554411, 3.95770116994155, 
    5.56435480492567, 8.48850393257478, 9.9072122311152, 12.038087486603
    ), f.root = c(zi = 5.37525579602516e-12, func1 = 8.23163759378076e-12, 
    func2 = 1.11431061081103e-13, func3 = 3.93546306654002e-13, 
    func4 = 3.51407791754355e-12, func5 = 3.80628861762489e-12, 
    func6 = 4.62858917860132e-13, func7 = 4.67595526101178e-14, 
    func8 = 1.86517468137026e-14), iter = 10L, estim.precis = 2.44005638999927e-12, 
        geemodel_time = c(0.928868187941831, 2.38007166356097, 
        0.0993530775197965, 1.99706113398338, 5.62917879013328, 
        7.48073138122253, 7.49553538050137, 10.9501825203142, 
        10.6262279954157), geemodel = 0.584967948370593), bootse = c(0.0746435188938687, 
    0.10498007587244, 0.175089068242657, 0.133843951174342, 0.13491317416099, 
    0.133275945398781, 0.1775507891263, 0.314225978166237, 0.479318865899977
    )), list(modest = list(root = c(0.976091490475617, 2.09139765064195, 
    0.603544923879957, 1.99267757993561, 3.87672238840165, 5.71901622759286, 
    8.30896804292729, 10.577717586437, 11.5474256882926), f.root = c(zi = -2.59792187762287e-14, 
    func1 = -6.23945339839338e-14, func2 = -1.09356967925578e-14, 
    func3 = -2.04003480774873e-14, func4 = -2.26266983698964e-14, 
    func5 = 2.10664818922623e-14, func6 = -1.28785870856518e-14, 
    func7 = -1.07414077632484e-14, func8 = -9.47072281709538e-15
    ), iter = 10L, estim.precis = 2.1832632839818e-14, geemodel_time = c(0.484444136484655, 
    4.68603594095732, -6.97841196406742, 1.2564361966036, 3.7323399917982, 
    4.67734124102904, 6.97093405795726, 8.65949406792423, 8.85665865391668
    ), geemodel = 0.642010372884168), bootse = c(0.0818910397780836, 
    0.105233022058871, 0.154006862139854, 0.115595496921019, 
    0.136729907860185, 0.107741389227978, 0.186571943105476, 
    0.282067762075129, 0.243876775616744)), list(modest = list(
        root = c(0.982953884596513, 2.02971146341082, 0.728139789130783, 
        1.93651624786575, 3.8557184627319, 5.96676529826358, 
        8.69742511829064, 10.6470837189718, 11.9897171488373), 
        f.root = c(zi = 7.01499014432727e-09, func1 = 1.27003256800151e-08, 
        func2 = 2.21229937147349e-10, func3 = 1.96470251526137e-09, 
        func4 = 7.6584486556272e-09, func5 = 2.64877286770826e-09, 
        func6 = 7.3380967968717e-11, func7 = 1.25470363265823e-11, 
        func8 = 5.93572847124024e-12), iter = 8L, estim.precis = 3.58892594809479e-09, 
        geemodel_time = c(1.22744915069846, 3.94109207970167, 
        -8.06865234396923, 2.7079596000085, 3.18284009160748, 
        4.52460263446613, 7.82254286823505, 8.15398191183204, 
        9.3624048672136), geemodel = 1.17150830263753), bootse = c(0.0726938806719596, 
    0.116833747369942, 0.174652282878, 0.106668684783624, 0.116869909855076, 
    0.126714226572019, 0.22624950792406, 0.239367609855893, 0.34264678024653
    )), list(modest = list(root = c(1.01016989540584, 1.86650605002615, 
    1.00247977281784, 2.15476067123341, 4.11741544499487, 5.907767182384, 
    8.80594658112817, 10.3367271319519, 12.1010402049468), f.root = c(zi = 6.99756214861402e-07, 
    func1 = 1.11906579836063e-06, func2 = 1.38588339266863e-09, 
    func3 = 7.4800669547237e-09, func4 = 2.68971346140123e-07, 
    func5 = 6.77457538903609e-07, func6 = 1.53135062419714e-07, 
    func7 = 7.82924619580072e-09, func8 = 2.18883169922357e-09
    ), iter = 8L, estim.precis = 3.26363332103099e-07, geemodel_time = c(1.05249426839281, 
    -0.319082220299267, 5.76955081676069, 2.19229443963911, 8.111907012752, 
    9.90933056430389, 10.869437888991, 13.3289260657415, 13.6176145597226
    ), geemodel = 1.10557128517341), bootse = c(0.0825599055933763, 
    0.108683185222663, 0.170784535954297, 0.113079379480831, 
    0.123431422507138, 0.119049277475263, 0.177616645775685, 
    0.253120676462139, 0.419092054169164)), list(modest = list(
        root = c(1.01949181588952, 2.0159021866868, 0.826364803372833, 
        1.97619231818583, 4.14557987411, 6.18056659069433, 8.85765048511266, 
        10.7974166291123, 11.4892971034449), f.root = c(zi = 1.28767541074382e-09, 
        func1 = 2.04195149677844e-09, func2 = 1.02749686710368e-09, 
        func3 = 4.93039137294815e-10, func4 = 1.02289288150814e-10, 
        func5 = 3.21121572258512e-11, func6 = 2.06408501401967e-12, 
        func7 = 8.26033685896732e-13, func8 = 2.21267448807794e-13
        ), iter = 7L, estim.precis = 5.54186193716238e-10, geemodel_time = c(1.01139060815865, 
        4.26587689959119, -7.3986369396026, 3.37420795897558, 
        2.20482405549566, 4.84199484538826, 6.6748129797452, 
        9.01116805573791, 8.9450994836142), geemodel = 1.11268589982935), 
        bootse = c(0.0823489863614794, 0.145131444158882, 0.196217581696291, 
        0.10735746413, 0.162935832115246, 0.144443071100987, 
        0.193712827707979, 0.231238021645653, 0.202914157258965
        )), list(modest = list(root = c(0.96953305685396, 1.95020026767705, 
    0.824873506287475, 2.52491947831959, 4.04491702212493, 6.18176432523088, 
    8.64905105623648, 10.8369187290331, 10.9924869734333), f.root = c(zi = 2.53463916521923e-13, 
    func1 = 2.2815083156047e-13, func2 = 2.1170131619952e-14, 
    func3 = 2.70894418008538e-14, func4 = 2.83939538547884e-14, 
    func5 = 6.56003029675389e-14, func6 = 4.15223411209809e-14, 
    func7 = 2.21767049168875e-14, func8 = 4.0314973581701e-15
    ), iter = 8L, estim.precis = 7.68443468579516e-14, geemodel_time = c(1.17701250752804, 
    2.89374761181148, -2.19813534089418, 1.83433379911382, 4.67570774364558, 
    6.08271093806352, 7.78984751318475, 10.2883164154018, 9.97407190236911
    ), geemodel = 0.788288942100607), bootse = c(0.0865598757582697, 
    0.120276588357991, 0.174084671008691, 0.124578488357274, 
    0.133642318031933, 0.12236781512084, 0.21239663940635, 0.310306268039229, 
    0.410868812707426)), list(modest = list(root = c(1.06523808870159, 
    1.91670297141517, 0.900754385267151, 2.19117291700392, 4.27803907385798, 
    6.014950269361, 9.08227700736195, 10.2541199592515, 11.9963673224714
    ), f.root = c(zi = 4.82983066318887e-08, func1 = 6.61142373070689e-08, 
    func2 = 3.47804313127753e-08, func3 = 1.71809238364018e-08, 
    func4 = 2.01614506686876e-09, func5 = 1.82018289329733e-11, 
    func6 = -5.86250492595752e-12, func7 = -4.47031908018536e-12, 
    func8 = -3.67617047913882e-12), iter = 7L, estim.precis = 1.87135838864913e-08, 
        geemodel_time = c(1.07411303953063, 4.12055299953965, 
        -8.12216381175738, 5.31952169085658, 0.905051286061362, 
        5.27177695822732, 6.9070779284094, 8.74604305086161, 
        9.19809418336079), geemodel = 0.979842898083083), bootse = c(0.067147596785983, 
    0.114160813431947, 0.162750064605295, 0.101774249458333, 
    0.124817854829525, 0.110314873558404, 0.185889682943507, 
    0.191336896550571, 0.311815280431794)), list(modest = list(
        root = c(0.978749913956192, 2.01265217804488, 0.754894676590687, 
        2.03501409292586, 3.89060071031812, 5.92920203513408, 
        8.32997525539575, 10.7359071233305, 11.5058871070828), 
        f.root = c(zi = -1.98951966012828e-13, func1 = -7.43849426498855e-14, 
        func2 = -8.54871728961371e-15, func3 = -1.23772520010945e-15, 
        func4 = -6.43929354282591e-15, func5 = -1.00371100320018e-14, 
        func6 = -1.87072579649339e-14, func7 = -1.85407245112401e-14, 
        func8 = -8.39606162372775e-15), iter = 7L, estim.precis = 3.83604220919074e-14, 
        geemodel_time = c(1.05177815316794, 2.18621372892213, 
        0.222514391038893, 2.43750054896123, 4.8919361660614, 
        6.47569576087599, 9.11139784710452, 10.9567347510564, 
        11.0875645748152), geemodel = 1.00167964244655), bootse = c(0.0739674423782747, 
    0.084742781383408, 0.150987214120161, 0.10496046959026, 0.104154170487882, 
    0.100445783798527, 0.156778809595097, 0.216468495835353, 
    0.241491406567111)), list(modest = list(root = c(0.961535194022546, 
    2.1614130598478, 0.601987441647368, 2.06523057106758, 3.77938584166271, 
    5.94372364241547, 8.45191262833997, 10.5049549971274, 11.5369891110757
    ), f.root = c(zi = 3.16644357956086e-07, func1 = 4.75221451301522e-07, 
    func2 = 2.94336045814081e-09, func3 = 7.86941587293394e-08, 
    func4 = 2.89218517183294e-07, func5 = 9.84070442355822e-08, 
    func6 = 3.86147946951354e-09, func7 = 5.80691106311093e-10, 
    func8 = 2.86935904412187e-10), iter = 9L, estim.precis = 1.40650888482689e-07, 
        geemodel_time = c(1.15705076096408, 0.375714820991261, 
        4.32359401022921, 1.0868322122287, 9.33211603380416, 
        7.40807322875156, 11.0320659473535, 12.4197241463465, 
        13.1625668656738), geemodel = 0.670678910422683), bootse = c(0.0791046242841268, 
    0.126054593979526, 0.201278911212186, 0.115619640626096, 
    0.160093211897372, 0.126085087107794, 0.235803434753789, 
    0.21341472965415, 0.242549051957162)), list(modest = list(
        root = c(0.981706302479798, 1.9915706330978, 0.683776048878596, 
        2.14770261261236, 3.838752967639, 5.76163286819526, 8.51216813796334, 
        10.3692871850078, 11.8876310647359), f.root = c(zi = 7.2479272583692e-10, 
        func1 = 1.11780873446321e-09, func2 = 8.28792590112926e-12, 
        func3 = 1.97460001691643e-10, func4 = 6.70284105996899e-10, 
        func5 = 2.29559538045265e-10, func6 = 8.13970418844789e-12, 
        func7 = 2.32927913068615e-12, func8 = 3.39421267242686e-12
        ), iter = 10L, estim.precis = 3.29117358658514e-10, geemodel_time = c(0.972923449128652, 
        4.30224317036542, -6.55743452992202, 4.29728527201734, 
        2.87009911835146, 4.74493005589166, 7.15285937955923, 
        8.21113586698678, 9.02911458373619), geemodel = 0.895055109722757), 
        bootse = c(0.0731434022676643, 0.141385863223126, 0.224532244364256, 
        0.125038018380269, 0.170513546815267, 0.157999550754251, 
        0.201287134160681, 0.277546937686023, 0.346707099752521
        )), list(modest = list(root = c(1.04414889104858, 2.04117879698646, 
    0.845122514360418, 2.15459759408714, 4.01784394228231, 5.86217329961845, 
    8.39444041702942, 10.4949752786693, 11.4698234791377), f.root = c(zi = 2.55351295663786e-15, 
    func1 = -7.57172102794357e-14, func2 = 9.17321774096536e-15, 
    func3 = -3.55410145758128e-14, func4 = 5.28743715477731e-15, 
    func5 = -7.2851447097122e-14, func6 = -5.9751845398609e-14, 
    func7 = -3.12845825363017e-14, func8 = -1.73819292292876e-15
    ), iter = 8L, estim.precis = 3.26553845180656e-14, geemodel_time = c(0.82357635289018, 
    4.76349972467731, -9.53555535204072, 4.85530003735688, 0.58205798948953, 
    5.4401319811343, 5.79743418006657, 8.35938653808892, 8.94225439924891
    ), geemodel = 0.88984500122649), bootse = c(0.0966782641356767, 
    0.123534185690781, 0.174872056758943, 0.130854405093686, 
    0.125433040019467, 0.136637921603468, 0.178024399682182, 
    0.197601634688894, 0.243170148200704)), list(modest = list(
        root = c(0.902565289270472, 2.0028944038366, 0.746227290314582, 
        2.03098200672907, 4.04429448781945, 6.22357868976666, 
        8.78483721208535, 10.8478729911121, 11.681231259968), 
        f.root = c(zi = 1.005008132271e-08, func1 = 1.4191220976123e-08, 
        func2 = 9.75540724590385e-11, func3 = 2.04126715877551e-09, 
        func4 = 8.27327109872986e-09, func5 = 3.65389074552525e-09, 
        func6 = 1.05425834728834e-10, func7 = 2.89537838149556e-12, 
        func8 = -1.67588165567167e-13), iter = 7L, estim.precis = 4.26841935284429e-09, 
        geemodel_time = c(0.871779359636257, 2.62653940979802, 
        -0.642395590088624, 3.05880863481716, 4.46820524863071, 
        7.01551034846886, 8.4297255794372, 10.3698670567403, 
        11.0419170235963), geemodel = 1.20615843943624), bootse = c(0.0821038453967148, 
    0.132323229851205, 0.194317756173523, 0.12778795966748, 0.160800935348296, 
    0.14601244422563, 0.2042446873221, 0.208792014427898, 0.207318884536643
    )), list(modest = list(root = c(1.07111645593213, 1.94398876142349, 
    0.860724907997344, 1.98771911867989, 4.17902028590313, 5.94918410153542, 
    8.87407432506877, 10.6614621475383, 11.9728683456428), f.root = c(zi = 5.1429127623237e-10, 
    func1 = 8.40765346232786e-10, func2 = 5.68406433032465e-12, 
    func3 = 1.38021927220677e-10, func4 = 5.14718240252066e-10, 
    func5 = 1.7538155910185e-10, func6 = 5.23817100805957e-12, 
    func7 = 1.11716191852906e-12, func8 = 3.14720471905616e-13
    ), iter = 9L, estim.precis = 2.43948051863174e-10, geemodel_time = c(0.878871413067164, 
    3.61236187131879, -3.44076572177525, 1.81712364971469, 4.64783165342331, 
    5.46444461665765, 8.12247339898153, 9.23592772136324, 9.85876874105465
    ), geemodel = 0.686907887113903), bootse = c(0.0732877831794833, 
    0.109243079989911, 0.174457137053617, 0.116735314328152, 
    0.135541120446096, 0.148503157361116, 0.202580922259252, 
    0.202712276596559, 0.209393604606337)), list(modest = list(
        root = c(0.879972340036408, 2.07388889277479, 0.701768218384223, 
        2.10257122014591, 4.00141035076718, 6.25224975486467, 
        8.86889391724289, 10.6085607348788, 11.7300702939775), 
        f.root = c(zi = 6.65800747867706e-13, func1 = 1.45505829607373e-12, 
        func2 = 6.00786781435048e-14, func3 = 2.86947549055228e-13, 
        func4 = 8.67972360651947e-13, func5 = 3.0384028626429e-13, 
        func6 = 8.69443406159576e-15, func7 = -4.71788512037747e-15, 
        func8 = -2.76861866765898e-15), iter = 10L, estim.precis = 4.06208761767338e-13, 
        geemodel_time = c(1.24653948407067, 3.96260311518311, 
        -11.8991577855153, 7.00125121214964, 2.31194873564745, 
        5.80286046821448, 6.22048497692876, 9.43045938223123, 
        9.13919435290687), geemodel = 1.0130793132443), bootse = c(0.080782185702673, 
    0.124837799246317, 0.200951436399062, 0.110411603673183, 
    0.146101899738674, 0.149007703376101, 0.225984502020203, 
    0.192735311110515, 0.218359349209181)), list(modest = list(
        root = c(1.07866427969829, 1.94757218246529, 0.633809652034488, 
        2.29233221094986, 3.80081103404149, 6.04820667080745, 
        8.58302092551097, 10.3828332943501, 11.4901464625604), 
        f.root = c(zi = 3.46099450210247e-08, func1 = 6.10820731772321e-08, 
        func2 = 4.08016914092008e-10, func3 = 1.08013393977733e-08, 
        func4 = 3.68993155617961e-08, func5 = 1.24100673730421e-08, 
        func6 = 3.79036232955876e-10, func7 = 4.81965578558174e-11, 
        func8 = 2.71863087597524e-11), iter = 9L, estim.precis = 1.74072418382813e-08, 
        geemodel_time = c(0.900713511984861, -2.23310177680773, 
        9.47865126106033, 1.98390173023072, 12.9449099589813, 
        10.0874286175782, 14.439956792567, 14.6187121483488, 
        15.8999551071305), geemodel = 0.53995943710313), bootse = c(0.0813669442961435, 
    0.138091676897119, 0.176254273527099, 0.128468373319848, 
    0.152993360825266, 0.140019832462417, 0.215861259016122, 
    0.230057763873838, 0.164851222359934)), list(modest = list(
        root = c(1.09848254901157, 1.96240642530263, 0.559897034284749, 
        2.02387080562434, 3.79417818737234, 6.02493020495104, 
        8.38280154925001, 10.6695996537866, 11.7875041519426), 
        f.root = c(zi = 3.31068505943222e-13, func1 = 4.12558875950708e-13, 
        func2 = 7.39686090156511e-14, func3 = 1.63459415274125e-13, 
        func4 = 3.81771003699072e-13, func5 = 2.44249065417534e-14, 
        func6 = -7.41073868937292e-14, func7 = -9.71271674199414e-15, 
        func8 = -3.81921057279744e-15), iter = 9L, estim.precis = 1.63876736737006e-13, 
        geemodel_time = c(0.871512995946308, -0.383917023194075, 
        4.97536994725847, 4.1581967522068, 8.81329703854217, 
        9.54462478187804, 11.6787197680631, 13.2129698747388, 
        13.7885982000605), geemodel = 0.342790676986484), bootse = c(0.0841152555755683, 
    0.13476929456568, 0.193928781456954, 0.135928559360068, 0.161841617000722, 
    0.153500491857569, 0.216023190926597, 0.283497378790429, 
    0.243946010405162)), list(modest = list(root = c(1.07033388661421, 
    1.9811660357926, 0.85788633117783, 2.02997286222069, 4.14591985302599, 
    5.87081127848263, 8.74567983102808, 10.5511240464522, 11.590367597344
    ), f.root = c(zi = 8.8484775062625e-14, func1 = 4.06341627012807e-14, 
    func2 = 8.02136135291676e-15, func3 = -2.89664126018607e-14, 
    func4 = -4.08995753931052e-14, func5 = 3.90659726789977e-14, 
    func6 = 5.23192600354605e-14, func7 = 1.94289029309402e-14, 
    func8 = 5.02375918642883e-15), iter = 13L, estim.precis = 3.58715757715128e-14, 
        geemodel_time = c(0.868046565923698, 5.24909877641181, 
        -18.4979323885623, 2.65226511290022, 2.49215485592818, 
        3.61731190222341, 6.12319903700044, 7.71144192022808, 
        8.04047939846343), geemodel = 0.744317188197322), bootse = c(0.0801426321318572, 
    0.106552668445342, 0.183200369058885, 0.104080287934312, 
    0.128406055308861, 0.132441139850775, 0.194572896204549, 
    0.26906710632666, 0.209378858441009)), list(modest = list(
        root = c(1.04613232593629, 2.06022710281476, 0.746121296878977, 
        1.9513512740197, 3.93407271553727, 5.84737860511106, 
        8.53530377538967, 10.6294272820212, 11.3566020416762), 
        f.root = c(zi = 5.3481663542243e-12, func1 = 1.00475183728577e-11, 
        func2 = -5.23470156110761e-14, func3 = 8.99844435076069e-14, 
        func4 = 2.14904483097911e-12, func5 = 5.71298552830778e-12, 
        func6 = 1.76592507977746e-12, func7 = 1.32768795957361e-13, 
        func8 = -3.5527136788005e-15), iter = 8L, estim.precis = 2.81136590387791e-12, 
        geemodel_time = c(1.07386650900626, 3.191816570229, -2.26681866339074, 
        2.42192877142527, 2.84438539218461, 6.83427877422232, 
        8.07540742851082, 9.47064461997739, 10.2287238706555), 
        geemodel = 1.00381672852416), bootse = c(0.0818809170338235, 
    0.127759400882377, 0.200084413272953, 0.105054978420668, 
    0.160092975028944, 0.122438655570604, 0.207484518897419, 
    0.199840287783663, 0.226949613930088)), list(modest = list(
        root = c(0.85879939261617, 2.03182421522207, 0.774957853903634, 
        2.15144685397688, 4.05494651160057, 6.23432284791428, 
        8.77543895572069, 10.8259898531811, 11.5726228691989), 
        f.root = c(zi = 6.31562580011291e-10, func1 = 1.03149011554393e-09, 
        func2 = 1.41048284163503e-12, func3 = 2.61378141352964e-11, 
        func4 = 3.78494735553403e-10, func5 = 5.1571859976951e-10, 
        func6 = 9.74957892196926e-11, func7 = 8.10468359091487e-12, 
        func8 = 3.76285114178643e-12), iter = 7L, estim.precis = 2.99353072423051e-10, 
        geemodel_time = c(0.82377865092197, 0.591911884004261, 
        4.66055638751172, 1.6594753352432, 7.54510896746385, 
        8.5204145147027, 10.9171569216678, 12.116618332986, 12.7512958698595
        ), geemodel = 0.692496042825699), bootse = c(0.0822944989186864, 
    0.0959172416592447, 0.143659031523107, 0.111202123914689, 
    0.0974490957400422, 0.1214170272668, 0.149609886787119, 0.176005133413986, 
    0.197481629913471)), list(modest = list(root = c(0.92505166215127, 
    2.11682730366588, 0.882599203167919, 2.04040344075883, 3.90460771888389, 
    5.63283160777861, 8.49853827300177, 10.4236542841699, 11.4897683265798
    ), f.root = c(zi = 5.45336941160102e-08, func1 = 8.38593675611676e-08, 
    func2 = 4.29881454319707e-08, func3 = 2.19155147605787e-08, 
    func4 = 2.87858514108619e-09, func5 = 1.94661134433893e-10, 
    func6 = 3.23863713624917e-11, func7 = 8.00934318867519e-12, 
    func8 = 4.80554485093876e-12), iter = 19L, estim.precis = 2.29350188227388e-08, 
        geemodel_time = c(0.939005061869861, 5.81926764801923, 
        -32.8463203855897, 6.46028921888894, -0.586488042206525, 
        4.0640410564211, 4.82575975815674, 7.77482687542725, 
        6.86264209479971), geemodel = 0.865296932689439), bootse = c(0.0806683883961732, 
    0.106650062204022, 0.172148001741847, 0.0891381546243919, 
    0.141407402899325, 0.118675982994637, 0.174582467171616, 
    0.264129854310274, 0.368666768287134)), list(modest = list(
        root = c(0.83019909780451, 2.30208269598832, 0.538227611965082, 
        2.24886607070814, 4.14341398669182, 6.3727967620277, 
        8.73063146140601, 10.7927796567327, 11.479576964277), 
        f.root = c(zi = 1.04312897208914e-08, func1 = 1.57858528471166e-08, 
        func2 = 1.34712553612193e-11, func3 = 3.54011816389166e-10, 
        func4 = 5.421776361203e-09, func5 = 8.23825847817705e-09, 
        func6 = 1.60314325009514e-09, func7 = 9.96374649453458e-11, 
        func8 = 4.54755677559149e-11), iter = 6L, estim.precis = 4.66587964021498e-09, 
        geemodel_time = c(0.806400444299409, 2.76139516283388, 
        -0.459644174259699, 2.04639933818802, 4.57644802314836, 
        6.85078361047912, 8.70272105656388, 10.3121953816638, 
        11.165941563384), geemodel = 0.8421392365158), bootse = c(0.081619551019938, 
    0.110201844013977, 0.172026132471092, 0.101320830428914, 
    0.132887687994843, 0.115923293853651, 0.146929492963322, 
    0.211318693469429, 0.175139543995536)), list(modest = list(
        root = c(0.915409418681262, 2.1762774654127, 0.47580027898618, 
        1.96213416028529, 3.66935771087335, 5.831639975596, 8.50720063591976, 
        10.4324688473334, 11.1930792118824), f.root = c(zi = 1.96953564568503e-13, 
        func1 = 1.17905685215192e-13, func2 = 1.83186799063151e-14, 
        func3 = 8.32389712712711e-14, func4 = 1.24608656726366e-13, 
        func5 = 3.1863400806742e-14, func6 = -1.1296519275561e-14, 
        func7 = 8.37351021854005e-15, func8 = 8.68749516769185e-15
        ), iter = 8L, estim.precis = 6.68051647951313e-14, geemodel_time = c(1.04560055596143, 
        2.49702098849127, -0.152841919584606, 1.19815656302604, 
        5.17745731131098, 6.48618058195939, 8.68040234786969, 
        10.2576198337555, 10.8858545358946), geemodel = 0.973685078656881), 
        bootse = c(0.0737685869065841, 0.132680416636921, 0.190708822024427, 
        0.117873983584838, 0.156183907528087, 0.132701607207606, 
        0.21511164537775, 0.198924024260984, 0.232441272188771
        )), list(modest = list(root = c(1.11478796863646, 1.97448711008331, 
    0.76917923132551, 1.71514005522929, 3.83340086771834, 5.70026120536728, 
    8.73641774295648, 10.2276523702082, 11.9077635415942), f.root = c(zi = 1.02788888511895e-11, 
    func1 = 1.26542110123751e-11, func2 = 6.73867732448041e-12, 
    func3 = 4.73232564246473e-12, func4 = 1.25226565228509e-12, 
    func5 = 4.23907436930548e-13, func6 = 1.36472430578571e-13, 
    func7 = 3.30013794069828e-14, func8 = -3.22519788653608e-14
    ), iter = 8L, estim.precis = 4.03133352317515e-12, geemodel_time = c(1.18813039891894, 
    4.73505077537898, -9.64137583958813, 3.22061931564424, 0.429040536585931, 
    4.75664257084388, 5.55912329132598, 8.10108030524248, 8.56138752993661
    ), geemodel = 0.987971473910549), bootse = c(0.100026097237874, 
    0.134345158851872, 0.192505659274207, 0.13046438159729, 0.155475011198549, 
    0.143590908969153, 0.21540100869842, 0.263128138812624, 0.2109990413841
    )), list(modest = list(root = c(1.04529084193606, 1.7867794983488, 
    1.21017586004279, 2.06658941457272, 4.1984391465122, 6.06492892873654, 
    8.7807560493586, 10.8137659205393, 11.5329185467173), f.root = c(zi = 6.37939479020133e-10, 
    func1 = 1.072200550567e-09, func2 = 7.40399408449832e-12, 
    func3 = 1.60884014444029e-10, func4 = 6.57150465988021e-10, 
    func5 = 2.35855418528885e-10, func6 = 4.06655265017264e-12, 
    func7 = 4.28324042900385e-13, func8 = 1.43104972316621e-12
    ), iter = 8L, estim.precis = 3.08595538783201e-10, geemodel_time = c(1.24609725035417, 
    3.96560242426644, -7.4703926463187, 3.00375939922844, 3.22762296610846, 
    4.23060361701448, 7.09732182091667, 8.61309162988344, 8.8686937941282
    ), geemodel = 1.21544013702904), bootse = c(0.0802463279459899, 
    0.142006846439186, 0.23384237632146, 0.113145121524194, 0.15461752119756, 
    0.160889761842231, 0.170562663369876, 0.197240325411144, 
    0.326890168246611)), list(modest = list(root = c(0.974919746042396, 
    2.15035330058497, 0.583739438017795, 1.7290430450999, 3.65849371989763, 
    5.71842027999368, 8.25071632859749, 10.182562521075, 11.2871740869795
    ), f.root = c(zi = 9.6663677062736e-11, func1 = 1.83744353066118e-10, 
    func2 = 1.66540392587677e-12, func3 = 3.10267297964906e-11, 
    func4 = 1.09260378522436e-10, func5 = 3.86785898448538e-11, 
    func6 = 1.28456273396083e-12, func7 = 6.57945919968483e-14, 
    func8 = -1.01141317543352e-13), iter = 8L, estim.precis = 5.13878478735568e-11, 
        geemodel_time = c(1.03370876913959, -0.999260841865527, 
        6.93477250648202, 2.56891151708505, 9.88114452587488, 
        9.00471289764955, 12.7163392907578, 13.2809269316588, 
        14.5142396334798), geemodel = 0.490617142230651), bootse = c(0.0834264002928469, 
    0.121587027469001, 0.172384703527579, 0.114906339904242, 
    0.145459837660695, 0.120382149946145, 0.170871899746649, 
    0.221757205828158, 0.348677890832878)), list(modest = list(
        root = c(0.996016597807822, 1.88868573908334, 1.08784735119076, 
        2.05687095322904, 4.25227025732182, 6.21342384383847, 
        8.59854618990425, 10.6681368114402, 11.9161738275821), 
        f.root = c(zi = 2.3990809339125e-12, func1 = 2.34234853735416e-12, 
        func2 = 1.70800873444676e-13, func3 = 4.95714580495132e-13, 
        func4 = 1.16293921785223e-12, func5 = 6.14757376948827e-13, 
        func6 = 7.80764342067641e-14, func7 = 2.56461518688411e-14, 
        func8 = -1.90403248723214e-14), iter = 8L, estim.precis = 8.12044936772827e-13, 
        geemodel_time = c(1.06136012406575, 3.21552484594606, 
        -2.45602865599701, 1.96167948509799, 4.47774687524121, 
        5.73964014087553, 7.9139000060668, 9.70002679042644, 
        10.0781936256829), geemodel = 1.30717595888535), bootse = c(0.0852060915524977, 
    0.12451525226197, 0.208599174752641, 0.139813872279947, 0.170205303574857, 
    0.136011901131013, 0.193144462506906, 0.214825026975041, 
    0.246392475726404)), list(modest = list(root = c(1.08133816892007, 
    2.04635785798298, 0.461723346225858, 1.94556405895752, 3.81692393518012, 
    5.52052921181246, 8.40839839742786, 10.2649422715555, 11.8332647680875
    ), f.root = c(zi = 6.5536465143623e-13, func1 = 3.77253783767628e-13, 
    func2 = 8.36830604811212e-15, func3 = 8.3100193393193e-14, 
    func4 = 9.68530811107371e-14, func5 = 4.21041070660776e-14, 
    func6 = 5.50115508701765e-14, func7 = 3.36813910095657e-14, 
    func8 = 6.92501611609941e-15), iter = 13L, estim.precis = 1.50962453424202e-13, 
        geemodel_time = c(0.803979799932916, 5.14820305843497, 
        -20.2116586386948, 5.13182258180808, 1.17095579105182, 
        4.52748273521076, 5.91076453611661, 7.73716428908985, 
        8.18193829971938), geemodel = 0.71852150132785), bootse = c(0.073341237949847, 
    0.124012310569267, 0.210262880242602, 0.128545210928446, 
    0.159403831942033, 0.137627821596147, 0.237271549667079, 
    0.244350336437092, 0.289742745723871)), list(modest = list(
        root = c(1.16764585486847, 2.11868874512034, 0.320461887468868, 
        1.81387554666116, 3.74660856809284, 5.63421564718499, 
        8.25065216769444, 10.2626460951212, 11.4179875130701), 
        f.root = c(zi = 6.48220366272767e-11, func1 = 1.16925802373657e-10, 
        func2 = -1.09454112440233e-13, func3 = 4.38445503861407e-13, 
        func4 = 2.32660542136666e-11, func5 = 7.22954144466437e-11, 
        func6 = 1.91977822527889e-11, func7 = 7.60169704960845e-13, 
        func8 = 4.1540382245131e-13), iter = 8L, estim.precis = 3.31367292286386e-11, 
        geemodel_time = c(1.08397149746983, 2.77080096039353, 
        -0.877580682600211, 1.51220187887035, 4.16864486915428, 
        6.92835851319507, 7.98305326829485, 10.4933732823996, 
        9.94369881663311), geemodel = 0.934845698624448), bootse = c(0.0936581502982115, 
    0.142913193811267, 0.209887560144399, 0.13054825424834, 0.149797511564514, 
    0.150138270283435, 0.225837637984529, 0.248316147241662, 
    0.419388264133117)), list(modest = list(root = c(1.03479189577177, 
    1.80322399563711, 0.950765627805865, 2.35237421314217, 4.229370044742, 
    6.43049409553526, 8.71703215622781, 10.9626499802742, 11.8515906179025
    ), f.root = c(zi = 3.2578628683666e-10, func1 = 5.16354958790544e-10, 
    func2 = 2.63350286022757e-10, func3 = 1.27367298999315e-10, 
    func4 = 1.83397810826769e-11, func5 = 1.81005210819762e-12, 
    func6 = -3.67539332302158e-13, func7 = -2.65448687336578e-13, 
    func8 = -2.37698749572246e-13), iter = 11L, estim.precis = 1.39319927845484e-10, 
        geemodel_time = c(0.987227023284099, 5.42117974938456, 
        -17.6880990210672, 5.63404495736731, 1.14559517352218, 
        3.90444960804824, 5.46912898606911, 7.731441372346, 8.1207477865266
        ), geemodel = 1.05788400302893), bootse = c(0.0853171057480555, 
    0.107552227488277, 0.154545894888889, 0.120390240500238, 
    0.125538910307674, 0.14985997874737, 0.191887981542577, 0.214143527657582, 
    0.264656394876195)), list(modest = list(root = c(0.936641389190324, 
    2.0859212054383, 0.734788890846649, 2.09348985709018, 3.71738285228815, 
    5.61864696540001, 8.35864235694791, 10.4315296424961, 11.6858501102753
    ), f.root = c(zi = 5.89367443737387e-12, func1 = 8.02102828600937e-12, 
    func2 = 1.23012711128467e-13, func3 = 7.58733353922736e-13, 
    func4 = 8.34984425351903e-13, func5 = 7.11153358423644e-13, 
    func6 = 7.69030672476134e-13, func7 = 3.9633704304598e-13, 
    func8 = 2.00922611881538e-13), iter = 9L, estim.precis = 1.96765298884596e-12, 
        geemodel_time = c(1.22464927749373, -2.86539948118055, 
        9.7974659072478, 2.76680080172141, 10.3180041729342, 
        12.1376832291895, 13.1279708018533, 16.2001632576241, 
        15.7952123604969), geemodel = 0.817635491417858), bootse = c(0.0636611165973714, 
    0.125546813147173, 0.197367067432876, 0.110246982281571, 
    0.157567619518104, 0.123292343365206, 0.178774721232279, 
    0.231901479077254, 0.298350274606589)), list(modest = list(
        root = c(1.06643999301526, 1.9507036326091, 0.638903587527519, 
        2.17992811246156, 3.96029062523347, 6.15428669408063, 
        8.56701672347888, 10.9879397456677, 11.8210115281409), 
        f.root = c(zi = 1.91135995919467e-11, func1 = 2.45348186211913e-11, 
        func2 = 2.4186208591459e-13, func3 = 4.63523663896126e-12, 
        func4 = 1.48862033810815e-11, func5 = 5.02872743446403e-12, 
        func6 = -5.39568389967826e-14, func7 = 1.27328703136698e-14, 
        func8 = -6.49903308252986e-15), iter = 9L, estim.precis = 7.61262627732804e-12, 
        geemodel_time = c(1.37921390384192, 4.58941220215011, 
        -6.5095529212942, -0.161475002256254, 3.81434293023765, 
        3.33322423438537, 7.20934640369208, 8.02699277011297, 
        8.54309949143456), geemodel = 1.21468780361925), bootse = c(0.0676737063696858, 
    0.143358298802783, 0.245774763463406, 0.134796604235322, 
    0.160783302994325, 0.169203689965941, 0.195675773090108, 
    0.222345959120269, 0.302531710347655)), list(modest = list(
        root = c(0.882410769083332, 2.09035384027787, 0.750382824654473, 
        2.13769393206271, 4.07381558998624, 6.15098936948595, 
        8.73523736968777, 10.7176188128329, 11.6575050039223), 
        f.root = c(zi = 8.98756624678754e-11, func1 = 1.17779119790384e-10, 
        func2 = 2.72733290385661e-11, func3 = 1.90271756683735e-12, 
        func4 = 2.1289636720212e-12, func5 = 8.25704088436297e-12, 
        func6 = 6.18514787997793e-12, func7 = 2.97151192540923e-12, 
        func8 = 1.2891424039374e-12), iter = 10L, estim.precis = 2.86291817365969e-11, 
        geemodel_time = c(0.820649585901633, -4.61004915661451, 
        12.0425243478198, 6.11024045510712, 14.3085504650462, 
        13.5531231711031, 15.9797043419368, 17.5988680455727, 
        18.3176799114219), geemodel = 0.941419923016554), bootse = c(0.0697264872692563, 
    0.13240718048324, 0.211698241074677, 0.126925235799054, 0.138377554594547, 
    0.146107287509595, 0.181299090646196, 0.19404425762498, 0.202524718721695
    )), list(modest = list(root = c(0.940482860082663, 2.06466209545831, 
    0.901625002037498, 2.03048583327666, 4.08309210428766, 5.86116884195241, 
    8.60217683312601, 10.390208924172, 11.7114152057106), f.root = c(zi = 3.75799391605369e-12, 
    func1 = 6.18682882702615e-12, func2 = 3.02836922205785e-12, 
    func3 = 1.63202784619898e-12, func4 = 2.0147772339385e-13, 
    func5 = -3.67511576726542e-13, func6 = -9.23566778610052e-14, 
    func7 = -5.73135289227977e-14, func8 = -5.190986529513e-14
    ), iter = 9L, estim.precis = 1.70842102039289e-12, geemodel_time = c(0.85653610904964, 
    5.31330340120314, -12.012031523959, 3.89331616246133, -0.870559949681871, 
    5.16061913748069, 5.1176882067114, 7.60449611225355, 8.01984447741982
    ), geemodel = 1.03499127858592), bootse = c(0.0750581021129379, 
    0.155129070502028, 0.225359773027133, 0.124418589731642, 
    0.194830350401505, 0.157712720813014, 0.281032415507215, 
    0.204754094330456, 0.3520817957817)), list(modest = list(
        root = c(1.0459513340987, 2.17426245066862, 0.617968329285087, 
        2.15975230183402, 3.65175532984593, 5.92255270720548, 
        8.31102291679309, 10.2173104180293, 11.2599651739013), 
        f.root = c(zi = 2.45581333047085e-13, func1 = 1.27453603226968e-13, 
        func2 = 1.16434639707563e-14, func3 = 9.54791801177635e-15, 
        func4 = 4.16220877208495e-14, func5 = 4.66571226098722e-14, 
        func6 = 1.50435219836709e-14, func7 = -3.87190279838023e-15, 
        func8 = -5.82520143233012e-15), iter = 19L, estim.precis = 5.63606838668542e-14, 
        geemodel_time = c(0.99849716210127, 5.81068530495108, 
        -31.7257737172713, 5.81270492052516, -0.35661214762644, 
        3.63082617522908, 4.93918472781454, 6.98197601569962, 
        7.7397805150286), geemodel = 0.954284754996302), bootse = c(0.081187213005169, 
    0.126146685814181, 0.200596678816926, 0.129973114730208, 
    0.14806537676132, 0.125023138203195, 0.170578393036576, 0.208000525724945, 
    0.255327315955651)), list(modest = list(root = c(1.03817970179158, 
    2.05168024213271, 0.744955932821517, 2.06382020826084, 4.05594699305932, 
    6.08471966634955, 8.81669438661289, 10.2405731893472, 11.7575203267347
    ), f.root = c(zi = 5.87594306544759e-10, func1 = 7.69121322186095e-10, 
    func2 = 5.95824778404364e-12, func3 = 1.4165590922488e-10, 
    func4 = 4.54100844600458e-10, func5 = 1.5569756595113e-10, 
    func6 = 6.71956934539253e-12, func7 = 1.17187509696137e-12, 
    func8 = 6.6810871613733e-13), iter = 9L, estim.precis = 2.35854194383317e-10, 
        geemodel_time = c(1.20071827268647, 3.68048613631876, 
        -4.20861025980734, 2.87568576480813, 4.21402774791712, 
        4.54628337893515, 7.71839278561169, 8.74312016155498, 
        9.76033840125556), geemodel = 1.21947893142738), bootse = c(0.0947060554805279, 
    0.124151765785865, 0.178312879862433, 0.113824673204758, 
    0.143513541194095, 0.138925519017081, 0.22050292622739, 0.206102024205696, 
    0.211142446906787)), list(modest = list(root = c(0.978898863625873, 
    1.97663120374669, 0.882327185655212, 2.02639258731043, 3.89152863326541, 
    6.05717746267728, 8.63477546861342, 10.7629742863648, 11.6051675466643
    ), f.root = c(zi = 2.12832435897425e-07, func1 = 3.18133332455339e-07, 
    func2 = 2.84768881392283e-09, func3 = 4.79412427264005e-08, 
    func4 = 1.87064999990216e-07, func5 = 7.58208421602902e-08, 
    func6 = 2.7811182523596e-09, func7 = 4.10692847785388e-10, 
    func8 = 2.07871750845454e-10), iter = 8L, estim.precis = 9.42266916549539e-08, 
        geemodel_time = c(0.879378674962287, 4.17026899549786, 
        -7.0323463406734, 1.95801956076772, 3.32556448981868, 
        5.04877691542862, 7.0826501799353, 8.51680878797245, 
        9.57121091451594), geemodel = 0.737646662869731), bootse = c(0.066240018472271, 
    0.119375463744649, 0.193120210763358, 0.0997555668370823, 
    0.165980446251203, 0.131097417071096, 0.194041913284997, 
    0.181548587280957, 0.16355427246415)), list(modest = list(
        root = c(1.05698903619607, 2.01167403560553, 0.572762357053593, 
        2.08669719427236, 3.8468688008586, 5.69853259796218, 
        8.23807349655814, 10.2781639905063, 11.604444061717), 
        f.root = c(zi = 2.17975023586447e-08, func1 = 3.31283319665587e-08, 
        func2 = 1.04117787308455e-09, func3 = 4.87681353864033e-09, 
        func4 = 1.92079110394872e-08, func5 = 7.19550580230433e-09, 
        func6 = 1.98556893149515e-10, func7 = 2.62852864474361e-11, 
        func8 = 1.63502718308894e-11), iter = 9L, estim.precis = 9.72093722557197e-09, 
        geemodel_time = c(0.767847490922405, 4.94156226418712, 
        -11.4977501532249, 2.52179582206317, 2.67299904284756, 
        3.95240839546688, 6.18163852184644, 8.07890765573671, 
        8.69953918486584), geemodel = 0.621571705488101), bootse = c(0.0847098907439853, 
    0.125604263099638, 0.166599783932419, 0.111088053379467, 
    0.120469580064187, 0.127850722228467, 0.20128226231445, 0.231349708657848, 
    0.228643619072052)), list(modest = list(root = c(1.00536689680803, 
    1.83459274809323, 1.08515422847726, 2.53771979990392, 4.45606040447567, 
    6.4266650392116, 8.93743642379932, 10.6663199392744, 11.8280064244792
    ), f.root = c(zi = 4.36394254066386e-11, func1 = 6.82917056238352e-11, 
    func2 = 5.53931900348914e-13, func3 = 1.07443763223492e-11, 
    func4 = 4.12111594849662e-11, func5 = 1.48960288548494e-11, 
    func6 = -1.37279076994901e-13, func7 = -1.43523864667983e-13, 
    func8 = -5.02098362886727e-14), iter = 7L, estim.precis = 1.99630711523266e-11, 
        geemodel_time = c(0.863584236570288, 2.42907536130774, 
        0.179935725705272, 2.36929316344881, 5.35746409070196, 
        6.84412210629214, 8.43992625229983, 11.036784135961, 
        10.6024565666101), geemodel = 0.80959663512801), bootse = c(0.0825234364445057, 
    0.104998585282694, 0.172277916817007, 0.10622232360299, 0.130559209683735, 
    0.119921819805217, 0.190599080344458, 0.219071265686141, 
    0.243171990074216)), list(modest = list(root = c(0.981732062960242, 
    1.99978488338842, 0.778624269176884, 2.26107654007387, 4.14720695711609, 
    6.41581278624439, 8.75860701979533, 10.8239678365547, 11.5133238670668
    ), f.root = c(zi = 4.76014283545823e-09, func1 = 7.96751509213323e-09, 
    func2 = 4.15797700437093e-09, func3 = 2.08183708466647e-09, 
    func4 = 2.75535521482295e-10, func5 = 5.4167954843809e-12, 
    func6 = -1.83356108074406e-12, func7 = -1.71301861584539e-12, 
    func8 = -1.804681404316e-12), iter = 12L, estim.precis = 2.13930839941071e-09, 
        geemodel_time = c(0.994956748013245, 5.05570250076738, 
        -18.856226964177, 6.70761639076872, 0.975414415772812, 
        4.1244185250113, 6.40041885753932, 7.63342926177899, 
        8.3775877338274), geemodel = 0.497397086869543), bootse = c(0.0850878308371126, 
    0.0963315048410231, 0.167149793887534, 0.135687878588244, 
    0.122269220636755, 0.123893611323437, 0.17476309111897, 0.188784401522192, 
    0.223319544919925)), list(modest = list(root = c(0.989315165527739, 
    2.10700275200663, 0.61101400213249, 2.31696970519015, 4.19616708015535, 
    6.12672591350675, 8.97319273034472, 10.6708411154636, 11.4864090583065
    ), f.root = c(zi = 2.08744133090022e-12, func1 = 2.36766162231561e-12, 
    func2 = 8.44407876954278e-13, func3 = 5.89073928525252e-13, 
    func4 = 1.56805124440496e-13, func5 = -2.36477504245158e-14, 
    func6 = 4.27435864480685e-15, func7 = 1.68060010352633e-14, 
    func8 = 7.21644966006352e-16), iter = 9L, estim.precis = 6.76759959800716e-13, 
        geemodel_time = c(1.06111050108338, 4.43442138217388, 
        -11.2462138332888, 3.76520048318649, 2.41346424774027, 
        4.73526648989403, 6.90031416881693, 8.27509160512665, 
        8.99497361690379), geemodel = 0.947922271389212), bootse = c(0.0833820453648212, 
    0.108531597303244, 0.175769490830518, 0.106551120817823, 
    0.121714013006567, 0.114615496301658, 0.157601932186731, 
    0.204630772497571, 0.214196266791251)), list(modest = list(
        root = c(1.13111389155525, 1.94692808440977, 0.712497593080958, 
        2.03790399570092, 4.21398310696038, 6.08359278435121, 
        8.9411799719494, 10.4351624116577, 12.0577843505611), 
        f.root = c(zi = 7.04118374716955e-08, func1 = 1.17795868059822e-07, 
        func2 = 9.17347395962276e-10, func3 = 1.91023119544553e-08, 
        func4 = 6.94395663747294e-08, func5 = 2.7052449649758e-08, 
        func6 = 8.10242192783583e-10, func7 = 8.53322537034576e-11, 
        func8 = 5.13643356945907e-11), iter = 7L, estim.precis = 3.3962924409845e-08, 
        geemodel_time = c(1.02205782414313, 2.95546688994474, 
        -1.35372219322109, 1.40190063210151, 5.03770776635215, 
        5.82906794301659, 8.70957292533333, 9.76882794322401, 
        10.7480008177194), geemodel = 0.965266527921466), bootse = c(0.0769006856922042, 
    0.125262103042931, 0.166101949921073, 0.116227765363012, 
    0.143847628305793, 0.123998094060378, 0.207902654471033, 
    0.225940763966911, 0.228122710034501)), list(modest = list(
        root = c(1.10410663164663, 1.93476268147836, 0.712361232269658, 
        2.37478004208879, 4.09765069335982, 6.18651702736366, 
        8.61317843893643, 10.7286230207119, 11.6130003541994), 
        f.root = c(zi = 5.41541700371795e-10, func1 = 9.00714614004983e-10, 
        func2 = 8.79585293489527e-12, func3 = 1.27468167965272e-10, 
        func4 = 5.35836806457753e-10, func5 = 2.27908523155955e-10, 
        func6 = 6.83387114258638e-12, func7 = -5.8411608883091e-13, 
        func8 = -8.01719801657441e-14), iter = 8L, estim.precis = 2.61084869344693e-10, 
        geemodel_time = c(1.13662567577165, 4.14379133962822, 
        -7.76989044689852, 3.0674157474056, 2.5607635363208, 
        6.22420738550351, 5.18692907084699, 10.4095863807845, 
        8.05655630631162), geemodel = 0.924096538156964), bootse = c(0.0719756257701524, 
    0.110211564338775, 0.189564385045432, 0.108857292216654, 
    0.138551431976135, 0.135632245747852, 0.160943794622722, 
    0.211585640577125, 0.2663084126275)), list(modest = list(
        root = c(0.915791199027786, 1.9974974595064, 0.699844669554687, 
        2.10891033423041, 4.03870142971088, 6.1852928909112, 
        8.66742293880426, 10.6160616710682, 11.8595368574055), 
        f.root = c(zi = 8.40052472028674e-11, func1 = 1.53143497882979e-10, 
        func2 = 1.41447964452368e-12, func3 = 3.19467846231883e-11, 
        func4 = 9.11684061577489e-11, func5 = 2.95990454368678e-11, 
        func6 = 6.79539757797443e-13, func7 = -2.86006136308858e-13, 
        func8 = -1.78331181951862e-13), iter = 17L, estim.precis = 4.36023708915815e-11, 
        geemodel_time = c(0.708518010440126, 4.40797650350385, 
        -6.49392789497053, 3.02064424084453, 4.62616888425455, 
        5.04110671282976, 7.24195538748401, 8.76790676117099, 
        9.35694105323335), geemodel = 1.09120843341037), bootse = c(0.167579077370114, 
    27.3088907681547, 38.3566097484087, 32.2258743717058, 30.9151090572357, 
    103.094423253562, 2827.33894428983, 3000.53184575625, 933.216008619653
    )), list(modest = list(root = c(0.950957937223054, 1.90953074469778, 
    0.995570691947447, 2.23492917311962, 4.15712218938311, 6.07294801350409, 
    8.57775587990874, 11.062227456814, 11.3882157631812), f.root = c(zi = 2.38025755772142e-08, 
    func1 = 3.84425974386815e-08, func2 = 8.43713831438775e-11, 
    func3 = 3.14852600913872e-10, func4 = 7.47726977556873e-09, 
    func5 = 2.38863049895066e-08, func6 = 6.39988603778896e-09, 
    func7 = 2.13470189875525e-10, func8 = 3.77357797787248e-11
    ), iter = 7L, estim.precis = 1.11843404191636e-08, geemodel_time = c(0.952822393716335, 
    3.79604167505182, -6.21638545761784, 3.75491854794045, 1.16543427666144, 
    6.63432551185187, 6.53943699098404, 9.77583212523629, 8.79925157901384
    ), geemodel = 0.908588802582001), bootse = c(0.062832624257138, 
    0.101499643273011, 0.144760042888521, 0.12074163403193, 0.126549272804684, 
    0.123125940162275, 0.1716241698943, 0.205578962023053, 0.200261800050295
    )), list(modest = list(root = c(0.998359725216171, 1.8903198619385, 
    0.973504659162421, 2.3753663252193, 4.47925711838911, 6.26202051786492, 
    9.06695070357664, 10.5469639400194, 11.9612191242947), f.root = c(zi = 3.2652923365184e-08, 
    func1 = 5.14948585994546e-08, func2 = 3.54738659291438e-10, 
    func3 = 8.77399541909796e-09, func4 = 3.09474397774956e-08, 
    func5 = 1.07994070144835e-08, func6 = 3.9745798319224e-10, 
    func7 = 8.78647068297544e-11, func8 = 3.36684291557532e-11
    ), iter = 7L, estim.precis = 1.5060261550465e-08, geemodel_time = c(1.3930298611092, 
    2.38690346481354, -1.09265268954876, 2.1893525827782, 5.50106078134116, 
    5.92291627923927, 9.16274951920812, 9.87156629497372, 10.9082636933261
    ), geemodel = 1.39445536672699), bootse = c(0.076024796681416, 
    0.116349706972869, 0.193432145644392, 0.118034266911548, 
    0.122289112488697, 0.112586764510405, 0.179868438275866, 
    0.201129061505875, 0.228200185563736)), list(modest = list(
        root = c(1.06952771821296, 2.09731987710823, 0.57645177355502, 
        1.97103751527858, 3.83886539461476, 5.72106864066628, 
        8.0981431298695, 10.2332909814155, 11.4398563744813), 
        f.root = c(zi = 3.5219858796065e-07, func1 = 5.08359199846709e-07, 
        func2 = 3.13670116703496e-09, func3 = 8.74219348023786e-08, 
        func4 = 3.02648217043178e-07, func5 = 1.08267961193564e-07, 
        func6 = 4.48592488069138e-09, func7 = 8.32297002151261e-10, 
        func8 = 4.71958981715804e-10), iter = 10L, estim.precis = 1.51980309208675e-07, 
        geemodel_time = c(0.588831501100436, 4.88526913325101, 
        -9.14718055973428, 2.28746140763657, 3.5081914582678, 
        4.10550812613257, 7.61598406008455, 7.30010072882364, 
        8.99640390538952), geemodel = 0.539004407544551), bootse = c(0.0908931932134018, 
    0.110231329459941, 0.184651052622184, 0.116648319625173, 
    0.151824250172421, 0.117314859981951, 0.168229485045077, 
    0.21901394188365, 0.213430575138272)), list(modest = list(
        root = c(1.01718688528233, 1.99958403030639, 0.721288078170721, 
        2.11785735443425, 3.86917816168099, 5.82561977381928, 
        8.40738589647923, 10.295214681273, 12.0439301062036), 
        f.root = c(zi = 1.68735233563311e-08, func1 = 3.07932608301087e-08, 
        func2 = 1.58445267323115e-10, func3 = 4.99341431918487e-09, 
        func4 = 1.91304472679787e-08, func5 = 6.16212468551591e-09, 
        func6 = 2.27320520046481e-10, func7 = 4.89344398335589e-11, 
        func8 = 4.85813056450013e-11), iter = 9L, estim.precis = 8.71511688799638e-09, 
        geemodel_time = c(0.823383447943036, 3.16389911095942, 
        -2.61401622706092, 3.35543493015723, 4.53466438475786, 
        6.13850188135841, 7.51477222743849, 10.2120300285886, 
        10.1904607639681), geemodel = 0.930084634081302), bootse = c(0.080538876730355, 
    0.106348989298271, 0.164370799076724, 0.106393082276546, 
    0.107661731094861, 0.133951516784405, 0.16089971530496, 0.251932750465846, 
    0.222324959701823)), list(modest = list(root = c(0.984553717138864, 
    2.08431941292572, 0.554456186162902, 1.89981286888661, 3.51805655853735, 
    5.47038025659643, 8.07710574085467, 10.0530374995291, 11.8301117130331
    ), f.root = c(zi = 4.48514148043699e-08, func1 = 7.70163470775742e-08, 
    func2 = 5.59923080123426e-11, func3 = 7.25026868403367e-10, 
    func4 = 2.11429489769882e-08, func5 = 4.55237054719504e-08, 
    func6 = 8.71771020280986e-09, func7 = 5.75203957361092e-10, 
    func8 = 2.59916109468517e-10), iter = 7L, estim.precis = 2.20964739752153e-08, 
        geemodel_time = c(0.800026848704368, 3.5724423841153, 
        -2.80577775934246, 1.65394166335687, 3.14489813677711, 
        5.6388623027762, 7.10336983102946, 9.42638673421487, 
        9.72516623977123), geemodel = 0.450089327600941), bootse = c(0.0728247396861597, 
    0.13135397058637, 0.203295976088891, 0.117487500223559, 0.18542522833576, 
    0.140314794976391, 0.233713322374248, 0.21451897714206, 0.313776197997558
    )), list(modest = list(root = c(1.07945874935741, 1.80464176798438, 
    0.741678101540357, 2.08521598258627, 3.76937899322895, 5.77566996345928, 
    8.68087485829813, 10.6589304255913, 11.7829271670948), f.root = c(zi = 3.4743357779643e-07, 
    func1 = 4.7642414491289e-07, func2 = 2.50419791125722e-07, 
    func3 = 1.20257318728112e-07, func4 = 1.4436176524156e-08, 
    func5 = 8.14174689025746e-10, func6 = 1.74254777274285e-10, 
    func7 = 5.03994346257031e-11, func8 = 1.99913974263666e-11
    ), iter = 24L, estim.precis = 1.34447758820629e-07, geemodel_time = c(0.959738012659408, 
    6.07843213961002, -41.4661797540812, 5.98046969629708, 0.191087761943956, 
    2.4701860044404, 4.89788681749465, 6.97015280645914, 7.34317978778391
    ), geemodel = 1.0101095847898), bootse = c(0.0982419674198697, 
    0.120860637922913, 0.160463334996747, 0.108544087793263, 
    0.136376801182006, 0.125039640650545, 0.204243150344492, 
    0.231917242114211, 0.270759209301396)), list(modest = list(
        root = c(0.959978854600975, 2.18814967156459, 0.335581046971159, 
        2.01144508987559, 3.40562987452927, 5.71985631574923, 
        8.17711551805026, 10.1249217086203, 11.4321541766171), 
        f.root = c(zi = 9.49728808929962e-08, func1 = 1.47226788094201e-07, 
        func2 = 1.1722597892394e-10, func3 = 9.17324133320463e-10, 
        func4 = 3.20765194128381e-08, func5 = 8.85375322778881e-08, 
        func6 = 2.34450535011152e-08, func7 = 1.37380432550793e-09, 
        func8 = 5.6055357577911e-10), iter = 7L, estim.precis = 4.32475202436189e-08, 
        geemodel_time = c(1.10201327391892, -0.465189504604146, 
        5.97288174209104, 1.67543620757021, 8.18584479483376, 
        9.37654442461135, 11.1932743993531, 13.0783083550365, 
        13.9738560088815), geemodel = 0.882132190471934), bootse = c(0.0754990732251643, 
    0.0993283407240733, 0.155836881924696, 0.11739734215163, 
    0.122418948051054, 0.113674993565095, 0.152524509193149, 
    0.219333338504801, 0.212607559985519)), list(modest = list(
        root = c(0.907400743411247, 2.0956395136945, 0.792923353047206, 
        2.18089042500402, 3.93382450854843, 5.78352653956618, 
        8.52984980974659, 10.2227917260844, 11.7234703285627), 
        f.root = c(zi = 2.29072316670909e-12, func1 = 2.65110156050241e-12, 
        func2 = 1.68198788230711e-14, func3 = 4.02705555372447e-13, 
        func4 = 1.79956743950882e-12, func5 = 6.50923759337729e-13, 
        func6 = -1.93622895494627e-13, func7 = -9.38277233686335e-14, 
        func8 = -2.79359868571305e-14), iter = 10L, estim.precis = 9.03025329552662e-13, 
        geemodel_time = c(0.703111699486728, 4.50891125443543, 
        -6.73348262783497, 3.06763422837892, 3.29111134858071, 
        4.81005948058881, 6.78759793311935, 7.98501973636936, 
        9.29326112947446), geemodel = 0.573785888557535), bootse = c(0.0835385311340347, 
    0.15968052348987, 0.22210364413149, 0.131270031063203, 0.166332806461774, 
    0.16332321916037, 0.231695576309255, 0.25835195688417, 0.292644364880533
    )), list(modest = list(root = c(0.931339106082124, 2.2036873781932, 
    0.581421866051043, 1.97236809345016, 3.79317814126922, 5.67318141354255, 
    8.43581041519693, 10.0973711297628, 11.7579115850495), f.root = c(zi = 2.48220205500971e-08, 
    func1 = 3.916669588655e-08, func2 = 2.85018668714186e-10, 
    func3 = 5.28712348207838e-09, func4 = 2.27972570820967e-08, 
    func5 = 1.02315151906396e-08, func6 = 4.49848800571084e-10, 
    func7 = 5.86569334770637e-12, func8 = 8.50135391770868e-13
    ), iter = 6L, estim.precis = 1.14495772766096e-08, geemodel_time = c(0.934764651212464, 
    2.72256196008797, -0.761782189692569, 1.79906515450895, 4.29240385981218, 
    5.96225787804907, 8.17178826650332, 10.4122764065146, 10.583754270742
    ), geemodel = 0.790866999763441), bootse = c(0.070744380483618, 
    0.108789202280181, 0.149025828290536, 0.101960432707066, 
    0.121728813451991, 0.1122209248683, 0.169863679683453, 0.208356854172199, 
    0.209443097994845)), list(modest = list(root = c(1.0135581345808, 
    2.1229708683055, 0.63515831690892, 2.1187388409207, 3.90146232908868, 
    5.81271690107172, 8.35644352764366, 10.2825279416124, 11.494099266155
    ), f.root = c(zi = 7.99634691794893e-10, func1 = 1.19296861278428e-09, 
    func2 = 1.3805071452308e-12, func3 = 9.36639654725013e-12, 
    func4 = 2.2815849209934e-10, func5 = 7.37173336262664e-10, 
    func6 = 2.07092628329921e-10, func7 = 7.88659589023855e-12, 
    func8 = 1.24692617342603e-12), iter = 7L, estim.precis = 3.53878687447472e-10, 
        geemodel_time = c(0.947737016316741, 3.63785836823261, 
        -4.0378598433939, 3.0052921786831, 2.23220666310601, 
        6.20032034359928, 7.30399939639886, 9.12885546101269, 
        9.56563201607683), geemodel = 1.08252921034113), bootse = c(0.0756290120960562, 
    0.104614422705754, 0.187258242096909, 0.110292179463104, 
    0.114832444679044, 0.12368341442998, 0.193275738814605, 0.180253654865709, 
    0.327388343683948)), list(modest = list(root = c(0.936817412160873, 
    1.9866473722374, 0.942011476538505, 2.02607275071654, 4.16652198603094, 
    6.10625390596008, 8.76572154705164, 10.8063492824426, 11.5987301157787
    ), f.root = c(zi = 6.24248963632112e-09, func1 = 8.6290266043676e-09, 
    func2 = 4.86543270949991e-11, func3 = 1.54754445369498e-09, 
    func4 = 5.21932747021836e-09, func5 = 1.68996364471874e-09, 
    func6 = 8.46701412034738e-11, func7 = 1.88288273861303e-11, 
    func8 = 9.45704625721078e-12), iter = 7L, estim.precis = 2.60999579458473e-09, 
        geemodel_time = c(0.847680882051552, 3.48654029703595, 
        -3.10616738321012, 1.87475038044593, 4.24445857620431, 
        4.87059068876645, 8.37037239786159, 9.0432838057144, 
        10.2035751487127), geemodel = 0.815754867399741), bootse = c(0.0790479746319303, 
    0.133943686200288, 0.191421379112422, 0.138912292921801, 
    0.141254869884707, 0.134171214377086, 0.172926487311917, 
    0.223757747925223, 0.192944127039244)), list(modest = list(
        root = c(0.896071261454238, 1.99057939675887, 0.809014791332171, 
        2.02214875057961, 4.13918281766726, 5.86581216353496, 
        8.92371132459134, 10.3590718683038, 11.973236986142), 
        f.root = c(zi = 3.54398177471182e-10, func1 = 5.28543653288693e-10, 
        func2 = 2.73952010382272e-10, func3 = 1.2886997372008e-10, 
        func4 = 2.45163472856191e-11, func5 = -4.49923518580642e-12, 
        func6 = 2.98663871411975e-13, func7 = -6.07847105982273e-14, 
        func8 = -1.19321219571589e-13), iter = 12L, estim.precis = 1.4613979634836e-10, 
        geemodel_time = c(1.05914063669633, 4.87630547819079, 
        -18.6674150141101, 6.21673337157084, 2.2993639756742, 
        3.83407450624061, 6.91670333631455, 7.44203248049415, 
        8.75443305634422), geemodel = 1.34400297996278), bootse = c(0.073213431990801, 
    0.130840602907361, 0.18097761738001, 0.108676140150536, 0.159932767187733, 
    0.130779162327347, 0.191375025825274, 0.243244292481049, 
    0.374877121987567)), list(modest = list(root = c(0.997653588531625, 
    1.99180030074602, 0.78286007541805, 2.23356857059586, 3.85949243842644, 
    6.03713910823864, 8.61077997010979, 10.4474048011326, 11.8859589617101
    ), f.root = c(zi = 3.01980662698043e-14, func1 = 3.46389583683049e-14, 
    func2 = -1.98053379252272e-14, func3 = -1.99285032920216e-14, 
    func4 = 8.27289625693339e-15, func5 = 2.0042127679698e-14, 
    func6 = 2.84008927486923e-14, func7 = 7.54951656745106e-15, 
    func8 = 5.10702591327572e-15), iter = 7L, estim.precis = 1.93270361134898e-14, 
        geemodel_time = c(1.03455710331843, 4.08284611302825, 
        -5.70823397893444, 2.92840606691065, 1.40653497798965, 
        5.7665463544859, 6.3575433677862, 8.82371736617349, 9.51275568178136
        ), geemodel = 0.692092584260874), bootse = c(0.07777812840457, 
    0.0974673326980014, 0.166398236223709, 0.115682249690335, 
    0.123538946713656, 0.104927641142431, 0.211805996942695, 
    0.236770545906869, 0.344727986383412)), list(modest = list(
        root = c(0.958928970765952, 2.02385396074788, 0.80157120203205, 
        2.36624679932309, 4.05577051011442, 6.24181546130955, 
        8.40714992789691, 10.9070779418817, 11.3732709244629), 
        f.root = c(zi = -2.26807461700673e-12, func1 = 5.52158319067075e-12, 
        func2 = -1.40998324127395e-14, func3 = -3.89995327698678e-13, 
        func4 = 5.48949774525909e-13, func5 = 7.28750393363953e-13, 
        func6 = 2.90711898998097e-13, func7 = 2.54074539185467e-13, 
        func8 = 2.20143347995361e-13), iter = 12L, estim.precis = 1.13737588020641e-12, 
        geemodel_time = c(0.835315089381769, -5.72594500676135, 
        12.445489883513, 9.99281035901932, 14.293972183133, 15.9752428703548, 
        16.3596255709939, 19.0005420262226, 19.1341640803158), 
        geemodel = 0.926870548144876), bootse = c(0.0825929817159128, 
    0.184607368933962, 0.285384670480925, 0.149062678186697, 
    0.21974405747831, 0.1742663907211, 0.221912179907033, 0.262457163522485, 
    0.253013770165385)), list(modest = list(root = c(1.16201435792431, 
    1.96623837040639, 0.604755197782487, 2.22964984612808, 3.78341128578338, 
    6.07315217935516, 8.5753136671812, 10.7240451628951, 11.557519798178
    ), f.root = c(zi = 5.46485190433543e-09, func1 = 9.15518505451018e-09, 
    func2 = 6.45368919166989e-11, func3 = 1.54751182007695e-09, 
    func4 = 5.60759035733716e-09, func5 = 1.82479645283173e-09, 
    func6 = 5.83288868594156e-11, func7 = 7.35649984939107e-12, 
    func8 = 2.01992192232475e-12), iter = 7L, estim.precis = 2.63690864329325e-09, 
        geemodel_time = c(0.900851547813513, 3.26565234783567, 
        -2.63625160300143, 2.12562980699361, 3.99380579281235, 
        5.84069477608424, 8.26687466689063, 9.42053071936294, 
        10.441357652862), geemodel = 0.908897781673907), bootse = c(0.0534986046434686, 
    0.0898982869703217, 0.145958821119872, 0.102000319390077, 
    0.114237500868178, 0.121885586520438, 0.16272779645704, 0.246110124084216, 
    0.238462761170787)), list(modest = list(root = c(1.17638656538866, 
    1.68314838060986, 1.17081747007208, 2.26202102631244, 4.16175966977247, 
    6.02384538962569, 8.87282707772357, 10.2779367388003, 11.962216144174
    ), f.root = c(zi = 4.89845941586964e-11, func1 = 7.24132975804537e-11, 
    func2 = 6.69381217122123e-13, func3 = 1.18066528775884e-11, 
    func4 = 4.51886722485639e-11, func5 = 1.70719549608123e-11, 
    func6 = 1.0273726314125e-13, func7 = -1.28650616635501e-13, 
    func8 = -1.83186799063151e-14), iter = 7L, estim.precis = 2.18204732892133e-11, 
        geemodel_time = c(1.10391579920475, -0.15866573921401, 
        5.48778776078674, 1.78537431283462, 8.47191447926454, 
        8.13182519342154, 11.7345668454068, 12.626717683395, 
        13.6947899053103), geemodel = 1.00879473053715), bootse = c(0.0709876528037443, 
    0.105255231635263, 0.174471925169091, 0.11554537608683, 0.125951369914402, 
    0.10901363972542, 0.165787733120739, 0.206150726530146, 0.267338215366533
    )), list(modest = list(root = c(1.06186229565342, 1.98287942417777, 
    0.531769006622951, 2.16509131171516, 3.9643569567159, 5.91745968956253, 
    8.56875042847249, 10.2961666442463, 12.2113208098113), f.root = c(zi = 3.62901375616786e-10, 
    func1 = 5.5441640167686e-10, func2 = 5.27981131037691e-12, 
    func3 = 9.16263429061662e-11, func4 = 3.38032185576154e-10, 
    func5 = 1.12159170839732e-10, func6 = 2.85456554227626e-12, 
    func7 = 4.63386273796829e-13, func8 = 1.19876331083901e-13
    ), iter = 9L, estim.precis = 1.63094790674804e-10, geemodel_time = c(0.806377006420998, 
    4.19327587725086, -5.24174500280183, 2.37416502651547, 3.56272472659487, 
    5.27703305418905, 6.51436933834346, 9.49179310661213, 8.41249529224383
    ), geemodel = 0.677272342979137), bootse = c(0.0809496611377212, 
    0.138696207461438, 0.211568798953739, 0.127250448108656, 
    0.158149814905523, 0.166926421907473, 0.21395159572108, 0.229813076433528, 
    0.320401269235229)), list(modest = list(root = c(1.16031752167573, 
    1.71899709977137, 0.854093332738531, 2.32734224801225, 4.21785294465117, 
    6.2972402249893, 9.08580753007062, 10.4390144908189, 12.1474906821707
    ), f.root = c(zi = 6.51145803942654e-14, func1 = 3.05755420981768e-13, 
    func2 = 3.10307335382731e-14, func3 = 5.3629843621561e-14, 
    func4 = 8.38798923033382e-14, func5 = 2.97539770599542e-14, 
    func6 = -7.9658502016855e-15, func7 = -1.78468351208494e-14, 
    func8 = -7.96411547820952e-15), iter = 15L, estim.precis = 6.69934720777672e-14, 
        geemodel_time = c(1.06432322154106, 2.34826587941418, 
        -0.167032347204767, 1.71647633073266, 7.59139167025749, 
        6.43353002315432, 8.57926695872733, 10.8587220788282, 
        10.4670135221395), geemodel = 0.850189492765804), bootse = c(0.0770165033706229, 
    0.13621300497707, 0.187524587936975, 0.131069587942799, 0.171735319571521, 
    0.143237406404883, 0.212453658215211, 0.236901739919368, 
    0.264829103415624)), list(modest = list(root = c(1.08971257990806, 
    2.05082173297984, 0.506654379594751, 1.91986861869068, 3.95158074051705, 
    5.87088496306941, 8.67910284329244, 10.5774168066174, 11.6481086493245
    ), f.root = c(zi = 4.76755268596918e-09, func1 = 7.19129911175287e-09, 
    func2 = 7.30335236731605e-11, func3 = 1.15867595726349e-09, 
    func4 = 4.23908354063773e-09, func5 = 1.62720677210348e-09, 
    func6 = 5.75818281944862e-11, func7 = 9.30339139060266e-12, 
    func8 = 6.01939244976313e-12), iter = 7L, estim.precis = 2.12552846704831e-09, 
        geemodel_time = c(1.06060435074069, -0.139487680616521, 
        5.53922367156513, 1.0143586209652, 9.3820612188474, 7.45078025971519, 
        12.2423316729321, 12.6058052873731, 13.7109136437172), 
        geemodel = 1.17292062029649), bootse = c(0.0687398962788335, 
    0.1360186151168, 0.156707970208191, 0.132013307184812, 0.141168245408373, 
    0.148148706555199, 0.190820781051577, 0.179055036834474, 
    0.257113035352235)), list(modest = list(root = c(1.11491471465036, 
    1.92279314468684, 0.666819450228199, 1.98678598967609, 3.81854415250595, 
    5.81227375010763, 8.51540234890298, 10.2316965702509, 11.5797276905845
    ), f.root = c(zi = -8.94839757847876e-14, func1 = -1.20459198171829e-13, 
    func2 = -4.7947756875999e-15, func3 = 7.49400541621981e-16, 
    func4 = -3.53328477586956e-14, func5 = -1.58484336765241e-14, 
    func6 = -4.24660306919122e-14, func7 = -2.90323320939478e-14, 
    func8 = -2.09090557368175e-14), iter = 43L, estim.precis = 3.98973389048596e-14, 
        geemodel_time = c(0.87073456551047, 6.02591485425324, 
        -72.7997692793588, 7.3828250919249, 1.44327632588886, 
        3.38628358213303, 5.33958583303413, 6.36832009984937, 
        7.66534217896952), geemodel = 1.17335158685058), bootse = c(0.127450694237857, 
    22.8025271817453, 35279.4449026498, 2466.2130175239, 18821.0880572044, 
    3132.12454406646, 3475.63174778527, 2571.27916250834, 452.257252396882
    )), list(modest = list(root = c(0.933795365700284, 2.02443778130046, 
    0.977298135002391, 2.24394907968396, 4.22325337680591, 6.37062860956763, 
    8.67769506494589, 10.9528278042431, 11.1531742825585), f.root = c(zi = 2.15793701796585e-08, 
    func1 = 3.60722772763111e-08, func2 = 2.83986344856713e-10, 
    func3 = 6.09169301894058e-09, func4 = 2.1479818007597e-08, 
    func5 = 7.73191011216312e-09, func6 = 3.15221262287002e-10, 
    func7 = 5.25330889900033e-11, func8 = 2.31152306446296e-11
    ), iter = 9L, estim.precis = 1.04033249468276e-08, geemodel_time = c(1.00977983387757, 
    3.97109599150852, -5.39154243375652, 1.87749561944786, 4.30707820914476, 
    5.38120984557564, 7.22797132269292, 8.71446623449284, 9.25968147145512
    ), geemodel = 1.06270545971951), bootse = c(0.0769000614103229, 
    0.104290682082664, 0.179848307920283, 0.116173510456234, 
    0.149123722457466, 0.121855953710831, 0.189897211547316, 
    0.193942613413898, 0.225451687299879)), list(modest = list(
        root = c(1.04561126714496, 2.15475479967058, 0.547304740810213, 
        1.76124189005656, 3.57872104165045, 5.5109632494188, 
        8.18299810323207, 10.2839487276656, 11.5527746763362), 
        f.root = c(zi = 1.25121302207987e-09, func1 = 1.75032510707496e-09, 
        func2 = 1.30153665622856e-11, func3 = 2.85014820772256e-10, 
        func4 = 1.04631553421441e-09, func5 = 3.84094644978461e-10, 
        func6 = 1.18745985266955e-11, func7 = 9.81548176071101e-13, 
        func8 = 5.32133365149789e-13), iter = 9L, estim.precis = 5.27040752861129e-10, 
        geemodel_time = c(0.707011997973376, -0.524968084694358, 
        7.08379880386006, 1.85699570157503, 10.428403024033, 
        8.2014262984438, 13.3438258979662, 12.3471686666168, 
        14.5431689233868), geemodel = 0.0988149229374567), bootse = c(0.0753128654286355, 
    0.112616850674807, 0.176318878703729, 0.107304059096248, 
    0.117878240613727, 0.130554426450078, 0.197516288524018, 
    0.234350205558165, 0.202147121865149)), list(modest = list(
        root = c(1.04370590088273, 1.92773058400362, 0.731063099033038, 
        2.31210370557251, 4.17852404718581, 6.39091922578704, 
        8.67432056080397, 10.9970042761472, 11.3082195225452), 
        f.root = c(zi = 5.35620547914561e-10, func1 = 8.0558937298747e-10, 
        func2 = 6.95588031618399e-12, func3 = 1.34762978554193e-10, 
        func4 = 4.79832104605116e-10, func5 = 1.70643198139572e-10, 
        func6 = 6.00638982994894e-12, func7 = 1.45084324328776e-12, 
        func8 = 2.79110068390764e-13), iter = 12L, estim.precis = 2.37904491739858e-10, 
        geemodel_time = c(1.04591704364404, 4.41366476491753, 
        -9.62690734184458, 1.40835971356005, 4.69695992181098, 
        4.46161317047526, 6.75401688443161, 8.71138408941603, 
        8.77888902147108), geemodel = 1.15229435221482), bootse = c(0.105005596312567, 
    0.123455351326975, 0.160271239638491, 0.127589993314876, 
    0.124244579522676, 0.150268588855532, 0.152436032211076, 
    0.253839102379443, 0.18950396783939)), list(modest = list(
        root = c(0.955757606318203, 2.00256749161012, 0.822711495126729, 
        2.21939849469451, 4.13634744735801, 6.253244405189, 8.72357072190009, 
        10.5525710524613, 11.8509304511074), f.root = c(zi = 3.15678649887019e-10, 
        func1 = 5.45773870541666e-10, func2 = 6.06232286592956e-11, 
        func3 = 2.65103543230141e-10, func4 = 1.95920418777362e-10, 
        func5 = 1.39735445436884e-11, func6 = 1.14603465606322e-12, 
        func7 = 6.94552054758546e-13, func8 = 6.32500996022856e-13
        ), iter = 8L, estim.precis = 1.55505149260668e-10, geemodel_time = c(0.937906563977825, 
        3.19849467217936, -2.56454074995361, 3.67935647300003, 
        4.1410082341117, 5.52189912808044, 8.45664348917716, 
        9.3832989839398, 10.4784456263205), geemodel = 1.05138876550644), 
        bootse = c(0.068543085554684, 0.12722936442357, 0.195472438270277, 
        0.117534733019755, 0.15290194763881, 0.121877875273786, 
        0.17782156314791, 0.225710517830775, 0.278263320643718
        )), list(modest = list(root = c(1.14576606234207, 1.88924508535094, 
    0.806782534267601, 1.74597223624192, 3.58474492016444, 5.54465561967256, 
    8.29558249818112, 10.5288033085311, 11.6208881262565), f.root = c(zi = 5.4420845829739e-08, 
    func1 = 1.00036300576534e-07, func2 = 5.23510560006268e-08, 
    func3 = 2.33897087540465e-08, func4 = 2.91629784318799e-09, 
    func5 = 1.54269467209436e-10, func6 = 2.46365775002921e-11, 
    func7 = 8.67184102304464e-12, func8 = 3.08220116096436e-12
    ), iter = 21L, estim.precis = 2.59227632323364e-08, geemodel_time = c(0.993816477058267, 
    5.11921348359377, -34.685638599739, 5.98530118381718, 0.618581787237879, 
    3.74901315636031, 5.61558691106789, 7.97860428697918, 7.90664805851281
    ), geemodel = 0.81020983389326), bootse = c(0.0791707196957582, 
    0.138625351992948, 0.182345124251682, 0.110177999433627, 
    0.147101652022825, 0.136676479631856, 0.234233872009254, 
    0.247584637450134, 0.303410513237428)), list(modest = list(
        root = c(1.00621920553422, 1.93182649656216, 1.04298245995964, 
        2.17474369989375, 4.3816926873349, 6.23188864100299, 
        9.11266585650896, 10.6988917878573, 11.5904994381808), 
        f.root = c(zi = 9.39943456401693e-10, func1 = 1.47586909360342e-09, 
        func2 = 9.04707558868623e-12, func3 = 2.57916947998468e-10, 
        func4 = 9.07572076519481e-10, func5 = 2.89628376837214e-10, 
        func6 = 6.93678448016044e-12, func7 = 6.16456104912677e-13, 
        func8 = -1.7174074120295e-13), iter = 11L, estim.precis = 4.3196688980836e-10, 
        geemodel_time = c(1.16907060014291, 3.66170763067907, 
        -5.63012674393194, 2.72217874125093, 4.68960941769547, 
        5.75496238109549, 7.55638097259117, 9.25049927193173, 
        9.36404459913221), geemodel = 1.06246153066808), bootse = c(0.056594454714479, 
    0.0923905442064853, 0.169672093975273, 0.0890953282796766, 
    0.121804931247832, 0.116679406814281, 0.152480999139748, 
    0.183596521927325, 0.232925628078268)), list(modest = list(
        root = c(1.11584474184938, 1.91495173544282, 0.778129072221908, 
        2.13696674986523, 3.9592259533246, 5.96476687695428, 
        8.53611413957718, 10.6988666648652, 11.6704495198898), 
        f.root = c(zi = 6.60582699651968e-14, func1 = 2.38253861084559e-13, 
        func2 = 3.28487237410968e-14, func3 = 7.52141404714024e-14, 
        func4 = 1.09301456774347e-13, func5 = 8.74578187648467e-14, 
        func6 = 2.07125983031631e-15, func7 = -8.77076189453874e-15, 
        func8 = -7.79931674799172e-15), iter = 10L, estim.precis = 6.97528454749216e-14, 
        geemodel_time = c(0.672889579152518, 2.29727805193334, 
        1.05261808254924, 1.28419892077923, 6.86399758443629, 
        6.51682900378955, 9.68980058640656, 10.1883650563786, 
        11.5958085214333), geemodel = 0.575020571714185), bootse = c(0.0754295844647199, 
    0.154659782203245, 0.233077858742099, 0.126995410160351, 
    0.172997884167194, 0.155216187951499, 0.200420889164768, 
    0.193216227853039, 0.192262483214678)), list(modest = list(
        root = c(0.918002923391239, 1.86044428250592, 1.08038107685379, 
        2.23872065450966, 3.98553292568198, 6.1093866477353, 
        8.39936667665039, 10.8004421507925, 11.85248024415), 
        f.root = c(zi = 1.08222986128226e-09, func1 = 2.12326245474515e-09, 
        func2 = 3.89324031346838e-10, func3 = 3.66959330977412e-10, 
        func4 = 8.46219622152589e-10, func5 = 2.97121383052712e-10, 
        func6 = 2.09230688330564e-11, func7 = 6.43320076029741e-12, 
        func8 = 2.67119659724813e-12), iter = 7L, estim.precis = 5.70571572194173e-10, 
        geemodel_time = c(0.87763546469942, 4.6038978618576, 
        -7.88892321451871, 3.53121203732004, 1.65809813250302, 
        4.44410182015246, 6.82607125979516, 8.0413783218587, 
        8.79826118156611), geemodel = 0.785633059002347), bootse = c(0.0762134981320742, 
    0.124414826503992, 0.213642482766348, 0.114540461662641, 
    0.149647875923623, 0.130088904381015, 0.228124570595222, 
    0.220528980139887, 0.302346202277985)), list(modest = list(
        root = c(1.02554458034576, 1.99649249382385, 0.410379541294969, 
        2.01028069453199, 3.48817671356438, 5.79493595228261, 
        8.35688590288046, 10.3402889210415, 11.5390750140668), 
        f.root = c(zi = 3.11163317334717e-11, func1 = 4.32990310272885e-11, 
        func2 = 2.77251589742011e-11, func3 = 1.11188835916209e-11, 
        func4 = 9.76274616704131e-13, func5 = 3.96790239554079e-13, 
        func6 = -1.37502856323302e-13, func7 = -7.86593012946923e-14, 
        func8 = -4.30350199920326e-14), iter = 15L, estim.precis = 1.27657408178278e-11, 
        geemodel_time = c(0.923635364731441, 4.46548904652396, 
        -21.2713847009686, 3.80681266623829, 3.89696410126917, 
        5.63091431767292, 5.52913204081236, 9.23886275162419, 
        7.99223726965726), geemodel = 0.835686677497556), bootse = c(0.0986594176381895, 
    44.3324247273705, 53.8223561145789, 41.6871413816835, 37.102585906532, 
    69.5870454769247, 41.9552457493509, 97.7659434411999, 39.8355429702025
    )), list(modest = list(root = c(0.981629448395874, 2.01995150973187, 
    0.851533541809296, 2.23427383770753, 4.05225735280199, 6.3338592613811, 
    8.56321141278247, 10.6490600360864, 11.9095445630754), f.root = c(zi = 3.62265772935189e-13, 
    func1 = 4.26436663758523e-13, func2 = -4.36364269371103e-15, 
    func3 = 9.80049374987857e-14, func4 = 3.47513684495482e-13, 
    func5 = 2.04475325560338e-13, func6 = -3.31124017094453e-14, 
    func7 = -2.12885264971874e-14, func8 = -5.63833918790224e-15
    ), iter = 10L, estim.precis = 1.67011032704063e-13, geemodel_time = c(0.915931276551384, 
    2.19053862186869, 0.5643063495986, 2.36492999797488, 6.97346935840892, 
    5.98112259545329, 9.73946991618845, 10.5102354885018, 11.190873431621
    ), geemodel = 0.682366968252599), bootse = c(0.0706380599182891, 
    0.118728993104975, 0.197349486439584, 0.113071995880667, 
    0.149692864991307, 0.125561668478453, 0.194792614055892, 
    0.208622328208448, 0.200058994170623)), list(modest = list(
        root = c(1.0463758854475, 2.19616083922163, 0.351000058455337, 
        1.9149706131619, 3.64199175320708, 5.88558249291294, 
        8.22989188418356, 10.5018358064931, 11.4072226700815), 
        f.root = c(zi = 1.05800723737559e-09, func1 = 1.77548986624032e-09, 
        func2 = 1.3892493926082e-12, func3 = 1.20642489054301e-11, 
        func4 = 3.94467208897353e-10, func5 = 1.07291109330276e-09, 
        func6 = 2.6856012205756e-10, func7 = 1.68968589120411e-11, 
        func8 = 5.80699030527931e-12), iter = 7L, estim.precis = 5.11732541709883e-10, 
        geemodel_time = c(0.782343556231428, 0.140852154419833, 
        4.90519600032091, 1.91461296038648, 7.81563803164373, 
        9.01757686084855, 11.4575490204851, 12.7553010840974, 
        13.3980319845606), geemodel = 0.438747909603625), bootse = c(0.0701761919322011, 
    0.117988411475475, 0.161377385413984, 0.111995635850884, 
    0.143050925733847, 0.125549605306053, 0.159527778200997, 
    0.217899407899092, 0.204136352452301)), list(modest = list(
        root = c(1.0080094315288, 2.02276418932719, 0.446267680233049, 
        2.22811799649935, 3.65366545604231, 5.8267708358317, 
        8.29129490207172, 10.4693842763654, 11.7147335623354), 
        f.root = c(zi = 5.32229815775054e-12, func1 = 7.84150522292748e-12, 
        func2 = -5.06816810741384e-14, func3 = -1.27675647831893e-15, 
        func4 = 1.96260369067502e-12, func5 = 4.77076711469238e-12, 
        func6 = 1.12920783834625e-12, func7 = 1.44613487851331e-13, 
        func8 = 1.09440234652425e-13), iter = 8L, estim.precis = 2.37026602049421e-12, 
        geemodel_time = c(0.875481685341099, 1.49045724983511, 
        2.26512163184181, 1.57790224111762, 6.10405319735624, 
        7.86917514222353, 9.37416546158222, 11.220201134453, 
        11.9281349660531), geemodel = 0.829863993919214), bootse = c(0.0767274837724506, 
    0.104746292629497, 0.174778415588876, 0.0997230794465876, 
    0.127700529590951, 0.119075319951533, 0.150147821938692, 
    0.19740453457473, 0.256794527884366)), list(modest = list(
        root = c(0.890660391801162, 2.1524975108334, 0.77028710432034, 
        2.1014411926823, 4.08817409891102, 5.8429316003047, 9.08753529670763, 
        10.4094509378011, 11.5322241560198), f.root = c(zi = 3.10892422916709e-11, 
        func1 = 5.50545165012295e-11, func2 = 2.20824180338988e-11, 
        func3 = 1.2483514222339e-11, func4 = 8.01021748930708e-12, 
        func5 = 4.34968727702767e-12, func6 = -1.0369483049999e-13, 
        func7 = -9.90874049477952e-14, func8 = -3.80171154973352e-14
        ), iter = 8L, estim.precis = 1.4812266129602e-11, geemodel_time = c(0.761443456293009, 
        4.6350559244122, -8.74123514780156, 2.37166309896055, 
        2.83064816146459, 4.30655140232866, 7.02245939820558, 
        8.71644238023116, 8.5018481919397), geemodel = 0.615005902693819), 
        bootse = c(0.0688839852601798, 0.102443407355744, 0.195688056042687, 
        0.119847415665187, 0.132155572659399, 0.122642544856959, 
        0.208044785347624, 0.267903472156446, 0.35979961875677
        )), list(modest = list(root = c(1.02947816130114, 2.08327431128238, 
    0.854705716826021, 2.25584094534005, 3.97043350998886, 6.08938160380066, 
    8.54128586658712, 10.6680213809605, 11.7087335566259), f.root = c(zi = 3.40705241796968e-12, 
    func1 = 5.03819208574896e-12, func2 = 1.6096846078284e-13, 
    func3 = 1.23376309169032e-12, func4 = 3.14621939612181e-12, 
    func5 = 8.37797929989503e-13, func6 = -3.094987916126e-14, 
    func7 = -8.98933705251181e-15, func8 = -1.02140518265514e-14
    ), iter = 8L, estim.precis = 1.54157185003816e-12, geemodel_time = c(1.1842998976488, 
    3.33189000513942, -3.22303654250909, 2.94046682834733, 4.14452792683475, 
    5.04534534494576, 8.09753969640162, 9.34926444578363, 10.235879290193
    ), geemodel = 0.986246961554354), bootse = c(0.0660958972683666, 
    0.0906716923226492, 0.177034033623056, 0.109949330498621, 
    0.135475228214825, 0.109024559873684, 0.180479131406042, 
    0.221650277706035, 0.24374056591139)), list(modest = list(
        root = c(1.09718269337529, 2.07386106059942, 0.633396624292527, 
        2.07201868431078, 3.9557549921953, 5.93805718992797, 
        8.52812772484669, 10.4529662111015, 11.7040069955911), 
        f.root = c(zi = 4.74553951690382e-10, func1 = 8.8702578615596e-10, 
        func2 = 7.00414771754448e-11, func3 = 1.9858573119258e-10, 
        func4 = 1.25448636775858e-10, func5 = 1.8120616118722e-10, 
        func6 = 1.71635677892468e-10, func7 = 4.27648680356718e-11, 
        func8 = 8.03129784898715e-12), iter = 6L, estim.precis = 2.3992150977273e-10, 
        geemodel_time = c(0.989892360622856, 3.44710723391981, 
        -3.50049974167902, 3.28547546558132, 2.33377437349285, 
        5.59112083046113, 8.00314508671207, 9.30991790120644, 
        10.1220166469949), geemodel = 1.10310356360586), bootse = c(0.080748905400065, 
    0.137016080668876, 0.203134626690334, 0.130755352059019, 
    0.163772116555035, 0.133050044191167, 0.236471032112353, 
    0.235415911305451, 0.182667255270198)), list(modest = list(
        root = c(1.01367327214824, 1.87050191736283, 0.761537146801398, 
        2.27399898437626, 3.97353643409665, 6.14213927673622, 
        8.5130210475199, 10.9119575676603, 11.8678229229398), 
        f.root = c(zi = 1.08144049271175e-10, func1 = 1.37146627388063e-10, 
        func2 = 2.29257654527082e-11, func3 = 3.34610117391776e-12, 
        func4 = 3.1385727350397e-12, func5 = 7.42410256535098e-12, 
        func6 = 5.37992740634596e-12, func7 = 2.24743834653651e-12, 
        func8 = 1.68203385247923e-12), iter = 14L, estim.precis = 3.23816242435129e-11, 
        geemodel_time = c(1.04451027073032, -8.58075680013298, 
        18.0155980151317, 6.76790313780877, 17.7291403049763, 
        17.5983392574474, 19.2822396354769, 21.8556782679161, 
        21.7794162433483), geemodel = 0.641786578011202), bootse = c(0.566353462391328, 
    3.33547195905257, 714.294258612929, 211769.98863782, 52205773.5008198, 
    306.689458088024, 23.2425663120446, 7.64258333660272, 12.1199731524076
    )), list(modest = list(root = c(1.10080252193436, 1.88207814058085, 
    0.667841461770001, 2.05974368010441, 4.08324175219903, 5.67316006219037, 
    9.03595400684228, 9.85406670247438, 12.1554061816132), f.root = c(zi = 2.7817526060403e-11, 
    func1 = 4.17358370086163e-11, func2 = 5.48078249451578e-12, 
    func3 = 3.33631039461935e-12, func4 = 3.89068792916621e-12, 
    func5 = 5.14814572401137e-12, func6 = 2.71315608868505e-12, 
    func7 = 1.09695564602858e-12, func8 = 6.312485256732e-13), 
        iter = 14L, estim.precis = 1.02056277635243e-11, geemodel_time = c(1.31583607197981, 
        -8.67053201102778, 18.4340245067906, 5.07042386340819, 
        18.8138059853414, 16.4214179692602, 20.0678194227435, 
        21.0421049617381, 21.6881740231105), geemodel = 1.27154340151818), 
        bootse = c(0.075003724562395, 0.114847751523845, 0.176285870243388, 
        0.12011251913388, 0.122777044292867, 0.103146136387454, 
        0.187509363374378, 0.256388520829319, 0.469198917017974
        )), list(modest = list(root = c(1.02689875338237, 1.97700427277057, 
    0.831419391556215, 1.99002419835172, 3.96918711384552, 5.90646505086858, 
    8.72892290362026, 10.6268320151598, 11.6492460072134), f.root = c(zi = 1.01385566608769e-12, 
    func1 = 2.66342503607575e-12, func2 = 1.05464248445486e-13, 
    func3 = 5.21804821573824e-13, func4 = 1.45067291512646e-12, 
    func5 = 5.60313948017033e-13, func6 = 7.04991620636974e-15, 
    func7 = 3.20576898360514e-15, func8 = -1.58690335178013e-14
    ), iter = 9L, estim.precis = 7.04629039337114e-13, geemodel_time = c(0.802455440612753, 
    2.63906027139372, 0.0524310525931146, 1.41811616444786, 5.88212762581027, 
    6.31423553781777, 9.36874957107113, 9.90698118079431, 10.9398518636078
    ), geemodel = 0.723300045248494), bootse = c(0.081293796890025, 
    0.101313010009557, 0.170632771260461, 0.133857530543156, 
    0.151128181786876, 0.14458039248929, 0.189955417432483, 0.246084765817375, 
    0.319552523692957)), list(modest = list(root = c(1.1178380878418, 
    1.97770249900986, 0.799349974644559, 2.1552122042214, 3.95174980402648, 
    5.93680052140952, 8.56854294256182, 10.2363207942125, 11.8338863459684
    ), f.root = c(zi = 9.75813541082005e-10, func1 = 1.45130885087497e-09, 
    func2 = 4.44832668963779e-12, func3 = 1.85233679929992e-11, 
    func4 = 2.91352234005338e-10, func5 = 8.45820486621105e-10, 
    func6 = 2.61273310278587e-10, func7 = 1.22379884004431e-11, 
    func8 = 1.18627330181198e-12), iter = 6L, estim.precis = 4.29107153249655e-10, 
        geemodel_time = c(1.09170695716072, 3.14149541243015, 
        -2.88744555846269, 2.97982363597754, 2.30861577518894, 
        6.3650115441219, 7.16023571539705, 10.0412473001642, 
        10.1377561758174), geemodel = 0.994650350601634), bootse = c(0.0919055358543335, 
    0.115108478220825, 0.174580591133899, 0.116026029051997, 
    0.136285695234787, 0.120929266695331, 0.184952054834942, 
    0.20896659656308, 0.269552343118496)), list(modest = list(
        root = c(0.898546039717247, 1.95731700344282, 0.812432961839203, 
        2.08894268903483, 3.86549022559343, 5.68227003762667, 
        8.37811206004779, 10.7333434013851, 11.7216981052916), 
        f.root = c(zi = 3.71351681738297e-07, func1 = 5.44238644817341e-07, 
        func2 = 2.84516947446356e-07, func3 = 1.37373295960863e-07, 
        func4 = 1.81161524115403e-08, func5 = 8.28512425332661e-10, 
        func6 = 1.83829456865126e-10, func7 = 4.52546403129084e-11, 
        func8 = 2.96455082704483e-11), iter = 10L, estim.precis = 1.50742662711686e-07, 
        geemodel_time = c(0.847910753217423, 5.19033378957095, 
        -14.9894167495391, 3.55339321197712, 1.88605452593784, 
        2.80934465801961, 7.2062221021185, 7.23326898782027, 
        8.14290696628299), geemodel = 0.711920951529685), bootse = c(0.0816010540300921, 
    0.111426704053503, 0.159737146371256, 0.115539482512875, 
    0.124124995837527, 0.142694312347032, 0.195297182076607, 
    0.275736971636174, 0.23516808201613)), list(modest = list(
        root = c(1.14762711252456, 1.96111423933773, 0.643271747200377, 
        1.96531733735211, 3.67359203296757, 5.76836185490684, 
        8.71150586751631, 10.0639247416984, 11.7482711831073), 
        f.root = c(zi = 5.52891066263328e-13, func1 = 1.43098866089986e-11, 
        func2 = 3.32467386954249e-12, func3 = -1.92816596022993e-12, 
        func4 = -2.52834905789534e-12, func5 = -4.7507345279918e-12, 
        func6 = -2.15673659487159e-12, func7 = -6.70516268376498e-13, 
        func8 = 3.43003403457942e-13), iter = 9L, estim.precis = 3.39610637306972e-12, 
        geemodel_time = c(1.08388580377691, -3.17390776625435, 
        10.6626197756294, 2.34107935985017, 11.732563598381, 
        11.9195690106888, 14.8562586471821, 15.2431481538233, 
        16.986832807673), geemodel = 1.15825154592459), bootse = c(0.0758438926152453, 
    0.127099740743768, 0.21069876118018, 0.1218758554166, 0.16655662330634, 
    0.145487723025939, 0.233843487299562, 0.216257033546063, 
    0.215431850731628)), list(modest = list(root = c(1.11377511533479, 
    1.87090527453971, 0.853470353697095, 2.07420072064212, 3.95653874765129, 
    5.98161237220395, 8.64372644315491, 10.4971433796699, 11.3872588442028
    ), f.root = c(zi = 1.6932310775708e-08, func1 = 2.35439763240919e-08, 
    func2 = 1.15307617577429e-08, func3 = 5.84965736960541e-09, 
    func4 = 8.5870438537583e-10, func5 = 7.27710114389879e-11, 
    func6 = 1.00286402446303e-11, func7 = 1.62608815301724e-12, 
    func8 = 6.1663174566462e-13), iter = 23L, estim.precis = 6.5333836649007e-09, 
        geemodel_time = c(0.857607873213896, 5.76132621195353, 
        -41.5136803439065, 9.128717405467, -1.47799570784297, 
        3.78534981202089, 5.40357560970318, 7.09457509022243, 
        7.8550513955491), geemodel = 1.09206934465417), bootse = c(0.0749156375785546, 
    0.123509973021551, 0.22077921520365, 0.125950973255241, 0.185276880510996, 
    0.120027192419868, 0.193160502407816, 0.186249216095489, 
    0.177196018470341)), list(modest = list(root = c(1.01198237796562, 
    2.07624999269814, 0.634222061300089, 2.00680052583874, 3.88802397940188, 
    5.92961809597601, 8.62588001168282, 10.3236487312629, 12.0637904628089
    ), f.root = c(zi = 2.39190132145239e-08, func1 = 4.67022296390951e-08, 
    func2 = 2.38384312289952e-11, func3 = 4.38115987932974e-10, 
    func4 = 1.16323974827526e-08, func5 = 2.74564644125768e-08, 
    func6 = 6.54673919069093e-09, func7 = 4.19168593344038e-10, 
    func8 = 1.83900800837522e-10), iter = 8L, estim.precis = 1.30357630836648e-08, 
        geemodel_time = c(0.570285514127645, 2.57245155284184, 
        0.520139422286155, 1.7756819728209, 5.36102537729743, 
        7.47422284738478, 8.450916841283, 10.9118286016231, 10.8321819163005
        ), geemodel = 0.417877994422018), bootse = c(0.0918261704931372, 
    0.134153806268703, 0.19637938668601, 0.119026880779214, 0.160903157937937, 
    0.14093127795665, 0.202133616832424, 0.272600483060774, 0.312012621235023
    )), list(modest = list(root = c(0.866562849181425, 2.08660216650349, 
    0.723698159468959, 2.24349961750241, 4.24874290300012, 6.22169994174905, 
    8.95577894260296, 10.3126925248819, 11.8267662837347), f.root = c(zi = 2.70955924364102e-10, 
    func1 = 4.41493175351582e-10, func2 = 4.84608910448082e-12, 
    func3 = 8.18876563779547e-11, func4 = 2.62328853084526e-10, 
    func5 = 8.86320461468415e-11, func6 = 3.45089234965457e-12, 
    func7 = 2.45895951576881e-13, func8 = 1.06470388061553e-13
    ), iter = 8L, estim.precis = 1.28216333679864e-10, geemodel_time = c(0.923362163459288, 
    3.62741271867151, -4.32090766487661, 2.61795296423788, 4.12346710799127, 
    5.6369814568835, 7.65030328454024, 9.36130878312516, 10.0620681129335
    ), geemodel = 0.915612428190176), bootse = c(0.0585194128841221, 
    0.136152800982178, 0.187011842923899, 0.141308196850636, 
    0.176491428860364, 0.149793479190745, 0.175584230474224, 
    0.211840846353662, 0.248439896424565)), list(modest = list(
        root = c(0.975577606635851, 2.01767026209832, 0.741556370457375, 
        2.14853242578805, 4.086315432788, 6.09448180841422, 8.6819312697425, 
        10.6293282415535, 11.7360826928729), f.root = c(zi = 7.8082861348916e-07, 
        func1 = 1.31633978739387e-06, func2 = 6.63856013174979e-07, 
        func3 = 3.2541282742049e-07, func4 = 4.44169446760928e-08, 
        func5 = 2.7736801189171e-09, func6 = 6.62215837721192e-10, 
        func7 = 2.28406030200468e-10, func8 = 1.25585403187856e-10
        ), iter = 11L, estim.precis = 3.48293785949402e-07, geemodel_time = c(0.835652715721179, 
        4.89263879081593, -18.6870128655591, 9.45100722420306, 
        -0.156998141565654, 4.6739208296345, 5.96411944466896, 
        8.3056424030897, 8.29950917796119), geemodel = 0.608419084414769), 
        bootse = c(0.0691781737720973, 0.0932900975366538, 0.170612475613227, 
        0.09566234378715, 0.107458786239987, 0.109160493128961, 
        0.164306297172134, 0.188876273706395, 0.238182741112531
        )), list(modest = list(root = c(1.05416140597105, 2.02622104533695, 
    0.878129229041303, 2.01801214787746, 4.04076743712476, 5.76697995660246, 
    8.48266597062934, 10.5232708639019, 11.5285623093926), f.root = c(zi = 2.5987573204489e-10, 
    func1 = 3.88902798853508e-10, func2 = 5.62716540031261e-13, 
    func3 = 2.36838326728162e-12, func4 = 8.13714529784848e-11, 
    func5 = 2.39162772919244e-10, func6 = 6.02948801997627e-11, 
    func7 = 3.4893060663066e-12, func8 = 1.01368566318705e-12
    ), iter = 8L, estim.precis = 1.15226858725855e-10, geemodel_time = c(1.12026663840342, 
    1.07605887405314, 3.25376862977656, 1.88640675145223, 6.18604819384723, 
    8.57524537322714, 9.40261042590943, 11.5390199642518, 12.1857406797356
    ), geemodel = 1.01542198563469), bootse = c(0.0814312942586761, 
    0.0974597154753149, 0.155240011638144, 0.102425999178304, 
    0.121591029336428, 0.108160173293194, 0.191248115799611, 
    0.203891369467894, 0.242803999942802)), list(modest = list(
        root = c(0.828739844201185, 2.10208917007281, 1.00018884495471, 
        2.05315058861764, 4.26044667020266, 6.17795980941321, 
        8.64886993085886, 10.8213662112002, 11.8068007414453), 
        f.root = c(zi = 1.98829841480119e-11, func1 = 3.47123441102326e-11, 
        func2 = 5.00151764622203e-12, func3 = 1.59767338248074e-11, 
        func4 = 8.89396889469651e-12, func5 = 5.79987446958086e-13, 
        func6 = 3.67414432211888e-13, func7 = 2.81066836471666e-13, 
        func8 = 1.12229670001796e-13), iter = 11L, estim.precis = 9.53424966773487e-12, 
        geemodel_time = c(1.07957055903487, 0.11094386249758, 
        3.1826074153711, 6.47386269978102, 8.11758537873272, 
        8.45852991078742, 10.9832008564714, 12.7508945753682, 
        13.1445974287335), geemodel = 0.955561431649071), bootse = c(0.0670063261997805, 
    0.108367507070825, 0.161893822559301, 0.119890868156347, 
    0.126977728764104, 0.150343584456028, 0.178399476545066, 
    0.280579220647141, 0.511603678138262)), list(modest = list(
        root = c(0.920731760075782, 1.96201866995489, 0.988874296548322, 
        2.17874445859868, 4.34942439332898, 6.28206478184977, 
        9.04949058624767, 10.6681637256731, 11.8711728781585), 
        f.root = c(zi = 1.90708333569489e-08, func1 = 3.04519760518929e-08, 
        func2 = 2.00299832275874e-10, func3 = 4.75705641718449e-09, 
        func4 = 1.89662780480937e-08, func5 = 6.18511449002046e-09, 
        func6 = 1.95089840115958e-10, func7 = 3.30886429367183e-11, 
        func8 = 1.84838888986349e-11), iter = 9L, estim.precis = 8.87535784092974e-09, 
        geemodel_time = c(0.962605043535533, 3.99483339361657, 
        -5.16743365088439, 1.15216286376536, 4.6238575116325, 
        4.84486238396968, 7.41795373911653, 9.06315351984627, 
        9.44733520173067), geemodel = 0.712953404687533), bootse = c(0.0756466319168881, 
    0.1150673951694, 0.182476795611748, 0.128142531410169, 0.125937044372508, 
    0.148546141349713, 0.207182429179867, 0.245624816849858, 
    0.263104299501978)), list(modest = list(root = c(1.06010861115799, 
    1.87996622881983, 0.634979329635491, 2.35488202593599, 3.96585155598573, 
    6.02161399624414, 8.57058670245909, 10.819234322936, 11.484880443391
    ), f.root = c(zi = 2.0174778514459e-09, func1 = 3.63792507229732e-09, 
    func2 = 6.21531645594864e-10, func3 = 1.90417993178871e-09, 
    func4 = 1.02464384893475e-09, func5 = 4.05269151571019e-11, 
    func6 = 5.61597990333951e-12, func7 = 1.9225211700391e-12, 
    func8 = 1.3587194520534e-12), iter = 14L, estim.precis = 1.02835360952712e-09, 
        geemodel_time = c(1.34457174956192, 2.86835370620224, 
        -3.78664213258111, 6.74907408190615, 3.60928158987151, 
        6.78688972828999, 6.72345928689585, 10.4517018650589, 
        9.87568570240057), geemodel = 1.27422417270555), bootse = c(0.0849725113675963, 
    0.147214391196903, 0.211925087772872, 0.126504178782559, 
    0.183277980780095, 0.137638417822978, 0.222896236699974, 
    0.2572392486891, 0.261908327417835)), list(modest = list(
        root = c(0.941260454845143, 1.90570954066502, 0.781615131859566, 
        2.06820504707241, 3.95051765289154, 6.13364285612869, 
        8.4458348398834, 10.6708069514496, 11.5770210487801), 
        f.root = c(zi = 1.11582291295598e-07, func1 = 1.69016309725656e-07, 
        func2 = 1.62637044920345e-09, func3 = 2.45517023873337e-08, 
        func4 = 9.87294574150699e-08, func5 = 4.17435487761473e-08, 
        func6 = 1.61104671270174e-09, func7 = 7.34085014997277e-12, 
        func8 = 3.83026943495679e-13), iter = 7L, estim.precis = 4.98742722932003e-08, 
        geemodel_time = c(0.92986984178739, 1.63462900223891, 
        1.86095469357563, 2.19401631815022, 5.97052259189004, 
        7.45872863229556, 9.1801273512009, 11.3903075122875, 
        11.8870280736135), geemodel = 0.98229192872536), bootse = c(0.087794088849027, 
    0.11530597479328, 0.19016136010749, 0.109116982362575, 0.147571856056502, 
    0.149729945936179, 0.17774363923948, 0.22796961656989, 0.374255520706253
    )), list(modest = list(root = c(1.07382284579969, 2.09918772343947, 
    0.462573182414842, 1.81247574035518, 3.61551943882008, 5.43334279325163, 
    8.4530556991362, 10.0621686584383, 11.8243696334345), f.root = c(zi = 3.62576635382084e-12, 
    func1 = 6.76780853581249e-12, func2 = 1.92762472650543e-13, 
    func3 = 1.36807232209435e-12, func4 = 3.98160671100101e-12, 
    func5 = 1.418856568694e-12, func6 = 1.7430501486615e-14, 
    func7 = -6.70019595361282e-14, func8 = 4.24660306919122e-15
    ), iter = 13L, estim.precis = 1.93817244757391e-12, geemodel_time = c(1.15267977784586, 
    2.77619801989352, -1.26167783265799, 2.04816458874361, 5.88271931970995, 
    6.13198820571994, 7.74894050169059, 10.393560160864, 9.71872467157556
    ), geemodel = 1.07917401300003), bootse = c(0.0760148083351817, 
    0.10497910740024, 0.159647954714221, 0.115925050779918, 0.128421769639928, 
    0.120696837572025, 0.19844838993686, 0.227471934570757, 0.338912476894299
    )), list(modest = list(root = c(1.07729894410111, 2.03572602590489, 
    0.60624334679168, 2.29616490493409, 3.86663837610655, 6.14050951202073, 
    8.69934171599725, 10.5957156302452, 11.0014490359169), f.root = c(zi = 3.76201292340284e-11, 
    func1 = 5.01353403237204e-11, func2 = 8.68416449861797e-13, 
    func3 = 9.80646119863593e-12, func4 = 3.17175452568819e-11, 
    func5 = 1.14221034974021e-11, func6 = 2.29240237903383e-13, 
    func7 = -1.11355369369903e-13, func8 = -3.91631171936524e-14
    ), iter = 13L, estim.precis = 1.57721949649997e-11, geemodel_time = c(0.769226589930154, 
    4.8559860748419, -15.2439018707397, 4.3256513352345, 3.30098424706432, 
    4.66401499876088, 6.6506033585067, 8.08467594791303, 8.47059244737067
    ), geemodel = 0.73522392505814), bootse = c(0.0794722612841231, 
    0.116138843134748, 0.150185639227418, 0.100155291132478, 
    0.133415732737686, 0.122316193284196, 0.25069812569648, 0.27273279664668, 
    0.372963619644339)), list(modest = list(root = c(0.897650320103723, 
    2.16441484232089, 0.765797387274885, 2.0811244136833, 3.9459806214311, 
    5.85434932079014, 8.47772177784334, 10.3958523000724, 11.6526756366918
    ), f.root = c(zi = 1.18319576358772e-10, func1 = 1.83905113360083e-10, 
    func2 = 2.42546138880771e-12, func3 = 3.04866401221182e-11, 
    func4 = 1.11009909598003e-10, func5 = 3.82104903273728e-11, 
    func6 = 6.28469498664685e-13, func7 = -2.48440157335494e-13, 
    func8 = -3.74596187402432e-14), iter = 8L, estim.precis = 5.39190622699886e-11, 
        geemodel_time = c(1.0079227522187, 3.53598564872412, 
        -4.27789740906197, 1.82439551555829, 4.32743043538686, 
        4.98073968442319, 7.6033111914505, 9.35679557221867, 
        9.69977808732997), geemodel = 1.18783227751085), bootse = c(0.0744298022564721, 
    0.125347552802882, 0.194710325045771, 0.122585810897944, 
    0.148675725301703, 0.136353981923059, 0.142652934177036, 
    0.200160510069314, 0.19629830561544)), list(modest = list(
        root = c(0.958185738926756, 2.0468966230318, 0.674825135684494, 
        2.19883582453617, 4.03649548131667, 5.95967210767383, 
        8.61041515150391, 10.646706376942, 11.4225750031351), 
        f.root = c(zi = 6.45764266504756e-08, func1 = 1.16522925086571e-07, 
        func2 = 2.22653145920404e-11, func3 = 6.79601257214113e-10, 
        func4 = 2.9238086299288e-08, func5 = 6.88948225135988e-08, 
        func6 = 1.62107259837896e-08, func7 = 1.05417815449149e-09, 
        func8 = 3.93871560366854e-10), iter = 7L, estim.precis = 3.30658780911541e-08, 
        geemodel_time = c(0.916320736383203, 1.73256120421593, 
        1.72935030926855, 1.74077632757705, 5.96224947058558, 
        7.52040946844238, 9.79241980369394, 10.8076547831379, 
        11.9568955156742), geemodel = 0.857234058234279), bootse = c(0.0715448105083706, 
    0.126483087321835, 0.202941818085735, 0.128797876417126, 
    0.137764435762746, 0.15532472595459, 0.194924262651087, 0.219767989591124, 
    0.152852579610942)), list(modest = list(root = c(1.17479290901945, 
    1.92131933998581, 0.590568946360614, 2.2644598861605, 3.93824551857224, 
    5.9732941933896, 8.61321064756723, 10.260104193363, 12.0783411345995
    ), f.root = c(zi = 1.75829889759171e-07, func1 = 3.52869182207449e-07, 
    func2 = 2.48715519786943e-09, func3 = 6.07125203999637e-08, 
    func4 = 2.15669052630596e-07, func5 = 6.91461369897728e-08, 
    func6 = 2.95271226913307e-09, func7 = 6.61494234388549e-10, 
    func8 = 3.84078483467855e-10), iter = 12L, estim.precis = 9.78569135746458e-08, 
        geemodel_time = c(0.908637931316743, 2.94379484000923, 
        -2.16726217432544, 4.22414991997157, 5.29919957889108, 
        6.61484691252955, 8.61432341166122, 9.59725049940906, 
        10.5682931322099), geemodel = 0.81370641425742), bootse = c(0.0778215569472669, 
    0.110655817073714, 0.179375861583844, 0.138073825952756, 
    0.149895050624069, 0.163551057361922, 0.221076527308414, 
    0.251613478810835, 0.292645730425536)), list(modest = list(
        root = c(1.04861621921263, 1.98337265665768, 0.725298281888385, 
        2.22011588824169, 4.15091964257829, 6.24854171055272, 
        8.54487318379321, 10.4542153817963, 11.9381675453436), 
        f.root = c(zi = 4.96195196042493e-10, func1 = 8.70456373647244e-10, 
        func2 = 1.75290337800504e-13, func3 = 6.95692115026958e-12, 
        func4 = 2.23034202218031e-10, func5 = 5.19465220838455e-10, 
        func6 = 1.13338581575473e-10, func7 = 6.36996011493807e-12, 
        func8 = 2.99914260093459e-12), iter = 8L, estim.precis = 2.48776765391738e-10, 
        geemodel_time = c(0.919985320122293, -0.141065579418038, 
        5.1484454093624, 2.96480110386322, 8.51583733310481, 
        9.88049435663566, 11.0815275806221, 13.3843014354609, 
        13.587513605452), geemodel = 0.673446629926638), bootse = c(0.0771436540950467, 
    0.123347141527755, 0.195320824461949, 0.102595820943394, 
    0.14487600328919, 0.132332579009787, 0.183910288902346, 0.195251035922361, 
    0.278564602405633)), list(modest = list(root = c(0.998438804721985, 
    2.06261686271479, 0.776475668424052, 1.86957072552892, 3.80259032716794, 
    5.87078024522266, 8.64014541139178, 10.2580580338639, 12.1028508368928
    ), f.root = c(zi = 6.33094022761682e-08, func1 = 8.85839672726263e-08, 
    func2 = 4.90998085939109e-10, func3 = 1.74521058160515e-08, 
    func4 = 5.37014063356489e-08, func5 = 1.58435019131931e-08, 
    func6 = 7.01377386724822e-10, func7 = 1.19704170187251e-10, 
    func8 = 9.77773187936515e-11), iter = 12L, estim.precis = 2.67000267305925e-08, 
        geemodel_time = c(1.0893172504025, 4.3605273791215, -10.770253001985, 
        1.4813718752509, 4.31957473950606, 3.9837637908785, 6.76613898106896, 
        8.5845793760823, 8.88252999822102), geemodel = 1.17011707502193), 
        bootse = c(0.0836585510078592, 0.125518539095861, 0.210353372506989, 
        0.115958210039194, 0.158358652512485, 0.137670208447613, 
        0.201377154096832, 0.249513866739095, 0.226404308308818
        )), list(modest = list(root = c(0.998464093850752, 1.86874024129441, 
    0.747547358367816, 2.2451729566654, 3.8839263075399, 6.02358734389134, 
    8.60972500194313, 10.6776671751254, 11.6316149189458), f.root = c(zi = 5.04981180204922e-08, 
    func1 = 8.88445630398138e-08, func2 = 4.51188158154259e-08, 
    func3 = 2.31873918694198e-08, func4 = 3.19545235411001e-09, 
    func5 = 2.3648616398475e-10, func6 = 3.58918172960188e-11, 
    func7 = 1.38299198482184e-11, func8 = 2.24511641916392e-12
    ), iter = 62L, estim.precis = 2.34591993463122e-08, geemodel_time = c(1.08075753085405, 
    5.80036281248688, -109.277666598646, 13.7285616987415, -2.08410649598966, 
    4.56451647485718, 4.57588963289655, 7.37776475227765, 7.44692932104084
    ), geemodel = 1.13229956729513), bootse = c(0.104968939336245, 
    33.8222607216239, 87.4190100143283, 38.8307274481669, 244.372210037013, 
    3222.09120949004, 4247.73415301608, 3628.92258499448, 1565.30430523175
    )), list(modest = list(root = c(1.00353259076733, 2.23881879926346, 
    0.4645805243306, 1.91259874831445, 3.71576014683337, 5.61659374015877, 
    8.32240546425482, 10.165259599547, 11.2998282885376), f.root = c(zi = 8.22249959231414e-08, 
    func1 = 1.35163818693051e-07, func2 = 1.03981814825183e-09, 
    func3 = 2.33926144115049e-08, func4 = 8.1449987616479e-08, 
    func5 = 2.7619580705851e-08, func6 = 1.01851899136918e-09, 
    func7 = 1.78439646739137e-10, func8 = 1.07338358687481e-10
    ), iter = 11L, estim.precis = 3.91327902772306e-08, geemodel_time = c(0.871469623179063, 
    3.4895417008297, -3.17308827374264, 2.80807841079119, 4.76398078379009, 
    6.15231017997569, 7.40214069268655, 10.0089871487943, 9.45184748867269
    ), geemodel = 0.595150383410587), bootse = c(0.0673724445683244, 
    0.0986184472245555, 0.171031785793337, 0.100241183374627, 
    0.125189716352563, 0.125714717033203, 0.186490526173806, 
    0.220541179788871, 0.297250508194788)), list(modest = list(
        root = c(1.07527314805048, 1.96817385638993, 0.85446349593199, 
        2.27315845186283, 4.20041892942663, 6.43266308127251, 
        9.06821407148179, 10.5337796982275, 11.758970545177), 
        f.root = c(zi = 3.56148444069504e-11, func1 = 5.12312414713278e-11, 
        func2 = 2.50013065805632e-11, func3 = 1.3182553573049e-11, 
        func4 = 2.482014593852e-12, func5 = 9.07274255723678e-13, 
        func6 = 2.62956323382468e-13, func7 = 5.20694598549198e-14, 
        func8 = -6.19539142210357e-14), iter = 15L, estim.precis = 1.43106905087694e-11, 
        geemodel_time = c(0.856847252056087, 5.68870950652542, 
        -23.4061588240794, 4.56412057946749, 2.65082311622681, 
        3.09470011778894, 6.85906163222981, 6.8546370615285, 
        8.15976348183655), geemodel = 0.815509522004736), bootse = c(0.0780470743016226, 
    1.39024032894651, 15.9006386407657, 0.244474753169455, 0.374046635722955, 
    77.5554878337903, 72.8444336704005, 759.030862280491, 31.8908376508066
    )), list(modest = list(root = c(1.08288552259783, 1.99189140714232, 
    0.74909885324955, 1.96413752168285, 3.77114486556295, 5.89295075517516, 
    8.38442506851113, 10.8710853017565, 11.4107756823314), f.root = c(zi = 3.26069656830796e-08, 
    func1 = 5.45479144076211e-08, func2 = 2.93808199991474e-10, 
    func3 = 1.02020778491863e-08, func4 = 3.26601728441044e-08, 
    func5 = 1.06891643353486e-08, func6 = 4.65211473510418e-10, 
    func7 = 1.07581499264597e-10, func8 = 5.92042248559466e-11
    ), iter = 7L, estim.precis = 1.57369000574403e-08, geemodel_time = c(0.957264420842158, 
    3.4339761039163, -3.46266053745707, 2.16324363987095, 3.89931368233322, 
    4.64764269633662, 7.99020773146295, 9.7477681550947, 9.79652085581274
    ), geemodel = 0.578341067690387), bootse = c(0.0827004920331086, 
    0.110585817052121, 0.16249293705191, 0.119291506467435, 0.114538175210173, 
    0.115232353836756, 0.190501229537243, 0.193135832666872, 
    0.240777282061619)), list(modest = list(root = c(1.03328269463751, 
    1.96606863099822, 0.730698795720181, 2.00133942203745, 3.94860785080138, 
    5.78806476778488, 8.439123538155, 10.36355050177, 11.9604524762068
    ), f.root = c(zi = 2.95319324550292e-13, func1 = 4.58855176077577e-13, 
    func2 = 9.97205790165268e-15, func3 = 3.05068470485281e-14, 
    func4 = 1.60760293965723e-13, func5 = 2.21683782442028e-13, 
    func6 = 4.28463688140202e-14, func7 = -1.84088855270659e-14, 
    func8 = -8.67361737988404e-15), iter = 8L, estim.precis = 1.38558483745197e-13, 
        geemodel_time = c(1.1650343854806, 0.224135346502642, 
        4.8850234305707, 1.32718698811626, 7.83045719140726, 
        8.62861147993399, 10.4231842301527, 12.3128293034008, 
        13.1726792403859), geemodel = 0.986748662888543), bootse = c(0.0929968801459129, 
    0.130466951161683, 0.168313410506818, 0.131867813716126, 
    0.124869804680006, 0.131643299945205, 0.179533050708191, 
    0.271687382345499, 0.236109871136393)), list(modest = list(
        root = c(1.05771145339798, 2.03640465943042, 0.76258327886037, 
        2.07123275490166, 4.04048156694754, 5.82688143096196, 
        8.9795511646339, 10.2148917272847, 11.6136320796688), 
        f.root = c(zi = 4.16844336825761e-12, func1 = 7.64077690007525e-12, 
        func2 = 3.88300502862649e-14, func3 = 7.83262343873048e-13, 
        func4 = 3.87603837914696e-12, func5 = 2.28287375982072e-12, 
        func6 = 2.2472301797194e-13, func7 = 2.94502107162781e-14, 
        func8 = -1.42941214420489e-15), iter = 7L, estim.precis = 2.11620304914359e-12, 
        geemodel_time = c(1.03934183633929, 1.4393724994952, 
        2.50716641769995, 1.79999609773519, 6.36438613791431, 
        7.2523535549977, 10.2001339850065, 10.9521548247254, 
        12.1023563090759), geemodel = 0.635886185649851), bootse = c(0.0690960991618257, 
    0.091547498069162, 0.139674851865802, 0.107445810823502, 
    0.117013899318806, 0.121133018218962, 0.180861637282192, 
    0.287666689439824, 0.273440309954502)), list(modest = list(
        root = c(1.00803335881164, 2.11597377306138, 0.459199105355586, 
        2.02959007105342, 3.75049520500413, 5.86090494008456, 
        8.2494499540455, 10.7249988474157, 11.5192316914648), 
        f.root = c(zi = -1.36846090015297e-12, func1 = -9.99200722162641e-15, 
        func2 = 3.76459280415631e-13, func3 = -2.18746028235461e-13, 
        func4 = -1.656052140038e-13, func5 = -7.72715225139109e-14, 
        func6 = -7.51620987671231e-14, func7 = -6.35463903719824e-14, 
        func8 = -4.11892742135933e-14), iter = 21L, estim.precis = 2.66270301766233e-13, 
        geemodel_time = c(1.27667601473788, 4.82980023757067, 
        -32.9331292830679, 5.74351571136339, 1.26808724901119, 
        5.0183326736974, 5.63329315256688, 8.18945796644675, 
        8.41064831911538), geemodel = 1.14288557422113), bootse = c(0.112885824869903, 
    2.05824526856086, 5123.759850109, 30253.4604477994, 236533.151832414, 
    765.196237474582, 764.343616641652, 508.235461488723, 196.496239986613
    )), list(modest = list(root = c(0.922728405150157, 2.07736377730217, 
    0.636935575746478, 2.00535709843937, 3.77797434185542, 5.61165412448912, 
    8.6673215634596, 9.72069393554836, 12.2077802859886), f.root = c(zi = 1.76463374468305e-07, 
    func1 = 2.84708436049108e-07, func2 = 2.62494775915556e-09, 
    func3 = 4.2554092488916e-08, func4 = 1.69087069623597e-07, 
    func5 = 6.75497073832076e-08, func6 = 1.74039201106257e-09, 
    func7 = 4.129495367617e-11, func8 = 1.98708341447862e-11), 
        iter = 8L, estim.precis = 8.27543539523526e-08, geemodel_time = c(1.09097095875996, 
        1.56164726755563, 1.77851740314099, 1.45266057410622, 
        6.57453720740025, 7.23808782917041, 9.5170069357298, 
        11.0541371761983, 11.8971585602429), geemodel = 0.939557409308962), 
        bootse = c(0.0603987915333549, 0.12179321740812, 0.189311016363565, 
        0.11383861195049, 0.154452150130764, 0.122681962332924, 
        0.226507514996955, 0.249632500793084, 0.324792037253269
        )), list(modest = list(root = c(1.10031598932133, 1.90028153380867, 
    0.739352993874377, 2.16924356699495, 4.24984017792878, 6.08794177633128, 
    9.02256957514972, 10.3684985596009, 11.7266975090216), f.root = c(zi = 3.91225940532536e-11, 
    func1 = 6.31291685593283e-11, func2 = 3.37952998918922e-11, 
    func3 = 1.51793022595825e-11, func4 = 1.553028539103e-12, 
    func5 = 1.85185200507476e-13, func6 = 3.79141162909491e-14, 
    func7 = 2.78024131494803e-14, func8 = -1.0841588043986e-13
    ), iter = 10L, estim.precis = 1.70154123237275e-11, geemodel_time = c(1.27246952390371, 
    4.04666193421728, -11.7529301664675, 2.88304391587949, 3.99713148575187, 
    4.52560154088892, 6.77364374170302, 8.64206338461132, 9.31778129881386
    ), geemodel = 0.978317909759736), bootse = c(0.0876904287191407, 
    0.131474286430611, 0.172084298894981, 0.127972079034069, 
    0.136325754556532, 0.131025538030606, 0.176841938065694, 
    0.197488348979476, 0.209452228053791)), list(modest = list(
        root = c(0.963971737423142, 1.98840147220242, 0.87292638456506, 
        1.85510782590126, 3.96628771332962, 5.66040761937653, 
        8.75873131030024, 10.4303866747617, 11.2284413425257), 
        f.root = c(zi = 1.27834409724414e-10, func1 = 2.28285501613357e-10, 
        func2 = 1.21363726360291e-12, func3 = 3.95468543437812e-11, 
        func4 = 1.3562258954769e-10, func5 = 4.81126527507314e-11, 
        func6 = 1.10429720923122e-12, func7 = 8.64447402548763e-14, 
        func8 = -2.53685961126848e-14), iter = 15L, estim.precis = 6.4647972865464e-11, 
        geemodel_time = c(0.88534491808714, 4.92485891582462, 
        -12.2157474238742, 1.97457565772312, 4.22037404852407, 
        3.13653343877315, 6.83905399592014, 7.73274466210395, 
        8.13308347884318), geemodel = 0.80243030037388), bootse = c(0.0738117986189514, 
    0.118451067388393, 0.180422852306334, 0.115161413611833, 
    0.132465861216881, 0.147142668358533, 0.207900889573725, 
    0.272200035719784, 0.368972776318209)), list(modest = list(
        root = c(1.04652525707454, 1.86980127250647, 0.696366642938944, 
        2.00593367862414, 3.91869958148974, 5.93258546320876, 
        8.4383736293874, 10.8840943604022, 11.4809956636318), 
        f.root = c(zi = -1.17905685215192e-13, func1 = -7.22755189030977e-14, 
        func2 = -4.74772131331402e-15, func3 = -2.02060590481778e-14, 
        func4 = -5.07371922253697e-14, func5 = -6.73766598069392e-15, 
        func6 = 5.27355936696949e-16, func7 = -1.9151347174784e-15, 
        func8 = -1.01498670579403e-14), iter = 27L, estim.precis = 3.16891333775512e-14, 
        geemodel_time = c(0.696246056085061, 7.0714828790541, 
        -48.0883363059139, 7.41270175643985, -0.471954429947861, 
        2.74741837286035, 4.48045782816243, 5.77665406707069, 
        6.59779409447829), geemodel = 0.57646381138067), bootse = c(0.107338554095801, 
    0.187905751623801, 0.223392362473408, 0.11733384519828, 0.221318703620068, 
    0.183709354315694, 0.259414292123915, 0.257811127822845, 
    0.268090439390723)), list(modest = list(root = c(1.0276131060809, 
    2.12628353085318, 0.66045400308411, 1.96089794952539, 3.93389097582059, 
    5.86685140818114, 8.59153402106399, 10.0693649740938, 11.782913662268
    ), f.root = c(zi = -1.97009075719734e-13, func1 = -3.9324099532223e-13, 
    func2 = -3.41671135828392e-14, func3 = -5.38458166943201e-14, 
    func4 = -7.20777604268363e-14, func5 = -1.17530984944381e-13, 
    func6 = -6.66133814775094e-14, func7 = -2.37032615757471e-14, 
    func8 = -9.8879238130678e-15), iter = 10L, estim.precis = 1.07564034839629e-13, 
        geemodel_time = c(0.77523287764488, 4.91803491983277, 
        -12.5649454605606, 5.01545407462419, 0.832786868706566, 
        4.91192288151323, 6.28455785468889, 8.07138922373578, 
        8.83159030717129), geemodel = 0.530016751319928), bootse = c(0.059457598490642, 
    0.0970764025275356, 0.169414686331728, 0.121589739438674, 
    0.143133884711776, 0.12828094282487, 0.16854357622403, 0.164636045895384, 
    0.228151200294246)), list(modest = list(root = c(0.989869664287219, 
    2.03209179110336, 0.928948347601399, 2.0557657004394, 4.2481691424362, 
    6.15563001731086, 9.04174031289778, 10.4447764960665, 11.9472454981114
    ), f.root = c(zi = 5.91748872125208e-14, func1 = 6.3726801613484e-14, 
    func2 = 2.26019883012426e-14, func3 = 7.55510020863936e-15, 
    func4 = -3.66859320699575e-14, func5 = 2.00395255944841e-14, 
    func6 = 2.12746487093796e-14, func7 = 1.35134958778593e-14, 
    func8 = -4.82253126321552e-15), iter = 14L, estim.precis = 2.7710545650087e-14, 
        geemodel_time = c(0.882003815265305, 4.55315097413585, 
        -6.93733394837156, 1.79619361368419, 4.56179054486818, 
        4.88840180470933, 6.6334206185379, 8.56415346611455, 
        8.65489502256526), geemodel = 0.80918277616987), bootse = c(0.0693160761085811, 
    0.128362249861194, 0.191670528270922, 0.129471088024659, 
    0.141131407777766, 0.163355555601354, 0.165408187847451, 
    0.253090984093997, 0.287753913599645)), list(modest = list(
        root = c(1.07641693449337, 2.1052253728642, 0.401034406207445, 
        1.98730991254811, 3.6655698908683, 5.87870229785132, 
        8.49378022635927, 10.6073141705171, 11.5365190161625), 
        f.root = c(zi = 2.32235486397059e-08, func1 = 4.2801899469147e-08, 
        func2 = 2.25021938959586e-08, func3 = 1.07507612812086e-08, 
        func4 = 1.3871056733783e-09, func5 = 9.21954179666784e-11, 
        func6 = 1.48288881174352e-11, func7 = 3.41900813216611e-12, 
        func8 = -3.41504602374698e-13), iter = 44L, estim.precis = 1.11973659753575e-08, 
        geemodel_time = c(0.958763088352437, 6.39549503953068, 
        -76.4282043831049, 9.04405552121585, 0.689900039726137, 
        2.49210377175482, 5.35371829081889, 6.08361439431844, 
        7.18191010192919), geemodel = 0.740680446865588), bootse = c(0.0950890180298974, 
    9.85541631486513, 6292974.66079924, 12.3524607819422, 11.2871043544743, 
    396.143003051522, 403.266572979575, 285.58186962475, 951.394690277021
    )), list(modest = list(root = c(0.982194118180217, 1.94312039667837, 
    0.800338055875238, 2.04446207475534, 4.14854651960617, 5.85657450871974, 
    8.60120141601539, 10.4982551378478, 11.7906998510713), f.root = c(zi = 8.36420921412895e-09, 
    func1 = 1.56829806918779e-08, func2 = 8.5292930079861e-09, 
    func3 = 3.94285091078264e-09, func4 = 4.71775227391114e-10, 
    func5 = -1.22524212997632e-11, func6 = -1.48348555661926e-11, 
    func7 = -8.43092262670098e-12, func8 = -3.47611219322919e-12
    ), iter = 37L, estim.precis = 4.11445592931696e-09, geemodel_time = c(0.843331712636479, 
    7.04566447400203, -65.100889874974, 11.4061419750213, -2.37121476735024, 
    2.7431215421613, 3.6912308446475, 6.23129896432062, 6.56268001985062
    ), geemodel = 0.958561904354603), bootse = c(0.0981519274241057, 
    8.3709702238722, 25.2048665339205, 59.7803313397007, 448.467810545809, 
    60.0755351117722, 91.8096207028263, 50.8835400402804, 11.9209865155794
    )), list(modest = list(root = c(0.982713135904894, 1.98956045706119, 
    0.683975493343044, 2.05358333303329, 3.98694348079912, 5.94438664278003, 
    8.73611836464728, 10.2894643755281, 11.5218301996084), f.root = c(zi = -7.33857419277228e-14, 
    func1 = -5.48450174164827e-14, func2 = 1.96414065567474e-15, 
    func3 = -3.13082892944294e-14, func4 = -6.42378945175937e-14, 
    func5 = -6.21724893790088e-15, func6 = -2.55698240358981e-15, 
    func7 = 9.53404022396853e-15, func8 = 5.04804531509251e-15
    ), iter = 12L, estim.precis = 2.76774889658283e-14, geemodel_time = c(0.947735065041991, 
    4.39785352980262, -11.3615226777818, 4.06223670382317, 3.24913631252807, 
    5.09781227262348, 6.57788277505051, 8.70415521769394, 8.54864681754561
    ), geemodel = 0.867166286893498), bootse = c(0.0893966208420142, 
    0.119134489348546, 0.170460122741634, 0.0974054011034312, 
    0.112535321419048, 0.140143513626535, 0.161747342357355, 
    0.224629172267297, 0.23931967427734)), list(modest = list(
        root = c(1.1245519068975, 1.88609494535467, 0.723233328171595, 
        2.1095612511815, 3.83039605608236, 5.94245280697807, 
        8.8970610716686, 10.044185554905, 11.7838272507783), 
        f.root = c(zi = 2.73513434123629e-11, func1 = 4.98292518358312e-11, 
        func2 = 2.11701212116111e-11, func3 = 9.86096490920851e-12, 
        func4 = 5.08511288632718e-12, func5 = 1.49746881561441e-12, 
        func6 = -3.77774200810421e-13, func7 = -2.74605858885391e-13, 
        func8 = -1.85906845473482e-13), iter = 7L, estim.precis = 1.28480611084583e-11, 
        geemodel_time = c(1.04065838319258, 3.81775266732048, 
        -6.23781652201172, 3.06518796897727, 2.27253160510027, 
        5.69728038381411, 6.84521179405886, 9.01094959970859, 
        9.54331678444026), geemodel = 1.0783334785441), bootse = c(0.0713591733617477, 
    0.115671823899755, 0.169392749754549, 0.107159965875527, 
    0.128806527328458, 0.13222847669809, 0.182208244910443, 0.206403975415578, 
    0.225976743019112)), list(modest = list(root = c(0.877704205175307, 
    2.24939206927199, 0.64795575235352, 1.80444532648064, 3.89708073398762, 
    5.68003662956643, 8.58728647505953, 10.29960114228, 11.9698414347978
    ), f.root = c(zi = 1.7344392588825e-09, func1 = 3.00743463466091e-09, 
    func2 = 1.50504831514242e-09, func3 = 8.16638767459771e-10, 
    func4 = 1.09528025538097e-10, func5 = -8.10119332728121e-13, 
    func6 = -1.25768839787099e-12, func7 = -8.27005131043279e-13, 
    func8 = -6.61949661751038e-13), iter = 16L, estim.precis = 7.974050849119e-10, 
        geemodel_time = c(1.11375078009442, 4.81533917165722, 
        -24.9537731973858, 2.80219797472586, 3.38317978671573, 
        4.48902321966743, 5.68695993112064, 8.0625265078881, 
        8.74939141560288), geemodel = 1.26030183812855), bootse = c(0.0822213057108012, 
    0.113476026606051, 0.155759733828995, 0.120179977870475, 
    0.141299308713011, 0.128348015849821, 0.147243991596628, 
    0.195550122287376, 0.271180936440417)), list(modest = list(
        root = c(0.882245080756828, 2.05812539865668, 1.02858808650131, 
        2.31317307630852, 4.29219604961621, 6.32001026656323, 
        8.57918305023974, 11.0232466343122, 11.5305555981215), 
        f.root = c(zi = 8.51053502226584e-07, func1 = 1.20157983640734e-06, 
        func2 = 6.05295979320112e-07, func3 = 2.85815392693511e-07, 
        func4 = 3.95076539955186e-08, func5 = 1.88067339479403e-09, 
        func6 = 3.70995650866845e-10, func7 = 1.08980109658763e-10, 
        func8 = 8.28419277620895e-11), iter = 13L, estim.precis = 3.31743983969572e-07, 
        geemodel_time = c(1.03391297931712, 5.21215474866074, 
        -21.0812833509803, 4.296653809616, 1.865157074559, 4.14636312423538, 
        6.13433395381448, 7.36058238881098, 8.1965335626648), 
        geemodel = 0.739213146026022), bootse = c(0.0721839191656293, 
    0.139144100397017, 0.237058146765472, 0.116300106655262, 
    0.175548494973782, 0.137396004223592, 0.237695446471121, 
    0.257397832575777, 0.35536357134889)), list(modest = list(
        root = c(1.05235442531792, 1.98552538617472, 0.436540905639883, 
        1.98098408789024, 3.87093157336973, 5.86720209861, 8.76816311790511, 
        10.4821406322695, 11.8020132967574), f.root = c(zi = 8.47861780783887e-11, 
        func1 = 1.29709687435309e-10, func2 = 1.23250715189371e-12, 
        func3 = 2.13615600902495e-11, func4 = 7.74493802424558e-11, 
        func5 = 2.71422329056747e-11, func6 = 1.2134373367223e-12, 
        func7 = 2.60791388484449e-13, func8 = -5.8565999272453e-14
        ), iter = 8L, estim.precis = 3.81349267364945e-11, geemodel_time = c(0.901530464570671, 
        3.80812795728538, -4.62209214869153, 1.64952824484297, 
        3.92895106349667, 4.60883568920962, 7.70862475573401, 
        9.29123613688577, 9.59396223532919), geemodel = 0.738036287833825), 
        bootse = c(0.0724032594792454, 0.136166112261532, 0.191711193963919, 
        0.115156620443058, 0.156188509492949, 0.121836017460554, 
        0.212999474961165, 0.181001085403536, 0.192504740715141
        )), list(modest = list(root = c(0.775600601727777, 2.12478350702837, 
    0.710221638685538, 2.16729938511347, 4.0456816527091, 6.00472254571158, 
    8.84611732295782, 10.57661988163, 11.4883363415288), f.root = c(zi = 3.68632901981414e-11, 
    func1 = 5.57065504835919e-11, func2 = 1.14317583177481e-12, 
    func3 = 9.81529695845071e-12, func4 = 3.25648362442532e-11, 
    func5 = 1.13880571639413e-11, func6 = 2.83550960489265e-13, 
    func7 = 7.04505898063701e-14, func8 = -4.0238212067889e-14
    ), iter = 13L, estim.precis = 1.64306051825019e-11, geemodel_time = c(0.890027780412448, 
    4.63718738729233, -14.6283864938114, 6.86143810757513, 2.79915269995588, 
    4.48083325558742, 6.80417901357441, 7.83426893194521, 8.84242523164897
    ), geemodel = 1.16880547947069), bootse = c(0.0673484258556747, 
    0.115518108207952, 0.177682365115953, 0.118504396294474, 
    0.126876052045164, 0.141097357629772, 0.152712475938568, 
    0.208686325871474, 0.200473674315058)), list(modest = list(
        root = c(1.00162430693751, 1.94345328102453, 0.847179572523459, 
        1.79340086676477, 4.0377527399033, 5.85630329657973, 
        8.88757958741557, 10.217941933549, 11.9088575901667), 
        f.root = c(zi = 1.88959958791202e-13, func1 = 2.4713564528156e-13, 
        func2 = 5.54417622922188e-14, func3 = 8.44602165983588e-14, 
        func4 = 6.28386231937839e-14, func5 = 4.77014261424102e-14, 
        func6 = 2.69506639227757e-14, func7 = 7.49400541621981e-16, 
        func8 = -6.10102246501043e-15), iter = 21L, estim.precis = 8.00376354698824e-14, 
        geemodel_time = c(0.955698459405501, 5.36294661848797, 
        -32.6041629768156, 4.20844226532614, 2.34465331668862, 
        4.17898771757556, 5.73433304159554, 7.72783865033826, 
        8.33264988406425), geemodel = 0.809907021709779), bootse = c(0.0963186619410556, 
    0.124327645996229, 0.173136854674773, 0.111089986734046, 
    0.15153685342652, 0.125517692783483, 0.183173742643383, 0.221048868142668, 
    0.295259507586796)), list(modest = list(root = c(1.1142367218776, 
    2.00395301305225, 0.469521905138294, 1.96382381171414, 3.72549364322226, 
    5.90289317331317, 8.63971293258324, 10.555890589163, 11.5859383356608
    ), f.root = c(zi = 5.12138156327779e-08, func1 = 8.79006241127911e-08, 
    func2 = 6.7220584480665e-10, func3 = 1.5303081746243e-08, 
    func4 = 5.18410033789607e-08, func5 = 1.90710663719451e-08, 
    func6 = 6.59453908147256e-10, func7 = 3.27579074976825e-11, 
    func8 = 1.84399925884371e-11), iter = 7L, estim.precis = 2.51902720995286e-08, 
        geemodel_time = c(1.10238135111303, 3.29726499554257, 
        -3.31964758412641, 2.32172943829316, 3.56776026992429, 
        5.83395909435782, 8.13752030262583, 9.24164960187191, 
        10.461045857042), geemodel = 0.62896589416776), bootse = c(0.0791758171924633, 
    0.122905669633005, 0.160884216296244, 0.104546089690056, 
    0.146821395056999, 0.129250608417629, 0.183166969510992, 
    0.220906860336926, 0.253269886073984)), list(modest = list(
        root = c(1.22539216560676, 2.04884486301794, 0.545941961000679, 
        1.94594997965094, 3.74561498395561, 6.15157629369026, 
        8.26763260326119, 10.5917612434278, 11.4374399518122), 
        f.root = c(zi = 1.79234960206998e-10, func1 = 2.40789832517407e-10, 
        func2 = 1.77036597187596e-12, func3 = 4.18538259605583e-11, 
        func4 = 1.40743028342882e-10, func5 = 4.92620388925502e-11, 
        func6 = 2.73862616612108e-12, func7 = 7.79012271356905e-13, 
        func8 = 3.63015173476811e-13), iter = 8L, estim.precis = 7.30594117225807e-11, 
        geemodel_time = c(1.06283223049276, 3.79525958068616, 
        -5.57850869357074, 3.61243805459436, 3.01888409061946, 
        5.8306745158165, 6.65145338412179, 9.22579612404047, 
        9.64897730395972), geemodel = 1.06082353571209), bootse = c(0.0704315513380154, 
    0.0988733061408316, 0.161890833967132, 0.115773760002036, 
    0.129225109704699, 0.122645341000322, 0.180164930571727, 
    0.226466619438186, 0.295396562949095)), list(modest = list(
        root = c(1.02165400156989, 1.87332982136236, 0.725382100858189, 
        2.1455516476796, 3.99345869569536, 5.95848750261036, 
        8.68550713394881, 10.4338183125737, 12.1874484838647), 
        f.root = c(zi = 4.61679139363014e-10, func1 = 8.06881228498924e-10, 
        func2 = 6.07472405711462e-12, func3 = 1.30989746827126e-10, 
        func4 = 4.75441880309901e-10, func5 = 1.84399828739856e-10, 
        func6 = 6.52450315996589e-12, func7 = 2.78106097179043e-13, 
        func8 = -1.08385522779031e-13), iter = 7L, estim.precis = 2.30264171397318e-10, 
        geemodel_time = c(0.859125551656498, 3.51192908852498, 
        -3.10478307656661, 1.97377034565718, 3.58470653347906, 
        5.47776276213726, 8.35058304318627, 8.75837796213562, 
        9.90688939037583), geemodel = 0.512607519648932), bootse = c(0.0852545353212666, 
    0.117347366761221, 0.149150609511198, 0.107476978520833, 
    0.138952576992865, 0.142068399938793, 0.198903296445785, 
    0.288254721857289, 0.408912637377193)), list(modest = list(
        root = c(1.07603813122822, 2.09636206343725, 0.663903815823735, 
        1.83157881884317, 4.16862316311458, 5.78556222941845, 
        8.85495584903564, 10.2010089317578, 11.6238252864283), 
        f.root = c(zi = 8.59202708980433e-11, func1 = 1.32726607482425e-10, 
        func2 = -2.24056884157164e-14, func3 = 3.36968300485019e-13, 
        func4 = 2.78778892331966e-11, func5 = 8.21932938377401e-11, 
        func6 = 2.26981489159783e-11, func7 = 1.15413234524908e-12, 
        func8 = 4.23681922878671e-13), iter = 7L, estim.precis = 3.92614887360458e-11, 
        geemodel_time = c(0.887964156884124, 3.58528143712073, 
        -3.30955377013671, 2.18765254474062, 3.05522280684659, 
        6.21767682022162, 7.45629289858286, 9.44051526278402, 
        9.96013233137834), geemodel = 1.02009248394248), bootse = c(0.0681900843055365, 
    0.124150882395847, 0.198465320992141, 0.116102156076707, 
    0.155818686677818, 0.128626220820327, 0.18153742960423, 0.205268128721042, 
    0.219869032662975)), list(modest = list(root = c(0.933211259250586, 
    1.96666932365063, 0.897918311886881, 2.24965877461957, 4.04395945328604, 
    6.30058945934177, 8.57734079057043, 10.8476551351722, 11.6996952457393
    ), f.root = c(zi = 4.19088792558142e-08, func1 = 6.42042674581234e-08, 
    func2 = 3.27927908716497e-08, func3 = 1.66016471143254e-08, 
    func4 = 2.30199392881048e-09, func5 = 1.83406650977602e-10, 
    func6 = 4.50281339992031e-11, func7 = 1.02192282414038e-11, 
    func8 = 1.170178103721e-12), iter = 20L, estim.precis = 1.75610447577828e-08, 
        geemodel_time = c(0.667170054536726, 5.56594525800954, 
        -32.9964793311453, 5.45438181878012, 1.6723380768685, 
        4.33179760481981, 5.13264381865703, 8.21910041634324, 
        7.51735273230254), geemodel = 0.115469805468511), bootse = c(0.0692015847927349, 
    0.119302903180517, 0.214091675426051, 0.136990336556694, 
    0.145267714731056, 0.126815827931156, 0.188194141220352, 
    0.198351122548113, 0.26888162910512)), list(modest = list(
        root = c(1.03898253319636, 1.95724920506804, 0.681091939183553, 
        2.23063868577829, 3.84343464135038, 5.85230060984207, 
        8.70793941810559, 10.39976989328, 12.2252929918613), 
        f.root = c(zi = -5.99520433297585e-14, func1 = 4.10782519111308e-14, 
        func2 = 8.02352975726173e-15, func3 = 8.51050070893793e-15, 
        func4 = -6.49480469405717e-15, func5 = 1.93989543870242e-14, 
        func6 = 1.67097238823466e-14, func7 = -1.1518563880486e-15, 
        func8 = -2.44249065417534e-15), iter = 8L, estim.precis = 1.81957950791934e-14, 
        geemodel_time = c(1.02839164372116, 1.14828365011198, 
        2.28212304261428, 3.21394470447403, 6.28619478969186, 
        7.9274457845349, 10.284226841424, 11.2817004365913, 12.5047533361419
        ), geemodel = 0.701269476458254), bootse = c(0.0680662781756841, 
    0.117436462163588, 0.209259843892724, 0.108185092932847, 
    0.152655452625186, 0.137630710889241, 0.183586303708039, 
    0.314951328669269, 0.243789661791544)), list(modest = list(
        root = c(1.05556137376267, 1.97119087703209, 0.835372626825246, 
        2.00816531248562, 4.0121163947293, 6.18761367873376, 
        8.62938379241863, 10.4374832475878, 12.2622564112406), 
        f.root = c(zi = 2.76578759894619e-12, func1 = 5.26545473888973e-12, 
        func2 = 2.49966713994354e-13, func3 = -1.99479321949525e-13, 
        func4 = 6.99225399802827e-13, func5 = 9.37888655627717e-13, 
        func6 = 7.81044499909012e-13, func7 = 4.65683047679022e-13, 
        func8 = 2.39253061806721e-13), iter = 11L, estim.precis = 1.28930922651168e-12, 
        geemodel_time = c(0.93233796127738, -4.88417049139005, 
        12.8353602666652, 4.66665280683447, 14.5412985827759, 
        13.7042941073282, 16.1797044034153, 17.7659066842145, 
        18.4287211283661), geemodel = 0.725339242612838), bootse = c(0.0681743724736071, 
    0.101734355582116, 0.146522900200361, 0.113337701282164, 
    0.118788477885922, 0.115111197000653, 0.186322292710532, 
    0.19978398842394, 0.251794508867186)), list(modest = list(
        root = c(0.984216066464215, 2.06997927239674, 0.485410085627882, 
        2.10428850676223, 3.74265640191488, 5.87337075213331, 
        8.29142581842958, 10.6458890475203, 11.6888084235754), 
        f.root = c(zi = 1.7608137170555e-13, func1 = 3.46167539078124e-13, 
        func2 = -5.11049536022767e-14, func3 = -1.6080886622305e-14, 
        func4 = 5.78287417951628e-14, func5 = 2.66620059363731e-13, 
        func6 = 8.47030778849955e-14, func7 = 6.64456011913173e-15, 
        func8 = 9.38138455808257e-15), iter = 10L, estim.precis = 1.12734730525484e-13, 
        geemodel_time = c(0.784468329944226, 3.67228288769274, 
        -3.79942340583629, 2.20847244755642, 3.30565784906457, 
        7.0926391544773, 6.53441112834869, 9.75852066439707, 
        9.81430410050283), geemodel = 0.531171802224093), bootse = c(0.0626040158884881, 
    0.118273352700379, 0.192489799902261, 0.105193526196621, 
    0.13770279075382, 0.135047847099058, 0.179657513084798, 0.231310886502154, 
    0.194010406802906)), list(modest = list(root = c(0.852143722874086, 
    2.05435791516413, 0.75307596218582, 2.0625290454335, 3.86543394910961, 
    5.97542795603399, 8.63462459984441, 10.3132506960797, 11.7511897574377
    ), f.root = c(zi = 8.87734330490275e-12, func1 = 1.67321712041257e-11, 
    func2 = 9.63327659829483e-12, func3 = 5.23974613697575e-12, 
    func4 = 6.59694521232268e-13, func5 = -1.32543975794874e-12, 
    func6 = -5.23063038194993e-14, func7 = -2.86784485048486e-14, 
    func8 = -4.00235400377369e-14), iter = 13L, estim.precis = 4.73207553509357e-12, 
        geemodel_time = c(0.65515794068064, 5.69207257056121, 
        -20.0342642453384, 4.74987875784297, 1.63608871646073, 
        3.55290553039667, 6.34230607460682, 6.35660320029896, 
        8.41853542951986), geemodel = 0.624412609014763), bootse = c(0.0762765233889677, 
    0.136106260408539, 0.234377478358496, 0.12596360266743, 0.147461636742193, 
    0.158829644862596, 0.158784415751827, 0.2465266852985, 0.205112444229049
    )), list(modest = list(root = c(0.971441188291149, 2.09076796925595, 
    0.729694519666672, 2.01141420731978, 3.99065372787904, 5.5517193087454, 
    8.67392054271691, 10.0037267069111, 11.8320860667905), f.root = c(zi = 1.49773820790067e-07, 
    func1 = 2.41891837782227e-07, func2 = 1.45683843461031e-10, 
    func3 = 1.21908810823967e-09, func4 = 5.26228036701326e-08, 
    func5 = 1.51893518735881e-07, func6 = 3.34535188196983e-08, 
    func7 = 1.76737408041916e-09, func8 = 7.22203130631982e-10
    ), iter = 8L, estim.precis = 7.03877609956396e-08, geemodel_time = c(1.00312442506019, 
    3.17632249431284, -2.57357192545173, 2.13237224129582, 3.90019930078157, 
    6.67403670585542, 6.99708719331743, 10.0565351187512, 10.4710080687296
    ), geemodel = 0.751868735125892), bootse = c(0.085826613175744, 
    0.102881334105225, 0.167465551584048, 0.114094528002218, 
    0.128429256967176, 0.125105089926779, 0.178491590554451, 
    0.253688254521335, 0.271333354796544)), list(modest = list(
        root = c(1.02686746319966, 1.95227603502774, 0.699116280815504, 
        1.99102149169594, 3.70054972047938, 5.89112453339674, 
        8.37528687512992, 10.1148657605439, 12.3719757144147), 
        f.root = c(zi = 8.69058158770031e-11, func1 = 1.32834188093511e-10, 
        func2 = 1.40196315385858e-12, func3 = 2.1599704663755e-11, 
        func4 = 7.78071478774178e-11, func5 = 2.9648200561283e-11, 
        func6 = 8.48252024177043e-13, func7 = -3.37195549260372e-14, 
        func8 = 1.0618242396454e-14), iter = 7L, estim.precis = 3.90099566720365e-11, 
        geemodel_time = c(1.00765475343295, 3.80371166812454, 
        -5.10777829677173, 2.40799384121357, 2.57012436182922, 
        5.3261030187579, 6.99862221424734, 9.16664934707709, 
        9.24474136957679), geemodel = 0.536358578353592), bootse = c(0.0732706168078122, 
    0.0897935887241891, 0.169784396998584, 0.13600377847533, 
    0.128399302915964, 0.133115429985029, 0.174998683022785, 
    0.311078515921162, 0.485220667968067)), list(modest = list(
        root = c(1.15178113653299, 1.68326970526771, 1.27739894057028, 
        2.25204172820665, 4.30107779219281, 5.95291156041093, 
        8.80999156664334, 10.5885271338277, 11.6535738288194), 
        f.root = c(zi = 2.91544566266566e-13, func1 = 3.3584246494911e-13, 
        func2 = 3.59295926344316e-14, func3 = 8.05940194139113e-14, 
        func4 = 1.09370845713386e-13, func5 = 7.3524519805801e-14, 
        func6 = 1.6903145549918e-14, func7 = -2.94209101525666e-15, 
        func8 = -1.08900518810962e-14), iter = 15L, estim.precis = 1.06393477469942e-13, 
        geemodel_time = c(1.15346488703548, 4.32318505976933, 
        -6.7395333672409, -0.411959428442397, 5.94941784115507, 
        3.23569858511703, 7.24277144780021, 8.24755094758078, 
        8.50450260606767), geemodel = 1.06488792854679), bootse = c(0.0888790018820831, 
    0.166420142097719, 0.271334768614773, 0.145651209398603, 
    0.184532539775798, 0.173167343844297, 0.224633443187032, 
    0.252173095864413, 0.31777387396415)), list(modest = list(
        root = c(1.09889933767207, 2.11016361118554, 0.777001273607397, 
        2.04329760352814, 3.83211913958762, 5.58448155496992, 
        8.47590209746991, 10.5129925262049, 11.2113182137801), 
        f.root = c(zi = 3.15215320512152e-09, func1 = 4.90080831472284e-09, 
        func2 = 3.09017533783873e-11, func3 = 8.79972058762113e-10, 
        func4 = 2.93373236814887e-09, func5 = 9.82550069084098e-10, 
        func6 = 3.86729329115987e-11, func7 = 6.60926521844907e-12, 
        func8 = 3.1142310952248e-12), iter = 12L, estim.precis = 1.43650157760479e-09, 
        geemodel_time = c(1.1397215532441, 3.97604044741507, 
        -7.37045090009559, 2.38906361177327, 4.62006560091149, 
        4.44642552587214, 7.31879885546146, 8.78669394299872, 
        9.25599851972821), geemodel = 0.74510832494322), bootse = c(0.0612704845341179, 
    0.124532153619637, 0.220318733102166, 0.124599052709107, 
    0.151947129977646, 0.149192180496452, 0.187515792730617, 
    0.240448283106219, 0.282029002592669)), list(modest = list(
        root = c(1.16770229234352, 1.80212882548022, 0.94026578709986, 
        2.19530856281894, 4.02649374121772, 5.88155846381565, 
        8.5539922162743, 10.4973666262041, 11.9086584249121), 
        f.root = c(zi = 8.34221580703343e-13, func1 = 1.68332014993666e-12, 
        func2 = 3.88578058618805e-15, func3 = 3.53328477586956e-13, 
        func4 = 1.37406449066124e-12, func5 = 6.48592290986016e-13, 
        func6 = -8.67084182232247e-14, func7 = -4.13280520916715e-14, 
        func8 = -6.42639153697333e-15), iter = 8L, estim.precis = 5.59097292479142e-13, 
        geemodel_time = c(1.01102803199106, 3.77425502212567, 
        -6.89686858665922, 3.02384300169164, 3.35936167900817, 
        4.74954803020029, 7.63719400972883, 8.51053611431813, 
        9.66908422631415), geemodel = 0.63346621919174), bootse = c(0.0768939168682103, 
    0.117335966161482, 0.172399825167639, 0.0958782843090523, 
    0.127577795079749, 0.114056431886602, 0.184020821365286, 
    0.254027545143368, 0.24795883915876)), list(modest = list(
        root = c(0.916422826644296, 2.1357454919839, 0.666436799983561, 
        1.97338399116405, 3.92160285456842, 5.99824759797754, 
        8.55791669705041, 10.820401910686, 11.5237926524668), 
        f.root = c(zi = 2.84474221956543e-10, func1 = 4.55397830556592e-10, 
        func2 = 2.57647809337458e-12, func3 = 1.36820676316374e-13, 
        func4 = 9.91522974835846e-11, func5 = 2.68007532833181e-10, 
        func6 = 6.58187154951861e-11, func7 = 3.34198857823709e-12, 
        func8 = 1.77673479227758e-12), iter = 7L, estim.precis = 1.31186957829477e-10, 
        geemodel_time = c(0.967593570866824, -0.932319854555119, 
        6.7093417302553, 2.47213303608002, 8.93236294029192, 
        10.0399709707954, 11.8354276230686, 14.2880743994562, 
        14.38187021812), geemodel = 0.968384137456016), bootse = c(0.0686695774137541, 
    0.142807907890262, 0.219665860894067, 0.130238771914479, 
    0.171845493174176, 0.12719702695958, 0.198844459116913, 0.18234252526175, 
    0.290851252535278)), list(modest = list(root = c(1.0952960676101, 
    2.00838444964927, 0.820304491290168, 2.2106500206093, 4.06003735672815, 
    5.73169608632541, 8.51088393853777, 10.574678248768, 11.651555673111
    ), f.root = c(zi = 3.20965476419133e-13, func1 = 4.39759340054025e-13, 
    func2 = -3.0739299994309e-14, func3 = -3.34593464046407e-14, 
    func4 = 4.18365429105672e-14, func5 = 2.93709501164585e-13, 
    func6 = 1.14915021942608e-13, func7 = 1.3635434896456e-14, 
    func8 = 7.91033905045424e-15), iter = 8L, estim.precis = 1.44103366981864e-13, 
        geemodel_time = c(1.27899857600364, 1.88637723274095, 
        0.625072861873917, 2.31838507170725, 4.9591260269235, 
        7.61355719360185, 8.48968589177936, 10.9986991043665, 
        11.3622610279986), geemodel = 1.23630765271541), bootse = c(0.0712879291751935, 
    0.139857990061446, 0.222623128404361, 0.142634694878569, 
    0.1618565145968, 0.158532260317097, 0.218126045156163, 0.269812977188317, 
    0.284306760337522)), list(modest = list(root = c(0.958070721077747, 
    2.07296436361251, 0.72782390796689, 2.14429780491163, 3.79926238322248, 
    5.91127446929452, 8.16704188892783, 10.8998365082027, 11.4633582289595
    ), f.root = c(zi = 3.15711148446418e-07, func1 = 5.43307975608975e-07, 
    func2 = 4.86937598142417e-09, func3 = 7.89410572188398e-08, 
    func4 = 3.21632354083334e-07, func5 = 1.32145758339336e-07, 
    func6 = 3.57969878739262e-09, func7 = 8.95114171586137e-11, 
    func8 = 4.46039177814939e-11), iter = 8L, estim.precis = 1.55591275977851e-07, 
        geemodel_time = c(0.968688556037099, 3.0286092729698, 
        -1.80832365793129, 2.04028153670262, 4.65479940373911, 
        6.35145510084142, 7.93745238038803, 10.0572513522455, 
        9.96521331439249), geemodel = 0.823032838493095), bootse = c(0.0686982918742242, 
    0.111860819841415, 0.17076870001674, 0.119065271438848, 0.148242788293173, 
    0.136194378827859, 0.149034989031254, 0.183971294829247, 
    0.270306794739185)), list(modest = list(root = c(1.02468133408151, 
    1.90040287754621, 0.747885992856625, 2.1209207319635, 3.77173238362444, 
    5.76900392185375, 8.26979587769671, 10.7180446614635, 11.8743947063522
    ), f.root = c(zi = 1.13764747622369e-08, func1 = 1.64954185866151e-08, 
    func2 = 8.26985094987132e-09, func3 = 4.16940551528633e-09, 
    func4 = 5.79460961039422e-10, func5 = 3.96032234784016e-11, 
    func6 = 1.71651581837295e-12, func7 = -1.27686403117444e-12, 
    func8 = -1.62012070425988e-12), iter = 7L, estim.precis = 4.54831416656458e-09, 
        geemodel_time = c(0.894580312422145, 3.93031183629542, 
        -7.55310715851615, 3.81971603397097, 1.12131548182709, 
        5.94842006929982, 6.13254190617079, 9.71318201620987, 
        9.18439920674201), geemodel = 0.867983480706259), bootse = c(0.0698585840856411, 
    0.0984675747313232, 0.174896499676581, 0.109326192922576, 
    0.112127346324074, 0.141278513774334, 0.216104474994991, 
    0.268894327563072, 0.228769943068096)), list(modest = list(
        root = c(1.0242827295652, 1.86811995088656, 0.848310936148021, 
        2.31552255793661, 4.06123122595234, 6.11165417999047, 
        8.65408990735748, 10.3416652018797, 12.1993867386916), 
        f.root = c(zi = 3.16370333930394e-07, func1 = 4.40499872578215e-07, 
        func2 = 2.32706171495595e-07, func3 = 1.10020098809116e-07, 
        func4 = 1.51636249112741e-08, func5 = 9.94883647686962e-10, 
        func6 = 1.95222782384263e-10, func7 = 5.87422233895389e-11, 
        func8 = 3.96896092380583e-11), iter = 11L, estim.precis = 1.24005404443032e-07, 
        geemodel_time = c(0.690304541356205, 5.24772130814608, 
        -16.0382650951339, 3.39769479235855, 2.2226091111894, 
        4.60985974951482, 5.23812693385473, 8.18908028730934, 
        8.05942941557124), geemodel = 0.586709747270958), bootse = c(0.098034242087051, 
    0.120727028059557, 0.232651526404878, 0.133687745772493, 
    0.14359173187203, 0.135209934289398, 0.20081224754338, 0.285104653427655, 
    0.331403117280244)), list(modest = list(root = c(1.02388149129862, 
    1.79388097317633, 0.949131753553475, 2.42610281809517, 4.01744521666214, 
    6.08658756617417, 8.566270721628, 10.5540844921248, 11.9807447957428
    ), f.root = c(zi = 2.04071803899808e-09, func1 = 2.90012869275103e-09, 
    func2 = 5.37946036398462e-10, func3 = 6.27552732002101e-11, 
    func4 = 4.59018933973709e-12, func5 = -9.39026634227957e-12, 
    func6 = -3.07608799543502e-12, func7 = 2.0418751325163e-12, 
    func8 = 8.39761593596222e-12), iter = 11L, estim.precis = 6.18782675121523e-10, 
        geemodel_time = c(0.854616569312999, -5.35428076653544, 
        12.8648678349429, 6.91790084188302, 15.4695727841905, 
        13.1518360001951, 17.567238022099, 18.0139863950807, 
        18.7815236142891), geemodel = 0.741518998842835), bootse = c(0.0792240678446243, 
    0.109314136495112, 0.178238846699504, 0.112421058931341, 
    0.14095665968187, 0.129539021244847, 0.181437596310531, 0.256959211637841, 
    0.279335136207511)), list(modest = list(root = c(0.988118710869857, 
    1.89580688410341, 0.978447588057914, 2.17673160419205, 4.12779111434072, 
    6.1162342334332, 8.74468168678332, 10.6020703532658, 11.944037844445
    ), f.root = c(zi = 5.00599561803483e-12, func1 = 9.60553858675439e-12, 
    func2 = 1.00851965667559e-12, func3 = -9.55798381250834e-14, 
    func4 = 1.24781435184573e-12, func5 = 1.43257627982507e-12, 
    func6 = 1.04247166454741e-12, func7 = 4.98187428810137e-13, 
    func8 = 1.9639845305619e-13), iter = 10L, estim.precis = 2.23700909751938e-12, 
        geemodel_time = c(1.00686359436628, -4.20888041977077, 
        12.4189122365279, 3.14431487259647, 14.6734297726247, 
        11.6529288032305, 16.5038837494422, 16.199982198955, 
        18.0174492236253), geemodel = 0.957142405690061), bootse = c(0.0769437550902402, 
    0.12405153454135, 0.169193095735174, 0.104448872867724, 0.130659771308509, 
    0.125343844782222, 0.156485276581477, 0.191839669120648, 
    0.22863083688174)), list(modest = list(root = c(0.964108406393648, 
    2.10642906435891, 0.651228684138215, 2.22626282821316, 3.70346484476569, 
    5.90662502825774, 8.38204172041642, 10.499187861035, 11.2852503908589
    ), f.root = c(zi = 4.0890151331574e-07, func1 = 6.30071646190444e-07, 
    func2 = 3.27679520686734e-07, func3 = 1.58413886397479e-07, 
    func4 = 2.14058086811519e-08, func5 = 1.54225955617537e-09, 
    func6 = 2.80673539965193e-10, func7 = 5.88214477126314e-11, 
    func8 = 5.25273158302753e-11), iter = 70L, estim.precis = 1.72045184125693e-07, 
        geemodel_time = c(0.981005370973148, 6.87294340376371, 
        -123.427126195224, 13.9475498998941, -2.91968383499927, 
        3.27187301365023, 3.75955260418228, 6.50912086352492, 
        5.87823488867424), geemodel = 0.977090735870138), bootse = c(0.0910874369503822, 
    24.0303478521827, 85.9233195015207, 17.3775295190183, 13.955527803937, 
    7747.20773610501, 13095.2955445974, 14132.3571363849, 14292.378783105
    )), list(modest = list(root = c(1.03666564219468, 2.111291470968, 
    0.677299366453416, 1.87769370790459, 3.6444926857797, 5.7477605141243, 
    8.04319935303335, 10.8198391516212, 11.2849757413721), f.root = c(zi = 1.89943243911195e-08, 
    func1 = 2.45770264140077e-08, func2 = 3.45599887596748e-09, 
    func3 = 1.24168405569269e-08, func4 = 8.07101471420046e-09, 
    func5 = 3.27079252571139e-10, func6 = 1.35583488880542e-11, 
    func7 = 3.52905552003513e-12, func8 = 2.79323656218744e-12
    ), iter = 11L, estim.precis = 7.54024053841816e-09, geemodel_time = c(1.33328845266568, 
    3.32221484476215, -4.34236953768841, 5.08598603878904, 3.29240307477762, 
    6.41364959012788, 7.53069029615921, 9.45577749719818, 9.81217219156916
    ), geemodel = 1.0803505372064), bootse = c(0.0732661982843512, 
    0.117179323729241, 0.198004333462747, 0.120484192626284, 
    0.140283875667862, 0.117735282141343, 0.187020924378312, 
    0.245366947727975, 0.244045542349744)), list(modest = list(
        root = c(0.933350282512935, 1.99129809390171, 0.694979199051502, 
        2.22657044676684, 3.85158245641592, 5.88488436160816, 
        8.43009957343303, 10.452579852978, 11.6388652724734), 
        f.root = c(zi = 1.33426492077149e-10, func1 = 2.34923080988381e-10, 
        func2 = 2.2699619961486e-12, func3 = 3.83253775937398e-11, 
        func4 = 1.41764579242309e-10, func5 = 5.15446574311795e-11, 
        func6 = 5.69613800571744e-13, func7 = -2.20793001937114e-13, 
        func8 = -6.70627832780046e-14), iter = 8L, estim.precis = 6.70124021016326e-11, 
        geemodel_time = c(0.579828615276412, 3.52873333037404, 
        -2.64208049369984, 1.95722693859565, 4.20104361645478, 
        5.71567819849132, 7.87493147490447, 9.54599582685277, 
        9.8407135548778), geemodel = 0.421680874536802), bootse = c(0.0923269879277696, 
    0.15330695853063, 0.220621494859968, 0.129146318392987, 0.141945750450638, 
    0.156319593710445, 0.220056558884267, 0.265586289766348, 
    0.335061764739059)), list(modest = list(root = c(0.954669755183859, 
    2.07717695233479, 0.567303136258517, 2.12017638471649, 3.84634137597106, 
    6.46386908602584, 8.40946392039761, 11.0108144172145, 11.0707105385928
    ), f.root = c(zi = 1.24991239580652e-10, func1 = 1.79636749919609e-10, 
    func2 = 1.92340761373533e-12, func3 = 3.04535910378156e-11, 
    func4 = 1.06977123931175e-10, func5 = 3.84022535993012e-11, 
    func6 = 1.0964562591198e-12, func7 = 2.31065167000111e-13, 
    func8 = 9.04051139505313e-15), iter = 7L, estim.precis = 5.37467697355338e-11, 
        geemodel_time = c(1.15514093833411, 0.465761907020909, 
        3.96872030742843, 2.50862496437417, 7.43514648322693, 
        8.16207670563925, 10.9760008698076, 12.2095239953413, 
        12.472572221117), geemodel = 1.02055637403771), bootse = c(0.0612675222523322, 
    0.133853555622599, 0.183166382897656, 0.10345425981305, 0.165080772001021, 
    0.158632033212578, 0.176551332831295, 0.260062893054974, 
    0.234667295757588)), list(modest = list(root = c(0.91050036495521, 
    2.202570778734, 0.524888838115085, 2.06096455229364, 4.03909680520342, 
    5.98663636557276, 8.71652882013837, 9.91796232367546, 12.349124077035
    ), f.root = c(zi = 1.12687636999453e-11, func1 = 1.91636706503573e-11, 
    func2 = 1.58561531959922e-13, func3 = 3.29600235993155e-12, 
    func4 = 1.06303854607859e-11, func5 = 4.28417717968088e-12, 
    func6 = -5.97299987248334e-14, func7 = -1.33948407921025e-13, 
    func8 = -4.03010957938932e-14), iter = 9L, estim.precis = 5.44839337612229e-12, 
        geemodel_time = c(0.873722323410759, -0.699975610677123, 
        6.25024052211032, 3.6441451226353, 9.67442173686125, 
        10.2713129312204, 11.6469781362518, 13.8655647460385, 
        13.9874793203481), geemodel = 0.643553736747226), bootse = c(0.0720990015023594, 
    0.117322391494049, 0.178161284466992, 0.103760602372261, 
    0.141265935295646, 0.116608663333865, 0.19216905078801, 0.194422940447521, 
    0.273588589376553)), list(modest = list(root = c(0.906380938423725, 
    1.89598234653543, 1.07490874368659, 2.10888168066693, 4.1813487680128, 
    6.02527146972766, 8.64629769470825, 10.4479291333349, 12.1756880322084
    ), f.root = c(zi = 5.13966996185111e-07, func1 = 8.17259455221375e-07, 
    func2 = 4.22022533228678e-07, func3 = 2.02668622907402e-07, 
    func4 = 2.54996568999077e-08, func5 = 1.37309102976602e-09, 
    func6 = 2.9454536032425e-10, func7 = 7.76457348937443e-11, 
    func8 = 5.41917621887933e-11), iter = 11L, estim.precis = 2.20357415369961e-07, 
        geemodel_time = c(1.15129418944108, 4.70801438074113, 
        -17.7112600088826, 7.78104497977534, -0.617285358253554, 
        5.65687247152092, 5.14451853338553, 8.43673360197152, 
        8.86148192427676), geemodel = 1.15672280739638), bootse = c(0.0845850628222166, 
    0.105418017841374, 0.175175784887991, 0.0867839994887826, 
    0.141999544227785, 0.110315819498049, 0.219305519381167, 
    0.204413323543151, 0.22406516664548)), list(modest = list(
        root = c(1.0012098980789, 1.86638341046721, 0.819237923474808, 
        2.16866295279377, 4.05030348091807, 5.98986093256334, 
        8.89289166505367, 10.3265475997768, 11.7732031501941), 
        f.root = c(zi = 1.02604566176723e-07, func1 = 1.78760803826172e-07, 
        func2 = 1.28239635577287e-09, func3 = 3.07666823337605e-08, 
        func4 = 1.07641546918946e-07, func5 = 3.70778657776683e-08, 
        func6 = 1.22404336666548e-09, func7 = 2.08349668355708e-10, 
        func8 = 9.64288371374522e-11), iter = 7L, estim.precis = 5.10736314734668e-08, 
        geemodel_time = c(0.735511097930355, 0.788702106512525, 
        3.77508315363768, 2.05909118747926, 7.77681224249289, 
        7.26291233893878, 11.5489710917309, 11.4034364703942, 
        12.9712795487288), geemodel = 0.338560807210525), bootse = c(0.0841323833727023, 
    0.130591028202034, 0.198250317260072, 0.130196150095573, 
    0.160672410522523, 0.149116023256888, 0.199287341528345, 
    0.216434050545431, 0.183375091564264)), list(modest = list(
        root = c(0.894526640877859, 2.08260406872576, 0.622347050371754, 
        1.95761851852544, 4.00866461720227, 5.60809215021928, 
        8.36187279540728, 10.5697991056674, 11.6748591018508), 
        f.root = c(zi = 5.14033260401447e-12, func1 = 7.41440242535418e-12, 
        func2 = 6.43282302426051e-13, func3 = 3.62962437883141e-12, 
        func4 = 2.56053858671557e-12, func5 = 2.52603493677839e-13, 
        func6 = 1.51101353651484e-13, func7 = 7.95752352900081e-14, 
        func8 = 4.14521119252581e-14), iter = 10L, estim.precis = 2.21254583243181e-12, 
        geemodel_time = c(1.03617669474227, 4.20668575776098, 
        -7.05559333277052, 5.70208921012412, 1.79489050308066, 
        5.16982552484967, 6.42794381839478, 8.95830628282067, 
        8.80794260352477), geemodel = 0.664257657601247), bootse = c(0.0785471729527872, 
    0.133194660753985, 0.197996690633044, 0.125905134094941, 
    0.142876089216255, 0.158140381825933, 0.229536952889315, 
    0.281004710168445, 0.393868759487513)), list(modest = list(
        root = c(0.941399383785737, 1.98478433711225, 0.977223529066451, 
        2.18178148846304, 4.17433487651564, 5.86786978385665, 
        8.99276879690752, 10.2250701827515, 11.737049559828), 
        f.root = c(zi = 7.45203924679139e-07, func1 = 1.10888313953339e-06, 
        func2 = 7.1028184792099e-09, func3 = 1.94100911843353e-07, 
        func4 = 6.83776584584853e-07, func5 = 2.12727878201591e-07, 
        func6 = 6.39905933796925e-09, func7 = 1.05726948376739e-09, 
        func8 = 7.80317976900591e-10), iter = 13L, estim.precis = 3.2889243379113e-07, 
        geemodel_time = c(0.799712357171033, 4.25959073654101, 
        -6.72006456058491, 2.19321371488948, 4.86369831992443, 
        4.4587014743879, 7.26379724914405, 8.77344176775905, 
        9.01791503337926), geemodel = 0.568422081769284), bootse = c(0.0620471525869609, 
    0.107597180051213, 0.182531714306246, 0.0942580241500233, 
    0.126310261851933, 0.116488913166579, 0.165031727521104, 
    0.140191246567448, 0.229968481100469)), list(modest = list(
        root = c(0.985848495890651, 2.01471948732605, 0.824158091081812, 
        1.90203092002841, 4.22335204236607, 5.90634325062309, 
        9.01828459876107, 10.3238731522183, 11.7014506833221), 
        f.root = c(zi = 3.128802772423e-10, func1 = 5.15709253079422e-10, 
        func2 = 5.08570963120292e-12, func3 = 8.5517181877548e-11, 
        func4 = 3.25093632569384e-10, func5 = 9.6795176041109e-11, 
        func6 = 3.29458682557515e-12, func7 = 9.70390434673618e-13, 
        func8 = 3.15913961657088e-13), iter = 7L, estim.precis = 1.49518013518097e-10, 
        geemodel_time = c(1.13500322859744, 2.24022609661051, 
        0.354705394384469, 1.31314971114408, 5.72544481451525, 
        5.87977082159717, 9.05207535311359, 10.4910630524013, 
        10.9758427734019), geemodel = 1.18960074549502), bootse = c(0.0676320980568569, 
    0.102972490079926, 0.173955915787672, 0.113538526291755, 
    0.142426505488667, 0.146634689241569, 0.201159325297006, 
    0.221611319002904, 0.188174266557214)), list(modest = list(
        root = c(1.06758550134125, 1.90897574604532, 0.769989654246446, 
        2.17435840248382, 3.93331199604055, 6.22763829089286, 
        8.41001268299947, 10.7190089944931, 11.3201535507261), 
        f.root = c(zi = 2.692290834716e-14, func1 = 6.7168492989822e-14, 
        func2 = 1.19071419391048e-14, func3 = 3.8818774583671e-15, 
        func4 = 8.47932835057463e-15, func5 = 4.6601611458641e-14, 
        func6 = 4.55191440096314e-15, func7 = -3.5527136788005e-15, 
        func8 = -7.5842110369706e-15), iter = 10L, estim.precis = 2.00722444067115e-14, 
        geemodel_time = c(0.906947777128852, 0.734268522072773, 
        4.51065595037126, 0.969533144794312, 8.97337689395364, 
        7.46959496866108, 10.8723119588738, 12.3346387909986, 
        12.5735472037993), geemodel = 0.690167459277245), bootse = c(0.0785441219253999, 
    0.0957832974825629, 0.167435260679634, 0.118186184351228, 
    0.1232791103521, 0.141493186222108, 0.179456110924509, 0.251352127859264, 
    0.165681188746397)), list(modest = list(root = c(0.927125959358754, 
    2.01010207570397, 1.07267105553445, 2.07938352901427, 4.40591765452681, 
    5.8379626277623, 8.64733188987281, 10.4776492626154, 11.7707800503425
    ), f.root = c(zi = 5.76427794385381e-13, func1 = 7.56839035886969e-13, 
    func2 = 4.94604357470507e-14, func3 = 1.42275080605714e-13, 
    func4 = 3.59996754628611e-13, func5 = 2.18895214454395e-13, 
    func6 = -2.7899123983266e-14, func7 = -1.83741910575463e-14, 
    func8 = -1.12340692304258e-14), iter = 10L, estim.precis = 2.40155744442151e-13, 
        geemodel_time = c(1.09591635454418, 4.85723587562897, 
        -12.0055838955872, 2.03507620115485, 2.96901179757716, 
        4.42831482835561, 5.63340507374561, 8.25177927438173, 
        8.37140466859923), geemodel = 0.920703322537913), bootse = c(0.0698041586495051, 
    0.108370998707927, 0.17895601785646, 0.121575461226502, 0.145555742012025, 
    0.110392690908358, 0.18736857801731, 0.270183847387442, 0.425278609391011
    )), list(modest = list(root = c(1.01285280836844, 2.06109299114507, 
    0.515491352426334, 2.08370297876329, 3.58521831811116, 5.84758012690923, 
    8.22178054601942, 10.3876447719303, 11.8514713642366), f.root = c(zi = 5.87561993503627e-08, 
    func1 = 9.56742987057169e-08, func2 = 4.8389916074143e-08, 
    func3 = 2.4727447339723e-08, func4 = 3.46663745626197e-09, 
    func5 = 2.2778656738609e-10, func6 = 4.31444324711094e-11, 
    func7 = 1.31892864685401e-11, func8 = 6.71307107125152e-12
    ), iter = 20L, estim.precis = 2.57005924759561e-08, geemodel_time = c(1.06585746501008, 
    5.24229120576234, -33.9147991967073, 5.83719016522094, 1.3972510803264, 
    3.39719281687896, 6.12013930990656, 7.3898524947322, 8.17904110616485
    ), geemodel = 0.890627789893603), bootse = c(0.0890882896680638, 
    0.125252469734887, 0.190168579295671, 0.136250674538922, 
    0.132641917795946, 0.179149408193939, 0.223303402393255, 
    0.202193080714683, 0.288223852110925)), list(modest = list(
        root = c(1.01935366774599, 1.98879381706295, 0.690808213239976, 
        2.05267191055468, 3.700693225096, 5.86461693642833, 8.31361592642698, 
        10.780263328708, 12.0830994150266), f.root = c(zi = 1.35114142096882e-13, 
        func1 = 3.20965476419133e-13, func2 = -8.01581023779363e-14, 
        func3 = -1.65686908637497e-13, func4 = 1.47493128821452e-13, 
        func5 = 3.72757380517896e-13, func6 = 2.42375564063479e-13, 
        func7 = 9.58929658768926e-14, func8 = 5.53801796088216e-14
        ), iter = 11L, estim.precis = 1.79535983157777e-13, geemodel_time = c(1.28041389926302, 
        -5.13516618358189, 13.8183543957608, 2.03804769196594, 
        16.6581628280835, 13.0725266625925, 16.4481615050686, 
        17.4580792534534, 18.6097987532949), geemodel = 1.13660407475776), 
        bootse = c(0.0801173817553392, 0.0949607293895005, 0.121906039631312, 
        0.0945714793595694, 0.128583431001157, 0.110881055627678, 
        0.187593129499299, 0.217052598037129, 0.163704232428548
        )), list(modest = list(root = c(0.94424557462768, 1.98504164621079, 
    0.724960011604446, 2.32305676570555, 3.92013596224332, 6.0268977785401, 
    8.42957432965434, 10.7455552520593, 12.0062018997282), f.root = c(zi = 6.35753942823669e-08, 
    func1 = 9.54335416247787e-08, func2 = 6.6095463564092e-10, 
    func3 = 1.50913291793731e-08, func4 = 5.9220169629226e-08, 
    func5 = 1.94671185699269e-08, func6 = 5.51206941201698e-10, 
    func7 = 1.03398775652686e-10, func8 = 9.1204790247934e-11
    ), iter = 10L, estim.precis = 2.82438131587128e-08, geemodel_time = c(1.14528133192557, 
    -2.83329619443969, 9.48653269855913, 3.20607241981974, 13.1641393680593, 
    10.6365550662339, 14.1438495792382, 15.7657149765375, 16.2326299944405
    ), geemodel = 1.28521394855497), bootse = c(0.0868789284497689, 
    0.103253468423919, 0.178937014056937, 0.121215107421149, 
    0.119661042553173, 0.118192563866319, 0.182897871743515, 
    0.270723311587392, 0.254318032668173)), list(modest = list(
        root = c(1.119808947904, 1.66501527432146, 0.762828173837157, 
        2.47399557586841, 3.80475764324866, 6.17674574655129, 
        8.42197629166778, 10.7279010424384, 11.2500185172812), 
        f.root = c(zi = -2.37587727269783e-13, func1 = -2.78221889971064e-13, 
        func2 = -1.69911827663238e-14, func3 = -3.39867023413376e-14, 
        func4 = -9.10105324436472e-14, func5 = -7.23726634177524e-14, 
        func6 = -4.88498130835069e-14, func7 = -6.32827124036339e-15, 
        func8 = -4.9960036108132e-16), iter = 11L, estim.precis = 8.73164869883178e-14, 
        geemodel_time = c(0.742916649076124, 3.78348758130951, 
        -4.57694561138942, 1.44881363330684, 4.68100457796534, 
        5.12185231924126, 7.13996856484396, 9.36471250205437, 
        8.95802342332761), geemodel = 0.578304971432938), bootse = c(0.110739387889346, 
    0.171269352226015, 0.202486352771346, 0.142110807464399, 
    0.154282795612864, 0.17520368423003, 0.232961713660085, 0.322299127631592, 
    0.637188445592872)), list(modest = list(root = c(1.03622072954133, 
    1.9877777067537, 0.81770519525487, 1.97299642726352, 4.12293194495205, 
    6.16452469961542, 8.57272458670158, 10.7284437155603, 11.5995993985507
    ), f.root = c(zi = 1.51540328063859e-08, func1 = 2.28342578179053e-08, 
    func2 = 1.49301182528205e-10, func3 = 3.94527444047554e-09, 
    func4 = 1.37982321957164e-08, func5 = 4.63432585362522e-09, 
    func6 = 1.90464588545325e-10, func7 = 3.95498633842806e-11, 
    func8 = 2.65922492359572e-11), iter = 12L, estim.precis = 6.75244788864468e-09, 
        geemodel_time = c(0.778517823833893, 5.11593171503511, 
        -12.7248987873706, 2.12748372113156, 3.64283071771175, 
        4.041686493908, 6.17445004400232, 7.99737679955481, 8.43072437963572
        ), geemodel = 0.785128072739963), bootse = c(0.0709444346292247, 
    0.139685299437402, 0.234744570226635, 0.142375786451629, 
    0.178310019241354, 0.168851670390252, 0.230353579505404, 
    0.206427466026885, 0.300653834590011)), list(modest = list(
        root = c(0.948202084822775, 2.20655586467832, 0.71683235622103, 
        2.26819591245284, 4.07317911903309, 5.98210123889948, 
        8.54599922660407, 10.5539303683714, 11.6337993789762), 
        f.root = c(zi = 1.97508676080815e-13, func1 = 1.88071780371502e-13, 
        func2 = 3.58046925441613e-15, func3 = 5.56985013666633e-14, 
        func4 = 9.64506252643105e-14, func5 = 4.57966997657877e-14, 
        func6 = -2.82499718062823e-15, func7 = -9.18536080529719e-15, 
        func8 = 4.05231403988182e-15), iter = 8L, estim.precis = 6.70188249032557e-14, 
        geemodel_time = c(1.04180944771447, 3.31195817046828, 
        -3.77306645893975, 4.8855225363633, 2.72717131099974, 
        5.9165195321215, 8.05360770470471, 9.30611111941526, 
        10.3068246953988), geemodel = 0.671672205729767), bootse = c(0.0669043303428574, 
    0.100078701660837, 0.159083376904877, 0.106610243296906, 
    0.113730093006588, 0.111569636265544, 0.233753371271672, 
    0.278619252405749, 0.205932863760816)), list(modest = list(
        root = c(1.09800933956722, 1.94743195105785, 0.626091177759799, 
        2.45589862265045, 3.8579233893627, 5.93606069837824, 
        8.56908474711349, 10.3116520905614, 11.6580358029887), 
        f.root = c(zi = 3.69665409394315e-12, func1 = 7.10786984825518e-12, 
        func2 = 1.58706381370166e-13, func3 = 1.19101950524225e-12, 
        func4 = 3.84743972792201e-12, func5 = 1.3939127629925e-12, 
        func6 = 1.29896093881143e-14, func7 = -3.39311911901063e-14, 
        func8 = -2.80843057143265e-14), iter = 7L, estim.precis = 1.94117860289087e-12, 
        geemodel_time = c(0.782356568522569, 2.02025921877521, 
        1.18740123160882, 2.23013017749239, 5.60279874576278, 
        6.73264562674587, 9.18058421419567, 11.1265012664722, 
        11.3289185272255), geemodel = 0.611321149407717), bootse = c(0.0878944263269673, 
    0.109239748018713, 0.207590709196242, 0.129250212970559, 
    0.158906206722125, 0.128512673091856, 0.205086843064703, 
    0.2473318228386, 0.216382141481618)), list(modest = list(
        root = c(1.03460063686734, 1.97573978253359, 0.770615512377365, 
        2.18312609568746, 4.04888490602741, 6.2382026868679, 
        8.5609804250838, 10.8852051574039, 11.6636678352197), 
        f.root = c(zi = 5.40951635707998e-08, func1 = 8.47612546817089e-08, 
        func2 = 7.10179720586623e-10, func3 = 1.50459719128193e-08, 
        func4 = 5.11111304373618e-08, func5 = 1.68951722057109e-08, 
        func6 = 6.08878808483482e-10, func7 = 7.08965149499689e-11, 
        func8 = 4.08477369767332e-11), iter = 11L, estim.precis = 2.48154995099331e-08, 
        geemodel_time = c(1.06614946119855, 2.41151483268573, 
        0.229784780715113, 0.517501371976728, 7.4051409323815, 
        6.08399845452903, 8.85077913282861, 10.1608700264252, 
        10.8880846510024), geemodel = 0.90235706506531), bootse = c(0.0913389127950487, 
    0.116759317098718, 0.143069805988607, 0.104381824857129, 
    0.129325554432805, 0.118017066422656, 0.204040275510347, 
    0.251502993012157, 0.240916016728389)), list(modest = list(
        root = c(1.02412615035027, 2.16285306433579, 0.605268844270855, 
        2.03339337472073, 3.73570620943706, 5.8507753735576, 
        8.37883224363133, 10.3662458817469, 11.3880827352802), 
        f.root = c(zi = 1.17605924998543e-12, func1 = 1.55664370282693e-12, 
        func2 = 7.84875636705706e-14, func3 = 2.73853856258555e-13, 
        func4 = 7.31026350564434e-13, func5 = 3.39311911901063e-13, 
        func6 = 7.1427239123345e-15, func7 = -1.97064586870965e-14, 
        func8 = -2.25930385511219e-14), iter = 11L, estim.precis = 4.67202761817504e-13, 
        geemodel_time = c(1.02720590030579, 3.29559819068476, 
        -2.47579259308404, 0.541647369010566, 6.10922321482529, 
        4.60524481059084, 8.31780139236121, 9.50110261412966, 
        10.0785070134504), geemodel = 0.976658921009527), bootse = c(0.0732435554177749, 
    0.116048411368864, 0.175571874660017, 0.110882245171187, 
    0.129637828283122, 0.126412976812374, 0.149264684417127, 
    0.206513180106487, 0.187778585890343)), list(modest = list(
        root = c(1.01695917074076, 2.01127245648764, 0.625579182842892, 
        2.11531196702791, 4.03327363097553, 6.02544219688825, 
        8.8938475564707, 10.2253454435882, 11.9843079944446), 
        f.root = c(zi = 1.96065386148803e-13, func1 = 2.17270645919143e-13, 
        func2 = 4.29135893487143e-14, func3 = 5.11812814352197e-14, 
        func4 = 1.765254609154e-14, func5 = 4.01484401280072e-14, 
        func6 = 4.09672296086683e-14, func7 = 6.59238288958086e-15, 
        func8 = 1.68940382516691e-15), iter = 9L, estim.precis = 6.82756561549826e-14, 
        geemodel_time = c(0.757626860669608, 4.69746309364364, 
        -10.5836904232247, 3.06506456730491, 2.04135136795159, 
        5.11240294280319, 6.32187098946099, 8.53347794481117, 
        8.58011728060259), geemodel = 0.887835174908685), bootse = c(0.0652562440803862, 
    0.116950794907793, 0.169890195015233, 0.129109393207273, 
    0.152057104080371, 0.126277012029357, 0.183079403759138, 
    0.248733766983324, 0.249202544411509)), list(modest = list(
        root = c(1.04950892073374, 1.98446030745972, 0.883148709722515, 
        2.32020939843246, 4.24604914575374, 6.27903698878119, 
        8.7828892461476, 10.6564213576952, 11.9958179521306), 
        f.root = c(zi = 5.98132654516803e-12, func1 = 1.20597976049908e-11, 
        func2 = 1.66845703919449e-13, func3 = 1.81862858106285e-12, 
        func4 = 7.17337647615501e-12, func5 = 2.81982770466982e-12, 
        func6 = 8.04911692853238e-14, func7 = 1.0019762797242e-14, 
        func8 = -1.17328022297691e-14), iter = 9L, estim.precis = 3.34689403891981e-12, 
        geemodel_time = c(1.13623027092706, 0.8120679844796, 
        3.16644512244026, 2.7087446652593, 7.71187582041432, 
        8.85950374824422, 9.56600098680159, 12.2291779650716, 
        12.5895021240814), geemodel = 1.12617268435323), bootse = c(0.0707875750146196, 
    0.131499654885468, 0.211988929263049, 0.122457278697242, 
    0.153254318899729, 0.13417103917416, 0.219751880378107, 0.264381924084433, 
    0.327990652768168)), list(modest = list(root = c(1.11643891401923, 
    1.9215774365113, 0.655494564805204, 1.92448256565527, 3.93138452772503, 
    5.98848319017971, 8.88134634314134, 10.4333669680918, 12.0881252015522
    ), f.root = c(zi = 5.86193316109984e-11, func1 = 1.10913611628405e-10, 
    func2 = 1.46378514778028e-12, func3 = 1.83334458725426e-11, 
    func4 = 6.4892202722433e-11, func5 = 2.36714536860916e-11, 
    func6 = 4.22974155700473e-13, func7 = -8.74023076136154e-14, 
    func8 = -3.61100038759332e-14), iter = 10L, estim.precis = 3.0937813015049e-11, 
        geemodel_time = c(1.13256777797469, 4.28605075839145, 
        -9.08900110174948, 3.48255507692153, 2.86878429322836, 
        5.29708809383831, 6.18147944865973, 8.7346184505963, 
        9.32622311828373), geemodel = 0.96818409566006), bootse = c(0.072678845925763, 
    0.111406154711401, 0.183205881670092, 0.101607703834932, 
    0.152903119214862, 0.133195487331516, 0.213588357231082, 
    0.25417367296145, 0.257299868673915)), list(modest = list(
        root = c(1.00018626281711, 1.84580908323921, 1.03811581201136, 
        2.24164689891891, 4.43231065919538, 6.52575880708132, 
        9.21769144433228, 10.924932499278, 11.855731702802), 
        f.root = c(zi = 1.06137321154165e-13, func1 = 3.44613226843649e-13, 
        func2 = 1.25455201782643e-14, func3 = 3.43614026121486e-14, 
        func4 = 5.58025847752219e-14, func5 = 9.25935760356933e-15, 
        func6 = 4.20670442924376e-14, func7 = 2.4535928844216e-14, 
        func8 = 1.22124532708767e-15), iter = 9L, estim.precis = 7.00604035145288e-14, 
        geemodel_time = c(1.03779848762448, 4.20506024666533, 
        -7.93134600594327, 6.4474360372697, 0.32317078928825, 
        6.64313354666017, 6.26186864974105, 9.12695586580275, 
        8.96107056183878), geemodel = 0.875163744394737), bootse = c(0.0730117074188975, 
    0.115267267035935, 0.170511200273638, 0.0881613001235814, 
    0.132518252104334, 0.111588839746267, 0.188443181541924, 
    0.189221472169463, 0.207121635690888)), list(modest = list(
        root = c(0.985750475996116, 1.86437386189172, 0.889565068593889, 
        2.4140594108577, 4.20487416284921, 6.21509739087988, 
        8.65642869410308, 10.57058002044, 11.7827836254644), 
        f.root = c(zi = 4.77294281098217e-07, func1 = 6.84323963939804e-07, 
        func2 = 3.48870621835751e-07, func3 = 1.5896422317363e-07, 
        func4 = 2.43249298204073e-08, func5 = 3.12453646289512e-09, 
        func6 = 6.37472866160671e-10, func7 = 1.94261674549777e-10, 
        func8 = 1.03563380093874e-10), iter = 8L, estim.precis = 1.8864865047239e-07, 
        geemodel_time = c(0.88060100397742, 4.28338202119782, 
        -10.1827770606748, 4.4042054395253, 2.47287989548605, 
        4.89019917778704, 6.97427189115931, 8.81952377339756, 
        9.01728193482791), geemodel = 0.970324103962139), bootse = c(0.0806202104592185, 
    0.0976643365075169, 0.1822509293131, 0.0952411438680134, 
    0.109646268409288, 0.10171786752362, 0.185778861805914, 0.220463698962496, 
    0.306143813466379)), list(modest = list(root = c(1.02817448246766, 
    1.98654066481456, 0.799451748682471, 1.82231362867312, 3.96029555478592, 
    5.97588437538712, 8.84701922385994, 10.5341672950839, 11.5066824897809
    ), f.root = c(zi = 1.41473943671144e-10, func1 = 2.00715999376655e-10, 
    func2 = 2.17349749309648e-12, func3 = 3.07261993626184e-11, 
    func4 = 1.24834531600726e-10, func5 = 4.39026072440729e-11, 
    func6 = 6.19226891984681e-13, func7 = -1.14803999640145e-13, 
    func8 = 4.24980146560006e-14), iter = 12L, estim.precis = 6.05114786282882e-11, 
        geemodel_time = c(0.676602014539289, 5.77931737361592, 
        -17.1932101342346, 2.9236463667128, 2.36977982312944, 
        3.52892210550063, 5.74670972156597, 7.0831073170773, 
        7.57106191172559), geemodel = 0.385932623816008), bootse = c(0.0785012882026671, 
    0.114667071284076, 0.186492090485466, 0.128869352718213, 
    0.157421742325562, 0.153147035282825, 0.218723874039073, 
    0.229537367056094, 0.320313791480508)), list(modest = list(
        root = c(1.08312865685525, 1.91877149414417, 0.852470184430611, 
        2.22823531229991, 4.32681776035798, 6.13058645427943, 
        9.03134794380163, 10.4011932154552, 11.7604033548556), 
        f.root = c(zi = 2.62082133772878e-10, func1 = 4.36283453808528e-10, 
        func2 = 5.7970844921304e-12, func3 = 1.03905106740854e-10, 
        func4 = 2.52137588585555e-10, func5 = 6.93329733902903e-11, 
        func6 = 4.2221330598391e-12, func7 = 1.21430643318376e-12, 
        func8 = 6.26297624872763e-13), iter = 7L, estim.precis = 1.26177897545348e-10, 
        geemodel_time = c(0.943921751246772, 3.48280112633868, 
        -2.77126612055434, 2.67025960395345, 3.8456767403338, 
        5.52139859411744, 8.13546715391447, 9.04986449852565, 
        10.0355581136108), geemodel = 0.661795904798867), bootse = c(0.077912728251888, 
    0.156409646427363, 0.200833213946428, 0.115539113817765, 
    0.161003988714927, 0.144129627593069, 0.213982630660991, 
    0.209006630093765, 0.283565759532383)), list(modest = list(
        root = c(1.03663195592046, 2.12120464787652, 0.410514903306016, 
        1.58485844499147, 3.39979400213531, 5.39274903117706, 
        8.25630180210356, 10.1474240654639, 11.5451163831151), 
        f.root = c(zi = 1.38556927042899e-08, func1 = 2.08950901026128e-08, 
        func2 = 1.08565150064299e-08, func3 = 5.06464642446858e-09, 
        func4 = 7.03794633682975e-10, func5 = 5.8268833551603e-11, 
        func6 = 1.05006697781462e-11, func7 = 2.71549449593067e-12, 
        func8 = 1.97269978130521e-12), iter = 9L, estim.precis = 5.71657739656568e-09, 
        geemodel_time = c(0.710341656632041, 4.99204096356816, 
        -12.2505142009888, 3.32686920089657, 0.963161938364812, 
        4.75057051644316, 5.87836987328479, 8.06956675378769, 
        8.51109793999777), geemodel = 0.751498209455854), bootse = c(0.0841342239194055, 
    0.142329838734404, 0.233735266864332, 0.114827821711777, 
    0.174743274559149, 0.143041950138368, 0.194242765861263, 
    0.244303124606562, 0.260494876528036)), list(modest = list(
        root = c(1.05792137335101, 1.95718203510265, 0.74930455418724, 
        2.12724084914983, 3.90270458458585, 6.03729493532774, 
        8.583797454542, 10.6722449799598, 11.531264552897), f.root = c(zi = 6.46100950518758e-11, 
        func1 = 1.20359833211126e-10, func2 = -3.19369530821234e-13, 
        func3 = 7.02576885558415e-13, func4 = 2.57663751446202e-11, 
        func5 = 7.28538340766249e-11, func6 = 1.92742211080343e-11, 
        func7 = 1.35968666881148e-12, func8 = 6.20923776804838e-13
        ), iter = 8L, estim.precis = 3.3985212828253e-11, geemodel_time = c(1.06099014232567, 
        1.01184798717735, 3.00483058928765, 2.37566735142818, 
        6.36522401780293, 8.69936707824301, 9.77374159754148, 
        11.6367481895015, 12.4202865914874), geemodel = 1.08802591961379), 
        bootse = c(0.064722076155964, 0.108961973589181, 0.179452854657315, 
        0.110420797800719, 0.125539659907071, 0.104636214933461, 
        0.219485496631401, 0.248032445361826, 0.270179302297647
        )), list(modest = list(root = c(1.00134583730648, 1.96660858212205, 
    0.800187167739281, 2.09838385025367, 3.79349797941812, 6.19191249162473, 
    8.44529879748501, 10.7116055291697, 11.7808630981684), f.root = c(zi = 5.29273846971989e-11, 
    func1 = 8.65766347502017e-11, func2 = 1.30077892901426e-12, 
    func3 = 1.66264224610302e-11, func4 = 5.30636229401082e-11, 
    func5 = 1.71928027370427e-11, func6 = 1.55098156540134e-13, 
    func7 = -1.62411750714853e-13, func8 = -7.58411210352236e-14
    ), iter = 10L, estim.precis = 2.53423330603207e-11, geemodel_time = c(1.0203726465733, 
    3.14147656601028, -2.16271429614589, 0.830077990598536, 5.66203340634156, 
    5.26853926830953, 7.85143579592842, 9.71169419009144, 10.3521138057053
    ), geemodel = 1.21136406972656), bootse = c(0.0820098147303652, 
    0.107399850330271, 0.210991030720818, 0.13593251216494, 0.154801612945415, 
    0.143759781703388, 0.141500822701563, 0.246682766313441, 
    0.234179615861644)), list(modest = list(root = c(1.16179016462975, 
    1.97634204073409, 0.633114416717646, 2.15531661145233, 4.12350429704303, 
    6.39298866945732, 8.47883087812312, 10.9785127680697, 11.130235091586
    ), f.root = c(zi = 2.26218843657477e-09, func1 = 4.37792568863671e-09, 
    func2 = 3.54163712246169e-11, func3 = 6.99420507621618e-10, 
    func4 = 2.53878227468585e-09, func5 = 1.05904524039246e-09, 
    func6 = 3.77686770747232e-11, func7 = 1.41819889165617e-12, 
    func8 = 1.01169073118967e-12), iter = 7L, estim.precis = 1.22366412064818e-09, 
        geemodel_time = c(1.1436629525887, 2.45109675038221, 
        -0.43593169076393, 1.83125246219884, 5.24026292798022, 
        6.93430368021345, 8.03809053641029, 10.7682211944899, 
        10.5635682760088), geemodel = 0.948265176414626), bootse = c(0.0844847889056677, 
    0.140510359918029, 0.187288291053908, 0.11214751653699, 0.143014413940191, 
    0.134019410149822, 0.175997905172625, 0.178200842298365, 
    0.36967527821663)), list(modest = list(root = c(0.959312345807031, 
    2.09859675552838, 0.701290490503333, 2.26650610586464, 4.26505194018701, 
    6.27562678736476, 8.57690759728153, 10.728108145152, 11.1507375152841
    ), f.root = c(zi = 5.1466594652716e-08, func1 = 7.61245491087692e-08, 
    func2 = 3.20914408599455e-08, func3 = 1.53076669257013e-08, 
    func4 = 1.07148228067899e-08, func5 = 4.15035042444778e-09, 
    func6 = 1.50401770139703e-10, func7 = 2.50580944882728e-11, 
    func8 = 1.09703079953505e-11), iter = 6L, estim.precis = 2.11157616612214e-08, 
        geemodel_time = c(1.08445937945539, 3.93768015923675, 
        -5.19995206963086, 2.4179840178407, 2.73283338170287, 
        5.41697623964421, 6.96028431563714, 9.38159454606544, 
        8.59572351084374), geemodel = 0.913063813458736), bootse = c(0.056666750702005, 
    0.158431511341888, 0.27546707530954, 0.152828032478866, 0.17990292559181, 
    0.170153750602706, 0.232641342286276, 0.284282121400854, 
    0.355121602320768)), list(modest = list(root = c(0.951017301615916, 
    2.13697375171157, 0.903352527320012, 1.81225139819311, 3.83293006481444, 
    5.82694151595119, 8.44819899035957, 10.1321368248198, 11.3766829780355
    ), f.root = c(zi = 2.53098272562369e-07, func1 = 3.52277361503894e-07, 
    func2 = 1.72691161592908e-07, func3 = 9.26721087091131e-08, 
    func4 = 1.31590547625127e-08, func5 = 7.1735740958534e-10, 
    func6 = 1.60421509409758e-10, func7 = 4.78159178918247e-11, 
    func8 = 2.59240892641621e-11), iter = 12L, estim.precis = 9.83166086729943e-08, 
        geemodel_time = c(1.17406637817332, 4.67759202240994, 
        -19.0727515325063, 5.09310388604343, 0.772347945736568, 
        4.73188479977155, 6.31386957143208, 8.30250119274511, 
        8.49868703596259), geemodel = 0.71564537731229), bootse = c(0.067210525133347, 
    0.116859613552817, 0.185674599699822, 0.113050274183711, 
    0.139629768876369, 0.12301585546182, 0.174616008508352, 0.267993373235931, 
    0.301311789966463)), list(modest = list(root = c(0.96674440816612, 
    1.97807792667317, 0.856707157176723, 2.10318000149788, 3.95578915587555, 
    6.17663848079876, 8.71716176528805, 10.6066716158602, 11.7721622048977
    ), f.root = c(zi = 4.86461870785604e-10, func1 = 7.03970215454319e-10, 
    func2 = 3.51971563006259e-10, func3 = 1.76364430004572e-10, 
    func4 = 2.54843685217054e-11, func5 = 2.92826873860008e-12, 
    func6 = -4.25937063397441e-13, func7 = 1.12479470182336e-14, 
    func8 = -2.2420953982305e-13), iter = 13L, estim.precis = 1.94204679006811e-10, 
        geemodel_time = c(0.927940017471659, 5.17692430690949, 
        -19.3973208403505, 3.57237532658909, 1.77605420834661, 
        4.45248662162298, 5.87570782299145, 7.59705438353973, 
        8.38635053234439), geemodel = 0.69487102251136), bootse = c(0.0618116949886459, 
    0.0859852015405116, 0.162549007888167, 0.0966376923991661, 
    0.142540380976861, 0.111526654181948, 0.212958472976153, 
    0.175691457725562, 0.263326806128728)), list(modest = list(
        root = c(1.12218828779688, 2.02539519756686, 0.495034848969276, 
        2.09929724690988, 3.79907901751552, 6.049726837647, 8.79391427285688, 
        10.2992424495327, 11.8615558907785), f.root = c(zi = 5.00174998863123e-07, 
        func1 = 7.34009562020077e-07, func2 = 3.78884990437367e-07, 
        func3 = 1.80282573963159e-07, func4 = 2.3903045157786e-08, 
        func5 = 1.87048568561082e-09, func6 = 3.6852587648184e-10, 
        func7 = 8.98194851828293e-11, func8 = 7.39123762194538e-11
        ), iter = 15L, estim.precis = 2.02184212651667e-07, geemodel_time = c(1.00776405051182, 
        5.22145062880388, -23.9666168328311, 3.92982220575036, 
        1.70424741108022, 4.24420816244963, 5.690182289689, 7.88148106716024, 
        8.07536746346735), geemodel = 0.838306591040924), bootse = c(0.0780530328679083, 
    0.748666007073317, 16.0985428229056, 0.524673590558689, 0.469572351411543, 
    269.663100358587, 283.460654718421, 206.388204412572, 78.2391665522397
    )), list(modest = list(root = c(1.03191669091932, 1.94286781576725, 
    0.923667372294578, 2.18068223557666, 4.00454736276115, 6.06636978545554, 
    8.70526737322141, 10.5499579425372, 11.5133625022791), f.root = c(zi = 2.20362617042724e-11, 
    func1 = 5.22338838848668e-11, func2 = 2.86040635621987e-11, 
    func3 = 1.52613477411023e-11, func4 = 4.47010050502739e-13, 
    func5 = -5.70016256418171e-13, func6 = -3.48165940522449e-13, 
    func7 = -2.18700058063348e-13, func8 = -7.77498725124115e-14
    ), iter = 13L, estim.precis = 1.33107998967177e-11, geemodel_time = c(1.07219990287646, 
    5.00127634726988, -18.893677375354, 2.58005047091731, 3.61073504782596, 
    2.71527500781654, 6.61917376267807, 7.25091075208029, 8.59070826844814
    ), geemodel = 1.01707476902024), bootse = c(0.0942359913275321, 
    0.125708706310493, 0.198748687714521, 0.113801627618555, 
    0.148027160592629, 0.136903539349371, 0.213639531320721, 
    0.241039436918758, 0.350003328216906)), list(modest = list(
        root = c(0.907511238529764, 1.99361103511035, 0.778587435269884, 
        2.13452426821721, 3.86745572102799, 6.07039284600177, 
        8.76348071529326, 10.4345066505964, 12.1272769456339), 
        f.root = c(zi = 3.05311331771918e-12, func1 = 3.9190872769268e-12, 
        func2 = 1.02302974352577e-13, func3 = 6.80122624885371e-13, 
        func4 = 2.14694928502013e-12, func5 = 8.08422773168616e-13, 
        func6 = 3.66373598126302e-14, func7 = 1.45439216225896e-14, 
        func8 = -8.29891710907305e-15), iter = 8L, estim.precis = 1.19660871673522e-12, 
        geemodel_time = c(1.14209809092948, 3.68044274826534, 
        -6.02082172523149, 2.59319464810877, 3.49034493842674, 
        4.6746835721546, 7.91397155473338, 8.92635713045473, 
        9.84375448927556), geemodel = 1.23890709917416), bootse = c(0.0692941254851368, 
    0.102773445072265, 0.170710426404825, 0.110975863146517, 
    0.138381908772287, 0.127126103572048, 0.188316945213902, 
    0.209332644513632, 0.250529562055308)), list(modest = list(
        root = c(1.02449967769845, 1.77013671359755, 0.782827425996703, 
        2.22687921885533, 4.01407625365524, 6.05165415617653, 
        8.62112858089588, 10.5220244775382, 11.8157383078637), 
        f.root = c(zi = 1.6387240453497e-09, func1 = 2.63116572973843e-09, 
        func2 = 2.64576364289448e-11, func3 = 4.49358134035904e-10, 
        func4 = 1.51187459773716e-09, func5 = 6.14458262049311e-10, 
        func6 = 1.70868874604935e-11, func7 = -3.70287134288105e-13, 
        func8 = -1.23998034062822e-14), iter = 9L, estim.precis = 7.65500886637516e-10, 
        geemodel_time = c(0.778551412326175, -2.84550320713268, 
        10.3561995318948, 1.71097374057827, 14.4106662275085, 
        10.8954420513232, 14.5069147012967, 15.4901694673187, 
        16.3361533411347), geemodel = 0.982321219242522), bootse = c(0.0863836581763803, 
    0.142958280570457, 0.177503892387887, 0.102605733618487, 
    0.142464274121608, 0.137535386700621, 0.180298196168824, 
    0.239403358620981, 0.20839054600484)), list(modest = list(
        root = c(0.976613385919808, 1.97270021346632, 0.852784683440792, 
        2.22297037464668, 4.11417714992923, 5.96198873468307, 
        8.67407971307298, 10.6520782296503, 11.8870032601206), 
        f.root = c(zi = 1.7927881401647e-12, func1 = 2.60147459130167e-12, 
        func2 = 1.33781093841767e-12, func3 = 1.02316766170674e-12, 
        func4 = 1.52322598978571e-13, func5 = -7.35215382498267e-14, 
        func6 = -2.49557319254023e-14, func7 = -4.16333634234434e-15, 
        func8 = -2.93098878501041e-14), iter = 11L, estim.precis = 7.82168269437447e-13, 
        geemodel_time = c(0.862777776560625, 5.37500850067689, 
        -15.4559843036253, 2.79069778572735, 2.15714626412166, 
        4.33660038875016, 5.58753323841739, 7.788150048978, 8.1733486976763
        ), geemodel = 0.845899413000268), bootse = c(0.0738934640961892, 
    0.129515203730797, 0.211597803822015, 0.106026964743534, 
    0.170758454274284, 0.103845812239953, 0.20986061899352, 0.19680681064272, 
    0.323823802814893)), list(modest = list(root = c(1.07019541285172, 
    2.18770594001621, 0.386361171333096, 1.70499584547199, 3.62793555070628, 
    5.63074078207845, 8.30968914034621, 10.4061491306282, 11.25058896748
    ), f.root = c(zi = 2.47690756793872e-13, func1 = 3.92130772297605e-13, 
    func2 = 3.44099748694759e-14, func3 = 5.72736302828503e-14, 
    func4 = 9.64991975216378e-14, func5 = 1.0199133204658e-13, 
    func6 = 6.15341111398493e-14, func7 = 2.78943534937071e-14, 
    func8 = 3.01494940124769e-15), iter = 10L, estim.precis = 1.13604341982981e-13, 
        geemodel_time = c(0.902636015205628, 3.1398259559265, 
        -1.27276808656383, 0.756687508867742, 5.50442129181042, 
        5.64711139157669, 8.44486012430413, 9.21411312942006, 
        10.4492315175197), geemodel = 0.967535571296008), bootse = c(0.0795616902510528, 
    0.147822981962972, 0.240789236800621, 0.15390865651282, 0.176411595974537, 
    0.170231996641282, 0.215389964048198, 0.228712775946701, 
    0.243409649654468)), list(modest = list(root = c(0.99582629337824, 
    1.92990625502958, 0.997362914924062, 1.91720028712642, 4.01003997823631, 
    6.04538808457678, 8.91934611891377, 10.4802940168629, 11.7404764504212
    ), f.root = c(zi = 8.88733531212438e-13, func1 = 8.32001134654092e-13, 
    func2 = 3.59347121015648e-15, func3 = 1.21666565711109e-13, 
    func4 = 6.54698517621455e-13, func5 = 1.06775699393324e-13, 
    func6 = -1.10413197682013e-13, func7 = -3.83582055007992e-14, 
    func8 = -2.77833311912445e-14), iter = 10L, estim.precis = 3.09335961575181e-13, 
        geemodel_time = c(1.07446558585047, 4.04186760778178, 
        -6.70844258723239, 1.19566713886836, 4.08805032414056, 
        4.93233918448458, 7.15261845325498, 8.70757276308331, 
        9.3945259064958), geemodel = 1.02082523197783), bootse = c(0.0711302691784241, 
    0.0975182114175834, 0.158524444467195, 0.103553894668644, 
    0.131842805132982, 0.117619272733921, 0.178879150380269, 
    0.272755854701033, 0.210085471517297)), list(modest = list(
        root = c(1.10005568308103, 1.90018729783171, 0.938396259822, 
        2.13202532969223, 4.13221912057623, 6.32080438040419, 
        8.9447574302406, 10.686647007166, 11.6855121509733), 
        f.root = c(zi = 1.74299819022394e-09, func1 = 3.0544305973379e-09, 
        func2 = 1.60977001173457e-09, func3 = 8.20784440414002e-10, 
        func4 = 1.23053678358076e-10, func5 = 1.00000008274037e-11, 
        func6 = -9.01806407327399e-13, func7 = -1.40993013739035e-12, 
        func8 = -1.11505249478228e-12), iter = 19L, estim.precis = 8.18273745326155e-10, 
        geemodel_time = c(1.14769340677493, 5.47416818787763, 
        -31.4989386640814, 6.64566114348426, 0.407305572413245, 
        4.3970273972871, 5.85197731043923, 6.89651522392952, 
        8.2943456918851), geemodel = 1.10471809768688), bootse = c(0.0630797058542726, 
    0.0933854184033767, 0.172355356715319, 0.115579030023112, 
    0.116194396004703, 0.121182895290076, 0.18115753515653, 0.163308512483345, 
    0.169984158697433)), list(modest = list(root = c(0.919574958144608, 
    2.1089124192749, 0.631245561892421, 2.19491447546995, 3.87518119470602, 
    6.04627004549922, 8.38777895873332, 10.3695924294742, 12.0000020536934
    ), f.root = c(zi = 5.03375119365046e-13, func1 = 1.24056320771615e-12, 
    func2 = -2.57019709165487e-14, func3 = 2.82081541284895e-13, 
    func4 = 1.02162722726007e-12, func5 = 1.61176627599957e-13, 
    func6 = -1.58525970128665e-13, func7 = -6.40910935434391e-14, 
    func8 = -1.00502153257617e-14), iter = 9L, estim.precis = 3.85243663682281e-13, 
        geemodel_time = c(0.943552765499673, 1.76181717501867, 
        1.63855324839713, 1.8807587844987, 6.68661093859027, 
        7.60934922313453, 8.72512063577319, 11.7806328582905, 
        11.2705155604204), geemodel = 1.00753540666223), bootse = c(0.0774107407240463, 
    0.125956999051536, 0.195157008435165, 0.10014438928436, 0.142027241353409, 
    0.121175264255517, 0.200796651954806, 0.233096157932518, 
    0.306099217875109)), list(modest = list(root = c(1.00640719940496, 
    1.99846442565718, 0.764741796853348, 2.31523908390579, 4.26310385360697, 
    6.59013600819158, 8.78815685466712, 11.0017209475915, 11.2714683184134
    ), f.root = c(zi = 4.69624339416441e-13, func1 = 4.40092406961412e-13, 
    func2 = 6.82787160144471e-14, func3 = 9.24815779512755e-14, 
    func4 = 1.05304653885696e-13, func5 = 1.01493032728106e-13, 
    func6 = 4.60187443707127e-14, func7 = 1.56125112837913e-14, 
    func8 = 1.35655375821386e-15), iter = 12L, estim.precis = 1.48918059596677e-13, 
        geemodel_time = c(1.16491800051056, 4.64263545035832, 
        -10.1676682569542, 3.4684514405848, 3.60584369130748, 
        4.55602755894229, 6.52577179160144, 8.12724318285153, 
        8.75934156064195), geemodel = 0.947789163729234), bootse = c(0.0712829910930982, 
    0.0991383994492168, 0.163011583889366, 0.126755083442231, 
    0.134498195001335, 0.14886166213898, 0.152006109744018, 0.205862919952711, 
    0.23006192693417)), list(modest = list(root = c(0.990694915150864, 
    2.02974218973699, 0.811069332163988, 2.08781997710403, 4.03033048434108, 
    5.90519081067264, 8.76466512423619, 10.6631992792005, 11.8404476420985
    ), f.root = c(zi = 9.3727248184905e-12, func1 = 1.39188660597256e-11, 
    func2 = 1.88037085901982e-13, func3 = 2.280620137185e-12, 
    func4 = 7.84513860124791e-12, func5 = 3.26401145694932e-12, 
    func6 = -2.0941581801992e-14, func7 = -8.1823436914874e-14, 
    func8 = -5.55111512312578e-14), iter = 12L, estim.precis = 4.11418603660538e-12, 
        geemodel_time = c(0.659332634289146, 4.86063558719, -17.0584340629409, 
        6.72514063897015, 2.50441993127831, 4.56305337215905, 
        7.12556132317665, 8.06137571444707, 9.00603813887986), 
        geemodel = 0.639846506540196), bootse = c(0.0677219007883896, 
    0.110174797607645, 0.206544228422161, 0.107718707729201, 
    0.15107604954884, 0.125650049870609, 0.165973171949506, 0.198034356953359, 
    0.234594003204085)), list(modest = list(root = c(0.942593784425352, 
    1.98428680453239, 0.873379668873892, 1.92428549498631, 3.94021315659787, 
    6.00191337136139, 8.63897324571241, 10.5218449406925, 11.7683437297876
    ), f.root = c(zi = 1.18609788657409e-10, func1 = 1.84329107533188e-10, 
    func2 = 2.1903013257274e-12, func3 = 3.20911457130091e-11, 
    func4 = 1.09139327783558e-10, func5 = 3.95150023813073e-11, 
    func6 = 7.31303906320591e-13, func7 = 8.38842884043345e-14, 
    func8 = 5.05567809838681e-14), iter = 13L, estim.precis = 5.40822687077675e-11, 
        geemodel_time = c(1.33732046919098, 2.80115266032346, 
        -1.69481403200227, 0.0266457693341854, 7.21917480442877, 
        4.793249156523, 8.94450723981579, 9.68696342202972, 10.4581257038703
        ), geemodel = 1.08754097442716), bootse = c(0.090496784862475, 
    0.127438311476887, 0.199734251403324, 0.130977923878046, 
    0.154623610195094, 0.145025370396487, 0.179355327561882, 
    0.228550885374901, 0.247052673380799)), list(modest = list(
        root = c(1.1143736702238, 1.91910006355586, 0.716981546715708, 
        1.86749274645245, 3.82003159838983, 5.7758771097929, 
        8.29772324334729, 10.740877578716, 11.4787978264327), 
        f.root = c(zi = 1.46882506157908e-13, func1 = 1.96176408451265e-13, 
        func2 = -2.39530617562878e-14, func3 = -1.31145094783847e-14, 
        func4 = 6.38655794915621e-14, func5 = 1.17336695915071e-13, 
        func6 = 2.06459740796638e-14, func7 = -1.10874850967058e-14, 
        func8 = 2.38242585381965e-15), iter = 11L, estim.precis = 6.61605162534076e-14, 
        geemodel_time = c(0.810295381429814, 2.7506640004168, 
        -0.640723732110194, 2.02424466679181, 3.96166820782496, 
        8.16051972845573, 7.43147010870219, 10.478024251516, 
        10.2818205717631), geemodel = 0.61307044185476), bootse = c(0.0776500072482864, 
    0.109912049166209, 0.168396403841845, 0.112824963864591, 
    0.124983874600694, 0.102541111650085, 0.170443516474388, 
    0.211215491309086, 0.205192508699803)), list(modest = list(
        root = c(1.04033775113392, 1.99805835304386, 0.677395862747467, 
        2.17783785631158, 3.76763018213784, 5.98113212024324, 
        8.36836190789401, 10.6072980439419, 11.4997094193642), 
        f.root = c(zi = 3.03911168009208e-07, func1 = 5.43706669131616e-07, 
        func2 = 3.82980483437656e-09, func3 = 8.90320846214099e-08, 
        func4 = 3.25721933924772e-07, func5 = 1.19092017185352e-07, 
        func6 = 3.7032266762653e-09, func7 = 7.2039266219015e-10, 
        func8 = 4.59160376387047e-10), iter = 10L, estim.precis = 1.5446405082462e-07, 
        geemodel_time = c(1.23763707946535, 4.5926508717228, 
        -12.2137154769374, 3.58778650570621, 2.72114715438295, 
        4.45239787737474, 6.23853034976518, 7.81593861088381, 
        8.7184485878633), geemodel = 1.5281908544611), bootse = c(0.0712086918386872, 
    0.111756828074646, 0.174804021741001, 0.102870509384311, 
    0.120789370261041, 0.121931412586122, 0.157366281265528, 
    0.221492635194806, 0.258771536628673)), list(modest = list(
        root = c(1.10449193477752, 1.88684321572827, 0.728717034587079, 
        1.73863918128049, 3.88024786279792, 5.5455063497331, 
        8.65928506885627, 10.421065336286, 11.796560671695), 
        f.root = c(zi = 3.78267417389111e-11, func1 = 6.42088604507762e-11, 
        func2 = 3.49468960714194e-11, func3 = 1.68979275017023e-11, 
        func4 = 5.07541231264952e-12, func5 = -9.90235671238793e-13, 
        func6 = -8.49945114289596e-13, func7 = -5.53881593368111e-13, 
        func8 = -4.36557582618458e-13), iter = 8L, estim.precis = 1.79762731152193e-11, 
        geemodel_time = c(1.11330751958432, 4.30959119700487, 
        -8.85498900441039, 2.11118375773236, 2.24396966121708, 
        4.15931298741879, 6.96987948699137, 8.39493043521016, 
        9.14328149788265), geemodel = 0.990919948367859), bootse = c(0.0945689858245067, 
    0.147055782799917, 0.179632875163172, 0.132406581439005, 
    0.138702231001803, 0.162288556413349, 0.192641894374979, 
    0.283341474122637, 0.304726628349268)), list(modest = list(
        root = c(0.858243983370143, 1.94136350464717, 1.03374245461236, 
        2.31679326742339, 4.31891879158411, 6.27906384070576, 
        8.77365257084503, 10.6790341824429, 12.1627169113876), 
        f.root = c(zi = 1.86776735189298e-07, func1 = 2.62574006426597e-07, 
        func2 = 4.53036687990405e-08, func3 = 7.45433526017081e-09, 
        func4 = 2.67019617528064e-09, func5 = 9.93977910396238e-10, 
        func6 = 4.80192316465455e-10, func7 = 2.40741454549109e-10, 
        func8 = 1.13329371928539e-10), iter = 8L, estim.precis = 5.62896869893029e-08, 
        geemodel_time = c(0.977574480838797, -2.40113561448817, 
        8.97080050198959, 4.07288255107326, 10.6999134719966, 
        11.7960076741512, 13.6896524793958, 15.0899847514587, 
        15.8219806509715), geemodel = 1.15160480706415), bootse = c(0.0790110959942086, 
    0.114441369740668, 0.154787046553933, 0.0762764546836203, 
    0.146000272810549, 0.0963666318293296, 0.163008968688707, 
    0.17075468290451, 0.302113655106926)), list(modest = list(
        root = c(0.993682668052755, 2.07389070133049, 0.709858676810787, 
        2.15812897986926, 4.12641648422264, 6.276386653664, 8.77596713571117, 
        10.5203045740387, 12.2118002501615), f.root = c(zi = -6.55031584528842e-15, 
        func1 = 2.55573340268711e-13, func2 = 3.12696916970889e-14, 
        func3 = 2.90622560739084e-14, func4 = 8.38079605713915e-14, 
        func5 = 3.54802992541536e-14, func6 = -1.0991207943789e-14, 
        func7 = -1.18793863634892e-14, func8 = -4.26048085699904e-15
        ), iter = 8L, estim.precis = 5.20972154305355e-14, geemodel_time = c(0.78404720199944, 
        4.22885775713614, -6.13712091332874, 2.83947506049205, 
        3.48322180309224, 4.02438291006461, 8.36804130442907, 
        8.25525774985472, 9.68748263871795), geemodel = 0.693126387253316), 
        bootse = c(0.0850517855079805, 0.12611607624257, 0.187640852133801, 
        0.119154187248846, 0.15238861260265, 0.130854131364605, 
        0.174366657789383, 0.190255587494217, 0.183369677217416
        )), list(modest = list(root = c(1.01236571426766, 1.87653422861405, 
    1.02740300118354, 2.14570842086638, 4.02516250213824, 5.96204260103558, 
    8.57170554163693, 10.7388556644561, 11.6342497718589), f.root = c(zi = 1.3879930538252e-10, 
    func1 = 2.71652256245147e-10, func2 = 1.81115251241632e-12, 
    func3 = 4.55756667577003e-11, func4 = 1.64594565814314e-10, 
    func5 = 5.85441140010801e-11, func6 = 7.72493180534184e-13, 
    func7 = -1.7100210136789e-13, func8 = -1.26176846748649e-13
    ), iter = 9L, estim.precis = 7.57829703157588e-11, geemodel_time = c(1.26699449873436, 
    3.55016957997805, -4.54885161604464, 1.86909025002607, 4.16695652740174, 
    5.24082463245919, 7.60617492467497, 9.14157015733545, 9.58373888010802
    ), geemodel = 1.01760210697767), bootse = c(0.0873649162090549, 
    0.131939937394526, 0.233882096298026, 0.15107652002631, 0.146542894141158, 
    0.147805770532071, 0.208819139800841, 0.240027935663656, 
    0.369560337928212)), list(modest = list(root = c(0.871766414633377, 
    2.07876943294695, 0.909580896439226, 2.16002012119382, 4.27695948785168, 
    6.27662259719004, 8.93443224459157, 10.5776028650578, 11.6770793370547
    ), f.root = c(zi = 1.41079916637921e-08, func1 = 2.40798931905317e-08, 
    func2 = 1.4963838501636e-10, func3 = 4.20885892804534e-09, 
    func4 = 1.45890130046067e-08, func5 = 4.84218637408773e-09, 
    func6 = 1.6021037274605e-10, func7 = 1.60618740530083e-11, 
    func8 = 8.47919824631393e-12), iter = 7L, estim.precis = 6.90692588790281e-09, 
        geemodel_time = c(1.05834159152789, 2.44586815505758, 
        -0.252932448338911, 1.61298176142997, 5.6692080799239, 
        6.31937121424869, 8.83789831527711, 10.2476524418247, 
        11.1097680521893), geemodel = 1.0618406661067), bootse = c(0.0740868669265274, 
    0.137400528719807, 0.214632014707837, 0.133392766780989, 
    0.153457981255343, 0.148664991513791, 0.181932158769436, 
    0.174452978156325, 0.367128829178281)), list(modest = list(
        root = c(0.896383219145642, 1.96300885873233, 0.943727292211019, 
        2.12264200206956, 4.12967285937777, 5.91106644411685, 
        8.60711247657174, 10.7127627538997, 11.7321965041724), 
        f.root = c(zi = -1.48769885299771e-14, func1 = 1.73527858748912e-13, 
        func2 = -2.5729418595688e-14, func3 = 1.39610545346613e-14, 
        func4 = 5.95148930138123e-14, func5 = 6.13536998983477e-14, 
        func6 = 4.41691496745611e-14, func7 = 3.5527136788005e-15, 
        func8 = -9.99200722162641e-15), iter = 7L, estim.precis = 4.51864204329318e-14, 
        geemodel_time = c(1.07744097820759, 3.97825844429097, 
        -5.40220592361839, 2.52451722736566, 2.01450495246253, 
        5.59439065046202, 5.73811976938823, 9.36603228436094, 
        9.15872395337688), geemodel = 1.09090223160107), bootse = c(0.0849778523307098, 
    0.116708949748786, 0.162823964288643, 0.107720052450808, 
    0.154628080710834, 0.147962969841267, 0.198958262312981, 
    0.259573207451656, 0.47931183959173)), list(modest = list(
        root = c(0.999702969764228, 2.02905398903148, 0.892310327441543, 
        2.30473128086205, 4.27720021138165, 6.22235778095416, 
        8.78869247078284, 10.630214986761, 11.9440870572533), 
        f.root = c(zi = 1.29016604066834e-08, func1 = 1.83314440294069e-08, 
        func2 = 1.60340629662414e-10, func3 = 3.05265338007565e-09, 
        func4 = 1.07385320149977e-08, func5 = 4.23085377178752e-09, 
        func6 = 1.37919869969139e-10, func7 = -3.80592085624798e-12, 
        func8 = -1.45076138602374e-12), iter = 7L, estim.precis = 5.50651786498056e-09, 
        geemodel_time = c(0.94482861232141, 2.1621103277867, 
        0.847174132158398, 1.76924094339124, 6.01257993954605, 
        7.06823957061528, 9.2264003159495, 10.8918551341139, 
        10.9973732528762), geemodel = 0.793408303843451), bootse = c(0.0845128202146405, 
    0.0960745004125671, 0.143364447972672, 0.112511957045858, 
    0.124135059226886, 0.0999805678302662, 0.160232093463615, 
    0.203534276249888, 0.155750490581975)), list(modest = list(
        root = c(1.05817819894131, 1.97052804716772, 0.664722356941488, 
        1.95550319279543, 4.08378108732904, 5.61621571021439, 
        9.01076874388822, 9.84277701674791, 12.270755618519), 
        f.root = c(zi = 2.55498733281456e-10, func1 = 4.36941927084433e-10, 
        func2 = 4.46309655899313e-13, func3 = 9.72757985273631e-12, 
        func4 = 1.37646490559751e-10, func5 = 2.39328151047102e-10, 
        func6 = 4.7049891760409e-11, func7 = 2.94897439800934e-12, 
        func8 = 1.38856981468649e-12), iter = 8L, estim.precis = 1.25664069717165e-10, 
        geemodel_time = c(0.623991427759244, -1.10358722861951, 
        8.05839334246367, 1.61728924117849, 10.7171320007873, 
        9.99620584510328, 12.470475524699, 13.7952797367765, 
        14.7098295631029), geemodel = 0.451050909997572), bootse = c(0.0686168595420734, 
    0.101941938186188, 0.157888525652198, 0.102624830425104, 
    0.121001361986066, 0.114848529664179, 0.181831752227226, 
    0.21981629108665, 0.268275009184857)), list(modest = list(
        root = c(0.950056033076928, 2.05565531909703, 0.627663518646517, 
        1.91132455238332, 3.58355542827672, 5.59467272393757, 
        8.52237028673214, 10.1137075295504, 11.5325567797879), 
        f.root = c(zi = 3.79091646962593e-10, func1 = 6.43952668966108e-10, 
        func2 = 3.23240954835935e-10, func3 = 1.61032308039315e-10, 
        func4 = 2.5199037301249e-11, func5 = 2.1129764604666e-12, 
        func6 = 7.18945736277732e-13, func7 = 1.4662826074846e-13, 
        func8 = -3.68545471918225e-13), iter = 32L, estim.precis = 1.70651523559401e-10, 
        geemodel_time = c(1.12953464566251, 5.42331418580574, 
        -53.7064488704327, 3.43783867910655, 3.42937148869989, 
        2.19667834653482, 6.12979362348089, 6.70736297680369, 
        8.32285462475306), geemodel = 0.932073255911287), bootse = c(0.237303519000885,
[truncated: 616,263 more chars]
